# Supplementary material for: Bile acid fitness determinants of a Bacteroides fragilis isolate from a human pouchitis patient
Source: bioRxiv. 2023 Oct 17:2023.05.11.540287. Originally published 2023 May 11. Preprint. [Version 2] doi: 10.1101/2023.05.11.540287 (PMC10197588; doi:10.1101/2023.05.11.540287)
Supplement: Supplement 1 [file media-1.xlsx]

## Sheet: Table S1 Key
Table S1 - RNAseq expression analysis; expression browser exported from CLC genomics workbench.
Key to columns
Locus	Locus ID
Name	Gene name or LocusID
product	Gene annotation
6 min DC vs. none - Max group means	Statistical analyses for pairwise group compairsons
6 min DC vs. none - Log fold change
6 min DC vs. none - FDR p-value
20 min DC vs. none - Max group means
20 min DC vs. none - Log fold change
20 min DC vs. none - FDR p-value
20 min DC vs. 6 min DC - Max group means
20 min DC vs. 6 min DC - Log fold change
20 min DC vs. 6 min DC - FDR p-value
SCR_379_S1_untreated - Total counts	raw data for replicate samples before DC treatment
SCR_379_S1_untreated - RPKM
SCR_379_S1_untreated - TPM
SCR_379_S1_untreated - CPM
SCR_380_S2_untreated - Total counts
SCR_380_S2_untreated - RPKM
SCR_380_S2_untreated - TPM
SCR_380_S2_untreated - CPM
SCR_381_S3_untreated - Total counts
SCR_381_S3_untreated - RPKM
SCR_381_S3_untreated - TPM
SCR_381_S3_untreated - CPM
SCR_382_S4_DC6min - Total counts	raw data for replicate samples 6 min after DC treatment
SCR_382_S4_DC6min - RPKM
SCR_382_S4_DC6min - TPM
SCR_382_S4_DC6min - CPM
SCR_383_S5_DC6min - Total counts
SCR_383_S5_DC6min - RPKM
SCR_383_S5_DC6min - TPM
SCR_383_S5_DC6min - CPM
SCR_384_S6_DC6min - Total counts
SCR_384_S6_DC6min - RPKM
SCR_384_S6_DC6min - TPM
SCR_384_S6_DC6min - CPM
SCR_385_S7_DC20min - Total counts	raw data for replicate samples 20 min after DC treatment
SCR_385_S7_DC20min - RPKM
SCR_385_S7_DC20min - TPM
SCR_385_S7_DC20min - CPM
SCR_386_S8_DC20min - Total counts
SCR_386_S8_DC20min - RPKM
SCR_386_S8_DC20min - TPM
SCR_386_S8_DC20min - CPM
SCR_387_S9_DC20min - Total counts
SCR_387_S9_DC20min - RPKM
SCR_387_S9_DC20min - TPM
SCR_387_S9_DC20min - CPM

## Sheet: Expression Browser
Locus	Name	product	6 min DC vs. none - Max group means	6 min DC vs. none - Log fold change	6 min DC vs. none - FDR p-value	20 min DC vs. none - Max group means	20 min DC vs. none - Log fold change	20 min DC vs. none - FDR p-value	20 min DC vs. 6 min DC - Max group means	20 min DC vs. 6 min DC - Log fold change	20 min DC vs. 6 min DC - FDR p-value	SCR_379_S1_untreated - Total counts	SCR_379_S1_untreated - RPKM	SCR_379_S1_untreated - TPM	SCR_379_S1_untreated - CPM	SCR_380_S2_untreated - Total counts	SCR_380_S2_untreated - RPKM	SCR_380_S2_untreated - TPM	SCR_380_S2_untreated - CPM	SCR_381_S3_untreated - Total counts	SCR_381_S3_untreated - RPKM	SCR_381_S3_untreated - TPM	SCR_381_S3_untreated - CPM	SCR_382_S4_DC6min - Total counts	SCR_382_S4_DC6min - RPKM	SCR_382_S4_DC6min - TPM	SCR_382_S4_DC6min - CPM	SCR_383_S5_DC6min - Total counts	SCR_383_S5_DC6min - RPKM	SCR_383_S5_DC6min - TPM	SCR_383_S5_DC6min - CPM	SCR_384_S6_DC6min - Total counts	SCR_384_S6_DC6min - RPKM	SCR_384_S6_DC6min - TPM	SCR_384_S6_DC6min - CPM	SCR_385_S7_DC20min - Total counts	SCR_385_S7_DC20min - RPKM	SCR_385_S7_DC20min - TPM	SCR_385_S7_DC20min - CPM	SCR_386_S8_DC20min - Total counts	SCR_386_S8_DC20min - RPKM	SCR_386_S8_DC20min - TPM	SCR_386_S8_DC20min - CPM	SCR_387_S9_DC20min - Total counts	SCR_387_S9_DC20min - RPKM	SCR_387_S9_DC20min - TPM	SCR_387_S9_DC20min - CPM
PTOS_000001	PTOS_000001	RNA methyltransferase	46.0172	0.447962	0.000942591	44.7932	0.558394	3.43803e-05	46.0172	0.110432	0.484034	176	33.4922	31.0692	17.4783	184	40.1006	37.6828	20.0264	181	32.8325	30.3222	17.0615	234	43.5452	40.4413	23.9765	237	44.8186	42.2717	24.4192	330	49.6879	46.0531	25.5811	134	38.3231	33.6607	23.8974	252	50.4511	44.8031	30.3135	266	45.6054	40.1878	25.3576
PTOS_000002	PTOS_000002	TolC family protein	30.5089	-0.218541	0.244506	30.5089	-0.558192	0.00145953	25.2258	-0.339651	0.0757293	479	32.7404	30.3718	47.5689	319	24.9713	23.4657	34.7197	519	33.815	31.2296	48.9223	384	25.6668	23.8373	39.3461	288	19.5622	18.4506	29.674	563	30.4482	28.2208	43.643	182	18.6958	16.4213	32.4577	208	14.9572	13.2827	25.0206	334	20.5683	18.1249	31.84
PTOS_000003	PTOS_000003	hypothetical protein	20.6435	-1.51679	1.42762e-14	20.6435	-2.33113	5.51389e-25	6.94891	-0.814338	0.00134821	222	22.9484	21.2882	22.0465	147	17.4028	16.3535	15.9993	219	21.5793	19.9294	20.6435	72	7.27821	6.75942	7.37739	66	6.77987	6.3946	6.80029	83	6.78864	6.29202	6.43404	25	3.88386	3.41135	4.45848	40	4.35009	3.86309	4.81166	29	2.70085	2.38001	2.76455
PTOS_000004	PTOS_000004	glycosyltransferase	12.224	-1.25675	3.63894e-08	12.224	-1.69623	1.72235e-11	4.83374	-0.439479	0.150945	112	13.3969	12.4277	11.1226	90	12.3291	11.5857	9.79551	96	10.9459	10.109	9.04922	36	4.21097	3.91081	3.6887	38	4.51698	4.2603	3.91532	61	5.77326	5.35093	4.72864	15	2.69651	2.36845	2.67509	18	2.26515	2.01157	2.16525	42	4.52625	3.98857	4.00384
PTOS_000005	PTOS_000005	hypothetical protein	14.6485	0.525809	0.0702683	10.6057	-0.0412697	0.900791	14.6485	-0.567078	0.0646383	41	8.85923	8.21832	4.07166	42	10.3935	9.76688	4.57124	61	12.5643	11.6036	5.75003	43	9.08603	8.43837	4.40594	66	14.1721	13.3668	6.80029	121	20.6873	19.1739	9.37975	20	6.49481	5.70466	3.56678	36	8.18378	7.2676	4.3305	61	11.8753	10.4646	5.8151
PTOS_000006	PTOS_000006	erythromycin esterase family protein	29.5413	0.434836	0.000602884	22.7441	0.0493994	0.729972	29.5413	-0.385437	0.00350383	412	22.8457	21.1929	40.9152	321	20.3852	19.1561	34.9373	473	25.0013	23.0897	44.5863	521	28.2513	26.2375	53.3836	551	30.3625	28.6371	56.7721	684	30.0102	27.8148	53.0227	254	21.1673	18.5921	45.2982	381	22.2265	19.7382	45.8311	364	18.1849	16.0247	34.6999
PTOS_000007	PTOS_000007	erythromycin esterase family protein	17.3457	0.526287	0.00236136	13.4992	0.316883	0.0755307	17.3457	-0.209404	0.28234	246	13.709	12.7172	24.4299	209	13.3388	12.5346	22.7474	202	10.7304	9.90995	19.0411	275	14.9863	13.9181	28.1775	298	16.503	15.5653	30.7043	466	20.5476	19.0445	36.1237	120	10.0502	8.82751	21.4007	247	14.4812	12.8601	29.712	318	15.9661	14.0695	30.3148
PTOS_000008	PTOS_000008	erythromycin esterase family protein	9.52764	0.560812	0.00172624	7.87295	0.393473	0.0333016	9.52764	-0.167339	0.420962	120	6.65408	6.1727	11.917	111	7.04908	6.62406	12.0811	125	6.60711	6.10194	11.7828	175	9.48939	8.81298	17.9312	157	8.65137	8.15976	16.1764	238	10.4421	9.67826	18.4494	111	9.25027	8.12489	19.7956	105	6.12541	5.43967	12.6306	165	8.24317	7.26395	15.7294
PTOS_000009	PTOS_000009	glycosyltransferase family 4 protein	5.53245	-0.505948	0.0165032	5.53245	-1.42067	1.83836e-08	3.72847	-0.914722	0.000804258	62	5.56707	5.16432	6.15714	49	5.03887	4.73506	5.33311	70	5.99139	5.5333	6.59839	39	3.42447	3.18037	3.99609	40	3.56922	3.3664	4.12139	59	4.19173	3.88508	4.5736	14	1.88924	1.6594	2.49675	18	1.70038	1.51002	2.16525	23	1.86066	1.63963	2.19258
PTOS_000010	PTOS_000010	glycosyl transferase	5.23092	-1.08106	0.00163268	5.23092	-1.84281	5.30154e-06	2.39182	-0.761758	0.111476	32	4.80606	4.45837	3.17788	30	5.16015	4.84903	3.26517	40	5.72656	5.28871	3.77051	16	2.34992	2.18241	1.63942	18	2.68652	2.53386	1.85462	18	2.13903	1.98255	1.39533	3	0.67715	0.594768	0.535018	2	0.316015	0.280637	0.240583	18	2.43565	2.14631	1.71593
PTOS_000011	PTOS_000011	HlyD family secretion protein	4.63305	-1.14468	1.66372e-05	4.63305	-2.31243	8.9058e-12	1.97254	-1.16775	0.00202205	60	4.43606	4.11513	5.95852	51	4.31835	4.05798	5.55079	73	5.14474	4.75138	6.88118	18	1.3014	1.20864	1.84435	27	1.98375	1.87103	2.78194	45	2.63247	2.4399	3.48834	2	0.222229	0.195192	0.356678	15	1.16675	1.03613	1.80437	13	0.865949	0.763081	1.23928
PTOS_000012	PTOS_000012	peptidase domain-containing ABC transporter	3.04598	-1.06884	9.10892e-07	3.04598	-1.68751	9.92982e-11	1.38408	-0.618671	0.0440019	63	2.89836	2.68868	6.25645	56	2.95055	2.77265	6.09499	75	3.28903	3.03756	7.0697	26	1.16971	1.08634	2.66406	31	1.41727	1.33673	3.19408	43	1.56526	1.45076	3.3333	8	0.553129	0.485836	1.42671	16	0.774411	0.687716	1.92467	25	1.03623	0.913133	2.38324
PTOS_000013	PTOS_000013	DUF4294 domain-containing protein	54.2068	1.66049	4.48124e-19	65.1938	2.06875	3.00386e-29	65.1938	0.408265	0.0286041	100	17.4439	16.1819	9.93087	71	14.1842	13.3289	7.72757	130	21.6163	19.9635	12.2542	261	44.5222	41.3486	26.743	319	55.2983	52.156	32.8681	455	62.8	58.206	35.271	204	53.4807	46.9743	36.3812	323	59.2768	52.6407	38.8542	527	82.8241	72.9852	50.2386
PTOS_000014	PTOS_000014	helix-hairpin-helix domain-containing protein	5.7412	-0.850454	7.46157e-05	5.7412	-1.0558	2.49945e-06	3.00488	-0.205349	0.470791	125	6.19309	5.74505	12.4136	112	6.35503	5.97186	12.19	99	4.67549	4.31801	9.33201	61	2.95543	2.74476	6.25029	53	2.60947	2.46118	5.46084	88	3.44973	3.19737	6.82164	28	2.08487	1.83123	4.9935	48	2.50194	2.22185	5.774	56	2.4997	2.20276	5.33845
PTOS_000015	PTOS_000015	radical SAM protein	126.958	1.10323	8.26187e-23	116.295	1.1223	1.83674e-23	126.958	0.0190679	0.892575	445	57.7676	53.5884	44.1924	463	68.8347	64.6844	50.3925	479	59.2726	54.7407	45.1518	924	117.298	108.937	94.6765	985	127.069	119.848	101.489	1329	136.507	126.521	103.022	542	105.742	92.8776	96.6598	870	118.818	105.516	104.654	1063	124.326	109.557	101.335
PTOS_000016	PTOS_000016	flavin reductase family protein	96.0009	0.51632	1.7853e-05	76.8906	0.33093	0.00754881	96.0009	-0.185389	0.166816	383	75.456	69.9972	38.0352	312	70.3966	66.1521	33.9578	343	64.4145	59.4895	32.3321	498	95.944	89.105	51.027	473	92.605	87.3427	48.7354	638	99.4538	92.1784	49.4569	267	79.0552	69.4374	47.6166	329	68.1915	60.5574	39.5759	470	83.425	73.5148	44.8049
PTOS_000017	PTOS_000017	arylsulfatase	33.0931	-0.244481	0.103264	33.0931	-0.320759	0.0276517	26.7574	-0.0762778	0.668478	524	32.6207	30.2608	52.0378	488	34.7924	32.6946	53.1135	537	31.8662	29.4298	50.6191	368	22.4028	20.8059	37.7067	394	24.3745	22.9894	40.5957	680	33.4947	31.0445	52.7127	214	20.0216	17.5858	38.1646	311	20.3686	18.0883	37.4107	508	28.4924	25.1077	48.4274
PTOS_000018	PTOS_000018	PepSY domain-containing protein	1.29818	0.0909279	0.893978	1.29331	-0.569202	0.389249	1.29818	-0.66013	0.351473	8	1.282	1.18925	0.79447	5	0.917635	0.862307	0.544195	11	1.68029	1.55182	1.03689	5	0.78354	0.727689	0.512319	6	0.955493	0.901196	0.618208	17	2.15552	1.99784	1.31782	2	0.481673	0.423073	0.356678	8	1.34874	1.19774	0.962333	3	0.433134	0.381681	0.285988
PTOS_000019	PTOS_000019	TonB-dependent receptor	2.22371	-1.6509	1.21736e-07	2.22371	-3.38782	1.55059e-12	0.684306	-1.73692	0.00115893	48	1.99705	1.85258	4.76682	39	1.8583	1.74625	4.24472	71	2.81579	2.6005	6.69265	17	0.691656	0.642355	1.74188	17	0.702871	0.66293	1.75159	20	0.658391	0.610227	1.55037	1	0.0625277	0.0549206	0.178339	6	0.262626	0.233225	0.721749	5	0.187422	0.165158	0.476647
PTOS_000020	sulP	sulP sulfate permease	76.5051	-0.722269	4.70978e-11	76.5051	-2.47003	8.43553e-93	44.3518	-1.74776	2.01114e-45	1140	68.1806	63.2481	113.212	1196	81.9199	76.9806	130.171	1393	79.4148	73.3429	131.308	751	43.9227	40.7919	76.9503	721	42.8518	40.4168	74.288	978	46.2808	42.8951	75.8132	132	11.8646	10.4212	23.5408	203	12.7729	11.343	24.4192	213	11.4773	10.1139	20.3052
PTOS_000021	PTOS_000021	rubrerythrin family protein	711.598	0.62722	2.38074e-09	709.754	0.764061	1.70534e-13	711.598	0.136841	0.255234	2672	463.685	430.14	265.353	2383	473.601	445.046	259.363	3052	504.854	466.253	287.69	3884	659.112	612.13	397.969	4256	733.95	692.243	438.516	5402	741.732	687.471	418.756	2458	641.051	563.062	438.358	3623	661.446	587.396	435.816	5288	826.764	728.551	504.102
PTOS_000022	nadB	nadB L-aspartate oxidase	288.073	0.621925	7.35724e-19	279.332	0.721948	3.93864e-25	288.073	0.100023	0.212114	2874	183.696	170.407	285.413	2853	208.841	196.25	310.518	3192	194.478	179.608	300.887	4437	277.329	257.561	454.632	4465	283.604	267.488	460.05	5997	303.286	281.1	464.879	2687	258.11	226.708	479.197	4394	295.469	262.391	528.561	4939	284.417	250.63	470.832
PTOS_000023	PTOS_000023	PH domain-containing protein	81.5322	0.603524	0.000335866	68.6578	0.484666	0.00438099	81.5322	-0.118857	0.554852	221	55.6525	51.6263	21.9472	202	58.2567	54.7442	21.9855	227	54.4895	50.3233	21.3976	358	88.1594	81.8754	36.682	274	68.568	64.6716	28.2315	441	87.8692	81.4412	34.1857	197	74.556	65.4856	35.1328	228	60.4041	53.6418	27.4265	313	71.0133	62.5775	29.8381
PTOS_000024	lpdA_1	lpdA dihydrolipoyl dehydrogenase	35.0342	0.783591	1.73351e-08	43.8786	1.25223	3.86903e-20	43.8786	0.468638	0.000790937	279	20.8579	19.3489	27.7071	273	23.3739	21.9646	29.7131	275	19.5972	18.0988	25.9222	382	27.9269	25.9362	39.1412	495	36.7747	34.685	51.0022	683	40.401	37.4455	52.9452	325	36.5152	32.0728	57.9602	538	42.3143	37.5772	64.7169	784	52.8062	46.5333	74.7383
PTOS_000025	dacB	dacB D-alanyl-D-alanine carboxypeptidase/D-alanyl-D-alanine-endopeptidase	26.0824	-0.557441	0.000729134	26.0824	-0.420843	0.0113705	16.9511	0.136598	0.498702	323	23.017	21.3518	32.0767	333	27.1764	25.5379	36.2434	413	28.0537	25.9088	38.9305	216	15.052	13.9791	22.1322	246	17.4205	16.4305	25.3465	326	18.381	17.0364	25.2711	141	15.1004	13.2633	25.1458	200	14.9939	13.3153	24.0583	316	20.2879	17.8778	30.1241
PTOS_000026	PTOS_000026	acetyl-CoA hydrolase/transferase family protein	235.255	0.661776	1.02014e-20	238.811	0.82574	1.04294e-31	238.811	0.163964	0.031922	2085	139.663	129.559	207.059	2202	168.925	158.74	239.664	2475	158.032	145.949	233.3	3593	235.356	218.579	368.152	3499	232.914	219.679	360.518	4481	237.495	220.121	347.361	2262	227.715	200.011	403.403	3274	230.723	204.894	393.835	4275	257.996	227.348	407.534
PTOS_000027	PTOS_000027	hypothetical protein	317.406	1.17842	5.61283e-26	329.924	1.38005	3.14201e-35	329.924	0.201636	0.0957405	440	133.969	124.277	43.6958	449	156.567	147.127	48.8687	514	149.179	137.773	48.451	1002	298.341	277.075	102.669	997	301.665	284.523	102.726	1462	352.212	326.447	113.332	590	269.977	237.132	105.22	1061	339.865	301.816	127.629	1385	379.931	334.798	132.031
PTOS_000028	miaB	miaB tRNA (N6-isopentenyl adenosine(37)-C2)-methylthiotransferase MiaB	295.401	-1.34746	3.43469e-38	295.401	-2.19322	1.79862e-94	111.127	-0.845765	1.76071e-14	3971	290.388	269.38	394.355	3641	304.931	286.545	396.283	4173	290.885	268.644	393.358	1506	107.695	100.019	154.31	1514	110.023	103.771	155.995	1999	115.664	107.202	154.96	458	50.3348	44.2111	81.6793	768	59.0852	52.4706	92.3839	882	58.1099	51.2069	84.0806
PTOS_000029	PTOS_000029	alpha-L-fucosidase	56.7452	-0.368595	0.0191571	56.7452	-0.343748	0.0271376	42.0733	0.024847	0.899017	664	51.6382	47.9024	65.941	719	64.0374	60.1763	78.2553	736	54.5601	50.3885	69.3774	486	36.96	34.3255	49.7974	479	37.0183	34.9147	49.3536	849	52.2415	48.4199	65.8133	275	32.141	28.2308	49.0433	437	35.7539	31.7512	52.5674	690	48.3454	42.6023	65.7773
PTOS_000030	PTOS_000030	beta-galactosidase	11.5097	-1.40769	3.99129e-18	11.5097	-2.13841	1.9715e-30	4.16295	-0.730723	0.00049208	248	11.7817	10.9293	24.6286	220	11.9696	11.2479	23.9446	238	10.7777	9.95366	22.4345	91	4.22756	3.92622	9.3242	89	4.20168	3.96292	9.17009	108	4.05961	3.76263	8.37201	24	1.71352	1.50506	4.28014	42	2.09915	1.86415	5.05225	65	2.78209	2.4516	6.19642
PTOS_000031	PTOS_000031	helix-turn-helix domain-containing protein	0.84505	1.71112	0.00118921	1.1988	2.41569	1.65039e-06	1.1988	0.704561	0.0847388	4	0.235861	0.218797	0.397235	5	0.337651	0.317292	0.544195	4	0.224828	0.207638	0.377051	17	0.980252	0.910379	1.74188	13	0.761759	0.718471	1.33945	17	0.793141	0.735119	1.31782	11	0.974793	0.856201	1.96173	14	0.868486	0.771258	1.68408	33	1.75312	1.54487	3.14587
PTOS_000032	PTOS_000032	winged helix-turn-helix domain-containing protein	16.5203	1.03968	1.02663e-12	21.7267	1.58401	1.39093e-28	21.7267	0.544337	5.32769e-05	111	9.15674	8.4943	11.0233	78	7.36911	6.92479	8.48944	107	8.41388	7.77056	10.0861	193	15.5693	14.4595	19.7755	214	17.5433	16.5464	22.0494	252	16.4484	15.2452	19.5347	165	20.4563	17.9676	29.426	243	21.0894	18.7284	29.2309	318	23.6346	20.827	30.3148
PTOS_000033	PTOS_000033	NVEALA domain-containing protein	27.1225	0.784101	0.00184023	31.2599	1.15486	2.39148e-06	31.2599	0.370761	0.145783	48	20.0953	18.6415	4.76682	35	16.7812	15.7694	3.80937	32	12.7702	11.7938	3.01641	55	22.517	20.9119	5.63551	69	28.7066	27.0753	7.10939	91	30.144	27.9389	7.05419	41	25.7966	22.6582	7.31191	67	29.5099	26.2063	8.05954	102	38.4731	33.9028	9.72361
PTOS_000034	PTOS_000034	TolB-like 6-bladed beta-propeller domain-containing protein	38.6809	0.519998	3.60666e-05	37.5601	0.616287	8.87238e-07	38.6809	0.0962891	0.517235	279	30.0461	27.8724	27.7071	190	23.4336	22.0207	20.6794	296	30.3857	28.0625	27.9018	377	39.7025	36.8725	38.6288	363	38.848	36.6404	37.4016	440	37.4923	34.7496	34.1082	236	38.1962	33.5493	42.088	326	36.9352	32.8003	39.2151	387	37.5489	33.0884	36.8925
PTOS_000035	PTOS_000035	transposase	0.15143	1.83849	0.559254	0.201347	2.17095	0.471411	0.201347	0.332457	0.88488	0	0	0	0	0	0	0	0	0	0	0	0	0	0	0	0	0	0	0	0	1	0.45429	0.421057	0.0775186	0	0	0	0	1	0.604041	0.536418	0.120292	0	0	0	0
PTOS_000036	PTOS_000036	NVEALA domain-containing protein	37.9313	0.0895661	0.711758	46.0549	0.550086	0.00946438	46.0549	0.46052	0.0381969	81	37.6787	34.9529	8.044	79	42.0863	39.5487	8.59828	74	32.8124	30.3036	6.97544	76	34.5715	32.1072	7.78725	83	38.3679	36.1876	8.55188	111	40.8545	37.8659	8.60457	48	33.5565	29.4741	8.56028	99	48.4491	43.0252	11.9089	134	56.159	49.4878	12.7741
PTOS_000037	PTOS_000037	6-bladed beta-propeller	5.49102	-0.606724	0.0122753	5.49102	-0.656096	0.00881495	3.43388	-0.049372	0.880781	61	5.47728	5.08103	6.05783	47	4.83321	4.54179	5.11543	72	6.16257	5.69139	6.78691	33	2.89763	2.69108	3.38131	36	3.2123	3.02976	3.70925	59	4.19173	3.88508	4.5736	25	3.37364	2.96321	4.45848	39	3.68416	3.27172	4.69137	29	2.34605	2.06735	2.76455
PTOS_000038	PTOS_000038	hypothetical protein	6.48712	0.529678	0.352354	4.70095	-0.7555	0.265569	6.48712	-1.28518	0.0525719	4	2.52771	2.34485	0.397235	11	7.96092	7.48092	1.19723	6	3.61421	3.33788	0.565576	11	6.79758	6.31304	1.1271	13	8.16375	7.69984	1.33945	9	4.50004	4.17084	0.697667	3	2.84914	2.50252	0.535018	3	1.99447	1.77119	0.360875	4	2.27736	2.00683	0.381318
PTOS_000039	PTOS_000039	hypothetical protein	16.2117	0.567905	0.00106799	16.482	0.731932	1.93821e-05	16.482	0.164027	0.40476	133	11.7223	10.8742	13.2081	118	11.9109	11.1927	12.843	128	10.7539	9.93164	12.0656	146	12.5836	11.6867	14.9597	203	17.7801	16.7698	20.916	262	18.2712	16.9346	20.3099	117	15.4978	13.6124	20.8657	176	16.3197	14.4927	21.1713	222	17.6285	15.5344	21.1631
PTOS_000040	PTOS_000040	NVEALA domain-containing protein	11.0436	-0.134456	0.728982	11.0436	-0.17585	0.648356	9.79517	-0.0413942	0.927332	32	14.4831	13.4353	3.17788	16	8.29344	7.79339	1.74142	24	10.3542	9.56256	2.2623	23	10.1797	9.45405	2.35667	22	9.89494	9.33266	2.26676	26	9.31089	8.62976	2.01548	16	10.8832	9.55916	2.85343	10	4.76158	4.22852	1.20292	26	10.602	9.34259	2.47857
PTOS_000041	PTOS_000041	NVEALA domain-containing protein	18.7353	-0.411736	0.107709	18.7353	0.0880072	0.739206	16.9056	0.499743	0.0599174	37	13.9237	12.9164	3.67442	49	21.118	19.8447	5.33311	59	21.1641	19.5459	5.5615	33	12.144	11.2784	3.38131	38	14.2107	13.4032	3.91532	47	13.9945	12.9708	3.64337	22	12.4423	10.9286	3.92346	53	20.9831	18.634	6.37545	51	17.2913	15.2372	4.8618
PTOS_000042	PTOS_000042	6-bladed beta-propeller	4.79104	-2.1786	5.3669e-10	4.79104	-2.72533	7.4955e-11	1.02113	-0.546733	0.323731	46	4.13041	3.8316	4.5682	48	4.93604	4.63842	5.22427	62	5.30666	4.90092	5.84429	14	1.2293	1.14167	1.43449	11	0.981536	0.92576	1.13338	12	0.852554	0.790187	0.930223	0	0	0	0	4	0.377863	0.335561	0.481166	15	1.21347	1.06932	1.42994
PTOS_000043	PTOS_000043	DUF1573 domain-containing protein	2.02913	-0.807247	0.0453492	2.07646	0.205765	0.592359	2.07646	1.01301	0.0135593	22	2.54079	2.35698	2.18479	11	1.45493	1.3672	1.19723	19	2.09167	1.93175	1.79099	12	1.35525	1.25865	1.22957	10	1.14769	1.08247	1.03035	10	0.913801	0.846953	0.775186	12	2.08282	1.82942	2.14007	17	2.06554	1.8343	2.04496	20	2.08103	1.83382	1.90659
PTOS_000044	PTOS_000044	NVEALA domain-containing protein	15.8085	1.44938	1.62853e-06	22.4268	2.04719	2.61933e-12	22.4268	0.597819	0.0162224	11	4.54833	4.21928	1.0924	12	5.68254	5.33992	1.30607	20	7.88285	7.28014	1.88525	35	14.1521	13.1433	3.58623	34	13.9706	13.1768	3.50318	59	19.3026	17.8906	4.5736	41	25.4781	22.3785	7.31191	43	18.7054	16.6113	5.17254	62	23.0969	20.3532	5.91043
PTOS_000045	PTOS_000045	BF3164 family lipoprotein	6.57535	0.290085	0.27711	6.90008	0.467623	0.0651463	6.90008	0.177538	0.54467	55	5.23316	4.85457	5.46198	59	6.42918	6.04154	6.4215	59	5.35116	4.94202	5.5615	73	6.79231	6.30815	7.47986	50	4.7277	4.45904	5.15173	109	8.20604	7.60573	8.44953	59	8.4368	7.41038	10.522	54	5.40548	4.80033	6.49574	80	6.85795	6.04328	7.62636
PTOS_000046	PTOS_000046	TolB-like 6-bladed beta-propeller domain-containing protein	6.75674	-0.394344	0.119236	6.75674	-0.771063	0.00272344	4.92675	-0.376719	0.201242	71	6.83318	6.33884	7.05092	47	5.18042	4.86807	5.11543	90	8.25661	7.62532	8.48364	47	4.4234	4.10809	4.8158	43	4.11255	3.87886	4.43049	82	6.24431	5.78751	6.35653	24	3.47136	3.04904	4.28014	30	3.03756	2.6975	3.60875	45	3.90194	3.43842	4.28983
PTOS_000047	PTOS_000047	TolB-like 6-bladed beta-propeller domain-containing protein	1.29857	0.127215	0.775698	1.24932	0.212213	0.621867	1.29857	0.0849979	0.861765	13	1.25115	1.16063	1.29101	11	1.21244	1.13934	1.19723	14	1.28436	1.18616	1.31968	12	1.12938	1.04888	1.22957	13	1.24333	1.17268	1.33945	20	1.523	1.41159	1.55037	7	1.01248	0.889304	1.24837	9	0.911269	0.809251	1.08262	20	1.7342	1.52819	1.90659
PTOS_000048	PTOS_000048	hypothetical protein	0.950606	0.422291	0.341852	1.77981	1.46915	0.000123839	1.77981	1.04686	0.00608782	11	0.549872	0.510092	1.0924	10	0.572495	0.537977	1.08839	23	1.09595	1.01216	2.16804	16	0.782136	0.726385	1.63942	13	0.645789	0.609092	1.33945	36	1.42389	1.31973	2.79067	15	1.1269	0.989801	2.67509	33	1.73549	1.5412	3.96962	55	2.47705	2.1828	5.24312
PTOS_000049	PTOS_000049	methyltransferase domain-containing protein	268.127	-0.219601	0.0508732	268.127	-0.247568	0.0233544	220.711	-0.027967	0.841492	2282	254.764	236.333	226.622	2247	287.295	269.973	244.561	2465	262.322	242.265	232.358	1871	204.263	189.703	191.71	1744	193.485	182.49	179.693	2993	264.384	245.043	232.013	1073	180.031	158.128	191.358	1555	182.638	162.192	187.053	2239	225.206	198.453	213.443
PTOS_000050	PTOS_000050	permease-like cell division protein FtsX	205.523	-0.537291	7.11323e-07	205.523	-1.06397	7.67675e-23	135.612	-0.526678	3.30706e-06	1809	206.08	191.171	179.649	1619	211.225	198.49	176.21	1835	199.263	184.028	172.972	1102	122.764	114.013	112.915	1143	129.396	122.043	117.769	1716	154.675	143.36	133.022	460	78.7551	69.1738	82.036	635	76.1044	67.5844	76.3851	981	100.686	88.7253	93.5182
PTOS_000051	PTOS_000051	DUF3098 domain-containing protein	175.992	-0.48893	0.00469951	175.992	-1.18748	7.63978e-12	120.051	-0.698547	0.000137017	408	175.19	162.516	40.5179	357	175.558	164.973	38.8555	433	177.228	163.677	40.8158	257	107.913	100.221	26.3332	283	120.758	113.895	29.1588	387	131.482	121.864	29.9997	74	47.7535	41.9439	13.1971	135	60.9849	54.1576	16.2394	228	88.2038	77.7259	21.7351
PTOS_000052	PTOS_000052	undecaprenyl-diphosphate phosphatase	130.182	-0.23356	0.107773	130.182	-0.912555	2.53097e-11	106.32	-0.678995	1.60907e-06	1001	125.564	116.481	99.408	889	127.713	120.013	96.7579	1148	137.268	126.773	108.214	724	88.8105	82.4801	74.1838	812	101.22	95.4683	83.6642	1299	128.928	119.497	100.697	257	48.4496	42.5553	45.8332	435	57.4065	50.9798	52.3268	656	74.1378	65.3308	62.5361
PTOS_000053	truB	truB tRNA pseudouridine(55) synthase TruB	84.3163	-1.40648	5.58587e-14	84.3163	-1.92335	1.53906e-23	30.5428	-0.516877	0.015827	580	83.0149	77.0092	57.599	509	83.435	78.4043	55.3991	634	86.4992	79.8855	59.7626	164	22.9544	21.3182	16.8041	193	27.4514	25.8914	19.8857	364	41.2226	38.207	28.2168	57	12.261	10.7694	10.1653	133	20.0271	17.7851	15.9988	196	25.2748	22.2723	18.6846
PTOS_000054	queA	queA tRNA preQ1(34) S-adenosylmethionine ribosyltransferase-isomerase QueA	308.407	-0.823375	7.38717e-31	308.407	-1.51218	9.94042e-94	166.965	-0.688808	1.52378e-19	3241	307.502	285.256	321.859	2825	306.966	288.458	307.47	3436	310.754	286.994	323.887	1829	169.698	157.602	187.406	1679	158.306	149.311	172.995	2303	172.89	160.242	178.525	681	97.1048	85.2911	121.449	894	89.2372	79.247	107.541	1130	96.5942	85.1196	107.722
PTOS_000055	folK	folK 2-amino-4-hydroxy-6- hydroxymethyldihydropteridine diphosphokinase	96.9418	-0.94195	3.041e-07	96.9418	-1.22358	4.73817e-11	48.1888	-0.281633	0.19612	399	86.7753	80.4976	39.6242	468	116.566	109.538	50.9367	422	87.4843	80.7954	39.7789	163	34.666	32.195	16.7016	237	51.2212	48.3106	24.4192	341	58.6791	54.3865	26.4338	93	30.397	26.6989	16.5855	174	39.8118	35.3548	20.9307	189	37.0329	32.6337	18.0173
PTOS_000056	PTOS_000056	hypothetical protein	79.3866	0.233899	0.274518	102.21	0.74965	0.000103429	102.21	0.515751	0.0105114	115	59.2555	54.9687	11.4205	125	73.7637	69.3162	13.6049	160	78.586	72.5774	15.082	139	70.0388	65.0464	14.2425	146	74.7587	70.5105	15.0431	229	93.3623	86.5325	17.7518	88	68.1456	59.855	15.6938	213	115.465	102.538	25.6221	265	123.021	108.407	25.2623
PTOS_000057	metK	metK methionine adenosyltransferase	870.644	-0.657379	2.18498e-10	870.644	-1.0258	9.71083e-24	528.194	-0.368423	0.000673864	10813	840.258	779.47	1073.82	10225	909.981	855.114	1112.88	11633	861.694	795.81	1096.56	6475	492.039	456.966	663.453	7248	559.71	527.905	746.795	8666	532.833	493.854	671.776	2984	348.49	306.093	532.164	4811	393.316	349.284	578.723	5267	368.751	324.946	502.1
PTOS_000058	PTOS_000058	TIGR00730 family Rossman fold protein	122.007	-0.740004	1.32783e-10	122.007	-0.684735	4.04439e-09	69.859	0.0552696	0.716375	684	116.881	108.425	67.9271	643	125.835	118.248	69.9835	757	123.304	113.877	71.3569	384	64.1671	59.5932	39.3461	416	70.6414	66.6272	42.8624	553	74.7685	69.2989	42.8678	205	52.6461	46.2412	36.5595	388	69.7523	61.9435	46.6731	471	72.5124	63.8985	44.9002
PTOS_000059	PTOS_000059	DUF4271 domain-containing protein	108.593	-1.50019	7.47289e-39	108.593	-1.96637	2.48233e-58	36.5537	-0.466183	0.000577331	909	109.908	101.956	90.2716	819	113.41	106.572	89.1392	889	102.461	94.6274	83.7995	295	34.8802	32.394	30.2268	280	33.6435	31.7317	28.8497	430	41.1375	38.1282	33.333	99	17.9897	15.8011	17.6556	211	26.8402	23.8354	25.3815	239	26.0355	22.9427	22.7837
PTOS_000060	PTOS_000060	uroporphyrinogen-III synthase	1313.08	-1.13734	1.53842e-28	1313.08	-1.65981	4.25817e-59	572.102	-0.522466	1.08449e-06	10320	1377.05	1277.43	1024.87	7863	1201.6	1129.15	855.801	10697	1360.59	1256.56	1008.33	4454	581.184	539.757	456.374	4190	555.601	524.028	431.715	5489	579.521	537.127	425.5	1873	375.606	329.91	334.029	2563	359.797	319.518	308.307	2871	345.149	304.148	273.691
PTOS_000061	rnpA	rnpA ribonuclease P protein component	174.429	-0.775612	2.49306e-11	174.429	-0.908361	1.80199e-14	97.3766	-0.132749	0.35941	651	171.681	159.26	64.65	614	185.443	174.262	66.8272	661	166.164	153.459	62.3076	354	91.2928	84.7855	36.2722	377	98.8007	93.1863	38.8441	489	102.036	94.572	37.9066	196	77.682	68.2313	34.9545	296	82.1242	72.9303	35.6063	346	82.209	72.4433	32.984
PTOS_000062	yidD	yidD membrane protein insertion efficiency factor YidD	177.624	-2.25437	1.28161e-39	177.624	-3.26151	3.79144e-56	35.7354	-1.00714	1.43348e-05	418	189.186	175.499	41.511	296	153.429	144.178	32.2164	441	190.259	175.712	41.5699	78	34.5223	32.0616	7.99218	78	35.0821	33.0885	8.03671	105	37.6017	34.851	8.13945	20	13.604	11.9489	3.56678	32	15.2371	13.5313	3.84933	46	18.7574	16.5292	4.38516
PTOS_000063	PTOS_000063	TatD family hydrolase	85.6278	-2.77908	8.25892e-86	85.6278	-3.68908	1.15378e-92	11.7932	-0.910005	1.40356e-05	553	87.3641	81.0438	54.9177	470	85.0371	79.9098	51.1543	561	84.4823	78.0228	52.8814	63	9.73289	9.03913	6.45522	71	11.1467	10.5132	7.31546	116	14.5001	13.4394	8.99216	21	4.98599	4.3794	3.74512	41	6.81446	6.05157	4.93195	38	5.40873	4.76621	3.62252
PTOS_000064	tyrS	tyrS tyrosine--tRNA ligase	571.472	-0.543856	3.94352e-15	571.472	-0.7831	5.99858e-30	375.31	-0.239245	0.00114649	7213	560.509	519.959	716.314	6552	583.1	547.942	713.113	7706	570.808	527.165	726.388	4752	361.107	335.368	486.908	4974	384.106	362.279	512.495	6192	380.718	352.867	479.995	2513	293.483	257.778	448.166	3390	277.144	246.118	407.788	4203	294.259	259.303	400.67
PTOS_000065	PTOS_000065	S41 family peptidase	107.394	0.228387	0.0395983	95.8563	-0.680385	9.80015e-11	107.394	-0.908772	9.79521e-18	3083	94.6439	87.797	306.169	2799	98.4066	92.4733	304.64	3230	94.5184	87.2916	304.469	3499	105.04	97.5531	358.521	3718	113.425	106.979	383.083	4270	103.718	96.1303	331.004	1203	55.5021	48.7497	214.542	1648	53.225	47.2664	198.241	1680	46.4656	40.9459	160.154
PTOS_000066	PTOS_000066	tRNA-Gln	12.274	-2.69372	0.00206305	12.274	-2.31052	0.00786355	1.77128	0.383198	0.782477	10	14.1516	13.1278	0.993087	4	6.4829	6.09202	0.435356	12	16.1876	14.9499	1.13115	1	1.38389	1.28524	0.102464	1	1.40632	1.32641	0.103035	2	2.23946	2.07563	0.155037	0	0	0	0	1	1.48883	1.32216	0.120292	3	3.825	3.37062	0.285988
PTOS_000067	PTOS_000067	arylsulfatase	46.4135	0.458465	7.05402e-05	100.614	1.72052	6.95407e-56	100.614	1.26205	3.97163e-31	554	35.2081	32.661	55.017	487	35.4458	33.3086	53.0046	579	35.0757	32.3939	54.5781	711	44.1872	41.0375	72.8518	763	48.1877	45.4494	78.6155	932	46.8657	43.4373	72.2473	956	91.3094	80.2008	170.492	1669	111.591	99.0982	200.767	1728	98.9419	87.1884	164.729
PTOS_000068	kduI	kduI 5-dehydro-4-deoxy-D-glucuronate isomerase	35.2167	0.432189	0.00594702	27.421	-0.364592	0.0276517	35.2167	-0.796781	7.83568e-07	206	24.553	22.7767	20.4576	238	32.4875	30.5287	25.9037	222	25.2223	23.2939	20.9263	259	30.1877	28.0359	26.5381	282	33.4014	31.5034	29.0558	446	42.0609	38.984	34.5733	85	15.2258	13.3735	15.1588	154	19.3107	17.1488	18.5249	188	20.1883	17.79	17.9219
PTOS_000069	PTOS_000069	gluconate 5-dehydrogenase	99.6203	0.588367	2.44576e-07	81.3602	0.426177	0.000230675	99.6203	-0.16219	0.207395	526	66.7307	61.9031	52.2364	502	72.9367	68.539	54.6372	564	68.2046	62.9898	53.1642	781	96.8912	89.9848	80.0242	766	96.5711	91.0834	78.9246	1050	105.399	97.6883	81.3945	445	84.8446	74.5225	79.3609	621	82.884	73.6051	74.7011	668	76.3519	67.2819	63.6801
PTOS_000070	PTOS_000070	DUF4861 domain-containing protein	54.3601	0.477806	3.9194e-05	44.6507	0.336499	0.004402	54.3601	-0.141308	0.286864	499	40.2714	37.358	49.555	468	43.2558	40.6477	50.9367	505	38.8492	35.8788	47.6027	684	53.9815	50.1337	70.0852	674	54.0548	50.9831	69.4454	862	55.0438	51.0172	66.821	344	41.7233	36.6473	61.3487	575	48.8206	43.3551	69.1677	597	43.4084	38.2518	56.9117
PTOS_000071	queG	queG tRNA epoxyqueuosine(34) reductase QueG	32.2572	-0.507225	0.000213332	32.2572	-1.00748	2.12263e-12	21.591	-0.500253	0.00120942	278	30.035	27.8621	27.6078	288	35.635	33.4864	31.3456	302	31.1017	28.7237	28.4673	177	18.7003	17.3673	18.1361	203	21.795	20.5565	20.916	284	24.2776	22.5016	22.0153	59	9.57985	8.41437	10.522	135	15.3446	13.6268	16.2394	161	15.6715	13.8099	15.348
PTOS_000072	PTOS_000072	polysaccharide deacetylase family protein	260.962	0.11226	0.165186	251.813	-0.501431	5.38908e-11	260.962	-0.61369	1.54367e-15	1612	263.363	244.31	160.086	1309	244.924	230.157	142.47	1587	247.151	228.254	149.595	1674	267.448	248.384	171.524	1564	253.925	239.496	161.146	2023	261.512	242.381	156.82	621	152.478	133.927	110.749	925	158.99	141.191	111.27	1039	152.936	134.768	99.0473
PTOS_000073	PTOS_000073	DUF2723 domain-containing protein	427.019	0.116489	0.311287	412.205	-0.245811	0.0201734	427.019	-0.3623	0.000767751	13063	390.633	362.373	1297.27	13191	451.758	424.52	1435.7	13830	394.224	364.082	1303.65	14485	423.582	393.389	1484.19	14589	433.541	408.905	1503.17	17917	423.933	392.92	1388.9	6778	304.615	267.556	1208.78	9333	293.621	260.75	1122.68	11277	303.824	267.733	1075.03
PTOS_000074	PTOS_000074	DNA-binding protein	94.8009	1.39682	2.47786e-17	221.575	2.76236	1.90155e-66	221.575	1.36554	1.57442e-18	144	29.4078	27.2803	14.3005	208	48.6481	45.7149	22.6385	181	35.2349	32.5409	17.0615	424	84.6758	78.6401	43.4446	426	86.4546	81.5418	43.8928	701	113.272	104.986	54.3405	585	179.548	157.704	104.328	1037	222.801	197.859	124.742	1426	262.375	231.207	135.94
PTOS_000075	PTOS_000075	metal ABC transporter ATP-binding protein	78.3411	-0.782436	2.81109e-08	78.3411	-1.28266	5.50126e-19	43.4242	-0.500224	0.00129247	578	69.6349	64.5972	57.4004	661	91.2017	85.7028	71.9426	646	74.1867	68.5145	60.8937	337	39.7029	36.8729	34.5303	356	42.6214	40.1994	36.6804	503	47.9483	44.4407	38.9919	133	24.081	21.1514	23.7191	204	25.8564	22.9618	24.5395	304	32.9971	29.0773	28.9802
PTOS_000076	PTOS_000076	zinc ABC transporter substrate-binding protein	104.479	-0.65988	3.93509e-09	104.479	-0.0255568	0.838318	88.5413	0.634324	3.10563e-08	920	99.7179	92.5039	91.364	926	114.947	108.017	100.785	956	98.7729	91.2209	90.1151	541	57.3424	53.255	55.4329	597	64.304	60.6499	61.5117	789	67.6656	62.7156	61.1622	488	79.4931	69.8221	87.0295	823	93.8479	83.3416	99	945	92.2828	81.3203	90.0864
PTOS_000077	mnmD	mnmD tRNA (5-methylaminomethyl-2-thiouridine)(34)-methyltransferase MnmD	115.159	-1.55946	1.6621e-41	115.159	-1.85605	5.80601e-53	37.3211	-0.296585	0.0340323	820	106.037	98.3659	81.4331	876	129.733	121.911	95.343	890	109.706	101.318	83.8938	270	34.143	31.7092	27.6652	307	39.4513	37.2094	31.6317	375	38.3691	35.5622	29.0695	128	24.8759	21.8495	22.8274	212	28.8416	25.6128	25.5018	245	28.5439	25.1531	23.3557
PTOS_000078	PTOS_000078	hypothetical protein	285.2	-0.490686	6.44069e-06	285.2	-0.542731	4.97825e-07	193.981	-0.0520456	0.70596	1798	286.757	266.012	178.557	1746	318.912	299.684	190.033	1644	249.932	230.822	154.968	1171	182.631	169.613	119.985	1275	202.075	190.592	131.369	1563	197.237	182.809	121.162	635	152.203	133.686	113.245	1104	185.239	164.502	132.802	1184	170.129	149.919	112.87
PTOS_000079	purD	purD phosphoribosylamine--glycine ligase	365.942	-0.0258596	0.838551	365.942	-0.257734	0.015988	343.664	-0.231875	0.040857	4478	352.89	327.36	444.704	4357	393.228	369.519	474.212	4682	351.707	324.816	441.338	4202	323.82	300.738	430.553	4674	366.035	345.235	481.584	5471	341.136	316.181	424.104	2210	261.741	229.898	394.13	3443	285.451	253.494	414.164	3467	246.157	216.915	330.507
PTOS_000080	PTOS_000080	S9 family peptidase	328.77	-0.618423	2.97947e-09	328.77	-1.65136	1.02776e-57	204.777	-1.03294	8.6713e-23	6675	312.672	290.052	662.886	6650	356.748	335.238	723.78	7097	316.889	292.66	668.982	4441	203.429	188.928	455.042	4327	201.42	189.975	445.831	5652	209.482	194.157	438.135	1218	85.7451	75.3135	217.217	1998	98.4629	87.4399	240.343	2072	87.4442	77.0565	197.523
PTOS_000081	PTOS_000081	THUMP domain-containing protein	496.156	-1.21842	3.35992e-32	496.156	-2.37262	3.16043e-114	204.071	-1.1542	3.36791e-27	6455	483.652	448.662	641.038	6015	516.148	485.027	654.667	6842	488.668	451.305	644.945	2836	207.795	192.984	290.587	2671	198.879	187.578	275.206	3467	205.54	190.504	268.757	733	82.54	72.4983	130.723	1108	87.3404	77.5626	133.283	1186	80.0616	70.5509	113.061
PTOS_000082	PTOS_000082	serine acetyltransferase	312.067	-0.588392	3.06349e-16	312.067	-1.33113	3.34553e-72	198.794	-0.742733	1.75648e-22	2708	302.323	280.452	268.928	2524	322.711	303.254	274.71	2924	311.168	287.376	275.624	1847	201.643	187.27	189.251	1800	199.698	188.35	185.462	2208	195.042	180.774	171.161	639	107.213	94.1696	113.959	872	102.418	90.9527	104.894	1132	113.86	100.335	107.913
PTOS_000083	PTOS_000083	histidine kinase	34.8683	0.663131	8.11124e-09	29.3445	0.559755	1.44877e-06	34.8683	-0.103376	0.453221	507	25.0821	23.2675	50.3495	361	20.4534	19.2201	39.2909	491	23.1543	21.3839	46.283	695	33.6228	31.2261	71.2123	693	34.0696	32.1336	71.403	943	36.9124	34.2121	73.1	366	27.212	23.9014	65.2721	552	28.7299	25.5135	66.4009	720	32.0916	28.2794	68.6372
PTOS_000084	PTOS_000084	LytTR family DNA-binding domain-containing protein	35.0583	0.265386	0.0804159	34.3858	0.369869	0.0120066	35.0583	0.104482	0.548826	206	27.3786	25.3979	20.4576	240	36.5306	34.328	26.1214	222	28.1249	25.9745	20.9263	261	33.9217	31.5037	26.743	264	34.8679	32.8865	27.2012	346	36.3852	33.7235	26.8214	175	34.9547	30.7022	31.2094	236	32.9985	29.3043	28.3888	294	35.2042	31.0222	28.0269
PTOS_000085	PTOS_000085	DUF3836 domain-containing protein	1093.87	2.24153	2.72578e-208	1262.2	2.59166	2.55459e-278	1262.2	0.350123	1.00793e-06	934	236.983	219.838	92.7543	803	233.339	219.27	87.3977	1045	252.744	233.419	98.5045	4325	1073.12	996.63	443.156	4101	1034.04	975.282	422.545	5850	1174.44	1088.53	453.484	3057	1165.71	1023.89	545.183	4806	1282.9	1139.28	578.121	5853	1337.99	1179.04	557.963
PTOS_000086	polA	polA DNA polymerase I	352.692	0.319082	0.00282096	331.63	0.373046	0.000343377	352.692	0.0539634	0.678384	8172	292.413	271.258	811.551	7314	299.727	281.655	796.049	8609	293.64	271.189	811.508	10096	353.273	328.092	1034.47	9494	337.595	318.411	978.211	12970	367.209	340.347	1005.42	6023	323.896	284.491	1074.14	8518	320.66	284.762	1024.64	10867	350.333	308.716	1035.95
PTOS_000087	PTOS_000087	polyprenyl synthetase family protein	233.752	0.0356577	0.777579	233.752	-0.0329637	0.783689	229.362	-0.0686214	0.602277	2258	232.694	215.86	224.239	2015	237.814	223.475	219.311	2349	230.748	213.105	221.423	2246	226.341	210.208	230.134	2078	212.806	200.714	214.106	3053	248.939	230.728	236.664	1185	183.528	161.2	211.332	1933	209.571	186.11	232.524	2163	200.826	176.97	206.198
PTOS_000088	PTOS_000088	DUF1266 domain-containing protein	31.3019	-1.20114	1.31033e-12	31.3019	-0.549737	0.00108605	18.892	0.651407	0.000433629	234	33.2084	30.8059	23.2382	197	32.0185	30.0879	21.4413	212	28.6789	26.4861	19.9837	96	13.3228	12.3732	9.83652	82	11.5644	10.9073	8.44885	125	14.0361	13.0093	9.68983	97	20.6884	18.1715	17.2989	122	18.2151	16.1759	14.6756	139	17.7726	15.6613	13.2508
PTOS_000089	deoC	deoC deoxyribose-phosphate aldolase	497.796	-0.0252826	0.760264	497.796	0.0615128	0.420216	468.581	0.0867954	0.288463	4498	500.492	464.284	446.691	3858	491.634	461.991	419.901	4726	501.263	462.937	445.486	4402	478.984	444.842	451.046	4073	450.371	424.778	419.66	5411	476.388	441.538	419.453	2622	438.464	385.121	467.605	3735	437.227	388.279	449.289	4761	477.286	420.588	453.864
PTOS_000090	PTOS_000090	nucleotide pyrophosphohydrolase	114.698	0.0980364	0.543837	112.038	0.163471	0.282565	114.698	0.0654348	0.716375	354	104.923	97.332	35.1553	344	116.769	109.728	37.4406	405	114.423	105.675	38.1764	373	108.11	100.404	38.219	380	111.925	105.565	39.1532	529	124.059	114.983	41.0073	182	81.0702	71.2073	32.4577	368	114.75	101.904	44.2673	474	126.575	111.539	45.1862
PTOS_000091	dtd	dtd D-aminoacyl-tRNA deacylase	506.16	0.534253	6.31588e-07	489.003	0.626595	3.19103e-09	506.16	0.0923421	0.472988	1644	364.644	338.264	163.263	1324	336.324	316.045	144.103	1856	392.409	362.406	174.952	2440	529.237	491.513	250.012	2230	491.53	463.599	229.767	2836	497.713	461.303	219.843	1352	450.68	395.85	241.115	2092	488.166	433.516	251.65	2643	528.162	465.421	251.956
PTOS_000092	uvrC	uvrC excinuclease ABC subunit UvrC	84.2987	0.135748	0.253139	79.9946	0.105917	0.362821	84.2987	-0.0298305	0.833765	1455	80.0184	74.2295	144.494	1263	79.5486	74.7522	137.464	1534	80.4168	74.2682	144.599	1402	75.3994	70.0249	143.654	1477	80.7208	76.1338	152.182	2224	96.7759	89.6964	172.401	749	61.906	54.3746	133.576	1261	72.9593	64.7915	151.688	1805	89.4349	78.8108	172.07
PTOS_000093	PTOS_000093	adenine phosphoribosyltransferase	234.147	-1.09088	3.80092e-23	234.147	-2.09279	5.57331e-71	105.526	-1.00191	3.11363e-16	1266	236.878	219.741	125.725	1044	223.714	210.226	113.628	1356	241.849	223.358	127.82	530	96.9751	90.0626	54.3058	603	112.121	105.75	62.1299	726	107.481	99.6187	56.2785	140	39.368	34.5785	24.9675	261	51.3772	45.6255	31.3961	302	50.9098	44.8621	28.7895
PTOS_000094	mnmG	mnmG tRNA uridine-5-carboxymethylaminomethyl(34) synthesis enzyme MnmG	169.463	-1.0449	3.25015e-48	169.463	-1.12488	4.00641e-54	78.6474	-0.0799721	0.37069	3157	168.906	156.686	313.518	2768	169.605	159.379	301.266	3331	169.879	156.89	313.989	1466	76.7003	71.233	150.212	1417	75.3387	71.0575	146	1982	83.9033	77.7654	153.642	814	65.4513	57.4886	145.168	1146	64.505	57.2836	137.854	1504	72.4971	63.885	143.376
PTOS_000095	PTOS_000095	tetratricopeptide repeat protein	52.729	0.853169	3.62034e-09	61.7667	1.21185	1.86581e-17	61.7667	0.358685	0.0150286	190	29.5978	27.4565	18.8687	178	31.7561	29.8414	19.3733	203	30.1437	27.8389	19.1353	368	56.0592	52.0632	37.7067	307	47.525	44.8244	31.6317	443	54.6028	50.6084	34.3407	268	62.7429	55.1096	47.7949	383	62.7687	55.7417	46.0717	426	59.7886	52.6862	40.6104
PTOS_000096	PTOS_000096	tetratricopeptide repeat protein	6.80124	0.407902	0.0939019	5.83893	0.332582	0.181371	6.80124	-0.07532	0.799854	48	4.65979	4.32268	4.76682	47	5.22547	4.9104	5.11543	68	6.29257	5.81145	6.40986	68	6.45546	5.99531	6.96754	57	5.49893	5.18645	5.87298	110	8.44935	7.83125	8.52705	34	4.96053	4.35704	6.06353	57	5.82155	5.16983	6.85662	77	6.73471	5.93468	7.34037
PTOS_000097	PTOS_000097	DUF3244 domain-containing protein	0.309515	-3.13358	0.255741	0.444261	0.957827	0.443177	0.444261	4.0914	0.134702	0	0	0	0	2	0.655678	0.616144	0.217678	1	0.272868	0.252005	0.0942627	0	0	0	0	0	0	0	0	0	0	0	0	0	0	0	0	1	0.30116	0.267445	0.120292	4	1.03162	0.909075	0.381318
PTOS_000098	PTOS_000098	C10 family peptidase	2.52307	0.193941	0.520636	4.30011	1.12056	7.83745e-06	4.30011	0.926617	0.000205451	21	1.72386	1.59915	2.08548	30	2.82038	2.65033	3.26517	32	2.50397	2.31252	3.01641	27	2.16741	2.01291	2.76652	28	2.28413	2.15433	2.88497	48	3.11767	2.8896	3.72089	26	3.20761	2.81737	4.63682	54	4.66355	4.14146	6.49574	68	5.02917	4.43174	6.4824
PTOS_000099	PTOS_000099	hypothetical protein	25.2553	1.4785	6.35059e-10	45.6445	2.46948	7.44579e-27	45.6445	0.990984	1.64736e-06	43	11.3399	10.5195	4.27027	29	8.75872	8.23062	3.15633	33	8.29562	7.66134	3.11067	68	17.5365	16.2865	6.96754	94	24.6347	23.2348	9.68526	161	33.5948	31.1372	12.4805	106	42.0117	36.9006	18.904	164	45.5012	40.4074	19.7278	208	49.4205	43.5497	19.8285
PTOS_000100	ybeY	ybeY rRNA maturation RNase YbeY	189.712	0.0324569	0.807679	189.712	-0.035557	0.779986	186.092	-0.0680139	0.628513	815	194.973	180.867	80.9366	679	186.032	174.815	73.9017	825	188.133	173.748	77.7667	806	188.558	175.117	82.5858	751	178.539	168.394	77.3791	1010	191.18	177.195	78.2938	447	160.712	141.16	79.7176	602	151.514	134.552	72.4155	796	171.566	151.186	75.8823
PTOS_000101	PTOS_000101	hypothetical protein	131.835	1.52655	1.75567e-35	150.538	1.85722	4.60499e-52	150.538	0.330669	0.00628113	176	41.5115	38.5084	17.4783	167	45.1102	42.3903	18.1761	250	56.207	51.9095	23.5657	539	124.319	115.458	55.228	528	123.756	116.724	54.4023	790	147.431	136.646	61.2397	414	146.751	128.897	73.8324	618	153.35	136.182	74.3402	713	151.512	133.514	67.9699
PTOS_000102	PTOS_000102	hypothetical protein	16.7682	1.0343	4.07381e-05	16.8852	1.18323	2.07336e-06	16.8852	0.148932	0.615823	92	10.4806	9.72235	9.1364	55	7.17566	6.743	5.98615	72	7.8185	7.22071	6.78691	133	14.8164	13.7602	13.6277	120	13.5849	12.8129	12.3642	243	21.9032	20.3009	18.837	67	11.4709	10.0753	11.9487	112	13.4231	11.9204	13.4727	251	25.7616	22.7014	23.9277
PTOS_000103	PTOS_000103	DDE transposase	10.2998	-0.819608	0.0470095	10.2998	-0.545929	0.19291	6.03339	0.273678	0.59836	19	7.76039	7.19897	1.88687	22	10.2909	9.67046	2.39446	33	12.8481	11.8657	3.11067	11	4.39355	4.08038	1.1271	9	3.65301	3.44543	0.927312	26	8.40251	7.78784	2.01548	9	5.52455	4.85244	1.60505	7	3.00793	2.67119	0.842041	26	9.56768	8.43112	2.47857
PTOS_000104	PTOS_000104	DUF1566 domain-containing protein	17.7962	-0.0208059	0.922905	17.7962	0.109462	0.552397	16.7986	0.130268	0.523046	266	16.4069	15.2199	26.4161	273	19.2845	18.1218	29.7131	301	17.6972	16.3441	28.3731	285	17.1903	15.9649	29.2022	234	14.3429	13.5279	24.1101	383	18.6917	17.3243	29.6896	207	19.1884	16.854	36.9162	236	15.3142	13.5998	28.3888	286	15.8933	14.0053	27.2642
PTOS_000105	PTOS_000105	hypothetical protein	38.9066	0.490496	0.000953649	33.448	0.419705	0.00482245	38.9066	-0.0707913	0.696842	327	26.6471	24.7193	32.4739	357	33.3175	31.3087	38.8555	349	27.1095	25.0368	32.8977	435	34.6645	32.1936	44.5717	440	35.6314	33.6067	45.3353	720	46.4238	43.0277	55.8134	230	28.1679	24.741	41.018	394	33.7783	29.9968	47.3949	523	38.3979	33.8365	49.8573
PTOS_000106	PTOS_000106	DNA alkylation repair protein	58.0756	1.47818	1.65215e-15	82.1362	2.12139	3.19172e-31	82.1362	0.643211	0.000464924	116	16.6742	15.4679	11.5198	176	28.9736	27.2267	19.1557	145	19.8678	18.3488	13.6681	319	44.8407	41.6444	32.6859	397	56.7096	53.4871	40.9048	639	72.6766	67.36	49.5344	301	65.0248	57.1139	53.6801	552	83.4769	74.1316	66.4009	756	97.9069	86.2763	72.0691
PTOS_000107	ruvB	ruvB Holliday junction branch migration DNA helicase RuvB	131.998	0.106142	0.380525	129.354	0.220937	0.0486249	131.998	0.114795	0.368553	1191	116.295	107.882	118.277	1267	141.687	133.144	137.899	1360	126.585	116.907	128.197	1246	118.976	110.496	127.67	1260	122.264	115.316	129.824	2003	154.752	143.431	155.27	819	120.187	105.565	146.06	1228	126.15	112.027	147.718	1611	141.726	124.89	153.576
PTOS_000108	PTOS_000108	oligosaccharide flippase family protein	107.918	0.0957759	0.428141	105.721	-0.0479001	0.689626	107.918	-0.143676	0.246096	1563	104.906	97.3171	155.219	1522	116.993	109.939	165.653	1489	95.2648	87.981	140.357	1682	110.398	102.529	172.344	1553	103.584	97.6979	160.013	2067	109.771	101.741	160.231	841	84.8328	74.5121	149.983	1253	88.4777	78.5725	150.725	1525	92.2182	81.2634	145.377
PTOS_000109	PTOS_000109	TIGR00341 family protein	98.1521	0.358143	0.00131104	80.1899	0.18519	0.106083	98.1521	-0.172953	0.158161	1034	75.9451	70.4509	102.685	1079	90.7617	85.2893	117.437	1055	73.8629	68.2154	99.4472	1313	94.3055	87.5834	134.535	1399	102.112	96.3091	144.146	1687	98.0392	90.8673	130.774	702	77.4891	68.0618	125.194	1010	78.044	69.3069	121.494	1228	81.2607	71.6076	117.065
PTOS_000110	PTOS_000110	S46 family peptidase	131.659	-0.436894	4.76946e-05	131.659	-0.600392	1.31511e-08	93.0183	-0.163498	0.176172	2712	125.111	116.06	269.325	2655	140.273	131.815	288.968	2947	129.593	119.685	277.792	1975	89.0979	82.747	202.366	1985	91.001	85.8299	204.524	2711	98.9561	91.7171	210.153	1077	74.6702	65.5859	192.071	1603	77.8001	69.0903	192.827	1773	73.6918	64.9378	169.019
PTOS_000111	PTOS_000111	DMT family transporter	52.2273	-0.619449	3.93982e-05	52.2273	-0.507721	0.000808728	32.5019	0.111727	0.551674	440	51.1687	47.4669	43.6958	436	58.0684	54.5673	47.4538	428	47.4449	43.8173	40.3444	230	26.1561	24.2917	23.5667	322	37.2122	35.0976	33.1772	371	34.1374	31.6402	28.7594	189	33.0322	29.0135	33.7061	282	34.5016	30.6392	33.9222	267	27.9747	24.6516	25.453
PTOS_000112	PTOS_000112	DEAD/DEAH box helicase	606.106	-2.94957	0	606.106	-3.89786	0	75.1901	-0.948286	2.24712e-33	11538	606.646	562.758	1145.82	9953	599.323	563.187	1083.27	12218	612.349	565.53	1151.7	1393	71.6224	66.5171	142.732	1475	77.0681	72.6887	151.976	1848	76.8798	71.2557	143.254	410	32.3976	28.4561	73.1191	628	34.7379	30.849	75.5431	811	38.4175	33.8538	77.3122
PTOS_000113	PTOS_000113	tyrosine-protein phosphatase	617.522	2.06542	5.83574e-190	765.758	2.51819	1.10152e-282	765.758	0.452775	9.32398e-11	1543	146.814	136.193	153.233	1455	158.55	148.99	158.361	1729	156.816	144.826	162.98	6615	615.495	571.622	677.798	6114	578.103	545.252	629.954	8753	658.967	610.761	678.52	5235	748.587	657.515	933.606	7202	720.931	640.222	866.34	9656	827.755	729.424	920.501
PTOS_000114	PTOS_000114	carbohydrate kinase	295.94	-1.26863	6.08009e-68	295.94	-2.26005	1.11598e-179	117.598	-0.991425	2.63081e-33	2646	288.666	267.782	262.771	2440	304.858	286.477	265.567	2830	294.297	271.796	266.763	1045	111.485	103.538	107.075	1096	118.821	112.069	112.926	1419	122.488	113.528	109.999	332	54.4337	47.8114	59.2086	446	51.1894	45.4587	53.65	569	55.9269	49.2833	54.2425
PTOS_000115	PTOS_000115	SIS domain-containing protein	305.262	-0.973238	1.28967e-19	305.262	-1.56534	2.99832e-46	148.911	-0.592105	2.96799e-07	1798	298.114	276.547	178.557	1609	305.528	287.106	175.122	1975	312.143	288.277	186.169	860	139.439	129.5	88.1189	904	148.95	140.486	93.1434	1207	158.345	146.762	93.565	358	89.2072	78.3543	63.8454	449	78.321	69.5529	54.0109	679	101.43	89.3808	64.7287
PTOS_000116	PTOS_000116	TIGR00730 family Rossman fold protein	221.119	0.0340445	0.792977	227.483	0.244774	0.0288897	227.483	0.210729	0.0781568	1050	198.683	184.309	104.274	1118	242.278	227.67	121.682	1233	222.397	205.392	116.226	1068	197.622	183.535	109.431	1014	190.672	179.837	104.477	1754	262.607	243.396	135.968	650	184.845	162.357	115.92	1126	224.155	199.061	135.448	1604	273.45	240.967	152.908
PTOS_000117	PTOS_000117	insulinase family protein	71.5304	-0.066025	0.604192	71.5304	-0.0461971	0.711774	65.3332	0.0198279	0.889512	834	68.6302	63.6652	82.8234	803	75.6776	71.1147	87.3977	896	70.2833	64.9095	84.4594	765	61.5608	57.1727	78.3848	800	65.4211	61.7035	82.4278	1060	69.0178	63.9689	82.1697	494	61.0943	53.6616	88.0996	671	58.0913	51.588	80.7156	833	61.7587	54.4222	79.4095
PTOS_000118	PTOS_000118	hypothetical protein	95.2662	-0.902655	1.20499e-06	95.2662	-0.790086	2.36594e-05	48.9273	0.11257	0.637451	375	100.477	93.2077	37.2408	276	84.6926	79.5861	30.0396	394	100.629	92.9354	37.1395	178	46.6388	43.3144	18.2386	146	38.8745	36.6655	15.0431	289	61.2685	56.7865	22.4029	88	35.4357	31.1246	15.6938	145	40.8734	36.2976	17.4423	279	67.3506	59.3499	26.5969
PTOS_000119	PTOS_000119	GNAT family N-acetyltransferase	96.3698	0.433156	0.0132097	113.835	0.814963	1.03632e-06	113.835	0.381807	0.0327342	365	69.0659	64.0693	36.2477	343	74.3305	69.8488	37.3318	440	79.363	73.295	41.4756	437	80.8622	75.0983	44.7767	449	84.4297	79.632	46.2626	827	123.817	114.76	64.1079	272	77.3506	67.9402	48.5083	605	120.438	106.955	72.7764	843	143.715	126.643	80.3627
PTOS_000120	uxuA	uxuA mannonate dehydratase	91.4493	0.812379	2.12457e-13	54.2653	0.048572	0.703492	91.4493	-0.763807	1.41812e-11	607	50.4461	46.7966	60.2804	552	52.5388	49.371	60.0791	755	59.8109	55.2378	71.1683	1171	95.1676	88.384	119.985	1070	88.3692	83.3476	110.247	1381	90.811	84.1678	107.053	377	47.0874	41.3588	67.2339	576	50.3617	44.7237	69.2879	655	49.0437	43.2177	62.4408
PTOS_000121	PTOS_000121	SDR family oxidoreductase	71.2122	0.333482	0.00531368	59.2973	-0.334263	0.00660201	71.2122	-0.667745	3.65247e-08	460	56.8503	52.7375	45.682	454	64.2588	60.3844	49.4129	482	56.7827	52.4412	45.4346	516	62.3617	57.9165	52.8713	586	71.9699	67.8802	60.3783	811	79.3051	73.5036	62.8676	208	38.6333	33.9332	37.0945	301	39.1364	34.755	36.2078	397	44.2047	38.9535	37.8458
PTOS_000122	PTOS_000122	WbqC family protein	65.5797	-2.66213	1.15517e-40	65.5797	-4.26761	2.01241e-58	9.87621	-1.60548	3.31159e-08	449	69.9442	64.8841	44.5896	337	60.1226	56.4975	36.6788	449	66.6724	61.5747	42.324	49	7.4644	6.93233	5.02073	54	8.35945	7.88442	5.56387	112	13.8048	12.7949	8.68208	9	2.10704	1.8507	1.60505	11	1.80276	1.60094	1.32321	33	4.63151	4.08132	3.14587
PTOS_000123	lepB_1	lepB signal peptidase I	138.827	-1.32501	3.35594e-33	138.827	-2.21966	9.07641e-79	52.9519	-0.89465	6.93863e-13	1278	137.189	127.264	126.917	1129	138.799	130.43	122.879	1373	140.493	129.751	129.423	518	54.3766	50.5007	53.0762	434	46.2975	43.6666	44.7171	685	58.1816	53.9254	53.1002	128	20.6502	18.1379	22.8274	233	26.3139	23.368	28.0279	304	29.4013	25.9086	28.9802
PTOS_000124	PTOS_000124	S26 family signal peptidase	283.031	-0.635116	1.47933e-09	283.031	-1.12749	2.54748e-27	174.536	-0.492369	6.3179e-06	4139	280.049	259.789	411.039	3648	282.681	265.637	397.045	4440	286.363	264.468	418.526	2695	178.316	165.606	276.14	2394	160.969	151.822	246.665	3443	184.324	170.84	266.897	1070	108.804	95.5674	190.823	1488	105.921	94.0628	178.994	2013	122.712	108.134	191.898
PTOS_000125	dapB	dapB 4-hydroxy-tetrahydrodipicolinate reductase	230.625	-0.563786	2.0913e-07	230.625	-0.59828	3.2247e-08	149.529	-0.0344938	0.810161	1648	227.141	210.708	163.661	1446	228.249	214.487	157.381	1800	236.486	218.404	169.673	1106	149.069	138.443	113.325	1049	143.678	135.514	108.083	1429	155.839	144.439	110.774	559	115.791	101.704	99.6916	928	134.563	119.498	111.631	1164	144.542	127.372	110.964
PTOS_000126	PTOS_000126	DUF2851 family protein	30.8755	0.280874	0.0552853	36.252	0.645219	2.85321e-06	36.252	0.364344	0.0121524	302	23.9117	22.1818	29.9912	335	30.3774	28.5458	36.4611	340	25.6612	23.6992	32.0493	366	28.3386	26.3186	37.5017	407	32.0241	30.2043	41.9351	515	32.2639	29.9036	39.9221	312	37.1264	32.6096	55.6418	436	36.3186	32.2527	52.4471	495	35.3112	31.1165	47.1881
PTOS_000127	PTOS_000127	DUF4348 domain-containing protein	138.656	0.0850888	0.638241	136.655	-0.165713	0.326851	138.656	-0.250802	0.157405	828	148.297	137.569	82.2276	614	125.943	118.349	66.8272	795	135.726	125.349	74.9389	846	148.172	137.61	86.6844	835	148.617	140.171	86.034	841	119.18	110.462	65.1931	453	121.934	107.1	80.7876	563	106.084	94.2078	67.7242	547	88.2659	77.7806	52.1452
PTOS_000128	PTOS_000128	tRNA-dihydrouridine synthase family protein	100.25	-0.649507	7.61226e-09	100.25	-1.40488	1.83393e-33	61.1326	-0.755369	5.1993e-10	812	87.4459	81.1197	80.6387	888	109.521	102.918	96.6491	1011	103.784	95.8485	95.2996	561	59.0799	54.8687	57.4822	582	62.2852	58.7458	59.9662	728	62.0327	57.4948	56.4335	196	31.7222	27.8629	34.9545	297	33.6495	29.8825	35.7266	342	33.1828	29.2409	32.6027
PTOS_000129	PTOS_000129	hypothetical protein	149.858	-1.14085	2.70367e-26	149.858	-1.65683	3.70607e-51	65.2449	-0.51598	1.09973e-05	1849	152.155	141.147	183.622	1532	144.381	135.676	166.741	1951	153.039	141.338	183.907	756	60.8366	56.5001	77.4626	851	69.5917	65.6371	87.6825	1003	65.3065	60.5291	77.7512	326	40.3173	35.4123	58.1386	482	41.7288	37.0572	57.9805	568	42.1115	37.109	54.1471
PTOS_000130	PTOS_000130	hypothetical protein	464.877	0.673408	1.88688e-10	486.481	0.882736	2.60665e-17	486.481	0.209328	0.0691455	1949	305.03	282.962	193.553	1688	302.555	284.313	183.72	2054	306.426	282.997	193.616	2997	458.68	425.985	307.084	3224	501.422	472.929	332.184	3509	434.529	402.742	272.013	2107	495.586	435.293	375.761	3003	494.453	439.098	361.236	3329	469.404	413.643	317.352
PTOS_000131	lpxA_1	lpxA acyl-ACP--UDP-N-acetylglucosamine O-acyltransferase	199.566	0.59533	4.36828e-08	225.22	0.911096	1.45411e-17	225.22	0.315766	0.00527583	982	127.974	118.716	97.5211	947	141.339	132.817	103.071	1162	144.348	133.312	109.533	1447	184.405	171.261	148.265	1523	197.237	186.029	156.922	2105	217.054	201.176	163.177	1103	216.028	189.746	196.708	1447	198.389	176.18	174.062	2225	261.243	230.209	212.108
PTOS_000132	PTOS_000132	TolC family protein	319.689	0.769952	1.70497e-13	406.873	1.26093	1.36086e-34	406.873	0.490983	4.16051e-06	2549	183.991	170.68	253.138	2431	200.962	188.845	264.588	2952	203.113	187.583	278.264	4671	329.708	306.206	478.608	4476	321.066	302.821	461.183	5398	308.294	285.741	418.445	3859	418.625	367.695	688.211	5159	391.77	347.911	620.584	6308	410.224	361.493	601.338
PTOS_000133	PTOS_000133	efflux RND transporter permease subunit	421.381	1.31925	3.84225e-38	632.28	2.0521	2.3456e-91	632.28	0.732856	1.5916e-12	5608	175.865	163.143	556.923	5106	183.382	172.325	555.732	5724	171.107	158.024	539.56	14578	447.058	415.192	1493.72	13537	421.865	397.892	1394.78	15928	395.221	366.309	1234.72	14922	703.273	617.714	2661.18	18428	607.981	539.917	2216.73	20726	585.587	516.024	1975.8
PTOS_000134	PTOS_000134	efflux RND transporter periplasmic adaptor subunit	476.897	1.92361	1.02237e-76	689.416	2.59921	4.27741e-140	689.416	0.675595	1.11782e-10	1512	131.533	122.017	150.155	1264	125.931	118.338	137.573	1640	135.995	125.597	154.591	5650	480.646	446.385	578.92	5530	478.065	450.899	569.782	6857	471.979	437.452	531.545	5244	685.599	602.19	935.211	7585	694.189	616.474	912.412	8784	688.46	606.677	837.374
PTOS_000135	PTOS_000135	DUF4981 domain-containing protein	106.035	1.6646	3.98799e-116	166.62	2.45938	2.86271e-255	166.62	0.794785	6.38754e-30	1058	34.2365	31.7597	105.069	970	35.9482	33.7808	105.574	1122	34.6092	31.963	105.763	3217	101.8	94.5437	329.626	3325	106.924	100.848	342.59	4272	109.381	101.379	331.159	3487	169.582	148.951	621.869	4785	162.901	144.664	575.595	5741	167.376	147.493	547.287
PTOS_000136	PTOS_000136	Ig-like domain-containing protein	393.212	0.727178	2.35643e-12	524.486	1.28608	1.59958e-36	524.486	0.558897	1.11317e-07	4791	250.721	232.582	475.788	4074	244.167	229.445	443.41	4987	248.77	229.749	470.088	7697	393.893	365.817	788.664	7143	371.469	350.361	735.977	10005	414.273	383.967	775.574	6646	522.695	459.105	1185.24	9154	503.981	447.56	1101.15	11597	546.78	481.827	1105.54
PTOS_000137	PTOS_000137	DUF3108 domain-containing protein	205.348	0.263204	0.0187276	228.914	0.562509	1.23743e-07	228.914	0.299305	0.00807812	1527	174.548	161.921	151.644	1455	190.477	178.992	158.361	1570	171.069	157.989	147.992	1755	196.176	182.193	179.824	1599	181.637	171.315	164.752	2634	238.231	220.803	204.184	1258	216.113	189.821	224.351	1752	210.693	187.106	210.751	2524	259.938	229.059	240.612
PTOS_000138	PTOS_000138	PaaI family thioesterase	58.0619	-0.243818	0.209277	58.0619	-0.624326	0.000789882	46.7512	-0.380508	0.0603984	200	49.6181	46.0285	19.8617	237	67.3381	63.278	25.7949	242	57.2295	52.8538	22.8116	175	42.4562	39.4299	17.9312	161	39.693	37.4375	16.5886	296	58.1042	53.8537	22.9455	76	28.3366	24.8892	13.5538	104	27.1446	24.1057	12.5103	187	41.798	36.8327	17.8266
PTOS_000139	cysS	cysS cysteine--tRNA ligase	593.149	0.235023	0.0316566	526.92	0.0386695	0.739609	593.149	-0.196353	0.0857204	7699	524.099	486.183	764.578	6781	528.658	496.783	738.038	8137	528.005	487.634	767.016	9004	599.387	556.663	922.584	9009	609.444	574.812	928.24	10594	570.617	528.874	821.232	4762	487.183	427.913	849.251	6374	456.489	405.385	766.738	7532	461.947	407.072	718.022
PTOS_000140	PTOS_000140	Cof-type HAD-IIB family hydrolase	43.6715	-2.39233	2.07481e-48	43.6715	-3.33101	5.3576e-60	7.96283	-0.93868	5.94553e-05	348	41.7752	38.753	34.5594	322	44.2688	41.5997	35.0462	393	44.9704	41.532	37.0452	64	7.51299	6.97746	6.55768	68	8.11198	7.65102	7.00636	87	8.26351	7.65901	6.74412	20	3.60823	3.16925	3.56678	28	3.5362	3.14032	3.36816	38	4.10986	3.62164	3.62252
PTOS_000141	PTOS_000141	response regulator transcription factor	6.9172	0.334362	0.201473	8.05965	0.693635	0.00442276	8.05965	0.359273	0.165471	39	5.77963	5.36151	3.87304	39	6.61915	6.22006	4.24472	36	5.08549	4.69666	3.39346	39	5.65189	5.24902	3.99609	46	6.77441	6.38946	4.7396	71	8.32529	7.71627	5.50382	35	7.79521	6.84685	6.24187	40	6.23641	5.53824	4.81166	76	10.1473	8.94192	7.24504
PTOS_000142	PTOS_000142	HAMP domain-containing histidine kinase	9.34092	0.382596	0.0418661	7.55727	0.196673	0.32108	9.34092	-0.185923	0.381926	105	7.79752	7.23342	10.4274	81	6.88898	6.47361	8.81596	109	7.71593	7.12598	10.2746	114	8.27876	7.68865	11.6809	129	9.51997	8.97899	13.2915	174	10.224	9.47611	13.4882	74	8.25892	7.25415	13.1971	80	6.25024	5.55052	9.62333	122	8.16264	7.19298	11.6302
PTOS_000143	PTOS_000143	hypothetical protein	1.67602	1.36842	0.240616	1.34163	1.2056	0.308079	1.67602	-0.162815	0.886815	1	0.608949	0.564895	0.0993087	2	1.39481	1.31071	0.217678	0	0	0	0	5	2.97745	2.76522	0.512319	1	0.605145	0.570758	0.103035	3	1.44547	1.33973	0.232556	2	1.83036	1.60768	0.356678	0	0	0	0	4	2.19455	1.93385	0.381318
PTOS_000144	PTOS_000144	hypothetical protein	1.17647	0.964828	0.0261827	1.04092	0.967	0.0283671	1.17647	0.00217165	0.99658	5	0.392181	0.363808	0.496543	11	0.988123	0.928545	1.19723	7	0.52337	0.483354	0.659839	16	1.22724	1.13976	1.63942	16	1.24714	1.17627	1.64856	17	1.05504	0.977864	1.31782	8	0.94304	0.828311	1.42671	11	0.907712	0.806093	1.32321	18	1.27201	1.12091	1.71593
PTOS_000145	PTOS_000145	response regulator transcription factor	55.0379	0.044431	0.803898	57.3091	0.263437	0.0936073	57.3091	0.219006	0.199376	357	52.2128	48.4355	35.4532	297	49.747	46.7476	32.3252	453	63.154	58.3254	42.701	392	56.0645	52.0682	40.1658	347	50.4332	47.5673	35.753	493	57.0507	52.8772	38.2167	225	49.4556	43.4389	40.1263	426	65.5477	58.2096	51.2442	432	56.924	50.1619	41.1823
PTOS_000146	PTOS_000146	HAMP domain-containing histidine kinase	33.9689	-0.647188	4.71355e-06	33.9689	-1.05381	3.08571e-13	20.7	-0.406618	0.0102462	435	31.9498	29.6384	43.1993	418	35.1607	33.0407	45.4947	497	34.7961	32.1356	46.8486	308	22.1219	20.5451	31.5588	238	17.3714	16.3843	24.5223	389	22.6066	20.9528	30.1547	128	14.1291	12.4101	22.8274	172	13.2907	11.8028	20.6902	231	15.286	13.4702	22.0211
PTOS_000147	mgtA	mgtA magnesium-translocating P-type ATPase	27.6862	1.24166	2.51965e-14	31.363	1.57073	1.84494e-22	31.363	0.329065	0.0586846	308	11.6692	10.825	30.5871	332	14.4056	13.537	36.1346	297	10.7261	9.90601	27.996	657	24.3417	22.6066	67.3187	831	31.2875	29.5096	85.6218	915	27.4295	25.423	70.9295	528	30.0642	26.4066	94.1631	946	37.707	33.4857	113.796	771	26.3178	23.1914	73.499
PTOS_000148	PTOS_000148	hypothetical protein	17.0746	0.787859	2.45606e-05	17.566	0.983249	1.00952e-07	17.566	0.19539	0.348942	97	8.97443	8.32518	9.63294	110	11.6555	10.9527	11.9723	118	10.4067	9.61099	11.123	161	14.5665	13.5282	16.4967	210	19.3078	18.2106	21.6373	237	17.3496	16.0804	18.3719	101	14.0437	12.3351	18.0123	213	20.7326	18.4116	25.6221	215	17.9216	15.7927	20.4958
PTOS_000149	PTOS_000149	hypothetical protein	63.4358	-0.322435	0.0604711	63.4358	-0.579707	0.000472169	48.6578	-0.257271	0.168782	497	62.5776	58.0504	49.3564	433	62.4385	58.6738	47.1273	544	65.2914	60.2993	51.2789	353	43.4641	40.3659	36.1697	328	41.0407	38.7085	33.7954	617	61.4686	56.9719	47.829	184	34.818	30.5821	32.8144	229	30.3345	26.9385	27.5468	401	45.4894	40.0856	38.2271
PTOS_000150	PTOS_000150	DEAD/DEAH box helicase	26.964	-0.454973	7.123e-05	26.964	-1.49101	7.08345e-36	18.8117	-1.03604	2.92288e-17	752	24.7651	22.9735	74.6801	784	29.5693	27.7865	85.3298	846	26.5575	24.527	79.7462	495	15.9412	14.8049	50.7196	594	19.4396	18.335	61.2026	808	21.0543	19.5141	62.635	127	6.28566	5.52095	22.6491	261	9.0428	8.03045	31.3961	315	9.34624	8.23598	30.0288
PTOS_000151	mnmA_1	mnmA tRNA 2-thiouridine(34) synthase MnmA	29.4226	0.442916	0.00552438	27.4229	0.478277	0.00245558	29.4226	0.0353608	0.857853	246	22.6348	20.9973	24.4299	198	20.8646	19.6066	21.5501	277	24.295	22.4374	26.1108	308	27.7132	25.7378	31.5588	296	27.0653	25.5273	30.4983	460	33.4893	31.0394	35.6586	184	25.444	22.3485	32.8144	295	28.5564	25.3595	35.486	341	28.2683	24.9103	32.5074
PTOS_000152	PTOS_000152	GH3 auxin-responsive promoter family protein	308.332	-0.137842	0.065214	308.332	-0.00931395	0.908063	268.193	0.128528	0.099796	4688	311.531	288.993	465.559	4123	313.783	294.863	448.743	4731	299.682	276.769	445.957	4189	272.218	252.814	429.221	4090	270.094	254.746	421.412	4988	262.268	243.082	386.663	2619	261.561	229.74	467.07	3877	271.049	240.705	466.37	4409	263.971	232.614	420.308
PTOS_000153	PTOS_000153	6-phosphofructokinase	123.273	0.964177	1.226e-14	145.993	1.35047	6.93722e-28	145.993	0.386289	0.0028759	629	62.5122	57.9898	62.4652	613	69.7713	65.5645	66.7183	689	65.2721	60.2815	64.947	1025	99.6165	92.5158	105.025	1239	122.367	115.413	127.66	1880	147.835	137.02	145.735	752	112.32	98.655	134.111	1461	152.758	135.656	175.746	1931	172.902	152.362	184.081
PTOS_000154	rnc	rnc ribonuclease III	448.403	-3.33807	1.01482e-203	448.403	-5.0182	0	42.5271	-1.68013	1.14382e-32	3722	428.378	397.387	369.627	3201	421.929	396.489	348.394	4511	494.901	457.061	425.219	379	42.6563	39.6158	38.8338	389	44.4917	41.9634	40.0805	444	40.4333	37.4755	34.4183	62	10.7242	9.41955	11.057	116	14.0459	12.4734	13.9538	108	11.199	9.86862	10.2956
PTOS_000155	fabF	fabF beta-ketoacyl-ACP synthase II	6042.01	-1.07082	4.99267e-18	6042.01	-2.01386	3.90545e-61	2751.93	-0.943036	4.99334e-14	79064	6289.85	5834.82	7851.74	61441	5597.86	5260.35	6687.18	82264	6238.3	5761.33	7754.43	35881	2791.38	2592.41	3676.5	36499	2885.5	2721.53	3760.66	40970	2578.89	2390.24	3175.94	11070	1323.53	1162.51	1974.21	16516	1382.31	1227.56	1986.74	16366	1173.03	1033.68	1560.16
PTOS_000156	PTOS_000156	acyl carrier protein	5636.12	-0.625289	0.000100869	5636.12	-0.857682	4.57702e-08	3501.89	-0.232392	0.19612	14500	6147.31	5702.58	1439.98	8996	4367.86	4104.5	979.116	15820	6393.19	5904.38	1491.24	8457	3506.12	3256.2	866.536	9011	3796.37	3580.64	928.446	9549	3203.17	2968.85	740.225	3006	1915.27	1682.26	536.088	6774	3021.35	2683.11	814.855	8458	3230.63	2846.86	806.297
PTOS_000157	purN	purN phosphoribosylglycinamide formyltransferase	58.8258	0.32251	0.0112782	56.5393	0.396962	0.00155087	58.8258	0.0744521	0.623088	273	43.9585	40.7784	27.1113	271	49.9749	46.9617	29.4954	347	53.2604	49.1882	32.7092	369	58.1032	53.9616	37.8091	356	56.9651	53.7281	36.6804	482	61.4092	56.9169	37.364	233	56.3846	49.5249	41.553	349	59.1215	52.5028	41.9818	373	54.1119	47.6838	35.5579
PTOS_000158	pdxB	pdxB 4-phosphoerythronate dehydrogenase PdxB	75.8855	0.0693331	0.586976	75.5257	-0.187171	0.115508	75.8855	-0.256504	0.0359362	755	72.4545	67.2128	74.9781	699	76.8242	72.1921	76.0785	845	77.2983	71.3881	79.652	880	82.5837	76.6971	90.1681	725	69.1409	65.2119	74.7002	1000	75.9319	70.3772	77.5186	418	60.2864	52.952	74.5458	509	51.3896	45.6365	61.2284	713	61.6469	54.3237	67.9699
PTOS_000159	PTOS_000159	glycosyltransferase family 2 protein	412.717	-0.350497	0.00121565	412.717	-0.552978	1.65284e-07	309.64	-0.202481	0.0843446	2826	396.021	367.371	280.646	2697	432.842	406.744	293.539	3064	409.288	377.995	288.821	2210	302.853	281.265	226.445	2080	289.659	273.2	214.312	3034	336.409	311.799	235.191	1047	220.504	193.678	186.721	1601	236.035	209.611	192.587	2166	273.469	240.983	206.484
PTOS_000160	PTOS_000160	phosphotransferase	188.777	-0.962021	1.4336e-18	188.777	-1.28601	7.61136e-31	92.7993	-0.323989	0.00815201	1346	189.414	175.711	133.67	1136	183.083	172.044	123.641	1445	193.834	179.013	136.21	699	96.1917	89.3351	71.6222	572	79.9911	75.4455	58.9358	918	102.215	94.7377	71.1621	324	68.523	60.1865	57.7819	411	60.8482	54.0362	49.4398	575	72.9018	64.2416	54.8144
PTOS_000161	PTOS_000161	glycosyltransferase family 8 protein	191.257	-1.25432	2.76909e-31	191.257	-1.94311	1.16296e-67	76.9536	-0.688791	5.3046e-09	1788	191.936	178.051	177.564	1497	184.041	172.944	162.932	1933	197.795	182.672	182.21	752	78.9406	73.3137	77.0528	694	74.0333	69.8264	71.5061	917	77.8869	72.1892	71.0846	259	41.7843	36.7009	46.1898	392	44.2705	39.3144	47.1543	454	43.9085	38.6925	43.2796
PTOS_000162	PTOS_000162	lipopolysaccharide biosynthesis protein	223.627	-0.678023	2.10195e-10	223.627	-1.02973	4.56677e-22	134.011	-0.35171	0.0021365	2178	213.918	198.442	216.294	1970	221.594	208.233	214.413	2514	235.369	217.373	236.976	1432	137.539	127.735	146.728	1338	130.594	123.173	137.86	1723	133.9	124.105	133.565	610	90.0417	79.0873	108.787	952	98.3707	87.358	114.518	1095	96.8962	85.3857	104.386
PTOS_000163	PTOS_000163	glycosyltransferase family 2 protein	210.504	-0.775191	7.027e-13	210.504	-0.769927	1.07416e-12	117.955	0.00526376	0.972402	1654	206.702	191.748	164.257	1425	203.951	191.654	155.096	1854	220.858	203.972	174.763	879	107.422	99.7645	90.0657	935	116.118	109.519	96.3374	1318	130.326	120.792	102.17	438	82.2636	72.2555	78.1126	812	106.759	94.8072	97.6768	1178	132.635	116.879	112.298
PTOS_000164	PTOS_000164	glycosyltransferase	183.209	-2.00052	1.0402e-46	183.209	-2.79177	1.64914e-82	43.9191	-0.791247	3.17022e-07	1930	181.064	167.965	191.666	1615	173.52	163.058	175.775	2181	195.041	180.128	205.587	405	37.1556	34.5071	41.4978	451	42.0466	39.6573	46.4686	708	52.5551	48.7105	54.8832	141	19.8801	17.4615	25.1458	201	19.8386	17.6177	24.1786	343	28.9917	25.5477	32.698
PTOS_000165	PTOS_000165	ABC transporter ATP-binding protein/permease	216.354	-1.19958	1.29916e-30	216.354	-2.07931	1.81304e-85	90.3445	-0.879727	1.07202e-15	3889	212.829	197.432	386.212	3457	216.668	203.604	376.257	4209	219.566	202.779	396.752	1475	78.9365	73.3099	151.134	1607	87.395	82.4288	165.577	2418	104.702	97.0426	187.44	444	36.5174	32.0747	79.1826	786	45.2537	40.1875	94.5492	1038	51.1792	45.0995	98.952
PTOS_000166	PTOS_000166	hypothetical protein	115.475	-0.805571	1.46908e-13	115.475	-1.53972	5.72036e-43	63.145	-0.734144	3.41782e-10	1364	111.152	103.111	135.457	1270	118.524	111.378	138.226	1503	116.75	107.823	141.677	728	58.0132	53.878	74.5936	716	57.982	54.6872	73.7728	1139	73.4398	68.0674	88.2937	246	30.1274	26.4621	43.8714	401	34.3784	30.5297	48.2369	521	38.251	33.7071	49.6667
PTOS_000167	PTOS_000167	ribonuclease H family protein	24.5778	-0.740783	7.56292e-05	24.5778	-0.486558	0.0105648	14.8795	0.254225	0.254485	155	24.7204	22.9321	15.3928	136	24.8408	23.3431	14.8021	159	24.1722	22.324	14.9878	74	11.5412	10.7185	7.58232	87	13.7887	13.0051	8.96402	131	16.5311	15.3218	10.1549	51	12.2242	10.737	9.0953	81	13.5909	12.0694	9.74362	131	18.8234	16.5874	12.4882
PTOS_000168	PTOS_000168	nitroreductase family protein	1343.97	1.70224	1.17323e-61	4687.9	3.6494	4.21298e-282	4687.9	1.94717	9.86155e-82	2631	438.398	406.682	261.281	2373	452.843	425.539	258.275	2550	405.026	374.058	240.37	8454	1377.54	1279.35	866.229	8123	1345.06	1268.63	836.951	9931	1309.32	1213.54	769.837	19768	4950.34	4348.08	3525.41	25016	4385.36	3894.41	3009.21	31494	4728.02	4166.37	3002.31
PTOS_000169	PTOS_000169	shikimate kinase	74.2872	-0.79735	2.65476e-05	74.2872	-0.99074	1.93876e-07	40.88	-0.193391	0.404829	378	70.3337	65.2454	37.5387	392	83.5333	78.4968	42.6649	389	68.9947	63.7194	36.6682	171	31.1144	28.8965	17.5213	198	36.6113	34.5308	20.4009	373	54.9144	50.8972	28.9144	104	29.0823	25.5442	18.5473	144	28.1886	25.0328	17.322	237	39.7304	35.0108	22.5931
PTOS_000170	PTOS_000170	SEL1-like repeat protein	57.9767	1.11895	9.3606e-25	114.488	2.24369	5.52481e-98	114.488	1.12474	2.03494e-26	666	26.7777	24.8405	66.1396	634	29.1938	27.4336	69.0039	722	27.6714	25.5557	68.0577	1316	51.7426	48.0544	134.842	1437	57.4162	54.1535	148.061	2036	64.7713	60.033	157.828	1622	98.0108	86.0869	289.266	2784	117.763	104.579	334.892	3525	127.691	112.523	336.036
PTOS_000171	PTOS_000171	HSP90 family protein	22.737	-0.317043	0.0326711	34.391	0.804724	3.63697e-09	34.391	1.12177	6.58114e-16	397	22.5746	20.9414	39.4256	382	24.8768	23.3769	41.5765	383	20.7597	19.1725	36.1026	261	14.5132	13.4787	26.743	299	16.8958	15.9357	30.8074	464	20.8762	19.3491	35.9686	349	29.8249	26.1964	62.2404	529	31.6463	28.1035	63.6342	814	41.7019	36.7481	77.5982
PTOS_000172	PTOS_000172	hypothetical protein	22.6811	-0.387111	0.0067499	22.6811	-0.16223	0.275425	17.4573	0.224881	0.160252	256	23.8167	22.0937	25.423	212	22.5881	21.2262	23.0739	244	21.6384	19.984	23.0001	169	15.3752	14.2793	17.3164	184	17.0113	16.0446	18.9584	237	17.446	16.1697	18.3719	114	15.9393	14.0002	20.3307	147	14.3879	12.7772	17.6829	263	22.0445	19.4258	25.0717
PTOS_000173	speA	speA biosynthetic arginine decarboxylase	217.508	-0.899776	6.98151e-18	217.508	-1.40469	3.50334e-41	111.519	-0.504911	4.27461e-06	4160	220.804	204.831	413.124	3722	226.252	212.611	405.099	4061	205.467	189.757	382.801	2056	106.716	99.1096	210.666	2251	118.732	111.985	231.931	2598	109.109	101.127	201.393	920	73.3883	64.4599	164.072	1339	74.7712	66.4005	161.07	1364	65.2277	57.4792	130.029
PTOS_000174	argB	argB acetylglutamate kinase	98.4713	-0.306447	0.00904947	98.4713	-1.38051	8.03111e-31	76.2325	-1.07406	1.6293e-18	777	100.866	93.569	77.1629	686	101.988	95.8391	74.6636	748	92.5594	85.4824	70.5085	538	68.2967	63.4285	55.1255	651	83.9815	79.2092	67.0756	744	76.4193	70.8289	57.6738	155	30.2399	26.5609	27.6426	284	38.7866	34.4444	34.1628	250	29.2393	25.7659	23.8324
PTOS_000175	PTOS_000175	RNA polymerase sigma factor	1539.49	1.07231	2.16072e-25	2450.84	1.88371	1.3785e-76	2450.84	0.811403	5.08473e-15	3907	769.73	714.044	387.999	3279	739.842	695.233	356.883	4125	774.664	715.434	388.834	7091	1366.14	1268.76	726.571	7012	1372.83	1294.81	722.479	12057	1879.49	1742	934.642	6949	2057.51	1807.19	1239.28	11132	2307.32	2049.01	1339.09	16832	2987.68	2632.77	1604.59
PTOS_000176	PTOS_000176	hypothetical protein	311.418	0.248932	0.0519056	373.93	0.653205	4.85761e-08	373.93	0.404272	0.00127031	1362	268.332	248.919	135.258	1144	258.121	242.558	124.512	1554	291.837	269.524	146.484	1641	316.153	293.617	168.143	1243	243.357	229.529	128.072	2404	374.744	347.33	186.355	1125	333.098	292.573	200.632	1594	330.387	293.4	191.745	2582	458.305	403.862	246.141
PTOS_000177	PTOS_000177	DUF4252 domain-containing protein	358.853	0.568106	9.2131e-06	538.066	1.29062	2.13167e-25	538.066	0.722518	1.25158e-08	1164	245.188	227.45	115.595	1040	250.889	235.762	113.193	1294	259.822	239.956	121.976	1659	341.733	317.374	169.987	1414	295.988	279.169	145.691	2633	438.837	406.735	204.106	1348	426.738	374.821	240.401	2266	502.164	445.947	272.581	3611	685.295	603.887	344.235
PTOS_000178	PTOS_000178	DUF2807 domain-containing protein	1055.78	0.71702	4.59051e-12	782.254	0.42783	4.03806e-05	1055.78	-0.289189	0.00862603	5496	707.974	656.756	545.801	4229	623.894	586.276	460.28	5534	679.523	627.568	521.65	8721	1098.58	1020.27	893.587	7936	1015.9	958.171	817.683	10330	1052.87	975.853	800.767	4183	809.809	711.289	745.993	5426	735.342	653.02	652.702	6907	801.61	706.385	658.441
PTOS_000179	PTOS_000179	DUF2807 domain-containing protein	815.113	0.538554	2.85045e-07	771.714	0.602378	5.70942e-09	815.113	0.0638242	0.622087	4476	611.882	567.616	444.506	3442	538.879	506.387	374.624	4634	603.849	557.68	436.813	6030	806.099	748.64	617.857	5646	767.003	723.418	581.734	8064	872.236	808.429	625.11	3640	747.831	656.851	649.155	5077	730.17	648.427	610.72	6797	837.141	737.695	647.954
PTOS_000180	PTOS_000180	M48 family metallopeptidase	113.588	1.26939	3.65418e-28	147.661	1.7976	6.54231e-56	147.661	0.528207	3.02964e-06	343	49.304	45.7371	34.0629	291	47.9053	45.0169	31.6722	365	50.0121	46.1883	34.4059	755	106.128	98.5628	77.3602	840	119.99	113.172	86.5491	1008	114.645	106.258	78.1388	580	125.297	110.053	103.437	1014	153.343	136.177	121.976	1269	164.344	144.821	120.973
PTOS_000181	PTOS_000181	hypothetical protein	260.543	1.81009	7.2244e-56	400.14	2.5699	3.93429e-113	400.14	0.759815	3.16062e-12	291	73.28	67.9786	28.8988	318	91.7111	86.1814	34.6108	289	69.3721	64.068	27.2419	1013	249.457	231.675	103.796	1031	258.006	243.344	106.229	1376	274.168	254.111	106.666	1031	390.189	342.719	183.868	1462	387.328	343.966	175.866	1864	422.904	372.666	177.694
PTOS_000182	PTOS_000182	winged helix-turn-helix domain-containing protein	25.2741	-0.719847	3.43332e-05	25.2741	-1.12809	3.06124e-10	14.6018	-0.408238	0.041951	242	23.1575	21.4822	24.0327	250	27.398	25.746	27.2098	277	25.2668	23.3349	26.1108	168	15.7209	14.6003	17.2139	113	10.7457	10.135	11.6429	229	17.3387	16.0703	17.7518	68	9.77933	8.58959	12.1271	99	9.96668	8.8509	11.9089	120	10.3457	9.11672	11.4395
PTOS_000183	PTOS_000183	NVEALA domain-containing protein	17.8432	-0.808045	0.0080038	17.8432	-0.0406853	0.899264	14.3884	0.76736	0.017475	36	15.8647	14.717	3.57511	43	21.7021	20.3936	4.68008	38	15.9628	14.7423	3.58198	23	9.91178	9.20526	2.35667	28	12.2622	11.5654	2.88497	21	7.32243	6.78677	1.62789	15	9.9345	8.72587	2.67509	28	12.9816	11.5283	3.36816	51	20.249	17.8436	4.8618
PTOS_000184	PTOS_000184	hypothetical protein	27.4686	0.213521	0.381185	32.9244	0.628339	0.00443005	32.9244	0.414818	0.0753531	77	28.9764	26.8801	7.64677	46	19.825	18.6297	5.0066	67	24.0338	22.1962	6.3156	84	30.912	28.7085	8.60696	74	27.6735	26.1009	7.62457	80	23.8204	22.0779	6.20149	58	32.8024	28.8117	10.3437	75	29.693	26.3689	9.02187	107	36.2778	31.9683	10.2003
PTOS_000185	PTOS_000185	6-bladed beta-propeller	7.42007	-0.104741	0.654412	9.88991	0.603426	0.00263353	9.88991	0.708167	0.00060191	92	7.80072	7.23638	9.1364	69	6.70036	6.29637	7.50989	96	7.75912	7.16587	9.04922	86	7.13081	6.62252	8.81189	64	5.39269	5.08625	6.59422	109	7.31272	6.77777	8.44953	78	9.93953	8.73029	13.9105	103	9.18805	8.15944	12.39	138	10.5422	9.28983	13.1555
PTOS_000186	PTOS_000186	hypothetical protein	7.00739	-0.426153	0.112919	9.92969	0.708361	0.00227772	9.92969	1.13451	3.79023e-06	30	5.37308	4.98437	2.97926	43	8.82009	8.28829	4.68008	40	6.829	6.30686	3.77051	29	5.07918	4.71713	2.97145	30	5.33952	5.0361	3.09104	32	4.5348	4.20306	2.4806	37	9.95929	8.74765	6.59855	53	9.98659	8.86859	6.37545	61	9.84318	8.67389	5.8151
PTOS_000187	PTOS_000187	GntR family transcriptional regulator	92.4781	0.668354	2.76104e-09	182.115	1.78698	7.32166e-61	182.115	1.11862	3.63329e-25	563	57.664	53.4923	55.9108	518	60.7615	57.0979	56.3786	652	63.6559	58.7888	61.4593	842	84.3338	78.3224	86.2745	843	85.8029	80.9272	86.8582	1324	107.298	99.4483	102.635	1035	159.317	139.934	184.581	1581	170.36	151.288	190.181	2348	216.669	190.931	223.834
PTOS_000188	fucI	fucI L-fucose isomerase	38.8618	0.242494	0.0430904	53.8962	0.862667	8.15583e-15	53.8962	0.620173	4.29633e-08	583	33.0389	30.6487	57.897	565	36.6697	34.4587	61.4941	617	33.3301	30.7817	58.1601	666	36.9083	34.2775	68.2409	703	39.5904	37.3407	72.4334	894	40.0866	37.1542	69.3016	565	48.1204	42.2661	100.762	944	56.2818	49.981	113.555	1122	57.2865	50.4814	106.96
PTOS_000189	fucO	fucO lactaldehyde reductase	48.6372	0.42079	0.000399285	45.1541	0.44357	0.000181548	48.6372	0.0227795	0.877767	414	36.015	33.4095	41.1138	415	41.346	38.8531	45.1682	442	36.6522	33.8498	41.6641	593	50.4465	46.8507	60.761	535	46.2504	43.6222	55.1236	715	49.2147	45.6145	55.4258	363	47.4585	41.6848	64.7371	476	43.5642	38.6871	57.2588	567	44.4395	39.1605	54.0518
PTOS_000190	PTOS_000190	class II aldolase/adducin family protein	112.613	0.545456	2.15133e-06	116.478	0.734011	1.02196e-10	116.478	0.188555	0.134216	443	69.6575	64.6182	43.9938	478	86.0785	80.8884	52.0251	574	86.0341	79.4561	54.1068	758	116.554	108.246	77.6676	690	107.818	101.691	71.0939	912	113.466	105.165	70.697	488	115.321	101.291	87.0295	689	113.978	101.218	82.8809	848	120.133	105.862	80.8394
PTOS_000191	PTOS_000191	rhamnulokinase	55.6465	-0.411456	0.000360284	55.6465	-0.329057	0.00454594	40.0053	0.0823992	0.560792	841	59.8025	55.4761	83.5186	688	56.0291	52.6509	74.8813	754	51.108	47.2003	71.0741	568	39.497	36.6817	58.1994	520	36.7456	34.6575	53.578	778	43.7732	40.571	60.3095	355	37.9381	33.3226	63.3104	469	35.0861	31.1582	56.4167	662	42.4116	37.3734	63.1081
PTOS_000192	fucP	fucP L-fucose:H+ symporter permease	30.4599	-1.89232	2.02895e-44	30.4599	-2.50999	1.21064e-57	7.87419	-0.617668	0.000646337	435	32.8133	30.4395	43.1993	345	29.8045	28.0075	37.5495	400	28.7618	26.5627	37.7051	98	7.22903	6.71375	10.0415	112	8.39571	7.91862	11.5399	134	7.99782	7.41275	10.3875	39	4.4213	3.88341	6.95523	57	4.5235	4.0171	6.85662	73	4.9612	4.37185	6.95905
PTOS_000193	rimP	rimP ribosome assembly cofactor RimP	344.705	-2.00153	2.15287e-23	344.705	-2.2277	2.38265e-28	82.6267	-0.226166	0.356917	1398	300.142	278.428	138.834	1695	416.765	391.637	184.482	1550	317.209	292.956	146.107	282	59.2055	54.9853	28.8948	366	78.087	73.6497	37.7107	651	110.587	102.498	50.4646	104	33.5565	29.4741	18.5473	316	71.3749	63.3845	38.0121	452	87.4301	77.0441	43.0889
PTOS_000194	nusA	nusA transcription termination factor NusA	1103.24	-0.32728	0.00210833	1103.24	-0.275959	0.00871946	842.427	0.0513202	0.694301	13759	1094.58	1015.4	1366.39	11824	1077.28	1012.33	1286.91	15005	1137.87	1050.87	1414.41	10716	833.658	774.234	1098	10416	823.458	776.664	1073.21	13824	870.164	806.509	1071.62	6568	785.27	689.735	1171.33	9264	775.353	688.552	1114.38	11303	810.138	713.9	1077.51
PTOS_000195	infB	infB translation initiation factor IF-2	852.202	-0.243994	0.0243919	852.202	-0.935603	3.14492e-20	689.318	-0.691609	2.93931e-11	25525	841.426	780.554	2534.85	22377	844.801	793.864	2435.49	27699	870.38	803.832	2610.98	20545	662.292	615.084	2105.12	21012	688.329	649.214	2164.97	27502	717.332	664.856	2131.92	7246	358.982	315.309	1292.25	11920	413.395	367.116	1433.88	12986	385.682	339.866	1237.95
PTOS_000196	PTOS_000196	CvpA family protein	206.444	-0.0517955	0.683887	206.444	-0.145284	0.21669	190.235	-0.0934884	0.488654	998	198.96	184.566	99.1101	1028	234.709	220.558	111.887	977	185.662	171.467	92.0947	971	189.298	175.805	99.4923	875	173.349	163.498	90.1554	1319	208.058	192.838	102.247	549	164.487	144.476	97.9082	800	167.789	149.005	96.2333	848	152.312	134.218	80.8394
PTOS_000197	sufB	sufB Fe-S cluster assembly protein SufB	340.906	0.03543	0.662228	340.906	0.154464	0.0322664	334.671	0.119034	0.12849	5044	348.319	323.12	500.913	4265	337.306	316.968	464.198	5121	337.094	311.321	482.719	5013	338.527	314.397	513.651	4710	323.222	304.855	485.293	6264	342.263	317.225	485.577	3128	324.633	285.139	557.845	4243	308.258	273.748	510.397	5716	355.629	313.383	544.903
PTOS_000198	PTOS_000198	hypothetical protein	208.142	-0.782284	3.08837e-07	208.142	-0.919887	1.29752e-09	116.269	-0.137603	0.462171	1608	216.287	200.64	159.688	1401	215.817	202.804	152.483	1500	192.323	177.618	141.394	777	102.202	94.9169	79.6144	739	98.7796	93.1665	76.1426	1389	147.827	137.013	107.673	370	74.7947	65.6952	65.9855	585	82.7827	73.5151	70.3706	1076	130.395	114.905	102.575
PTOS_000199	sufC	sufC Fe-S cluster assembly ATPase SufC	307.516	-0.933875	2.71355e-37	307.516	-1.73655	6.8711e-111	154.25	-0.802671	2.54116e-23	2361	315.04	292.249	234.468	1962	299.828	281.75	213.542	2419	307.681	284.156	228.021	1081	141.055	131.001	110.763	1172	155.409	146.578	120.757	1575	166.286	154.122	122.092	389	78.0089	68.5184	69.3739	505	70.8926	62.9561	60.7472	761	91.4867	80.6188	72.5457
PTOS_000200	sufD	sufD Fe-S cluster assembly protein SufD	405.552	-0.494165	2.77169e-06	405.552	-1.38943	4.88854e-41	275.527	-0.895261	2.70977e-17	5585	417.531	387.325	554.639	4829	413.452	388.524	525.584	5412	385.672	356.184	510.15	3755	274.517	254.949	384.752	3852	286.174	269.912	396.89	4495	265.89	246.439	348.446	1174	131.904	115.857	209.37	1718	135.123	119.996	206.661	2018	135.922	119.776	192.375
PTOS_000201	PTOS_000201	cysteine desulfurase	327.469	0.0593661	0.457382	514.666	0.857205	1.25868e-35	514.666	0.797839	1.60661e-30	3931	325.886	302.31	390.382	3514	333.631	313.515	382.46	4086	322.891	298.203	385.157	4024	326.222	302.969	412.314	4000	329.535	310.809	412.139	4944	324.3	300.576	383.252	4150	517.053	454.149	740.108	5577	486.41	431.956	670.866	7237	540.536	476.324	689.899
PTOS_000202	PTOS_000202	heavy metal-binding domain-containing protein	259.299	1.03777	3.83888e-13	364.604	1.66985	1.18822e-32	364.604	0.632082	1.00813e-05	404	126.457	117.308	40.1207	367	131.561	123.629	39.9439	457	136.355	125.929	43.0781	741	226.815	210.647	75.9257	731	227.382	214.461	75.3184	1307	323.699	300.019	101.317	616	289.778	254.524	109.857	1044	343.795	305.307	125.584	1632	460.239	405.566	155.578
PTOS_000203	PTOS_000203	alpha-galactosidase	1.59035	-1.14527	0.0025808	1.59035	-1.8952	3.74532e-05	0.704246	-0.749932	0.178197	27	1.70299	1.57979	2.68133	20	1.44471	1.35761	2.17678	27	1.62333	1.49922	2.54509	16	0.986876	0.916531	1.63942	10	0.626798	0.59118	1.03035	10	0.499063	0.462554	0.775186	3	0.284377	0.24978	0.535018	3	0.199072	0.176786	0.360875	10	0.568267	0.500762	0.953295
PTOS_000204	PTOS_000204	RagB/SusD family nutrient uptake outer membrane protein	8.41962	-0.166443	0.379116	8.41962	-1.14381	1.7759e-09	7.22089	-0.977367	6.37129e-07	175	9.53031	8.84084	17.379	129	8.04564	7.56054	14.0402	148	7.6829	7.09547	13.9509	144	7.66875	7.12212	14.7548	128	6.92719	6.53355	13.1884	164	7.06673	6.54977	12.7131	33	2.70089	2.3723	5.88519	67	3.83869	3.40894	8.05954	67	3.28736	2.89685	6.38707
PTOS_000205	PTOS_000205	TonB-dependent receptor	10.5355	-1.46528	3.83286e-24	10.5355	-1.9132	8.02937e-34	3.66982	-0.447917	0.0140369	388	11.4695	10.6398	38.5318	301	10.1902	9.57579	32.7606	353	9.9468	9.18628	33.2747	128	3.70013	3.43639	13.1154	127	3.73075	3.51875	13.0854	153	3.57858	3.3168	11.8603	58	2.57671	2.26323	10.3437	87	2.70566	2.40276	10.4654	80	2.13063	1.87752	7.62636
PTOS_000206	PTOS_000206	FecR family protein	41.4502	0.0505346	0.709404	50.7399	0.494548	2.22328e-05	50.7399	0.444014	0.000218056	473	41.3625	38.3701	46.973	400	40.0597	37.6443	43.5356	515	42.9286	39.6464	48.5453	466	39.8496	37.0091	47.7481	465	40.4089	38.1126	47.9111	626	43.3137	40.1451	48.5266	368	48.3634	42.4796	65.6288	520	47.8396	42.4839	62.5516	711	56.0168	49.3624	67.7793
PTOS_000207	PTOS_000207	RNA polymerase sigma-70 factor	37.4235	-1.29595	2.96104e-12	37.4235	-1.45886	6.90295e-14	14.5636	-0.162917	0.524016	226	41.819	38.7936	22.4438	151	31.9996	30.0702	16.4347	218	38.4518	35.5118	20.5493	72	13.0284	12.0997	7.37739	72	13.2396	12.4873	7.4185	119	17.4228	16.1483	9.22471	32	8.89897	7.81633	5.70685	69	13.4324	11.9286	8.30012	76	12.6702	11.165	7.24504
PTOS_000208	PTOS_000208	alpha-galactosidase	92.248	-0.367611	7.69277e-07	92.248	-1.02126	1.7565e-41	68.3964	-0.653647	4.10436e-17	1941	90.2894	83.7575	192.758	1792	95.4667	89.7106	195.04	2052	90.9878	84.031	193.427	1468	66.7776	62.0177	150.417	1401	64.7632	61.083	144.352	2001	73.6486	68.2609	155.115	516	36.0733	31.6846	92.023	789	38.6125	34.2898	94.9101	1031	43.2089	38.076	98.2847
PTOS_000209	PTOS_000209	hypothetical protein	38.9591	1.28709	6.71189e-15	45.6861	1.6574	4.15413e-24	45.6861	0.370309	0.0218196	85	15.3883	14.2751	8.44124	82	17.0015	15.9764	8.9248	103	17.7748	16.4157	9.70906	193	34.1683	31.7327	19.7755	193	34.7223	32.7492	19.8857	335	47.9869	44.4765	25.9687	152	41.3561	36.3248	27.1076	231	43.997	39.0715	27.7874	317	51.7053	45.5631	30.2194
PTOS_000210	PTOS_000210	sodium-translocating pyrophosphatase	43.779	2.27527	1.94093e-80	202.341	4.62934	0	202.341	2.35407	5.11174e-111	208	9.47807	8.79238	20.6562	212	11.0636	10.3965	23.0739	183	7.94881	7.34106	17.2501	1060	47.2341	43.8672	108.612	948	42.9283	40.4889	97.6769	1142	41.1745	38.1624	88.5262	3077	210.721	185.085	548.75	4228	202.689	179.998	508.593	4716	193.613	170.613	449.574
PTOS_000211	PTOS_000211	carboxypeptidase-like regulatory domain-containing protein	1.53985	0.0154363	0.974368	7.13766	2.41483	5.24063e-18	7.13766	2.3994	5.85764e-18	23	1.74281	1.61673	2.2841	19	1.64884	1.54942	2.06794	17	1.22791	1.13402	1.60247	24	1.77839	1.65162	2.45913	12	0.903611	0.852263	1.23642	29	1.7387	1.61151	2.24804	61	6.94666	6.10153	10.8787	65	5.18172	4.60163	7.81895	136	9.28461	8.18168	12.9648
PTOS_000212	PTOS_000212	ribonuclease HII	100.787	0.134949	0.286296	127.633	0.624172	3.2888e-08	127.633	0.489224	2.51224e-05	575	95.3368	88.4397	57.1025	552	104.818	98.4976	60.0791	558	88.1904	81.4475	52.5986	572	92.7432	86.1324	58.6093	601	99.0251	93.398	61.9239	843	110.593	102.502	65.3482	420	104.656	91.9241	74.9025	761	132.744	117.884	91.5419	974	145.497	128.213	92.8509
PTOS_000213	PTOS_000213	magnesium transporter CorA family protein	251.906	0.167497	0.144718	315.22	0.635619	1.32386e-09	315.22	0.468122	1.55476e-05	2260	244.959	227.238	224.438	1908	236.846	222.566	207.665	2151	222.239	205.247	202.759	2537	268.905	249.738	259.951	2373	255.6	241.076	244.501	2696	231.212	214.298	208.99	2105	342.896	301.179	375.404	2680	305.604	271.392	322.381	3043	297.16	261.86	290.088
PTOS_000214	gpmI	gpmI 2,3-bisphosphoglycerate-independent phosphoglycerate mutase	568.949	-0.956634	1.64885e-20	568.949	-1.45753	7.45833e-46	280.608	-0.500901	3.11801e-06	8516	564.792	523.932	845.713	7625	579.155	544.235	829.898	8904	562.901	519.863	839.315	4022	260.848	242.255	412.109	4588	302.381	285.198	472.723	5309	278.593	258.213	411.546	1755	174.926	153.645	312.985	2666	186.017	165.192	320.697	2972	177.584	156.489	283.319
PTOS_000215	PTOS_000215	HAMP domain-containing histidine kinase	95.3662	-1.83371	3.69901e-57	95.3662	-2.55792	2.71674e-91	25.5534	-0.72421	1.49954e-07	978	89.7408	83.2485	97.1239	913	95.9454	90.1604	99.37	1148	100.412	92.735	108.214	286	25.6632	23.8339	29.3046	236	21.52	20.2971	24.3162	406	29.477	27.3206	31.4726	85	11.7218	10.2957	15.1588	131	12.6462	11.2305	15.7582	209	17.2783	15.2258	19.9239
PTOS_000216	PTOS_000216	sensor histidine kinase	24.1744	-1.58963	1.01601e-35	24.1744	-2.46886	2.30892e-61	7.67471	-0.879229	9.14878e-08	441	22.7933	21.1443	43.7951	399	23.6181	22.194	43.4268	530	26.112	24.1155	49.9592	147	7.42984	6.90024	15.0622	138	7.08804	6.68526	14.2188	208	8.50625	7.88398	16.1239	36	2.79638	2.45617	6.42021	80	4.35009	3.86309	9.62333	86	4.00471	3.52898	8.19833
PTOS_000217	PTOS_000217	DUF3109 family protein	135.123	-0.313789	0.0528608	135.123	-0.451288	0.00391116	104.254	-0.137499	0.464677	758	130.861	121.394	75.276	740	146.311	137.489	80.5409	779	128.196	118.394	73.4306	517	87.2823	81.0608	52.9738	534	91.614	86.408	55.0205	980	133.867	124.074	75.9682	276	71.6103	62.8983	49.2216	437	79.3712	70.4855	52.5674	683	106.235	93.6148	65.11
PTOS_000218	PTOS_000218	AsmA-like C-terminal region-containing protein	82.7382	0.0280925	0.825856	82.7382	-0.301153	0.00535951	80.7592	-0.329245	0.00329081	2327	78.8032	73.1023	231.091	2388	92.6156	87.0314	259.908	2379	76.7957	70.924	224.251	2128	70.4713	65.4481	218.043	2375	79.9263	75.3845	244.707	3429	91.88	85.1586	265.811	999	50.8437	44.6581	178.161	1613	57.4674	51.0338	194.03	2170	66.208	58.343	206.865
PTOS_000219	gyrB	gyrB DNA topoisomerase (ATP-hydrolyzing) subunit B	1342.14	-1.97645	1.39443e-84	1342.14	-2.97214	1.63696e-187	326.405	-0.995689	1.30808e-21	26148	1341.12	1244.1	2596.72	22498	1321.53	1241.85	2448.66	27894	1363.75	1259.48	2629.36	6622	332.134	308.459	678.515	6458	329.16	310.455	665.398	7834	317.922	294.664	607.281	1976	152.315	133.784	352.398	2622	141.482	125.643	315.405	3281	151.614	133.604	312.776
PTOS_000220	rpsT	rpsT 30S ribosomal protein S20	820.116	-4.15421	1.2876e-109	820.116	-4.7732	2.92011e-123	44.3091	-0.618987	0.0080216	2226	877.102	813.649	221.061	1307	589.797	554.236	142.253	2645	993.448	917.49	249.325	91	35.0639	32.5645	9.3242	109	42.6805	40.2552	11.2308	177	55.1828	51.146	13.7208	26	15.3965	13.5234	4.63682	66	27.3595	24.2966	7.93924	98	34.79	30.6572	9.34229
PTOS_000221	PTOS_000221	tRNA-Glu	21.1981	-2.90635	4.26551e-05	21.1981	-4.75381	0.000406575	2.20835	-1.84746	0.266828	16	22.3281	20.7128	1.58894	15	23.9732	22.5278	1.63259	13	17.293	15.9708	1.22542	0	0	0	0	0	0	0	0	6	6.62506	6.14041	0.465112	0	0	0	0	0	0	0	0	1	1.25729	1.10794	0.0953295
PTOS_000222	recO	recO DNA repair protein RecO	115.262	0.837909	1.3814e-13	149.083	1.35322	5.46426e-34	149.083	0.515311	4.96438e-06	511	70.4301	65.3349	50.7467	419	66.1384	62.1507	45.6036	498	65.4277	60.4252	46.9428	881	118.743	110.279	90.2706	871	119.298	112.519	89.7432	988	107.746	99.8638	76.5884	755	156.39	137.364	134.646	1075	155.878	138.428	129.313	1087	134.98	118.946	103.623
PTOS_000223	PTOS_000223	GatB/YqeY domain-containing protein	157.477	-0.298743	0.0629301	157.477	-0.673281	1.19647e-05	122.983	-0.374538	0.023854	694	154.957	143.747	68.9202	569	145.501	136.729	61.9294	808	171.972	158.824	76.1643	508	110.92	103.014	52.0516	510	113.162	106.732	52.5477	820	144.868	134.27	63.5653	205	68.7909	60.4218	36.5595	305	71.646	63.6252	36.6889	585	117.682	103.703	55.7677
PTOS_000224	ftsZ	ftsZ cell division protein FtsZ	296.582	0.522911	7.68368e-07	298.275	0.674932	8.42509e-11	298.275	0.152021	0.201944	2739	209.92	194.734	272.007	2442	214.344	201.42	265.785	3038	221.945	204.975	286.37	3802	284.949	264.638	389.567	3967	302.136	284.967	408.739	4991	302.661	280.52	386.895	2336	269.066	236.332	416.6	3699	298.254	264.864	444.959	4743	327.506	288.601	452.148
PTOS_000225	ftsA	ftsA cell division protein FtsA	256.726	0.113479	0.138287	321.389	0.580383	7.63946e-17	321.389	0.466904	4.93e-11	3483	244.556	226.864	345.892	3082	247.834	232.891	335.442	3746	250.719	231.55	353.108	3611	247.94	230.267	369.997	3685	257.123	242.512	379.683	4772	265.113	245.719	369.919	2848	300.531	263.969	507.91	4243	313.428	278.34	510.397	5536	350.207	308.605	527.744
PTOS_000226	PTOS_000226	cell division protein FtsQ	159.865	-0.220114	0.057888	159.865	-0.387372	0.000514506	131.439	-0.167258	0.184088	1178	159.732	148.176	116.986	1036	160.883	151.182	112.757	1230	158.982	146.826	115.943	1046	138.699	128.812	107.177	889	119.792	112.985	91.5978	1266	135.827	125.891	98.1386	550	112.081	98.4458	98.0865	707	100.857	89.5659	85.0461	876	107.017	94.3046	83.5086
PTOS_000227	murC	murC UDP-N-acetylmuramate--L-alanine ligase	267.843	0.280229	0.000102017	230.327	0.0106594	0.896795	267.843	-0.269569	0.000263571	3165	227.963	211.471	314.312	2824	232.947	218.902	307.361	3351	230.07	212.479	315.874	3843	270.679	251.385	393.768	3727	266.765	251.606	384.01	4669	266.085	246.62	361.934	1739	188.241	165.34	310.132	2598	196.865	174.826	312.518	3368	218.558	192.595	321.07
PTOS_000228	murG	murG undecaprenyldiphospho-muramoylpentapeptide beta-N-acetylglucosaminyltransferase	209.116	0.270855	0.014388	195.313	0.318784	0.00305544	209.116	0.0479291	0.721638	1964	172.648	160.157	195.042	1877	188.967	177.573	204.291	2168	181.666	167.776	204.362	2301	197.801	183.702	235.769	2382	208.084	196.26	245.429	3184	221.461	205.261	246.819	1297	171.35	150.503	231.306	2163	200.039	177.645	260.191	2709	214.551	189.064	258.248
PTOS_000229	PTOS_000229	FtsW/RodA/SpoVE family cell cycle protein	241.231	0.553146	1.87226e-07	272.776	0.8771	3.21482e-17	272.776	0.323954	0.00334628	2302	178.47	165.559	228.609	2044	181.486	170.544	222.467	2111	156.007	144.079	198.989	3281	248.748	231.017	336.184	3096	238.528	224.974	318.995	3854	236.416	219.122	298.757	2532	295.018	259.126	451.555	3327	271.364	240.985	400.21	3607	251.947	222.018	343.853
PTOS_000230	murD	murD UDP-N-acetylmuramoyl-L-alanine--D-glutamate ligase	249.367	0.246846	0.0254815	269.674	0.506066	1.34578e-06	269.674	0.25922	0.0211155	2931	220.597	204.638	291.074	2568	221.351	208.005	279.499	3019	216.592	200.031	284.579	3431	252.521	234.521	351.553	3219	240.759	227.078	331.669	4279	254.819	236.178	331.702	2486	281.196	246.986	443.351	3512	278.085	246.953	422.464	3683	249.74	220.073	351.098
PTOS_000231	mraY	mraY phospho-N-acetylmuramoyl-pentapeptide- transferase	205.59	0.0714509	0.554877	204.293	-0.354468	0.000956143	205.59	-0.425919	0.00010496	2565	203.091	188.399	254.727	2281	206.838	194.367	248.262	2689	202.95	187.433	253.472	2724	210.913	195.879	279.111	2533	199.305	187.979	260.987	3297	206.551	191.441	255.579	1161	138.153	121.345	207.052	1688	140.61	124.868	203.052	1933	137.892	121.511	184.272
PTOS_000232	PTOS_000232	UDP-N-acetylmuramoyl-L-alanyl-D-glutamate--2, 6-diaminopimelate ligase	164.857	0.112785	0.340485	159.484	-0.597337	2.03561e-08	164.857	-0.710123	4.86787e-11	2291	157.882	146.46	227.516	2219	175.133	164.573	241.514	2214	145.439	134.319	208.698	2321	156.414	145.265	237.818	2452	167.922	158.379	252.641	3122	170.234	157.781	242.013	794	82.2342	72.2297	141.601	1346	97.587	86.6621	161.912	1506	93.5052	82.3976	143.566
PTOS_000233	PTOS_000233	PASTA domain-containing protein	95.4097	-0.159558	0.169176	95.4097	-0.543963	4.04477e-07	81.8493	-0.384405	0.000627771	1896	90.7161	84.1533	188.289	1801	98.6874	92.7372	196.019	2123	96.8257	89.4225	200.12	1611	75.3763	70.0034	165.069	1606	76.3607	72.0215	165.474	2478	93.8108	86.9482	192.091	709	50.9819	44.7795	126.442	1027	51.6958	45.9085	123.539	1569	67.6351	59.6006	149.572
PTOS_000234	PTOS_000234	hypothetical protein	52.5831	-0.615297	0.00260928	52.5831	-0.835864	5.46556e-05	32.7597	-0.220566	0.377249	172	50.5321	46.8764	17.0811	173	58.2086	54.699	18.8292	175	49.0085	45.2614	16.496	97	27.8679	25.8815	9.93899	109	31.8232	30.0148	11.2308	166	38.5881	35.7652	12.8681	37	16.3367	14.3492	6.59855	70	21.636	19.2138	8.42041	141	37.3217	32.8882	13.4415
PTOS_000235	rsmH	rsmH 16S rRNA (cytosine(1402)-N(4))-methyltransferase RsmH	268.023	-0.07475	0.538957	268.023	-0.0411361	0.729806	243.377	0.0336139	0.808911	2311	253.772	235.413	229.502	2369	297.928	279.965	257.84	2411	252.369	233.073	227.267	2056	220.78	205.043	210.666	2150	234.618	221.286	221.525	3162	274.734	254.636	245.114	1282	211.571	185.832	228.631	1904	219.963	195.338	229.035	2476	244.962	215.862	236.036
PTOS_000236	mraZ	mraZ division/cell wall cluster transcriptional repressor MraZ	101.039	-0.661805	4.32532e-08	101.039	-0.770474	4.35424e-10	60.8994	-0.10867	0.483898	505	106.375	98.679	50.1509	441	106.387	99.9723	47.998	450	90.3553	83.4469	42.4182	250	51.4968	47.8261	25.6159	286	59.8675	56.4655	29.4679	428	71.3339	66.1156	33.178	144	45.5862	40.0402	25.6808	243	53.8508	47.8222	29.2309	284	53.8975	47.4949	27.0736
PTOS_000237	PTOS_000237	HU family DNA-binding protein	90.6917	-2.7114	1.11183e-52	90.6917	-4.44984	1.0297e-68	13.2124	-1.73844	4.1492e-10	462	92.6551	85.952	45.8806	365	83.8345	78.7797	39.7262	500	95.5855	88.2771	47.1314	73	14.3167	13.2962	7.47986	53	10.5629	9.96263	5.46084	93	14.7576	13.678	7.20923	15	4.52109	3.97106	2.67509	21	4.43084	3.9348	2.52612	13	2.34895	2.06991	1.23928
PTOS_000238	PTOS_000238	RNA polymerase sigma factor	6660.56	1.85545	5.94512e-75	11585.3	2.79748	7.1832e-170	11585.3	0.942031	4.33589e-20	8879	1759.63	1632.33	881.762	9292	2108.96	1981.8	1011.33	10102	1908.35	1762.44	952.242	34959	6775	6292.08	3582.03	32510	6402.54	6038.72	3349.66	43392	6804.13	6306.38	3363.69	38752	11541.9	10137.7	6911	53039	11058.4	9820.39	6380.14	68080	12155.7	10711.7	6490.03
PTOS_000239	PTOS_000239	hypothetical protein	486.319	0.436983	6.47391e-05	554.468	0.770453	4.23353e-13	554.468	0.33347	0.00299598	1300	381.929	354.298	129.101	1103	371.122	348.746	120.049	1330	372.465	343.987	125.369	1670	479.787	445.588	171.115	1763	514.719	485.469	181.65	1998	464.451	430.475	154.882	1254	553.683	486.322	223.637	1899	586.953	521.243	228.434	1975	522.769	460.668	188.276
PTOS_000240	PTOS_000240	TonB-dependent receptor	67.1193	0.090416	0.458693	77.9123	0.447314	3.30812e-05	77.9123	0.356898	0.00148261	1463	68.0543	63.131	145.289	1257	66.9652	62.9276	136.811	1410	62.5209	57.7406	132.91	1471	66.9141	62.1444	150.724	1476	68.2301	64.3529	152.079	1799	66.2138	61.37	139.456	1169	81.7241	71.7816	208.478	1575	77.0781	68.4492	189.459	1788	74.9346	66.0329	170.449
PTOS_000241	PTOS_000241	DUF4625 domain-containing protein	49.9978	0.0138505	0.934345	49.9978	-0.370951	0.00728721	48.3225	-0.384801	0.00715211	244	48.6435	45.1244	24.2313	225	51.3712	48.2738	24.4888	263	49.9787	46.1574	24.7911	228	44.4491	41.2807	23.3617	251	49.7264	46.9007	25.8617	322	50.7921	47.0765	24.961	112	33.5565	29.4741	19.974	158	33.1384	29.4285	19.0061	192	34.4857	30.3891	18.3033
PTOS_000242	PTOS_000242	1-acyl-sn-glycerol-3-phosphate acyltransferase	388.872	-1.34483	1.72479e-37	388.872	-2.45238	6.13052e-112	146.896	-1.10754	8.0462e-23	3091	379.21	351.777	306.963	2761	387.927	364.537	300.505	3416	399.479	368.935	322.001	1106	132.687	123.229	113.325	1086	132.4	124.877	111.896	1809	175.6	162.755	140.231	297	54.7598	48.0978	52.9667	416	53.6925	47.6816	50.0413	692	76.4875	67.4014	65.968
PTOS_000243	PTOS_000243	GNAT family N-acetyltransferase	204.43	-0.756651	1.53057e-12	204.43	-1.51633	2.31412e-44	116.102	-0.759681	1.45044e-11	1947	192.927	178.97	193.354	1819	206.425	193.979	197.978	2265	213.939	197.581	213.505	993	96.221	89.3623	101.747	1177	115.9	109.314	121.272	1737	136.186	126.224	134.65	320	47.6542	41.8567	57.0685	638	66.51	59.0642	76.746	802	71.5987	63.0933	76.4542
PTOS_000244	PTOS_000244	deoxyguanosinetriphosphate triphosphohydrolase	74.1555	0.439559	9.64386e-05	75.9959	0.615204	2.58179e-08	75.9959	0.175645	0.155843	739	55.8708	51.8288	73.3891	715	61.9083	58.1755	77.8199	748	53.9059	49.7843	70.5085	982	72.6014	67.4263	100.619	970	72.877	68.7357	99.9437	1287	76.9882	71.3563	99.7664	651	73.9683	64.9694	116.099	955	75.9596	67.4559	114.878	1146	78.0599	68.787	109.248
PTOS_000245	dut	dut dUTP diphosphatase	255.664	0.316283	0.00533173	350.134	0.910458	2.59039e-17	350.134	0.594175	6.68067e-08	866	200.029	185.558	86.0013	839	221.942	208.561	91.316	1009	222.158	205.172	95.1111	1100	248.463	230.753	112.71	1001	229.767	216.711	103.138	1580	288.761	267.637	122.479	967	335.681	294.842	172.454	1386	336.805	299.099	166.724	1816	377.916	333.022	173.118
PTOS_000246	PTOS_000246	tetratricopeptide repeat protein	278.413	-0.159111	0.0315657	278.413	0.0430688	0.578908	248.636	0.20218	0.00662126	4588	262.222	243.252	455.628	4561	298.544	280.544	496.415	5038	274.473	253.487	474.896	4091	228.649	212.351	419.179	3934	223.439	210.742	405.338	5830	263.646	244.359	451.933	2785	239.219	210.116	496.675	3929	236.248	209.8	472.626	5252	270.442	238.316	500.67
PTOS_000247	PTOS_000247	DUF4292 domain-containing protein	217.739	0.191942	0.0994648	247.494	0.515471	1.90016e-06	247.494	0.32353	0.00451326	1137	194.289	180.233	112.914	1061	207.637	195.118	115.478	1204	196.114	181.119	113.492	1256	209.88	194.92	128.695	1219	207	195.237	125.599	1748	236.339	219.05	135.503	954	244.997	215.191	170.136	1326	238.38	211.694	159.507	1683	259.105	228.325	160.44
PTOS_000248	PTOS_000248	peptidoglycan DD-metalloendopeptidase family protein	75.3232	-0.428861	0.00198721	75.3232	-0.558295	4.38145e-05	53.6534	-0.129433	0.432999	914	69.8902	64.834	90.7681	905	79.2539	74.4754	98.4993	1054	76.8254	70.9514	99.3529	619	46.2864	42.9871	63.4251	646	49.0886	46.2991	66.5604	1084	65.585	60.7873	84.0302	293	33.6714	29.575	52.2534	564	45.372	40.2926	67.8444	784	54.0119	47.5957	74.7383
PTOS_000249	PTOS_000249	response regulator	64.8501	-0.284637	0.000111036	64.8501	-0.869974	1.64389e-32	50.9218	-0.585337	6.64227e-15	2514	63.3078	58.7279	249.662	2395	69.0717	64.9071	260.669	2590	62.1708	57.4173	244.14	1990	49.0048	45.5117	203.903	2026	50.7003	47.8192	208.748	2663	53.0602	49.1787	206.432	831	31.4498	27.6236	148.2	1133	30.0166	26.6562	136.29	1372	31.1279	27.4301	130.792
PTOS_000250	PTOS_000250	glycoside hydrolase family 43 protein	72.4413	0.0667858	0.601785	99.3132	0.670168	1.0981e-09	99.3132	0.603383	7.85718e-08	770	71.8357	66.6388	76.4677	653	69.7694	65.5627	71.0719	840	74.7005	68.989	79.1807	818	74.627	69.3076	83.8154	735	68.1421	64.2699	75.7305	1010	74.555	69.101	78.2938	608	85.2466	74.8756	108.43	1082	106.198	94.309	130.155	1267	106.495	93.8443	120.782
PTOS_000251	PTOS_000251	glycoside hydrolase family 3 C-terminal domain-containing protein	0.108604	-0.499079	0.62444	0.108604	-1.03171	0.359954	0.0661277	-0.532628	0.696842	2	0.0804135	0.074596	0.198617	2	0.092094	0.0865412	0.217678	4	0.153304	0.141583	0.377051	1	0.0393181	0.0365155	0.102464	0	0	0	0	5	0.159065	0.147429	0.387593	1	0.0604259	0.0530745	0.178339	0	0	0	0	2	0.072449	0.0638426	0.190659
PTOS_000252	PTOS_000252	glycoside hydrolase family 76 protein	2.99759	0.45134	0.206917	2.49254	0.31023	0.398875	2.99759	-0.14111	0.735994	31	2.66905	2.47596	3.07857	23	2.2679	2.13116	2.5033	23	1.88763	1.7433	2.16804	49	4.12557	3.8315	5.02073	33	2.82349	2.66305	3.40014	30	2.04372	1.89421	2.32556	23	2.97609	2.61402	4.1018	30	2.71741	2.41319	3.60875	23	1.78413	1.57219	2.19258
PTOS_000253	PTOS_000253	beta-glucuronidase	1.20599	0.456498	0.192983	1.26852	0.709639	0.0345877	1.26852	0.25314	0.492153	13	0.731763	0.678824	1.29101	18	1.16038	1.09042	1.9591	16	0.858502	0.792862	1.5082	27	1.48622	1.38028	2.76652	19	1.06282	1.00242	1.95766	24	1.06892	0.990722	1.86045	13	1.09975	0.965957	2.31841	20	1.18439	1.0518	2.40583	30	1.52143	1.34069	2.85988
PTOS_000254	PTOS_000254	glycoside hydrolase family 127 protein	0.817901	0.955443	0.0274426	1.2526	1.63387	5.27237e-05	1.2526	0.678426	0.0732505	8	0.394606	0.366059	0.79447	7	0.395434	0.371592	0.761873	11	0.517203	0.477659	1.03689	16	0.771769	0.716757	1.63942	16	0.784283	0.739715	1.64856	23	0.897651	0.831985	1.78293	21	1.55675	1.36735	3.74512	27	1.40113	1.24427	3.24787	18	0.799926	0.704901	1.71593
PTOS_000255	PTOS_000255	glycoside hydrolase family 127 protein	1.39707	1.53554	1.99988e-05	2.39181	2.4059	1.96728e-12	2.39181	0.870364	0.00173914	10	0.486805	0.451588	0.993087	12	0.66902	0.628682	1.30607	8	0.371227	0.342844	0.754102	26	1.23772	1.14949	2.66406	30	1.45129	1.36882	3.09104	39	1.50219	1.3923	3.02323	37	2.70696	2.37763	6.59855	47	2.40709	2.13762	5.6537	47	2.06137	1.8165	4.48049
PTOS_000256	PTOS_000256	glycoside hydrolase family 43 protein	17.7061	-0.102328	0.568392	29.6662	0.951274	3.01335e-10	29.6662	1.0536	6.89704e-12	177	16.0654	14.9031	17.5776	180	18.7108	17.5826	19.591	212	18.3421	16.9396	19.9837	150	13.3138	12.3648	15.3696	191	17.2278	16.2488	19.6796	234	16.805	15.5757	18.1394	206	28.1002	24.6815	36.7379	356	33.9944	30.1887	42.8238	329	26.904	23.708	31.3634
PTOS_000257	PTOS_000257	beta-galactosidase	4.07633	-0.438265	0.0968537	4.07633	-0.0454437	0.871722	3.38254	0.392822	0.16729	66	3.6537	3.38937	6.55437	72	4.56482	4.28958	7.83641	76	4.01048	3.70385	7.16397	59	3.19399	2.96632	6.04536	60	3.30079	3.11322	6.18208	50	2.1901	2.02989	3.87593	31	2.57914	2.26536	5.52851	76	4.42631	3.93078	9.14216	63	3.14219	2.76892	6.00576
PTOS_000258	PTOS_000258	DUF4965 domain-containing protein	4.09629	-0.00930857	0.977034	4.09629	-0.104	0.674037	3.90538	-0.0946912	0.740006	107	4.28156	3.97181	10.626	89	4.0786	3.83268	9.68667	103	3.92871	3.62833	9.70906	108	4.22606	3.92482	11.0661	96	3.8174	3.60048	9.89133	116	3.67267	3.404	8.99216	66	3.96905	3.48618	11.7704	89	3.74669	3.32725	10.706	66	2.37939	2.09674	6.29175
PTOS_000259	PTOS_000259	TonB-dependent receptor plug domain-containing protein	3.5394	-0.553754	0.0133345	3.5394	-0.196482	0.399504	2.68593	0.357272	0.154911	89	3.72601	3.45645	8.83847	73	3.50009	3.28905	7.94525	85	3.39209	3.13274	8.01233	58	2.37452	2.20526	5.9429	63	2.62104	2.47209	6.49119	61	2.02064	1.87282	4.72864	39	2.45382	2.15529	6.95523	69	3.03908	2.69885	8.30012	68	2.56487	2.26019	6.4824
PTOS_000260	PTOS_000260	discoidin domain-containing protein	2.12331	0.530433	0.0316566	3.0766	1.18254	2.72247e-07	3.0766	0.652104	0.00510861	64	1.77736	1.64878	6.35576	49	1.55846	1.46449	5.33311	48	1.27067	1.17352	4.52461	89	2.41702	2.24473	9.11928	66	1.82146	1.71795	6.80029	97	2.13144	1.97552	7.5193	88	3.67285	3.22602	15.6938	90	2.62953	2.33515	10.8262	117	2.92742	2.57967	11.1535
PTOS_000261	PTOS_000261	TonB-dependent receptor	5.20514	0.777689	1.26785e-05	4.07263	0.535316	0.00381945	5.20514	-0.242372	0.220815	106	3.32413	3.08365	10.5267	95	3.41192	3.2062	10.3397	93	2.78003	2.56748	8.76643	159	4.87599	4.52843	16.2917	179	5.57833	5.26134	18.4432	208	5.16109	4.78354	16.1239	99	4.66586	4.09822	17.6556	121	3.99206	3.54515	14.5553	126	3.55997	3.13708	12.0115
PTOS_000262	PTOS_000262	RagB/SusD family nutrient uptake outer membrane protein	6.80779	1.10139	7.95888e-08	4.75491	0.71726	0.000873007	6.80779	-0.384131	0.0757589	59	3.14156	2.91429	5.85921	54	3.29298	3.09443	5.87731	68	3.45141	3.18752	6.40986	139	7.23771	6.72181	14.2425	121	6.40261	6.03878	12.4672	161	6.78305	6.28684	12.4805	57	4.56134	4.00641	10.1653	97	5.43381	4.82549	11.6683	89	4.26959	3.7624	8.48432
PTOS_000263	PTOS_000263	DUF3823 domain-containing protein	8.12599	0.709834	0.00285509	7.34936	0.702554	0.00377969	8.12599	-0.00728004	0.978088	29	4.11557	3.81783	2.87995	32	5.20097	4.88738	3.48285	45	6.0875	5.62206	4.24182	55	7.63287	7.0888	5.63551	63	8.88487	8.37998	6.49119	70	7.86024	7.28523	5.4263	33	7.03834	6.18206	5.88519	56	8.36102	7.425	6.73633	52	6.64873	5.85891	4.95713
PTOS_000264	PTOS_000264	hypothetical protein	2.33094	2.27567	0.0014951	2.50999	2.44609	0.00057805	2.50999	0.170414	0.778412	0	0	0	0	2	0.551901	0.518625	0.217678	4	0.918721	0.848477	0.377051	8	1.885	1.75064	0.81971	7	1.67612	1.58088	0.721243	18	3.43168	3.18064	1.39533	8	2.89697	2.54452	1.42671	8	2.02796	1.80092	0.962333	12	2.60504	2.29558	1.14395
PTOS_000265	PTOS_000265	family 43 glycosylhydrolase	1.75934	1.22649	0.00853826	3.03056	2.17632	4.82856e-07	3.03056	0.949824	0.0133013	5	0.513684	0.476522	0.496543	8	0.94128	0.884526	0.870712	9	0.88138	0.813991	0.848364	27	2.71259	2.51923	2.76652	10	1.02095	0.962935	1.03035	19	1.54449	1.43151	1.47285	14	2.16162	1.89864	2.49675	35	3.78298	3.35947	4.21021	34	3.14709	2.77324	3.2412
PTOS_000266	PTOS_000266	hypothetical protein	1.79346	1.51381	0.167892	0.745717	0.282265	0.835877	1.79346	-1.23155	0.294893	1	0.620226	0.575356	0.0993087	0	0	0	0	2	1.18243	1.09202	0.188525	3	1.81955	1.68985	0.307391	1	0.616352	0.581327	0.103035	6	2.94447	2.72907	0.465112	1	0.932126	0.818724	0.178339	2	1.30503	1.15893	0.240583	0	0	0	0
PTOS_000267	PTOS_000267	glycoside hydrolase family 76 protein	1.78035	1.69635	0.000161009	3.15695	2.68342	2.42532e-10	3.15695	0.987069	0.00265624	7	0.62854	0.583069	0.695161	7	0.719839	0.676437	0.761873	4	0.342365	0.316188	0.377051	17	1.49272	1.38631	1.74188	28	2.49845	2.35648	2.88497	19	1.34988	1.25113	1.47285	22	2.96881	2.60763	3.92346	38	3.5897	3.18783	4.57108	36	2.91233	2.56637	3.43186
PTOS_000268	PTOS_000268	hypothetical protein	0.511466	-1.28287	0.0165032	0.511466	-0.883471	0.0988846	0.223307	0.399403	0.582204	13	0.603882	0.560194	1.29101	10	0.531999	0.499923	1.08839	9	0.398516	0.368046	0.848364	4	0.181703	0.168751	0.409855	4	0.184649	0.174156	0.412139	6	0.220529	0.204396	0.465112	2	0.139625	0.122638	0.356678	4	0.195482	0.173598	0.481166	8	0.334813	0.29504	0.762636
PTOS_000269	PTOS_000269	DUF4965 domain-containing protein	4.29347	1.12327	3.2582e-07	5.29549	1.56171	4.32572e-13	5.29549	0.438436	0.0409895	56	2.26791	2.10384	5.56129	50	2.31905	2.17923	5.44195	43	1.65997	1.53305	4.0533	96	3.80192	3.53092	9.83652	95	3.82332	3.60606	9.7883	164	5.25518	4.87075	12.7131	83	5.05174	4.43715	14.8022	107	4.55891	4.04854	12.8712	172	6.27582	5.5303	16.3967
PTOS_000270	PTOS_000270	GH92 family glycosyl hydrolase	39.8808	0.820727	1.78964e-11	54.7187	1.41927	1.88586e-32	54.7187	0.598542	8.58933e-07	470	20.6579	19.1634	46.6751	560	28.189	26.4893	60.9499	530	22.2054	20.5076	49.9592	1000	42.9816	39.9178	102.464	814	35.5543	33.5339	83.8702	1182	41.1067	38.0995	91.627	828	54.6945	48.0404	147.665	1146	52.9923	47.0598	137.854	1426	56.4692	49.7611	135.94
PTOS_000271	PTOS_000271	glycoside hydrolase family 125 protein	47.1802	0.777004	1.64086e-11	79.7182	1.67507	1.49732e-50	79.7182	0.898065	5.41358e-16	412	28.2184	26.1769	40.9152	388	30.4347	28.5997	42.2295	424	27.6819	25.5654	39.9674	723	48.4247	44.9729	74.0813	712	48.4611	45.7073	73.3607	824	44.6548	41.3881	63.8753	845	86.9793	76.3975	150.697	1026	73.9302	65.6536	123.419	1268	78.2452	68.9503	120.878
PTOS_000272	PTOS_000272	galactose mutarotase	40.9034	0.413172	0.000689593	54.0301	0.950825	3.75853e-16	54.0301	0.537654	5.77904e-06	347	30.6644	28.446	34.4601	325	32.892	30.9088	35.3727	387	32.5994	30.1069	36.4797	485	41.9121	38.9246	49.6949	471	41.3622	39.0118	48.5293	564	39.4357	36.5508	43.7205	455	60.4283	53.0766	81.1443	524	48.7164	43.2626	63.0328	665	52.9456	46.6561	63.3941
PTOS_000273	PTOS_000273	DUF418 domain-containing protein	2.65568	-0.661795	0.0641344	2.65568	-1.89626	1.09283e-05	1.61069	-1.23447	0.00883105	35	2.88017	2.6718	3.4758	34	3.20428	3.01108	3.70053	24	1.88259	1.73865	2.2623	28	2.25321	2.0926	2.86899	18	1.47197	1.38833	1.85462	17	1.10689	1.02592	1.31782	8	0.989381	0.869014	1.42671	5	0.432871	0.384411	0.601458	7	0.51898	0.45733	0.667306
PTOS_000274	PTOS_000274	family 43 glycosylhydrolase	1.77863	-0.393249	0.169235	1.77863	-0.6395	0.0267978	1.2971	-0.246251	0.47963	60	2.01356	1.86789	5.95852	39	1.49893	1.40855	4.24472	57	1.8234	1.68399	5.37297	44	1.44397	1.34105	4.50841	28	0.933791	0.880728	2.88497	57	1.51354	1.40282	4.41856	31	1.56351	1.37329	5.52851	20	0.706127	0.627075	2.40583	28	0.846593	0.746025	2.66923
PTOS_000275	PTOS_000275	glycoside hydrolase family 43 protein	1.30303	0.319266	0.475542	1.428	0.617494	0.141061	1.428	0.298228	0.516015	6	0.622146	0.577138	0.595852	10	1.18753	1.11593	1.08839	15	1.48261	1.36925	1.41394	12	1.21679	1.13006	1.22957	11	1.13348	1.06907	1.13338	19	1.55884	1.4448	1.47285	7	1.09085	0.958135	1.24837	13	1.41816	1.25939	1.56379	19	1.775	1.56414	1.81126
PTOS_000276	PTOS_000276	hypothetical protein	0.809213	-0.854218	0.427327	0.809213	0.0758237	0.941272	0.770171	0.930042	0.430253	1	0.341757	0.317033	0.0993087	2	0.782799	0.735601	0.217678	4	1.30308	1.20345	0.377051	1	0.334204	0.310381	0.102464	0	0	0	0	3	0.811231	0.751887	0.232556	2	1.02724	0.902267	0.356678	1	0.359548	0.319297	0.120292	3	0.923724	0.813993	0.285988
PTOS_000277	PTOS_000277	6-bladed beta-propeller	0.739101	-0.309614	0.615588	1.03475	0.714567	0.176236	1.03475	1.02418	0.0689981	5	0.471721	0.437595	0.496543	7	0.756338	0.710735	0.761873	11	0.989243	0.913606	1.03689	11	1.01485	0.94251	1.1271	6	0.562529	0.530564	0.618208	3	0.223946	0.207563	0.232556	5	0.708941	0.622692	0.891696	13	1.29032	1.14587	1.56379	13	1.105	0.973735	1.23928
PTOS_000278	PTOS_000278	family 43 glycosylhydrolase	1.91517	-1.30917	0.192597	1.91517	-0.648326	0.501972	1.13589	0.660844	0.59519	3	1.33376	1.23727	0.297926	7	3.56416	3.34926	0.761873	2	0.847581	0.782776	0.188525	2	0.869521	0.807541	0.204928	2	0.883619	0.833407	0.206069	1	0.351773	0.326039	0.0775186	3	2.00448	1.76062	0.535018	3	1.40319	1.2461	0.360875	0	0	0	0
PTOS_000279	PTOS_000279	hypothetical protein	60.5019	1.26281	2.24477e-26	71.57	1.64163	5.38666e-44	71.57	0.378823	0.00135374	254	24.7297	22.9407	25.2244	255	28.4333	26.719	27.754	280	25.9859	23.9991	26.3936	653	62.1716	57.74	66.9089	559	54.0849	51.0115	57.5964	847	65.2491	60.4759	65.6583	526	76.9654	67.6019	93.8064	616	63.0965	56.0328	74.0996	851	74.648	65.7804	81.1254
PTOS_000280	PTOS_000280	acyltransferase	104.445	0.554877	5.10327e-07	98.4534	0.608191	2.84902e-08	104.445	0.0533139	0.697301	883	76.8146	71.2575	87.6896	738	73.5262	69.093	80.3232	871	72.2264	66.704	82.1028	1272	108.209	100.496	130.334	1192	103.048	97.1919	122.817	1483	102.078	94.6102	114.96	787	102.892	90.3744	140.353	970	88.7757	78.8372	116.683	1323	103.692	91.3744	126.121
PTOS_000281	PTOS_000281	Crp/Fnr family transcriptional regulator	31.8178	0.910914	5.75732e-07	39.8443	1.39649	4.2421e-15	39.8443	0.485576	0.00680148	92	16.3898	15.2041	9.1364	85	17.3423	16.2967	9.25132	113	19.1893	17.7221	10.6517	169	29.4419	27.3433	17.3164	177	31.3356	29.5549	18.2371	246	34.6758	32.1392	19.0696	108	28.9157	25.3979	19.2606	230	43.1075	38.2816	27.6671	296	47.5096	41.8658	28.2175
PTOS_000282	PTOS_000282	PepSY-like domain-containing protein	255.953	2.05927	1.4163e-84	339.114	2.60796	7.96656e-136	339.114	0.548695	2.52266e-07	808	58.7022	54.4554	80.2414	852	70.89	66.6157	92.7309	911	63.0893	58.2656	85.8733	3505	249.014	231.264	359.136	3293	237.746	224.236	339.293	4890	281.098	260.535	379.066	3103	338.804	297.586	553.386	4039	308.714	274.153	485.858	5650	369.824	325.892	538.612
PTOS_000283	PTOS_000283	GntR family transcriptional regulator	18.5019	-0.794824	1.1155e-05	18.5019	-0.88578	1.91734e-06	10.3174	-0.0909558	0.710339	199	20.4446	18.9656	19.7624	149	17.5313	16.4743	16.217	179	17.5297	16.1894	16.873	114	11.4531	10.6368	11.6809	105	10.72	10.1108	10.8186	108	8.77922	8.13698	8.37201	48	7.41126	6.50961	8.56028	89	9.61957	8.54265	10.706	96	8.88589	7.83032	9.15163
PTOS_000284	PTOS_000284	glycoside hydrolase family 127 protein	6.27996	0.359472	0.101132	9.89966	1.15995	5.9724e-09	9.89966	0.800483	7.69565e-05	109	5.24519	4.86573	10.8246	84	4.62931	4.35019	9.14248	118	5.41267	4.99882	11.123	90	4.23517	3.93328	9.22174	139	6.64703	6.26931	14.3218	209	7.95768	7.37555	16.2014	110	7.95521	6.98739	19.6173	188	9.51769	8.45218	22.6148	282	12.2261	10.7737	26.8829
PTOS_000285	PTOS_000285	DUF1080 domain-containing protein	2.10831	-0.728229	0.0145159	2.10831	-1.01125	0.00119429	1.22374	-0.283017	0.469103	54	2.26072	2.09717	5.36267	29	1.39045	1.30661	3.15633	67	2.67377	2.46933	6.3156	24	0.982559	0.912521	2.45913	28	1.1649	1.09871	2.88497	46	1.52376	1.41229	3.56586	17	1.06961	0.939486	3.03177	24	1.05707	0.938732	2.887	18	0.678937	0.598285	1.71593
PTOS_000286	PTOS_000286	glycoside hydrolase family 78 protein	1.87415	0.309399	0.232024	1.94802	0.469274	0.0594015	1.94802	0.159875	0.573497	30	1.14178	1.05918	2.97926	41	1.78709	1.67934	4.4624	51	1.85023	1.70876	4.8074	42	1.56316	1.45174	4.30348	50	1.89108	1.78362	5.15173	72	2.1682	2.00959	5.58134	38	2.17355	1.90912	6.77689	42	1.6817	1.49344	5.05225	58	1.98881	1.75255	5.52911
PTOS_000287	PTOS_000287	M20 family metallo-hydrolase	196.831	-0.411282	0.000155758	196.831	-0.723587	1.293e-11	141.63	-0.312305	0.00654496	1981	187.424	173.865	196.731	1898	205.655	193.255	206.576	2189	197.415	182.321	206.341	1541	142.573	132.41	157.897	1435	134.918	127.252	147.855	1969	147.398	136.615	152.634	705	100.243	88.0475	125.729	1048	104.314	92.6357	126.066	1242	105.868	93.2919	118.399
PTOS_000288	PTOS_000288	long-chain fatty acid--CoA ligase	441.051	-0.939803	1.3296e-42	441.051	-1.29738	1.12321e-78	220.121	-0.357578	8.52135e-07	7913	440.239	408.39	785.83	7111	453.086	425.767	773.954	8105	429.828	396.964	763.999	3921	213.323	198.117	401.761	3963	219.104	206.653	408.327	5178	227.937	211.263	401.391	1881	157.275	138.141	335.456	2674	156.512	138.991	321.66	3064	153.582	135.337	292.09
PTOS_000289	prfB	prfB peptide chain release factor 2	558.637	-1.00685	2.1564e-22	558.637	-1.82759	1.49553e-69	266.278	-0.820738	1.51368e-14	6225	559.953	519.443	618.197	5450	561.45	527.597	593.173	6467	554.51	512.113	609.597	2766	243.309	225.965	283.415	2939	262.718	247.789	302.819	4114	292.807	271.387	318.912	915	123.696	108.648	163.18	1437	135.99	120.766	172.859	1839	149.038	131.333	175.311
PTOS_000290	PTOS_000290	OprO/OprP family phosphate-selective porin	57.7513	-0.0806239	0.530798	64.0118	0.355023	0.00170777	64.0118	0.435647	0.000171726	749	57.0129	52.8883	74.3822	715	62.3304	58.5722	77.8199	743	53.9107	49.7887	70.0372	576	42.8753	39.8191	59.0191	653	49.395	46.5881	67.2817	1074	64.6846	59.9527	83.255	478	54.6819	48.0293	85.2461	798	63.9048	56.7506	95.9927	1071	73.4487	64.7236	102.098
PTOS_000291	PTOS_000291	CYTH domain-containing protein	23.8485	-0.77405	0.000988582	23.8485	-0.970298	6.08099e-05	13.2772	-0.196248	0.519922	116	24.7458	22.9556	11.5198	100	24.4313	22.9582	10.8839	110	22.3682	20.658	10.3689	47	9.80472	9.10584	4.8158	66	13.9916	13.1965	6.80029	95	16.0352	14.8621	7.36427	17	5.45026	4.78719	3.03177	48	10.7727	9.56669	5.774	74	14.2226	12.5331	7.05438
PTOS_000292	PTOS_000292	DUF4010 domain-containing protein	114.161	1.07353	5.33583e-23	207.962	2.08111	9.14041e-85	207.962	1.00758	2.09858e-21	714	55.3552	51.3506	70.9064	742	65.8819	61.9096	80.7586	667	49.2925	45.5236	62.8732	1548	117.361	108.996	158.614	1324	102.006	96.2097	136.418	2007	123.116	114.109	155.58	1748	203.669	178.891	311.737	2397	195.509	173.622	288.339	3217	224.706	198.013	306.675
PTOS_000293	PTOS_000293	TonB-dependent receptor	37.9281	0.349286	0.00215021	45.5765	0.756211	4.46121e-12	45.5765	0.406925	0.000339453	715	27.8777	25.8609	71.0057	728	32.5076	30.5475	79.2348	887	32.9662	30.4456	83.611	936	35.6878	33.144	95.9061	963	37.3126	35.1923	99.2224	1322	40.7838	37.8003	102.48	743	43.5375	38.2408	132.506	1043	42.7833	37.9937	125.464	1435	50.4088	44.4206	136.798
PTOS_000294	PTOS_000294	DUF2264 domain-containing protein	15.7665	0.502476	0.00138434	11.6557	-0.183143	0.29995	15.7665	-0.685619	3.16587e-05	138	11.3561	10.5345	13.7046	139	13.0999	12.31	15.1286	134	10.5111	9.70745	12.6312	193	15.531	14.424	19.7755	195	15.9464	15.0402	20.0918	243	15.822	14.6646	18.837	63	7.79138	6.84349	11.2354	110	9.52317	8.45704	13.2321	123	9.11922	8.03593	11.7255
PTOS_000295	PTOS_000295	glycoside hydrolase family 2 protein	28.9344	0.632738	6.40707e-08	19.5091	-0.0847921	0.527899	28.9344	-0.71753	2.67822e-09	395	19.0078	17.6327	39.2269	380	20.9421	19.6794	41.3588	405	18.5774	17.157	38.1764	577	27.1521	25.2167	59.1216	659	31.5136	29.7229	67.8999	739	28.1375	26.0791	57.2863	217	15.6935	13.7842	38.6996	354	17.9216	15.9153	42.5832	329	14.2638	12.5693	31.3634
PTOS_000296	PTOS_000296	beta-N-acetylhexosaminidase	8.53244	-0.216438	0.328314	8.53244	-1.32261	3.6258e-09	6.95277	-1.10617	1.88341e-06	129	8.43847	7.82799	12.8108	125	9.36454	8.79991	13.6049	125	7.79433	7.19838	11.7828	106	6.78068	6.29735	10.8612	82	5.33048	5.02757	8.44885	169	8.74715	8.10726	13.1006	26	2.55606	2.24509	4.63682	44	3.02807	2.68908	5.29283	54	3.18252	2.80446	5.14779
PTOS_000297	PTOS_000297	alkaline phosphatase	18.0716	-0.896779	6.36754e-07	18.0716	-1.52372	1.64891e-14	9.23224	-0.62694	0.0045504	145	16.0276	14.8681	14.3998	156	19.7482	18.5575	16.9789	175	18.4389	17.029	16.496	89	9.62021	8.93448	9.11928	73	8.01867	7.56301	7.52153	115	10.0578	9.32207	8.91464	33	5.48201	4.81507	5.88519	49	5.69819	5.06027	5.89429	53	5.27813	4.65113	5.05246
PTOS_000298	PTOS_000298	glycoside hydrolase family 88 protein	17.7064	-0.976796	3.13835e-09	17.7064	-1.09925	1.5429e-10	8.64653	-0.122452	0.584629	210	17.4093	16.1499	20.8548	198	18.7988	17.6653	21.5501	214	16.9111	15.6181	20.1722	117	9.4851	8.80899	11.9883	101	8.32075	7.84792	10.4065	124	8.13373	7.53872	9.61231	52	6.47873	5.69054	9.27364	94	8.19841	7.28059	11.3074	91	6.79684	5.98943	8.67498
PTOS_000299	PTOS_000299	heparinase II/III-family protein	12.7702	-0.0824548	0.683936	17.3901	0.661379	0.000139771	17.3901	0.743833	2.87918e-05	201	10.5848	9.81905	19.961	230	13.8713	13.0349	25.033	276	13.8545	12.7952	26.0165	196	10.0934	9.37391	20.0829	230	12.0363	11.3523	23.698	299	12.4584	11.5471	23.1781	177	14.0083	12.304	31.566	330	18.2827	16.2359	39.6962	419	19.8794	17.5179	39.943
PTOS_000300	PTOS_000300	RagB/SusD family nutrient uptake outer membrane protein	0.653705	0.446311	0.337355	0.854984	0.954329	0.023668	0.854984	0.508018	0.243497	6	0.326223	0.302623	0.595852	12	0.747217	0.702164	1.30607	9	0.466445	0.430781	0.848364	15	0.797531	0.740683	1.53696	8	0.432247	0.407684	0.824278	17	0.731337	0.677837	1.31782	11	0.898835	0.789484	1.96173	12	0.68641	0.609566	1.4435	20	0.979708	0.863326	1.90659
PTOS_000301	PTOS_000301	TonB-dependent receptor	1.19567	-0.00851544	0.980341	1.29176	0.303452	0.211552	1.29176	0.311967	0.229112	44	1.31812	1.22276	4.36958	37	1.26942	1.19288	4.02704	35	0.999458	0.923041	3.29919	38	1.11321	1.03386	3.89362	34	1.01218	0.954666	3.50318	53	1.25627	1.16437	4.10849	31	1.39569	1.22589	5.52851	35	1.10309	0.979595	4.21021	51	1.3765	1.21298	4.8618
PTOS_000302	PTOS_000302	ATP-binding protein	4.61949	0.875421	0.000121503	5.68761	1.31611	2.85107e-09	5.68761	0.440686	0.0461746	35	2.13132	1.97713	3.4758	38	2.65013	2.49034	4.13588	54	3.13451	2.89485	5.09019	73	4.34708	4.03722	7.47986	68	4.11499	3.88115	7.00636	112	5.39641	5.00164	8.68208	56	5.125	4.50149	9.98699	87	5.57365	4.94968	10.4654	116	6.36418	5.60817	11.0582
PTOS_000303	PTOS_000303	histidine kinase	22.4949	0.560743	2.21517e-06	22.9484	0.736349	3.30995e-10	22.9484	0.175606	0.178539	392	16.1488	14.9805	38.929	351	16.5601	15.5616	38.2025	386	15.1578	13.9988	36.3854	537	21.6332	20.0912	55.0231	534	21.8612	20.6189	55.0205	736	23.9904	22.2354	57.0537	333	20.6168	18.1086	59.3869	551	23.8805	21.2071	66.2807	656	24.3478	21.4555	62.5361
PTOS_000304	PTOS_000304	lipase	36.6954	0.871711	7.50171e-11	26.4727	0.535935	0.000142079	36.6954	-0.335776	0.0169762	125	16.8812	15.6599	12.4136	155	23.9732	22.5278	16.8701	171	22.0132	20.3301	16.1189	294	38.8269	36.0593	30.1244	273	36.6381	34.5562	28.1285	324	34.6213	32.0886	25.116	135	27.4	24.0665	24.0758	182	25.8585	22.9636	21.8931	215	26.1598	23.0522	20.4958
PTOS_000305	PTOS_000305	DUF3131 domain-containing protein	79.2406	0.79981	5.54551e-13	82.1324	0.995425	1.44815e-19	82.1324	0.195615	0.106967	601	44.5328	41.3111	59.6845	604	51.256	48.1656	65.7388	665	46.9701	43.3788	62.6847	1019	73.8368	68.5737	104.411	1142	84.0911	79.3126	117.666	1361	79.7938	73.9566	105.503	704	78.3975	68.8598	125.551	1130	88.0893	78.2276	135.929	1197	79.9103	70.4176	114.109
PTOS_000306	bglX_1	bglX beta-glucosidase BglX	134.041	0.949722	1.67916e-19	137.555	1.13496	1.36893e-27	137.555	0.185242	0.11284	1458	63.6658	59.0599	144.792	1673	83.6656	78.621	182.088	1701	70.8023	65.3889	160.341	3134	133.826	124.287	321.122	3162	137.211	129.414	325.796	3794	131.085	121.495	294.106	2138	140.307	123.238	381.289	3279	150.636	133.772	394.436	3094	121.723	107.263	294.949
PTOS_000307	PTOS_000307	RagB/SusD family nutrient uptake outer membrane protein	176.185	1.01825	5.16514e-22	157.718	1.00461	1.36698e-21	176.185	-0.0136388	0.920699	1322	87.3308	81.0129	131.286	1324	100.167	94.1279	144.103	1366	86.0164	79.4397	128.763	2852	184.238	171.105	292.227	2803	184.008	173.552	288.806	3067	160.308	148.581	237.75	1605	159.344	139.958	286.234	2526	175.553	155.9	303.857	2323	138.257	121.834	221.45
PTOS_000308	PTOS_000308	TonB-dependent receptor	122.392	0.550858	1.86564e-07	128.578	0.764774	1.69534e-13	128.578	0.213916	0.0612764	2548	83.4195	77.3846	253.039	2411	90.3999	84.9493	262.411	2839	88.5989	81.8247	267.612	3912	125.245	116.317	400.838	4061	132.123	124.615	418.424	4239	109.809	101.776	328.601	2687	132.209	116.124	479.197	3703	127.544	113.266	445.44	4271	125.98	111.014	407.152
PTOS_000309	PTOS_000309	hypothetical protein	1.13193	0.848105	0.33822	0.615041	-0.259643	0.814245	1.13193	-1.10775	0.281591	2	0.614536	0.570078	0.198617	1	0.3519	0.330683	0.108839	3	0.878685	0.811502	0.282788	4	1.20191	1.11623	0.409855	4	1.22139	1.15199	0.412139	4	0.972485	0.901345	0.310074	2	0.923574	0.811213	0.356678	2	0.646527	0.574148	0.240583	0	0	0	0
PTOS_000310	PTOS_000310	helix-turn-helix domain-containing protein	12.1099	2.19619	1.06839e-08	90.5509	5.2316	1.91177e-49	90.5509	3.03541	1.07985e-38	7	2.41696	2.24211	0.695161	10	3.95434	3.71592	1.08839	6	1.97478	1.82379	0.565576	34	11.4801	10.6618	3.48377	35	12.0093	11.3269	3.60621	47	12.8403	11.901	3.64337	147	76.2805	67.0003	26.2159	197	71.5612	63.5499	23.6974	398	123.811	109.103	37.9411
PTOS_000311	PTOS_000311	type II toxin-antitoxin system RelE/ParE family toxin	95.1159	1.86962	1.22193e-36	389.55	4.04207	2.10813e-181	389.55	2.17245	4.1786e-79	73	24.9483	23.1434	7.24953	72	28.1808	26.4816	7.83641	87	28.3421	26.1751	8.20086	275	91.906	85.3549	28.1775	271	92.0377	86.8076	27.9224	375	101.404	93.9859	29.0695	674	346.18	304.064	120.201	943	339.054	301.097	113.435	1570	483.416	425.99	149.667
PTOS_000312	PTOS_000312	virulence RhuM family protein	56.4767	0.531109	1.04132e-05	48.3548	0.454712	0.000192333	56.4767	-0.076397	0.601974	348	40.7528	37.8045	34.5594	290	38.8936	36.5485	31.5633	381	42.5302	39.2784	35.9141	478	54.7393	50.8374	48.9777	468	54.4631	51.3682	48.2202	650	60.2278	55.8219	50.3871	251	44.1749	38.8007	44.7631	383	47.1863	41.9038	46.0717	509	53.7031	47.3236	48.5227
PTOS_000313	PTOS_000313	hypothetical protein	22.5836	-0.875435	0.000305508	22.5836	-0.703224	0.00447699	11.9131	0.172211	0.587388	65	18.6068	17.2607	6.45507	70	22.9487	21.565	7.61873	96	26.1953	24.1925	9.04922	35	9.79759	9.09922	3.58623	33	9.38751	8.85406	3.40014	69	15.6283	14.4851	5.34878	24	10.3251	9.06894	4.28014	39	11.7452	10.4304	4.69137	53	13.669	12.0452	5.05246
PTOS_000314	PTOS_000314	tRNA-Leu	14.1726	-1.36937	0.0104918	14.1726	-3.07043	0.000512445	5.07754	-1.70106	0.0972682	12	14.7039	13.6402	1.1917	9	12.6298	11.8683	0.979551	13	15.1841	14.0231	1.22542	4	4.79297	4.45132	0.409855	3	3.65301	3.44543	0.309104	7	6.78664	6.29018	0.54263	0	0	0	0	0	0	0	0	3	3.31189	2.91846	0.285988
PTOS_000315	PTOS_000315	TonB-dependent receptor	3.80955	-0.00232029	0.991052	3.80955	0.07874	0.686893	3.63016	0.0810603	0.714968	118	3.87459	3.59429	11.7184	101	3.79811	3.5691	10.9927	120	3.75595	3.46877	11.3115	104	3.33941	3.10138	10.6562	108	3.52408	3.32382	11.1277	155	4.027	3.73241	12.0154	76	3.75043	3.29416	13.5538	103	3.55812	3.15978	12.39	113	3.34292	2.9458	10.7722
PTOS_000316	PTOS_000316	RagB/SusD family nutrient uptake outer membrane protein	2.18704	0.344824	0.299811	1.77032	0.0695335	0.848131	2.18704	-0.27529	0.461832	22	1.48554	1.37807	2.18479	22	1.70132	1.59874	2.39446	33	2.12408	1.96167	3.11067	30	1.98096	1.83976	3.07391	38	2.54991	2.40501	3.91532	38	2.03026	1.88174	2.94571	11	1.1163	0.980488	1.96173	32	2.27327	2.01878	3.84933	23	1.39924	1.23302	2.19258
PTOS_000317	PTOS_000317	S41 family peptidase	57.9561	-0.0853199	0.515604	57.9561	-1.17157	9.67266e-22	52.0653	-1.08625	2.13025e-18	563	54.8143	50.8488	55.9108	560	62.4419	58.677	60.9499	610	56.6122	52.2837	57.5003	499	47.5094	44.1229	51.1294	523	50.6018	47.7263	53.8871	754	58.0848	53.8357	58.449	145	21.2167	18.6355	25.8592	212	21.715	19.284	25.5018	272	23.8593	21.025	25.9296
PTOS_000318	PTOS_000318	DUF3316 domain-containing protein	137.475	-0.0161305	0.906717	137.475	-1.29098	3.73186e-30	129.855	-1.27485	6.95985e-29	1079	129.527	120.157	107.154	1138	156.453	147.02	123.859	1105	126.444	116.776	104.16	1022	119.973	111.421	104.718	1064	126.929	119.716	109.629	1502	142.664	132.228	116.433	226	40.773	35.8126	40.3047	421	53.1693	47.217	50.6428	472	51.0487	44.9846	44.9955
PTOS_000319	PTOS_000319	DNA gyrase/topoisomerase IV subunit A	296.414	0.0238087	0.851424	296.414	-0.765116	1.01011e-13	288.522	-0.788925	4.46195e-14	7374	279.696	259.462	732.302	7063	306.814	288.315	768.73	8373	302.732	279.586	789.262	7602	281.971	261.872	778.93	7344	276.818	261.088	756.687	10222	306.778	284.336	792.395	2430	138.52	121.668	433.364	3749	149.602	132.854	450.973	4839	165.364	145.72	461.299
PTOS_000320	PTOS_000320	glycine--tRNA ligase	643.359	0.0500966	0.676291	684.126	0.297453	0.00458735	684.126	0.247356	0.0260731	9881	643.846	597.267	981.269	8301	619.46	582.11	903.473	10735	666.772	615.792	1011.91	10664	679.507	631.072	1092.67	9840	637.169	600.961	1013.86	11522	594.038	550.582	893.169	7350	719.768	632.202	1310.79	9693	664.474	590.086	1165.99	11381	668.135	588.766	1084.94
PTOS_000321	PTOS_000321	FKBP-type peptidyl-prolyl cis-trans isomerase	621.058	-0.521085	9.2048e-07	621.058	-0.851711	4.2074e-16	415.058	-0.330626	0.0032017	3646	663.656	615.644	362.079	2821	588.073	552.616	307.035	3524	611.444	564.694	332.182	2341	416.697	386.995	239.868	2084	376.966	355.545	214.724	3135	451.512	418.482	243.021	1104	302.009	265.267	196.886	1341	256.799	228.051	161.311	2067	338.977	298.709	197.046
PTOS_000322	PTOS_000322	hypothetical protein	0.0737657	-0.063618	0.980965	0.158719	1.07106	0.559311	0.158719	1.13467	0.575687	0	0	0	0	0	0	0	0	1	0.215713	0.19922	0.0942627	1	0.221297	0.205523	0.102464	0	0	0	0	0	0	0	0	0	0	0	0	2	0.476158	0.422852	0.240583	0	0	0	0
PTOS_000323	PTOS_000323	CfxA family class A broad-spectrum beta-lactamase	49.9113	-4.39997	8.6215e-83	49.9113	-4.90314	1.68627e-68	2.19613	-0.503165	0.184874	430	45.8651	42.5471	42.7027	405	49.4734	46.4904	44.0798	535	54.3955	50.2364	50.4305	19	1.98181	1.84054	1.94681	14	1.48395	1.39963	1.44249	37	3.12264	2.89421	2.86819	10	1.60302	1.408	1.78339	11	1.23437	1.09618	1.32321	16	1.53758	1.35493	1.52527
PTOS_000324	PTOS_000324	mobilization protein	0.0988268	1.8461	0.272675	0.272433	3.12957	0.0366883	0.272433	1.28347	0.243973	1	0.0715646	0.0663873	0.0993087	0	0	0	0	0	0	0	0	1	0.0699828	0.0649944	0.102464	0	0	0	0	4	0.226498	0.209929	0.310074	5	0.537765	0.472341	0.891696	2	0.15058	0.133722	0.240583	2	0.128953	0.113634	0.190659
PTOS_000325	PTOS_000325	DUF6371 domain-containing protein	0.178376	1.52522	0.259124	0.238982	2.10382	0.0952612	0.238982	0.578603	0.607949	1	0.0900328	0.0835195	0.0993087	1	0.103111	0.0968936	0.108839	0	0	0	0	0	0	0	0	2	0.178941	0.168772	0.206069	5	0.356186	0.33013	0.387593	0	0	0	0	5	0.473598	0.420579	0.601458	3	0.243347	0.214439	0.285988
PTOS_000326	PTOS_000326	AAA family ATPase	0.135304	-1.74067	0.309167	0.135304	-3.37374	0.236345	0.0303124	-1.63307	0.647289	1	0.0915088	0.0848886	0.0993087	3	0.314403	0.295446	0.326517	0	0	0	0	0	0	0	0	1	0.0909371	0.0857696	0.103035	0	0	0	0	0	0	0	0	0	0	0	0	0	0	0	0
PTOS_000327	PTOS_000327	excisionase family DNA-binding protein	0	0.0703142	0.986094	0.134226	2.17111	0.471411	0.134226	2.10079	0.514323	0	0	0	0	0	0	0	0	0	0	0	0	0	0	0	0	0	0	0	0	0	0	0	0	1	0.402678	0.353689	0.178339	0	0	0	0	0	0	0	0
PTOS_000328	PTOS_000328	transposase	12.1344	-0.605409	0.00740078	12.1344	-0.400127	0.0824689	7.8117	0.205283	0.459059	110	12.8816	11.9497	10.924	78	10.461	9.8303	8.48944	117	13.0605	12.0619	11.0287	74	8.47428	7.87023	7.58232	55	6.40057	6.03686	5.66691	88	8.15392	7.55743	6.82164	32	5.63186	4.9467	5.70685	70	8.62413	7.65865	8.42041	87	9.17911	8.0887	8.29366
PTOS_000329	PTOS_000329	site-specific integrase	6.95103	1.321	3.78095e-08	10.0643	1.98071	1.88002e-17	10.0643	0.659709	0.00199534	35	3.1427	2.91534	3.4758	25	2.57085	2.41585	2.72098	35	2.9957	2.76665	3.29919	67	5.88306	5.46371	6.86507	77	6.87075	6.48032	7.93367	114	8.09927	7.50677	8.83712	70	9.44621	8.29699	12.4837	116	10.958	9.73127	13.9538	121	9.78867	8.62586	11.5349
PTOS_000330	PTOS_000330	helix-turn-helix domain-containing protein	4.28916	1.43959	7.59354e-07	5.01583	1.80221	3.37756e-10	5.01583	0.362614	0.158091	10	1.07347	0.995809	0.993087	17	2.08997	1.96396	1.85026	18	1.84186	1.70103	1.69673	35	3.6741	3.41221	3.58623	40	4.26705	4.02457	4.12139	58	4.92632	4.56595	4.49608	29	4.67855	4.10937	5.17184	43	4.85621	4.31255	5.17254	57	5.51274	4.85787	5.43378
PTOS_000331	PTOS_000331	hypothetical protein	1.38393	-0.965017	0.11625	1.38393	-1.13181	0.0905206	0.66692	-0.166795	0.854108	5	0.905195	0.839709	0.496543	9	1.86602	1.75351	0.979551	8	1.38056	1.27501	0.754102	4	0.70815	0.657673	0.409855	4	0.719632	0.678739	0.412139	4	0.572978	0.531062	0.310074	1	0.27208	0.238979	0.178339	2	0.380927	0.338282	0.240583	5	0.81554	0.718661	0.476647
PTOS_000332	PTOS_000332	DUF3244 domain-containing protein	3.79165	-1.43086	0.00559364	3.79165	-0.797941	0.111935	1.91519	0.632914	0.329229	13	3.42834	3.18032	1.29101	8	2.4162	2.27052	0.870712	22	5.53041	5.10756	2.07378	6	1.54734	1.43704	0.614783	3	0.786212	0.741536	0.309104	8	1.66931	1.54719	0.620149	4	1.58535	1.39248	0.713357	9	2.49702	2.21748	1.08262	7	1.66319	1.46562	0.667306
PTOS_000333	PTOS_000333	tetratricopeptide repeat protein	6.08325	1.26683	2.74691e-06	5.91599	1.36736	3.87775e-07	6.08325	0.10053	0.754979	42	2.65912	2.46675	4.17097	44	3.19039	2.99802	4.78892	35	2.11228	1.95077	3.29919	101	6.25321	5.80748	10.3488	80	5.03334	4.74732	8.24278	139	6.9632	6.45381	10.7751	56	5.32845	4.68019	9.98699	58	3.86327	3.43078	6.97691	150	8.55624	7.53982	14.2994
PTOS_000334	PTOS_000334	pyridoxamine 5'-phosphate oxidase family protein	31.9172	1.29529	2.40235e-11	45.5265	1.95305	5.92956e-25	45.5265	0.657764	0.000265234	66	13.1577	12.2058	6.55437	65	14.8406	13.9458	7.07454	68	12.9222	11.9342	6.40986	125	24.369	22.632	12.808	174	34.4717	32.5128	17.928	234	36.911	34.2109	18.1394	134	40.148	35.2636	23.8974	208	43.6252	38.7413	25.0206	294	52.8062	46.5333	28.0269
PTOS_000335	nrfH	nrfH cytochrome c nitrite reductase small subunit	13.5723	0.542248	0.0173087	11.3049	0.446167	0.0565992	13.5723	-0.0960813	0.726453	51	8.71481	8.08434	5.06474	47	9.19789	8.64331	5.11543	68	11.0762	10.2293	6.40986	90	15.0392	13.9672	9.22174	70	11.8868	11.2113	7.21243	102	13.7909	12.7821	7.9069	35	8.98835	7.89484	6.24187	71	12.764	11.335	8.5407	79	12.1624	10.7176	7.53103
PTOS_000336	nrfA	nrfA ammonia-forming cytochrome c nitrite reductase	13.2764	0.538304	0.00545181	11.0141	0.413794	0.0354596	13.2764	-0.12451	0.587388	105	7.11879	6.60379	10.4274	127	9.86105	9.26648	13.8226	180	11.6328	10.7434	16.9673	174	11.5361	10.7138	17.8287	197	13.2728	12.5185	20.2978	280	15.0204	13.9216	21.7052	97	9.88355	8.68113	17.2989	132	9.41521	8.36117	15.8785	225	13.7437	12.111	21.4491
PTOS_000337	PTOS_000337	cytochrome c biogenesis protein ResB	30.6779	0.357823	0.00447968	27.4846	0.35375	0.00500948	30.6779	-0.00407236	0.978001	277	22.409	20.7879	27.5085	286	26.4979	24.9003	31.128	340	26.2191	24.2144	32.0493	368	29.1128	27.0377	37.7067	375	30.1476	28.4345	38.638	512	32.7732	30.3757	39.6895	201	24.4379	21.4648	35.8462	298	25.3629	22.5235	35.8469	448	32.6531	28.7742	42.7076
PTOS_000338	ccsA_1	ccsA cytochrome c biogenesis protein CcsA	7.15564	0.356965	0.199405	5.87421	0.230037	0.422086	7.15564	-0.126928	0.694483	46	5.83577	5.41358	4.5682	47	6.82873	6.417	5.11543	41	4.95814	4.57904	3.86477	38	4.7143	4.37826	3.89362	66	8.32075	7.84792	6.80029	84	8.43189	7.81507	6.51156	19	3.62258	3.18186	3.38844	46	6.13956	5.45223	5.53341	67	7.65805	6.74833	6.38707
PTOS_000339	PTOS_000339	alginate export family protein	4.24463	0.0174302	0.951951	4.24463	-0.304523	0.214987	4.13991	-0.321953	0.219716	54	4.28573	3.97569	5.36267	48	4.3629	4.09984	5.22427	54	4.08526	3.77291	5.09019	56	4.34623	4.03643	5.73797	53	4.18009	3.94256	5.46084	62	3.8934	3.60858	4.80615	32	3.81686	3.3525	5.70685	32	2.6719	2.37278	3.84933	39	2.78868	2.45741	3.71785
PTOS_000340	PTOS_000340	Crp/Fnr family transcriptional regulator	184.589	1.1821	6.70441e-27	228.129	1.63262	1.13201e-50	228.129	0.45052	5.02938e-05	568	83.0724	77.0626	56.4073	545	91.2866	85.7826	59.3173	580	80.8595	74.6771	54.6724	1239	177.204	164.573	126.953	1270	184.583	174.094	130.854	1659	191.982	177.938	128.603	844	185.513	162.944	150.518	1568	241.265	214.255	188.617	1955	257.607	227.006	186.369
PTOS_000341	PTOS_000341	serine hydrolase	16.5655	-0.732884	1.70085e-08	16.5655	-2.07128	1.23879e-39	9.51595	-1.33839	4.28699e-16	313	16.6928	15.4851	31.0836	279	17.0408	16.0134	30.3661	314	15.9628	14.7423	29.5985	177	9.23104	8.57305	18.1361	171	9.06272	8.54773	17.6189	243	10.2541	9.50395	18.837	41	3.28619	2.88639	7.31191	55	3.08593	2.74046	6.61604	80	3.84395	3.38732	7.62636
PTOS_000342	murQ	murQ N-acetylmuramic acid 6-phosphate etherase	28.6448	-0.887697	2.14554e-08	28.6448	-1.7719	2.93524e-23	14.7299	-0.884206	4.1435e-06	227	26.96	25.0096	22.5431	223	30.3321	28.5032	24.2711	253	28.6424	26.4525	23.8485	108	12.5433	11.6492	11.0661	128	15.1072	14.2487	13.1884	176	16.5391	15.3292	13.6433	36	6.42572	5.64397	6.42021	64	7.99676	7.10152	7.69866	68	7.27624	6.41188	6.4824
PTOS_000343	PTOS_000343	ATPase	37.3759	-0.420085	0.00123349	37.3759	-0.943266	3.57409e-12	26.8751	-0.523181	0.000298313	283	33.9724	31.5147	28.1044	278	38.2197	35.9152	30.2573	349	39.9356	36.8821	32.8977	248	29.1128	27.0377	25.411	224	26.7218	25.2034	23.0798	261	24.7905	22.977	20.2324	92	16.5978	14.5786	16.4072	144	18.1862	16.1502	17.322	149	16.115	14.2006	14.2041
PTOS_000344	PTOS_000344	heparan-alpha-glucosaminide N-acetyltransferase domain-containing protein	26.181	0.127393	0.471033	25.023	-0.373757	0.0243992	26.181	-0.50115	0.00305481	268	23.1338	21.4602	26.6147	264	26.0987	24.5251	28.7335	314	25.8367	23.8612	29.5985	350	29.5443	27.4384	35.8623	279	23.9329	22.5729	28.7467	367	25.0659	23.2323	28.4493	142	18.4215	16.1804	25.3242	188	17.073	15.1616	22.6148	196	15.243	13.4323	18.6846
PTOS_000345	PTOS_000345	FAD-binding oxidoreductase	43.6028	0.203482	0.0793646	39.5256	-0.211267	0.0651998	43.6028	-0.414749	0.00027556	1110	38.8468	36.0364	110.233	953	38.1968	35.8938	103.724	1245	41.5332	38.3577	117.357	1281	43.8404	40.7154	131.256	1331	46.2901	43.6597	137.139	1469	40.678	37.7022	113.875	593	31.1897	27.3952	105.755	794	29.2342	25.9614	95.5115	908	28.63	25.229	86.5592
PTOS_000346	PTOS_000346	DUF1343 domain-containing protein	22.6475	-0.28691	0.0529811	22.6475	-0.399358	0.00649846	17.6426	-0.112448	0.528616	258	20.3317	18.8609	25.6216	277	24.9998	23.4925	30.1484	301	22.6108	20.882	28.3731	192	14.7962	13.7415	19.673	217	16.9939	16.0282	22.3585	339	21.1378	19.5915	26.2788	123	14.5675	12.7952	21.9357	171	14.1772	12.59	20.5699	224	15.904	14.0147	21.3538
PTOS_000347	PTOS_000347	MFS transporter	12.8484	-0.0514352	0.787863	12.8484	-0.475272	0.00624579	11.7596	-0.423837	0.0204846	162	12.5306	11.6241	16.088	158	13.9964	13.1525	17.1966	163	12.0182	11.0993	15.3648	138	10.4383	9.69422	14.14	148	11.3762	10.7297	15.2491	220	13.4643	12.4794	17.0541	71	8.25351	7.2494	12.6621	81	6.59144	5.85352	9.74362	132	9.19884	8.10609	12.5835
PTOS_000348	PTOS_000348	SpoIID/LytB domain-containing protein	25.6545	0.46799	0.00353138	20.8216	0.31177	0.0573629	25.6545	-0.15622	0.399053	256	18.969	17.5967	25.423	229	19.4332	18.2614	24.9241	275	19.4237	17.9386	25.9222	354	25.6509	23.8225	36.2722	372	27.3922	25.8356	38.3289	408	23.9206	22.1707	31.6276	188	20.9357	18.3887	33.5278	233	18.1635	16.1301	28.0279	350	23.3656	20.5899	33.3653
PTOS_000349	PTOS_000349	DUF4922 domain-containing protein	37.6569	0.806993	4.54223e-08	38.0562	0.960084	6.18481e-11	38.0562	0.153091	0.362213	205	22.0769	20.4797	20.3583	189	23.3103	21.9048	20.5706	213	21.8654	20.1936	20.078	361	38.0175	35.3076	36.9894	358	38.3129	36.1358	36.8864	430	36.6402	33.9598	33.333	237	38.358	33.6914	42.2664	330	37.3884	33.2027	39.6962	396	38.4222	33.8579	37.7505
PTOS_000350	PTOS_000350	glycosyltransferase family 2 protein	47.6628	1.03975	2.22656e-15	52.6961	1.32602	1.94403e-24	52.6961	0.286271	0.038373	348	23.835	22.1106	34.5594	319	25.0223	23.5136	34.7197	365	23.8299	22.0079	34.4059	757	50.7019	47.0878	77.5651	703	47.8486	45.1295	72.4334	820	44.438	41.1872	63.5653	555	57.1284	50.1782	98.9782	734	52.8896	46.9686	88.294	779	48.0702	42.3598	74.2617
PTOS_000351	PTOS_000351	PQQ-binding-like beta-propeller repeat protein	3.7392	-0.634609	0.00655526	3.7392	-1.45543	4.51781e-08	2.28291	-0.820824	0.00497803	54	2.90768	2.69733	5.36267	69	4.25505	3.9985	7.50989	79	4.05485	3.74482	7.44675	49	2.58014	2.39622	5.02073	32	1.71231	1.61501	3.29711	60	2.55629	2.36929	4.65112	12	0.971089	0.852947	2.14007	23	1.30293	1.15706	2.76671	25	1.21282	1.06875	2.38324
PTOS_000352	PTOS_000352	xanthan lyase	6.35802	0.478656	0.000772031	8.39808	1.02168	6.13242e-14	8.39808	0.543027	6.23349e-05	135	4.41548	4.09604	13.4067	122	4.56989	4.29436	13.2784	166	5.17543	4.77972	15.6476	206	6.58877	6.11912	21.1075	201	6.53309	6.16184	20.71	230	5.9522	5.51677	17.8293	177	8.70045	7.64196	31.566	213	7.32931	6.50878	25.6221	311	9.16448	8.07581	29.6475
PTOS_000353	PTOS_000353	sodium:solute symporter	13.7563	1.57728	4.80485e-18	12.8186	1.59014	5.15876e-18	13.7563	0.0128572	0.952649	67	4.61724	4.28321	6.65368	70	5.52469	5.19158	7.61873	67	4.40126	4.06474	6.3156	211	14.2195	13.2059	21.6199	180	12.327	11.6265	18.5462	270	14.7223	13.6454	20.93	134	13.8783	12.1899	23.8974	172	12.4703	11.0742	20.6902	195	12.1073	10.669	18.5892
PTOS_000354	PTOS_000354	DUF1343 domain-containing protein	62.4403	2.45735	1.91208e-82	52.8964	2.36521	3.94688e-75	62.4403	-0.0921383	0.506363	129	11.0782	10.2767	12.8108	107	10.5236	9.88911	11.6458	168	13.7525	12.701	15.8361	657	55.1744	51.2416	67.3187	761	64.9445	61.254	78.4094	989	67.2019	62.2858	76.6659	361	46.5919	40.9236	64.3804	619	55.9254	49.6645	74.4605	726	56.1719	49.4991	69.2092
PTOS_000355	PTOS_000355	RagB/SusD family nutrient uptake outer membrane protein	5.64512	-1.51682	4.84259e-12	5.64512	-1.41354	6.91466e-10	1.88483	0.103284	0.756282	92	5.44396	5.05012	9.1364	88	5.96365	5.60408	9.57784	98	5.52775	5.1051	9.23775	32	1.8517	1.71971	3.27884	32	1.88172	1.77479	3.29711	41	1.91963	1.7792	3.17826	25	2.22327	1.95279	4.45848	26	1.6186	1.4374	3.12758	34	1.81263	1.59731	3.2412
PTOS_000356	PTOS_000356	TonB-dependent receptor	9.73104	-0.181639	0.241626	9.73104	-1.0224	1.12417e-11	8.2188	-0.840757	6.11647e-08	323	9.7284	9.02461	32.0767	258	8.89941	8.36283	28.0805	368	10.5653	9.75748	34.6887	268	7.89346	7.33081	27.4603	236	7.06366	6.66226	24.3162	407	9.69927	8.98974	31.5501	87	3.93806	3.45896	15.5155	126	3.99254	3.54557	15.1567	168	4.55881	4.01726	16.0154
PTOS_000357	PTOS_000357	hypothetical protein	201.446	1.19876	1.15124e-28	193.896	1.28583	7.37113e-33	201.446	0.0870743	0.506358	703	83.198	77.1791	69.814	777	105.313	98.963	84.5679	775	87.4286	80.744	73.0536	1779	205.886	191.21	182.283	1704	200.404	189.016	175.571	2115	198.049	183.561	163.952	1055	187.644	164.815	188.148	1512	188.256	167.18	181.881	1930	205.787	181.341	183.986
PTOS_000358	PTOS_000358	aspartate-semialdehyde dehydrogenase	363.46	-0.803155	1.93348e-14	363.46	-1.58535	3.10338e-51	199.744	-0.782196	6.0098e-13	3861	383.719	355.959	383.431	3010	342.596	321.94	327.606	3843	364.065	336.229	362.252	1892	183.877	170.771	193.861	2102	207.599	195.802	216.579	2642	207.755	192.557	204.804	669	99.9228	87.7662	119.309	1075	112.399	99.8157	129.313	1150	102.971	90.7389	109.629
PTOS_000359	PTOS_000359	cation:proton antiporter	143.89	0.596302	1.79961e-08	120.075	0.476352	6.75661e-06	143.89	-0.11995	0.331466	2079	97.7954	90.7204	206.463	1880	101.28	95.1735	204.617	2209	99.0499	91.4767	208.226	3049	140.254	130.256	312.412	3179	148.605	140.16	327.547	3837	142.811	132.364	297.439	1703	120.393	105.746	303.712	2415	119.514	106.135	290.504	2839	120.319	106.026	270.64
PTOS_000360	PTOS_000360	tRNA threonylcarbamoyladenosine dehydratase	60.7875	0.757211	5.33911e-10	39.3236	0.278206	0.0336843	60.7875	-0.479005	0.000155806	274	37.7649	35.0328	27.2106	260	41.0406	38.5661	28.2981	263	34.5532	31.9113	24.7911	422	56.8779	52.8236	43.2397	405	55.4716	52.3195	41.7291	642	70.0129	64.8912	49.7669	165	34.1779	30.0199	29.426	273	39.5858	35.1542	32.8396	356	44.207	38.9556	33.9373
PTOS_000361	PTOS_000361	ABC transporter ATP-binding protein	92.1797	0.689374	3.92117e-09	68.2907	0.402054	0.0008884	92.1797	-0.287319	0.021482	369	56.9522	52.832	36.6449	359	63.4572	59.6311	39.0732	401	58.9961	54.4853	37.7993	526	79.3895	73.7306	53.896	568	87.1186	82.1681	58.5237	901	110.031	101.982	69.8443	264	61.2368	53.7868	47.0815	417	67.711	60.1307	50.1616	546	75.9242	66.905	52.0499
PTOS_000362	PTOS_000362	helix-hairpin-helix domain-containing protein	20.6523	-2.73309	1.81053e-28	20.6523	-3.86355	2.24717e-32	2.97285	-1.13046	0.00304124	149	16.5792	15.3798	14.797	158	20.1343	18.9203	17.1966	238	25.2435	23.3134	22.4345	26	2.82907	2.62742	2.66406	28	3.09609	2.92016	2.88497	34	2.99338	2.7744	2.63563	8	1.3378	1.17505	1.42671	12	1.40475	1.24748	1.4435	10	1.00249	0.883404	0.953295
PTOS_000363	PTOS_000363	sodium-dependent transporter	127.971	-0.468737	1.71471e-05	127.971	-0.764509	1.40132e-12	88.4491	-0.295771	0.0114469	1805	132.573	122.982	179.252	1603	134.839	126.709	174.469	1664	116.5	107.593	156.853	1229	88.2723	81.9802	125.928	1176	85.8351	80.9575	121.169	1570	91.2398	84.5653	121.704	607	67.0027	58.8512	108.252	819	63.2852	56.2004	98.5188	1003	66.3718	58.4873	95.6155
PTOS_000364	PTOS_000364	VanZ family protein	131.057	-0.443407	0.00361494	131.057	-0.480221	0.00151416	91.9377	-0.0368138	0.851021	505	129.111	119.771	50.1509	494	144.644	135.923	53.7665	490	119.416	110.286	46.1887	348	87.0052	80.8034	35.6574	310	78.7613	74.2856	31.9408	544	110.047	101.996	42.1701	193	74.1574	65.1354	34.4195	274	73.6991	65.4485	32.9599	415	95.5925	84.2369	39.5617
PTOS_000365	PTOS_000365	UDP-N-acetylmuramoyl-tripeptide--D-alanyl-D- alanine ligase	103.108	-0.781785	9.03971e-13	103.108	-1.07329	2.87844e-22	57.573	-0.291504	0.0167503	1361	105.272	97.6564	135.159	1164	103.112	96.8954	126.689	1369	100.938	93.2203	129.046	759	57.4105	53.3182	77.77	770	59.1868	55.8235	79.3367	917	56.1217	52.0162	71.0846	372	43.2437	37.9827	66.3422	495	40.281	35.7715	59.5443	641	44.6701	39.3637	61.1062
PTOS_000366	PTOS_000366	MFS transporter	14.8562	0.161955	0.348428	47.7233	1.9932	1.03298e-43	47.7233	1.83124	1.17673e-37	179	14.5512	13.4985	17.7763	160	14.896	13.9978	17.4142	155	12.0108	11.0925	14.6107	194	15.422	14.3227	19.878	192	15.5105	14.6291	19.7827	212	13.636	12.6385	16.4339	384	46.914	41.2065	68.4822	556	47.5511	42.2277	66.8821	665	48.7048	42.919	63.3941
PTOS_000367	PTOS_000367	glutamate decarboxylase	259.461	0.36751	0.000622873	441.909	1.27914	1.0575e-35	441.909	0.91163	2.00823e-18	2981	207.568	192.552	296.039	2738	218.341	205.176	298.001	3112	206.554	190.761	293.346	4014	273.319	253.837	411.29	4127	285.569	269.342	425.224	3984	219.495	203.438	308.834	4398	460.234	404.242	784.336	6131	449.127	398.847	737.508	6637	416.365	366.904	632.702
PTOS_000368	glsA	glsA glutaminase A	290.674	0.667014	3.01447e-10	448.587	1.43952	5.77673e-44	448.587	0.772506	2.19609e-13	1693	176.094	163.355	168.13	1891	225.259	211.677	205.815	1762	174.698	161.341	166.091	2887	293.649	272.717	295.813	2976	307.609	290.129	306.631	3290	270.763	250.956	255.036	3058	478.024	419.868	545.361	4160	455.219	404.257	500.413	4402	412.517	363.513	419.64
PTOS_000369	PTOS_000369	ATP-binding protein	21.0129	-0.615206	0.000195626	21.0129	-1.34361	1.92708e-15	13.1212	-0.728404	4.69624e-05	403	20.0854	18.6323	40.0214	358	20.4343	19.2022	38.9644	474	22.5189	20.7972	44.6805	249	12.1358	11.2707	25.5135	244	12.0849	11.3982	25.1405	384	15.143	14.0352	29.7671	77	5.76753	5.06586	13.7321	123	6.4494	5.72738	14.7959	201	9.02556	7.95339	19.1612
PTOS_000370	folP	folP dihydropteroate synthase	231.182	0.618646	8.35122e-09	188.916	0.471323	1.22338e-05	231.182	-0.147323	0.229062	1250	145.872	135.319	124.136	1233	164.789	154.853	134.199	1450	161.296	148.964	136.681	1982	226.182	210.06	203.083	1948	225.907	213.07	200.712	2615	241.457	223.793	202.711	1001	175.558	154.2	178.518	1614	198.155	175.971	194.151	1836	193.036	170.105	175.025
PTOS_000371	cdaA	cdaA diadenylate cyclase CdaA	78.0274	0.398375	0.000757028	61.8613	0.161963	0.19596	78.0274	-0.236411	0.0630668	483	63.4382	58.8488	47.9661	425	63.9286	60.074	46.2566	465	58.2172	53.766	43.8322	616	79.1184	73.4789	63.1177	571	74.5278	70.2927	58.8328	774	80.436	74.5518	59.9994	340	67.113	58.9481	60.6353	421	58.1735	51.6609	50.6428	478	56.5633	49.8441	45.5675
PTOS_000372	PTOS_000372	hypothetical protein	0	#N/A	#N/A	0	#N/A	#N/A	0	#N/A	#N/A	0	0	0	0	0	0	0	0	0	0	0	0	0	0	0	0	0	0	0	0	0	0	0	0	0	0	0	0	0	0	0	0	0	0	0	0
PTOS_000373	PTOS_000373	hypothetical protein	0.426944	-1.36529	0.415425	0.426944	-2.99821	0.289871	0.116229	-1.63292	0.641565	1	0.440687	0.408806	0.0993087	0	0	0	0	2	0.840146	0.77591	0.188525	0	0	0	0	0	0	0	0	1	0.348687	0.323179	0.0775186	0	0	0	0	0	0	0	0	0	0	0	0
PTOS_000374	PTOS_000374	hypothetical protein	24.827	0.32046	0.0333371	23.2385	0.366055	0.0135977	24.827	0.045595	0.806641	250	23.4539	21.7572	24.8272	166	17.8355	16.7602	18.0673	233	20.8366	19.2434	21.9632	255	23.3943	21.7267	26.1283	247	23.0277	21.7192	25.4496	378	28.0591	26.0064	29.302	152	21.4311	18.8238	27.1076	240	23.6879	21.036	28.87	291	24.5964	21.6746	27.7409
PTOS_000375	PTOS_000375	NVEALA domain-containing protein	10.0335	0.149414	0.682598	9.59915	-0.0348197	0.928842	10.0335	-0.184234	0.651921	23	10.1358	9.40253	2.2841	17	8.57989	8.06257	1.85026	24	10.0818	9.31092	2.2623	20	8.61894	8.00457	2.04928	18	7.88281	7.43487	1.85462	39	13.5988	12.604	3.02323	10	6.623	5.81725	1.78339	22	10.1998	9.05794	2.64641	19	7.54375	6.64761	1.81126
PTOS_000376	PTOS_000376	DUF1573 domain-containing protein	9.35154	-0.502602	0.028275	9.35154	-0.494409	0.0338924	6.31412	0.00819381	0.977339	94	10.636	9.86658	9.33502	67	8.68219	8.1587	7.29222	81	8.73639	8.06841	7.63528	53	5.86437	5.44636	5.43058	55	6.18434	5.83291	5.66691	77	6.89364	6.38935	5.96893	41	6.97205	6.12383	7.31191	49	5.83294	5.17994	5.89429	50	5.09713	4.49163	4.76647
PTOS_000377	PTOS_000377	NVEALA domain-containing protein	15.6867	-1.0686	0.000295588	15.6867	-1.5352	3.78687e-06	7.05363	-0.4666	0.254485	46	16.0484	14.8873	4.5682	36	14.3839	13.5167	3.91821	50	16.6279	15.3565	4.71314	15	5.11749	4.75272	1.53696	20	6.93396	6.53993	2.06069	33	9.10945	8.44306	2.55811	6	3.14592	2.76319	1.07004	11	4.03743	3.58543	1.32321	20	6.28646	5.53968	1.90659
PTOS_000378	PTOS_000378	6-bladed beta-propeller	3.94876	-0.719682	0.00484323	3.94876	-0.622672	0.0187102	2.29261	0.0970098	0.785325	50	4.29387	3.98324	4.96543	41	4.03242	3.78929	4.4624	43	3.52	3.25086	4.0533	30	2.51938	2.3398	3.07391	24	2.04818	1.9318	2.47283	34	2.31028	2.14127	2.63563	18	2.32314	2.04051	3.21011	18	1.62626	1.4442	2.16525	35	2.70801	2.38632	3.33653
PTOS_000379	PTOS_000379	6-bladed beta-propeller	3.7545	1.10581	0.000265574	7.24358	2.1926	1.04163e-14	7.24358	1.08679	2.34366e-05	10	0.860982	0.798695	0.993087	20	1.97209	1.85318	2.17678	32	2.62627	2.42547	3.01641	44	3.70459	3.44053	4.50841	35	2.99461	2.82444	3.60621	67	4.56431	4.23041	5.19375	49	6.34037	5.56901	8.73862	68	6.15946	5.4699	8.17983	119	9.23091	8.13435	11.3442
PTOS_000380	PTOS_000380	hypothetical protein	13.6555	1.95328	1.11351e-10	31.8008	3.29262	3.73186e-30	31.8008	1.33933	3.57557e-09	23	5.34945	4.96245	2.2841	8	2.13095	2.00247	0.870712	15	3.32558	3.07131	1.41394	54	12.282	11.4065	5.53304	62	14.3302	13.5159	6.38815	78	14.3543	13.3042	6.04645	107	37.4015	32.8513	19.0823	118	28.8737	25.6413	14.1944	139	29.1273	25.6672	13.2508
PTOS_000381	PTOS_000381	TolB-like 6-bladed beta-propeller domain-containing protein	38.3284	1.93069	5.10283e-35	59.4255	2.70127	7.97715e-69	59.4255	0.770588	6.80337e-08	88	8.20979	7.61586	8.73916	110	11.7529	11.0443	11.9723	131	11.6497	10.759	12.3484	411	37.496	34.8232	42.1126	378	35.0445	33.0531	38.9471	575	42.4447	39.3397	44.5732	413	57.906	50.8612	73.6541	555	54.473	48.3748	66.7618	784	65.8975	58.0694	74.7383
PTOS_000382	PTOS_000382	6-bladed beta-propeller	16.6459	0.654666	0.000198338	34.3355	1.83769	8.50078e-29	34.3355	1.18303	2.06705e-13	107	9.76476	9.05834	10.626	109	11.3922	10.7053	11.8635	138	12.0047	11.0868	13.0083	182	16.2421	15.0844	18.6484	151	13.6941	12.9159	15.5582	277	20.0015	18.5383	21.4727	224	30.722	26.9844	39.948	305	29.2831	26.0048	36.6889	523	43.0014	37.8932	49.8573
PTOS_000383	PTOS_000383	hypothetical protein	5.99494	-0.296827	0.135	5.99494	0.175248	0.374511	5.76525	0.472076	0.0174111	103	5.40705	5.01588	10.2288	106	6.37282	5.98857	11.5369	124	6.20497	5.73054	11.6886	86	4.41484	4.10015	8.81189	78	4.06908	3.83785	8.03671	130	5.39973	5.00472	10.0774	62	4.89147	4.29638	11.057	97	5.35715	4.75742	11.6683	149	7.04714	6.20999	14.2041
PTOS_000384	PTOS_000384	hypothetical protein	0.69933	-0.0996081	0.943471	0.725973	0.28402	0.812797	0.725973	0.383628	0.779229	0	0	0	0	2	1.14499	1.07595	0.217678	2	0.953002	0.880136	0.188525	1	0.488835	0.453991	0.102464	0	0	0	0	3	1.18658	1.09977	0.232556	1	0.751265	0.659867	0.178339	1	0.525906	0.467031	0.120292	2	0.900746	0.793745	0.190659
PTOS_000385	PTOS_000385	6-bladed beta-propeller	9.83382	0.205981	0.390727	9.72488	0.327757	0.151079	9.83382	0.121776	0.64624	126	10.5237	9.76241	12.5129	82	7.8436	7.37068	8.9248	104	8.27994	7.64687	9.80332	99	8.08589	7.50953	10.1439	94	7.802	7.35865	9.68526	206	13.6136	12.6177	15.9688	79	9.91633	8.70992	14.0888	89	7.8204	6.9449	10.706	152	11.4379	10.0792	14.4901
PTOS_000386	PTOS_000386	GNAT family N-acetyltransferase	178.477	0.0457252	0.712024	258.503	0.742437	1.51628e-12	258.503	0.696712	7.43171e-11	1797	177.016	164.21	178.458	1668	188.176	176.83	181.544	1813	170.238	157.222	170.898	1757	169.251	157.186	180.029	1706	167.002	157.512	175.777	2465	192.127	178.072	191.083	1600	236.87	208.052	285.343	2416	250.381	222.351	290.624	3248	288.26	254.017	309.63
PTOS_000387	PTOS_000387	DUF2156 domain-containing protein	392.794	-0.0690721	0.564308	407.174	0.252291	0.0186184	407.174	0.321363	0.00358555	3612	395.34	366.739	358.703	2960	371.036	348.665	322.164	3949	412.007	380.505	372.243	3311	354.385	329.124	339.258	3120	339.356	320.072	321.468	4428	383.474	355.421	343.252	2236	367.806	323.059	398.766	3246	373.775	331.931	390.466	4867	479.94	422.927	463.969
PTOS_000388	PTOS_000388	LrgB family protein	315.705	-1.1074	2.60792e-25	315.705	-2.19996	3.51237e-87	140.492	-1.09256	1.82813e-21	2145	309.659	287.257	213.017	1883	311.321	292.55	204.944	2370	326.136	301.2	223.403	932	131.573	122.194	95.4963	1008	144.609	136.391	103.859	1272	145.294	134.666	98.6037	241	52.2874	45.9262	42.9797	399	60.5994	53.8152	47.9963	499	64.9023	57.1924	47.5694
PTOS_000389	PTOS_000389	CidA/LrgA family protein	281.881	-0.92374	1.95795e-16	281.881	-1.44655	2.19404e-35	142.33	-0.522813	2.79751e-05	922	273.273	253.503	91.5626	888	301.426	283.252	96.6491	959	270.943	250.227	90.3979	491	142.312	132.168	50.3097	488	143.735	135.568	50.2809	601	140.944	130.633	46.5887	179	79.7339	70.0335	31.9227	325	101.342	89.9964	39.0948	326	87.0535	76.7123	31.0774
PTOS_000390	PTOS_000390	hypothetical protein	102.727	0.287436	0.0150542	126.611	0.727207	8.14793e-11	126.611	0.439771	0.000142785	581	85.3464	79.1721	57.6984	509	85.6306	80.4676	55.3991	663	92.8362	85.738	62.4962	666	95.6702	88.8508	68.2409	654	95.4696	90.0445	67.3847	1007	117.043	108.481	78.0612	548	120.98	106.262	97.7299	828	127.961	113.636	99.6014	989	130.891	115.342	94.2808
PTOS_000391	PTOS_000391	DUF4384 domain-containing protein	32.1515	-0.3503	0.0586317	32.1515	-0.252781	0.175918	24.1734	0.0975187	0.660652	243	30.5963	28.3828	24.132	222	32.0124	30.0822	24.1623	282	33.8459	31.2581	26.5821	167	20.5623	19.0966	17.1115	174	21.7716	20.5344	17.928	303	30.1864	27.9781	23.4881	84	15.8952	13.9614	14.9805	167	22.1217	19.6451	20.0887	282	31.99	28.1899	26.8829
PTOS_000392	PTOS_000392	hypothetical protein	10.2233	-0.883161	2.06749e-06	10.2233	-0.926623	1.39868e-06	5.22198	-0.0434618	0.866089	159	10.2804	9.5367	15.7901	153	11.3294	10.6463	16.6524	147	9.05996	8.36724	13.8566	70	4.42594	4.11046	7.17247	77	4.94747	4.66633	7.93367	123	6.29253	5.8322	9.53479	56	5.4416	4.77958	9.98699	60	4.08136	3.62445	7.21749	81	4.71848	4.15797	7.72169
PTOS_000393	pta	pta phosphate acetyltransferase	264.583	-1.02656	2.53553e-22	264.583	-2.4602	1.38648e-109	124.362	-1.43365	1.0307e-36	2517	247.941	230.004	249.96	2436	274.818	258.248	265.132	2886	270.992	250.272	272.042	1275	122.82	114.065	130.641	1336	130.783	123.351	137.654	1533	119.485	110.744	118.836	278	41.1561	36.1491	49.5783	425	44.0447	39.1138	51.1239	454	40.2925	35.5061	43.2796
PTOS_000394	PTOS_000394	acetate kinase	173.26	-0.586187	4.87918e-08	173.26	-1.88768	6.2474e-66	110.46	-1.30149	4.55412e-31	1943	163.096	151.297	192.957	1771	170.252	159.987	192.754	2330	186.432	172.178	219.632	1341	110.076	102.23	137.404	1438	119.952	113.136	148.164	1526	101.352	93.9375	118.293	327	41.2518	36.2332	58.3169	470	41.5057	36.8591	56.537	520	39.3258	34.6542	49.5713
PTOS_000395	PTOS_000395	alkaline phosphatase	196.131	0.810921	1.70875e-14	201.636	0.994061	2.09344e-21	201.636	0.18314	0.118562	1508	108.15	100.326	149.758	1598	131.252	123.338	173.925	1629	111.363	102.849	153.554	2532	177.576	164.918	259.438	2749	195.921	184.787	283.242	3787	214.896	199.175	293.563	1655	178.381	156.68	295.151	2654	200.248	177.83	319.254	3502	226.28	199.4	333.844
PTOS_000396	PTOS_000396	iron-sulfur cluster assembly protein	1031.41	0.960515	2.81446e-41	1266.14	1.40048	5.07217e-87	1266.14	0.439969	7.96167e-10	1654	532.655	494.12	164.257	1473	543.27	510.514	160.32	1897	582.334	537.81	178.816	3214	1012.16	940.014	329.319	3251	1040.41	981.292	334.966	4088	1041.66	965.461	316.896	2395	1159.15	1018.13	427.122	3872	1311.85	1164.99	465.769	4575	1327.41	1169.72	436.132
PTOS_000397	PTOS_000397	UDP-2,3-diacylglucosamine diphosphatase	520.02	0.623757	9.07038e-19	626.046	1.03477	5.77168e-50	626.046	0.411015	7.89209e-09	2591	340.307	315.688	257.309	2407	362.061	340.231	261.976	2836	355.062	327.915	267.329	3950	507.334	471.171	404.732	3934	513.472	484.294	405.338	5189	539.254	499.805	402.244	2816	555.854	488.229	502.203	4515	623.88	554.036	543.116	5902	698.403	615.438	562.635
PTOS_000398	radC	radC DNA repair protein RadC	45.4044	0.0952228	0.566116	44.563	0.0938579	0.564874	45.4044	-0.00136488	0.994308	283	41.0316	38.0632	28.1044	295	48.9842	46.0308	32.1075	316	43.6731	40.3339	29.787	302	42.8186	39.7664	30.9441	313	45.0977	42.535	32.2499	421	48.297	44.7639	32.6353	161	35.0818	30.8138	28.7126	276	42.0998	37.3867	33.2005	345	45.0666	39.713	32.8887
PTOS_000399	PTOS_000399	glycosyltransferase	124.447	0.581005	1.34737e-07	164.289	1.12634	1.02331e-25	164.289	0.545337	7.14377e-07	842	85.4559	79.2736	83.6179	840	97.6364	91.7494	91.4248	808	78.1692	72.1925	76.1643	1222	121.281	112.636	125.211	1234	124.458	117.386	127.145	1589	127.603	118.268	123.177	1160	176.934	155.409	206.873	1521	162.405	144.223	182.963	1679	153.527	135.289	160.058
PTOS_000400	efp	efp elongation factor P	994.012	-0.828837	1.52374e-15	994.012	-1.51693	1.50371e-48	536.184	-0.688096	1.33207e-10	5677	1006.01	933.228	563.775	4900	994.444	934.485	533.311	5811	981.584	906.533	547.761	2777	481.228	446.926	284.542	3208	564.93	532.828	330.535	4011	562.394	521.253	310.927	974	259.397	227.839	173.702	1776	331.104	294.037	213.638	1954	311.968	274.909	186.274
PTOS_000401	rpmH	rpmH 50S ribosomal protein L34	521.448	-0.922323	7.11409e-09	521.448	-2.0112	3.32642e-34	264.021	-1.08888	2.30766e-10	778	482.536	447.627	77.2622	694	492.96	463.238	75.5343	996	588.849	543.826	93.8857	356	215.92	200.529	36.4771	465	286.604	270.317	47.9111	590	289.54	268.359	45.736	73	68.0452	59.7669	13.0188	201	131.155	116.472	24.1786	243	135.787	119.657	23.1651
PTOS_000402	PTOS_000402	PASTA domain-containing protein	227.412	-1.04527	8.08731e-22	227.412	-1.45634	4.47729e-39	105.413	-0.411069	0.000643202	1425	223.021	206.886	141.515	1346	241.256	226.709	146.497	1461	217.959	201.294	137.718	619	94.7358	87.983	63.4251	628	97.6716	92.1214	64.7058	1000	123.833	114.774	77.5186	254	59.7432	52.4749	45.2982	415	68.331	60.6813	49.921	613	86.4359	76.168	58.437
PTOS_000403	PTOS_000403	RluA family pseudouridine synthase	254.967	-0.776699	2.16885e-13	254.967	-1.5628	1.6983e-48	142.491	-0.786102	1.04784e-12	2669	249.695	231.631	265.055	2419	259.179	243.552	263.282	2871	256.029	236.453	270.628	1577	144.273	133.989	161.585	1445	134.341	126.707	148.885	2011	148.86	137.971	155.89	482	67.7692	59.5244	85.9595	799	78.6406	69.8367	96.113	921	77.629	68.4073	87.7984
PTOS_000404	PTOS_000404	D-alanine--D-alanine ligase	149.865	-0.715589	5.0225e-11	149.865	-1.74566	6.44581e-54	87.4238	-1.03007	8.38815e-19	1386	142.831	132.498	137.642	1255	148.118	139.187	136.593	1615	158.645	146.516	152.234	775	78.1008	72.5338	79.4094	870	89.096	84.0331	89.6402	1166	95.0747	88.1196	90.3867	231	35.7764	31.4239	41.1963	351	38.0546	33.7943	42.2223	455	42.245	37.2266	43.3749
PTOS_000405	PTOS_000405	1-acyl-sn-glycerol-3-phosphate acyltransferase	209.934	0.34677	0.0014545	172.43	0.0230187	0.849558	209.934	-0.323752	0.00386814	1908	166.849	154.778	189.481	1733	173.559	163.094	188.618	2122	176.883	163.358	200.025	2480	212.075	196.959	254.11	2443	212.299	200.235	251.714	2969	205.429	190.401	230.153	1137	149.427	131.248	202.772	1747	160.723	142.73	210.149	1848	145.596	128.301	176.169
PTOS_000406	PTOS_000406	NigD-like protein	77.549	0.0558339	0.675999	77.549	0.0172863	0.897436	76.8763	-0.0385476	0.800421	544	78.5335	72.852	54.0239	501	82.8316	77.8373	54.5284	518	71.2821	65.8319	48.8281	528	74.5389	69.2258	54.1009	506	72.5913	68.4663	52.1356	731	83.4986	77.3903	56.6661	287	62.2676	54.6922	51.1833	465	70.6233	62.717	55.9356	542	70.495	62.1208	51.6686
PTOS_000407	PTOS_000407	rhodanese-like domain-containing protein	69.7173	-0.0701125	0.737507	69.7173	-0.242247	0.209369	63.4965	-0.172134	0.431624	260	65.9695	61.197	25.8203	278	80.7825	75.9117	30.2573	258	62.4	57.6289	24.3198	215	53.346	49.5435	22.0297	231	58.2452	54.9354	23.801	393	78.8984	73.1267	30.4648	88	33.5565	29.4741	15.6938	201	53.6544	47.6477	24.1786	285	65.1506	57.4112	27.1689
PTOS_000408	PTOS_000408	acetylornithine carbamoyltransferase	483.935	-0.222998	0.0438326	483.935	-0.35501	0.000777762	397.123	-0.132011	0.27677	4570	479.81	445.099	453.841	3972	477.601	448.804	432.309	4940	494.396	456.595	465.658	3853	395.59	367.392	394.793	3916	408.577	385.36	403.484	4661	387.202	358.877	361.314	1980	312.423	274.414	353.112	3063	338.329	300.453	368.453	3529	333.817	294.162	336.418
PTOS_000409	PTOS_000409	murein L,D-transpeptidase catalytic domain family protein	153.335	-1.52731	6.81002e-42	153.335	-2.10814	1.49553e-69	50.9007	-0.580825	7.9731e-06	1131	155.884	144.606	112.318	967	152.639	143.436	105.247	1153	151.482	139.9	108.685	404	54.4518	50.5705	41.3954	324	44.3773	41.8556	33.3832	494	53.8729	49.9319	38.2942	144	29.828	26.1992	25.6808	198	28.7106	25.4964	23.8177	274	34.0245	29.9826	26.1203
PTOS_000410	PTOS_000410	L,D-transpeptidase	115.666	1.7735	2.14953e-55	173.912	2.50475	7.78837e-111	173.912	0.731253	1.58299e-11	363	35.653	33.0737	36.0491	346	38.9196	36.5729	37.6583	339	31.7383	29.3116	31.9551	1271	122.075	113.374	130.231	1138	111.073	104.762	117.253	1465	113.85	105.521	113.565	1215	179.345	157.526	216.682	1677	173.285	153.886	201.729	1911	169.104	149.016	182.175
PTOS_000411	PTOS_000411	glutamate-5-semialdehyde dehydrogenase	183.703	-0.290388	0.00861812	183.703	-0.403264	0.000174531	143.59	-0.112877	0.372919	2156	173.58	161.022	214.11	2151	198.332	186.374	234.113	2335	179.198	165.496	220.103	1878	147.856	137.317	192.427	1669	133.532	125.944	171.965	2345	149.382	138.454	181.781	961	116.278	102.132	171.384	1356	114.855	101.997	163.115	1792	129.985	114.543	170.83
PTOS_000412	proB	proB glutamate 5-kinase	321.714	0.145897	0.204452	392.792	0.575112	3.22517e-08	392.792	0.429215	6.96643e-05	3124	289.833	268.865	310.24	3008	319.607	300.337	327.388	3416	302.099	279.001	322.001	3665	332.509	308.808	375.53	3157	291.065	274.525	325.281	4653	341.567	316.58	360.694	2788	388.735	341.442	497.21	3583	349.722	310.57	431.005	5263	439.92	387.661	501.719
PTOS_000413	PTOS_000413	DUF2007 domain-containing protein	676.304	1.34556	3.28212e-35	1231.13	2.35104	6.08057e-107	1231.13	1.00548	2.00185e-21	626	265.394	246.194	62.1672	563	273.355	256.874	61.2764	727	293.796	271.333	68.529	1607	666.233	618.743	164.659	1478	622.687	587.302	152.285	2206	739.994	685.86	171.006	1736	1106.09	971.525	309.597	2604	1161.44	1031.42	313.239	3733	1425.86	1256.48	355.865
PTOS_000414	murI	murI glutamate racemase	181.813	-0.40214	0.000267159	181.813	-0.671131	6.82531e-10	132.087	-0.268991	0.0230901	1551	184.863	171.489	154.028	1309	178.681	167.908	142.47	1601	181.896	167.989	150.915	1122	130.775	121.453	114.964	1157	137.041	129.253	119.211	1362	128.446	119.05	105.58	524	93.8627	82.4435	93.4497	788	98.8105	87.7486	94.7898	975	104.7	92.2622	92.9462
PTOS_000415	PTOS_000415	OmpH family outer membrane protein	2806.18	-0.209111	0.0569315	2806.18	-0.168777	0.118702	2322.33	0.040334	0.763116	14583	2873.04	2665.19	1448.22	11383	2568.35	2413.49	1238.91	15853	2977.15	2749.52	1494.35	12553	2418.44	2246.06	1286.23	12296	2407.34	2270.54	1266.91	13736	2141.22	1984.58	1064.8	7307	2163.51	1900.3	1303.12	10789	2236.22	1985.88	1297.83	11748	2085.27	1837.56	1119.93
PTOS_000416	PTOS_000416	OmpH family outer membrane protein	512.374	0.751578	1.29454e-12	576.661	1.06115	3.0899e-24	576.661	0.309568	0.00539668	1653	321.876	298.59	164.157	1411	314.662	295.69	153.572	1715	318.327	293.989	161.661	2700	514.13	477.482	276.652	2898	560.78	528.913	298.595	3000	462.213	428.401	232.556	1663	486.667	427.46	296.578	3035	621.747	552.142	365.085	3543	621.57	547.732	337.752
PTOS_000417	PTOS_000417	outer membrane protein assembly factor BamA	556.2	-0.678348	5.16125e-11	556.2	-1.19328	9.52422e-32	332.533	-0.514928	1.18461e-06	14774	562.928	522.204	1467.19	12535	546.993	514.012	1364.3	15382	558.679	515.963	1449.95	9349	348.348	323.518	957.934	8675	328.475	309.81	893.826	10640	320.776	297.31	824.798	3623	207.466	182.226	646.123	5197	208.328	185.005	625.155	6321	216.992	191.215	602.578
PTOS_000418	PTOS_000418	isoprenyl transferase	421.836	-0.612763	7.2432e-09	421.836	-0.682531	8.69068e-11	264.537	-0.069768	0.598131	3133	428.29	397.306	311.134	2541	397.818	373.832	276.56	3372	439.4	405.804	317.854	1974	263.887	245.077	202.264	1791	243.305	229.48	184.535	2648	286.419	265.466	205.269	1077	221.268	194.348	192.071	1424	204.799	181.871	171.295	2107	259.505	228.678	200.859
PTOS_000419	PTOS_000419	DUF6242 domain-containing protein	527.329	-0.468512	8.59273e-06	527.329	-0.726551	1.78619e-12	366.046	-0.258039	0.0212594	7255	536.393	497.588	720.485	5923	501.522	471.283	644.654	7720	544.074	502.474	727.708	4970	359.332	333.718	509.245	4209	309.245	291.672	433.673	7343	429.561	398.137	569.219	2278	253.118	222.324	406.257	3249	252.717	224.425	390.827	4900	326.396	287.623	467.114
PTOS_000420	ribD	ribD bifunctional diaminohydroxyphosphoribosylaminopyrimidine deaminase/5-amino-6-(5-phosphoribosylamino)uracil reductase RibD	77.3933	-0.427711	0.00019809	77.3933	-0.459491	6.39136e-05	55.0007	-0.0317797	0.83528	794	76.6364	71.0922	78.8511	693	76.6037	71.985	75.4255	858	78.9398	72.9042	80.8774	546	51.5348	47.8614	55.9452	507	48.6296	45.8662	52.2386	849	64.8377	60.0946	65.8133	320	46.4182	40.771	57.0685	483	49.0457	43.555	58.1008	588	51.1323	45.0582	56.0537
PTOS_000421	prmC	prmC peptide chain release factor N(5)-glutamine methyltransferase	119.65	-2.04068	5.4748e-68	119.65	-2.6604	6.70197e-95	27.7645	-0.619724	1.54143e-05	1019	122.325	113.475	101.196	878	120.708	113.43	95.5607	1013	115.916	107.053	95.4881	198	23.2433	21.5865	20.2878	247	29.4656	27.7912	25.4496	322	30.5845	28.3471	24.961	68	12.268	10.7755	12.1271	133	16.797	14.9165	15.9988	176	19.0351	16.7739	16.778
PTOS_000422	PTOS_000422	RecX family transcriptional regulator	148.273	-2.09739	1.69693e-36	148.273	-3.53039	6.77712e-73	33.3331	-1.43299	7.57148e-12	750	162.059	150.335	74.4815	560	138.581	130.225	60.9499	700	144.18	133.156	65.9839	178	37.6119	34.9309	18.2386	152	32.6388	30.7841	15.6613	174	29.7486	27.5724	13.4882	39	12.6649	11.1241	6.95523	43	9.77507	8.68075	5.17254	59	11.486	10.1215	5.62444
PTOS_000423	pyrE	pyrE orotate phosphoribosyltransferase	921.895	-0.483942	4.43223e-06	921.895	-0.359828	0.000619404	631.058	0.124115	0.309301	6039	949.575	880.879	599.725	5543	998.186	938.001	603.295	5457	817.924	755.386	514.392	3851	592.149	549.941	394.588	3900	609.407	574.777	401.835	5559	691.619	641.024	430.926	2697	637.338	559.8	480.981	3650	603.805	536.208	439.064	4403	623.758	549.661	419.736
PTOS_000424	PTOS_000424	SRPBCC family protein	802.435	-2.04653	4.66484e-83	802.435	-2.62063	2.61654e-126	186.127	-0.574103	1.02978e-06	3410	833.638	773.329	338.643	2730	764.343	718.258	297.131	3473	809.325	747.445	327.374	784	187.427	174.067	80.3316	714	173.46	163.603	73.5668	1021	197.494	183.047	79.1465	334	122.714	107.785	59.5653	394	101.335	89.9903	47.3949	537	118.277	104.227	51.1919
PTOS_000425	argH	argH argininosuccinate lyase	533.07	-0.830044	2.06846e-33	533.07	-1.01505	7.40046e-49	287.218	-0.185002	0.0147166	7389	552.397	512.434	733.792	6024	515.767	484.669	655.646	7452	531.047	490.444	702.446	3907	285.629	265.269	400.326	3950	293.455	276.779	406.987	4777	282.571	261.899	370.306	2039	229.091	201.22	363.634	2891	227.381	201.925	347.763	3419	230.286	202.93	325.931
PTOS_000426	PTOS_000426	tRNA-Gly	171.624	-3.3384	3.71184e-24	171.624	-4.12468	1.60206e-22	15.7719	-0.78628	0.149568	82	112.864	104.699	8.14331	141	222.261	208.86	15.3463	137	179.745	166.002	12.914	8	10.7678	10.0002	0.81971	10	13.6779	12.9007	1.03035	21	22.8701	21.197	1.62789	1	2.06855	1.81689	0.178339	6	8.68826	7.7156	0.721749	10	12.4007	10.9276	0.953295
PTOS_000427	PTOS_000427	tRNA-Leu	82.9613	-2.72415	1.9297e-14	82.9613	-3.52623	1.43111e-14	11.2548	-0.802077	0.173868	73	87.319	81.002	7.24953	68	93.1531	87.5365	7.40105	60	68.4119	63.1812	5.65576	7	8.18799	7.60435	0.717247	4	4.75471	4.48452	0.412139	22	20.8216	19.2984	1.70541	2	3.59534	3.15794	0.356678	6	7.55051	6.70523	0.721749	6	6.46607	5.69795	0.571977
PTOS_000428	PTOS_000428	hypothetical protein	16.0078	0.761895	1.10756e-09	19.3851	1.17769	1.01513e-21	19.3851	0.415796	0.000805391	239	10.1325	9.39943	23.7348	213	10.3419	9.71831	23.1827	227	9.17355	8.47215	21.3976	389	16.1272	14.9777	39.8584	355	14.9563	14.1064	36.5773	505	16.94	15.7008	39.1469	291	18.541	16.2854	51.8967	436	19.4465	17.2695	52.4471	528	20.1676	17.7718	50.334
PTOS_000429	PTOS_000429	DUF2007-related protein	1747.89	1.38167	9.49208e-40	2823.72	2.21503	2.10872e-101	2823.72	0.833356	1.57604e-15	1437	718.333	666.366	142.707	1155	661.231	621.363	125.709	1510	719.516	664.503	142.337	3643	1780.83	1653.89	373.276	3497	1737.17	1638.46	360.312	4363	1725.68	1599.44	338.214	3308	2485.19	2182.84	589.946	5552	2919.83	2592.95	667.859	6808	3066.14	2701.91	649.003
PTOS_000430	PTOS_000430	AMP-binding protein	181.861	0.646352	9.91291e-10	166.395	0.659497	3.30538e-10	181.861	0.0131457	0.923011	1865	113.158	104.971	185.211	1858	129.108	121.323	202.223	2110	122.034	112.704	198.894	2987	177.228	164.596	306.059	2914	175.7	165.716	300.243	4013	192.655	178.561	311.082	1713	156.202	137.199	305.495	2351	150.071	133.27	282.805	3529	192.912	169.996	336.418
PTOS_000431	PTOS_000431	cupin domain-containing protein	173.814	1.03535	2.83656e-20	190.804	1.31256	5.23157e-32	190.804	0.277212	0.0183758	428	77.4847	71.8791	42.5041	472	97.8625	91.962	51.372	526	90.7721	83.8318	49.5822	951	168.363	156.362	97.4431	859	154.541	145.759	88.5068	1386	198.537	184.013	107.441	640	174.131	152.947	114.137	941	179.226	159.162	113.194	1343	219.054	193.032	128.027
PTOS_000432	proC	proC pyrroline-5-carboxylate reductase	389.676	1.21089	1.08833e-30	427.109	1.48485	7.45833e-46	427.109	0.27396	0.0145741	1347	174.861	162.21	133.769	1166	173.35	162.898	126.906	1452	179.674	165.936	136.869	3257	413.462	383.99	333.725	3071	396.171	373.658	316.42	3499	359.397	333.105	271.238	2230	435.064	382.135	397.696	3009	410.947	364.941	361.957	3722	435.315	383.603	354.816
PTOS_000433	PTOS_000433	aminotransferase class III-fold pyridoxal phosphate-dependent enzyme	145.267	-0.0347476	0.785467	145.267	-1.26013	1.18889e-30	135.975	-1.22538	1.79755e-28	1595	142.454	132.148	158.397	1284	131.335	123.416	139.749	1903	162.012	149.624	179.382	1554	135.724	126.05	159.229	1535	136.238	128.497	158.158	1924	135.964	126.018	149.146	405	54.3616	47.748	72.2274	599	56.2832	49.9822	72.0547	589	47.3949	41.7647	56.1491
PTOS_000434	argC	argC N-acetyl-gamma-glutamyl-phosphate reductase	153.334	0.227903	0.0458488	136.496	-1.16795	7.15782e-26	153.334	-1.39586	5.73212e-36	1231	127.644	118.409	122.249	1030	122.315	114.94	112.104	1614	159.529	147.332	152.14	1451	147.13	136.643	148.675	1545	159.202	150.155	159.189	1873	153.669	142.427	145.192	321	50.0231	43.9373	57.2469	529	57.708	51.2476	63.6342	540	50.4474	44.4546	51.4779
PTOS_000435	PTOS_000435	argininosuccinate synthase	106.656	0.232399	0.0430904	94.553	-0.936551	5.01573e-17	106.656	-1.16895	1.88023e-25	1130	94.1448	87.3339	112.219	910	86.8284	81.5931	99.0435	1293	102.686	94.8347	121.882	1236	100.7	93.5221	126.645	1337	110.695	104.405	137.757	1647	108.572	100.629	127.673	306	38.3145	33.6532	54.5718	509	44.6144	39.6198	61.2284	607	45.5627	40.1503	57.865
PTOS_000436	PTOS_000436	GNAT family N-acetyltransferase	55.355	-0.904631	2.92474e-08	55.355	-1.27797	4.70788e-14	28.3625	-0.373336	0.0525836	337	58.4812	54.2504	33.467	260	51.6728	48.5573	28.2981	338	55.9111	51.6362	31.8608	121	20.5336	19.07	12.3981	192	33.1105	31.229	19.7827	229	31.4433	29.1431	17.7518	82	21.3858	18.784	14.6238	110	20.0825	17.8343	13.2321	118	18.449	16.2574	11.2489
PTOS_000437	argR	argR arginine repressor	108.559	-1.07593	9.51007e-12	108.559	-1.48369	7.76752e-20	49.5142	-0.407754	0.0252931	574	121.674	112.872	57.0032	420	101.962	95.8143	45.7124	505	102.041	94.2387	47.6027	251	52.03	48.3213	25.7184	240	50.5564	47.6836	24.7283	274	45.9561	42.5942	21.2401	98	31.2203	27.4221	17.4772	159	35.4587	31.4891	19.1264	180	34.3766	30.2929	17.1593
PTOS_000438	PTOS_000438	tRNA-Pro	15.6579	-3.94513	0.000360673	15.6579	-4.37974	0.00166268	0.726034	-0.4346	0.841707	8	11.0111	10.2145	0.79447	7	11.0342	10.3689	0.761873	19	24.9282	23.0222	1.79099	0	0	0	0	0	0	0	0	2	2.1781	2.01876	0.155037	0	0	0	0	0	0	0	0	1	1.24007	1.09276	0.0953295
PTOS_000439	PTOS_000439	tRNA-Phe	448.48	-4.62651	5.28842e-44	448.48	-5.17094	1.14747e-38	17.0368	-0.544435	0.315664	219	301.43	279.623	21.7486	366	576.933	542.148	39.8351	356	467.075	431.363	33.5575	7	9.42179	8.75021	0.717247	5	6.83897	6.45034	0.515173	32	34.8496	32.3002	2.4806	1	2.06855	1.81689	0.178339	12	17.3765	15.4312	1.4435	9	11.1606	9.83482	0.857965
PTOS_000440	PTOS_000440	HAMP domain-containing histidine kinase	35.757	-0.627181	0.000117689	35.757	-0.938066	1.01969e-08	22.1092	-0.310884	0.0926192	460	37.3942	34.689	45.682	386	35.9365	33.7698	42.0119	438	33.9403	31.3452	41.2871	292	23.2125	21.5579	29.9194	220	17.7725	16.7625	22.6676	394	25.3425	23.4886	30.5423	141	17.2262	15.1305	25.1458	178	15.2232	13.519	21.4119	225	16.4791	14.5215	21.4491
PTOS_000441	PTOS_000441	amino acid permease	235.305	0.461683	1.42326e-05	332.454	1.10474	6.87758e-27	332.454	0.643061	1.08209e-09	2788	175.19	162.516	276.873	2651	190.778	179.275	288.532	2853	170.889	157.823	268.932	3813	234.302	217.601	390.694	4132	258.021	243.359	425.739	4296	213.593	197.968	333.02	3671	346.677	304.501	654.683	5035	332.855	295.592	605.668	5614	317.828	280.073	535.18
PTOS_000442	PTOS_000442	potassium channel family protein	22.8837	0.63583	9.11867e-05	62.0611	2.20424	3.60264e-49	62.0611	1.56841	4.31543e-28	117	15.9292	14.7768	11.6191	116	18.0871	16.9966	12.6253	98	12.7183	11.7459	9.23775	154	20.5033	19.0418	15.7794	160	21.6475	20.4173	16.4856	246	26.5002	24.5616	19.0696	307	62.8162	55.174	54.7501	392	56.148	49.8622	47.1543	548	67.2191	59.234	52.2406
PTOS_000443	PTOS_000443	malate dehydrogenase	1275.47	1.7895	2.48101e-24	3198.16	3.26108	1.0334e-78	3198.16	1.47158	1.00059e-16	2720	272.751	253.019	270.12	4451	511.161	480.341	484.443	3995	381.864	352.667	376.58	12722	1247.52	1158.59	1303.54	15349	1529.52	1442.61	1581.48	13226	1049.38	972.611	1025.26	20794	3133.72	2752.47	3708.38	35482	3743.22	3324.16	4268.19	30080	2717.56	2394.73	2867.51
PTOS_000444	PTOS_000444	S1-like domain-containing RNA-binding protein	152.659	0.0570658	0.648765	152.659	0.102724	0.381984	152.149	0.045658	0.743805	1201	143.658	133.265	119.27	1175	160.963	151.258	127.886	1345	153.357	141.631	126.783	1177	137.675	127.862	120.6	1153	137.055	129.266	118.799	1920	181.716	168.423	148.836	711	127.814	112.265	126.799	1081	136.035	120.806	130.035	1508	162.514	143.209	143.757
PTOS_000445	PTOS_000445	DUF4476 domain-containing protein	2604.51	2.45688	9.1127e-102	2972.26	2.79505	4.79336e-132	2972.26	0.338174	0.00591417	3033	465.972	432.262	301.203	2973	523.1	491.56	323.578	3426	501.729	463.368	322.944	19228	2888.78	2682.87	1970.17	16381	2500.96	2358.84	1687.81	19939	2423.8	2246.49	1545.64	14756	3407.06	2992.56	2631.57	17065	2758.25	2449.46	2052.78	19878	2751.46	2424.61	1894.96
PTOS_000446	PTOS_000446	DUF4476 domain-containing protein	3374.88	2.32284	2.42533e-75	3186.87	2.38849	4.15681e-80	3374.88	0.0656463	0.684498	4616	693.274	643.119	458.409	3945	678.56	637.647	429.37	5201	744.596	687.665	490.26	25633	3764.71	3496.36	2626.45	21176	3160.54	2980.94	2181.86	26923	3199.4	2965.35	2087.03	16179	3651.87	3207.58	2885.35	18877	2982.71	2648.8	2270.74	21624	2926.03	2578.44	2061.4
PTOS_000447	PTOS_000447	hypothetical protein	1901.62	1.84376	2.49274e-73	2125.72	2.14784	1.13283e-99	2125.72	0.304084	0.00524446	4579	532.503	493.979	454.735	3855	513.426	482.47	419.574	5516	611.463	564.711	519.953	17038	1937.6	1799.48	1745.78	15245	1761.8	1661.69	1570.76	21795	2005.46	1858.75	1689.52	12085	2112.14	1855.18	2155.23	16234	1986.17	1763.82	1952.81	21750	2278.84	2008.13	2073.42
PTOS_000448	PTOS_000448	transglycosylase domain-containing protein	11.7869	-0.385701	0.012059	11.7869	-0.480856	0.0018985	8.65665	-0.0951554	0.623088	222	11.5995	10.7603	22.0465	189	11.3097	10.6278	20.5706	250	12.4515	11.4994	23.5657	163	8.3285	7.73484	16.7016	163	8.46354	7.98259	16.7947	222	9.17793	8.50653	17.2091	79	6.20351	5.44879	14.0888	147	8.08058	7.17595	17.6829	161	7.57905	6.67872	15.348
PTOS_000449	PTOS_000449	DNA mismatch repair protein MutS	55.6758	0.711335	4.81038e-10	53.3538	0.797512	2.58291e-12	55.6758	0.0861769	0.531106	445	33.0466	30.6559	44.1924	467	39.7179	37.3232	50.8278	482	34.12	31.5112	45.4346	717	52.0691	48.3576	73.4665	705	52.0277	49.0712	72.6395	1071	62.9307	58.3271	83.0224	403	44.9776	39.5057	71.8707	692	54.0646	48.012	83.2418	912	61.0191	53.7705	86.9405
PTOS_000450	PTOS_000450	hypothetical protein	67.2146	-0.201948	0.123373	67.2146	-0.17007	0.196041	56.0119	0.0318784	0.844761	376	67.3426	62.4708	37.3401	311	63.7918	59.9455	33.8489	413	70.5094	65.1183	38.9305	288	50.4415	46.846	29.5096	304	54.1071	51.0325	31.3225	448	63.4872	58.8429	34.7283	156	41.9905	36.882	27.8209	252	47.4834	42.1676	30.3135	404	65.1909	57.4467	38.5131
PTOS_000451	PTOS_000451	alpha-galactosidase	1.28345	-0.172454	0.642877	1.28345	-0.502598	0.17329	1.08349	-0.330144	0.435355	32	1.48237	1.37513	3.17788	18	0.95495	0.897372	1.9591	32	1.41303	1.30499	3.01641	15	0.679501	0.631066	1.53696	24	1.10483	1.04205	2.47283	40	1.46613	1.35887	3.10074	13	0.905051	0.794944	2.31841	16	0.779767	0.692472	1.92467	18	0.751245	0.662003	1.71593
PTOS_000452	PTOS_000452	glycoside hydrolase family 31 protein	2.28735	-0.676441	0.0174687	2.28735	-0.936204	0.00171559	1.35745	-0.259763	0.48787	46	2.0652	1.9158	4.5682	60	3.08502	2.89902	6.53034	40	1.71183	1.58094	3.77051	37	1.62443	1.50864	3.79116	27	1.20461	1.13616	2.78194	35	1.24331	1.15236	2.71315	9	0.607256	0.533378	1.60505	29	1.36975	1.21641	3.48846	25	1.01123	0.891101	2.38324
PTOS_000453	PTOS_000453	RagB/SusD family nutrient uptake outer membrane protein	3.4695	-0.481128	0.0715252	3.4695	-1.17153	4.39894e-05	2.34954	-0.690399	0.0285734	65	3.80593	3.5306	6.45507	66	4.42582	4.15897	7.18338	39	2.17674	2.01031	3.67625	41	2.34761	2.18027	4.20102	37	2.15292	2.03058	3.81228	55	2.5481	2.3617	4.26352	12	1.05597	0.927506	2.14007	25	1.54002	1.36762	3.00729	25	1.31884	1.16217	2.38324
PTOS_000454	PTOS_000454	TonB-dependent receptor	3.75701	-0.891811	2.70433e-05	3.75701	-1.12485	4.47654e-07	1.94412	-0.233034	0.403999	131	4.15088	3.85059	13.0094	93	3.37485	3.17136	10.122	124	3.74529	3.45893	11.6886	54	1.67323	1.55396	5.53304	66	2.07822	1.96012	6.80029	83	2.08091	1.92868	6.43404	38	1.80958	1.58942	6.77689	41	1.36676	1.21375	4.93195	51	1.45594	1.28298	4.8618
PTOS_000455	PTOS_000455	FecR domain-containing protein	11.7919	-2.38152	3.08971e-19	11.7919	-2.23173	6.68855e-16	2.19072	0.149786	0.715698	126	13.613	12.6281	12.5129	81	10.0223	9.41806	8.81596	114	11.7404	10.8427	10.7459	19	2.00738	1.86429	1.94681	25	2.68411	2.53159	2.57587	22	1.88066	1.74308	1.70541	5	0.811851	0.713082	0.891696	24	2.72793	2.42253	2.887	27	2.62814	2.31594	2.5739
PTOS_000456	PTOS_000456	RNA polymerase sigma-70 factor	49.3158	-1.88215	1.0032e-23	49.3158	-3.35779	1.47757e-43	12.7238	-1.47564	2.42123e-08	315	56.4174	52.3359	31.2822	224	45.9465	43.1762	24.3799	267	45.5835	42.0983	25.1681	70	12.2601	11.3862	7.17247	58	10.3231	9.73646	5.97601	110	15.5884	14.448	8.52705	14	3.76838	3.30992	2.49675	20	3.76853	3.34664	2.40583	30	4.84091	4.26585	2.85988
PTOS_000457	PTOS_000457	TolC family protein	1557.45	0.172833	0.120472	1445.8	-0.0682459	0.548546	1557.45	-0.241079	0.0299512	19840	1506.77	1397.76	1970.28	16333	1420.61	1334.95	1777.67	19477	1410.01	1302.2	1835.95	22755	1689.96	1569.5	2331.56	20480	1545.66	1457.83	2110.15	23909	1436.72	1331.62	1853.39	11011	1256.77	1103.87	1963.69	14871	1188.19	1055.17	1788.86	16520	1130.36	996.087	1574.84
PTOS_000458	PTOS_000458	efflux RND transporter periplasmic adaptor subunit	1007.97	-0.0324377	0.79293	1007.97	-0.531707	2.48958e-07	944.472	-0.499269	2.47299e-06	11947	1090.28	1011.4	1186.44	8890	929.142	873.12	967.579	11547	1004.48	927.679	1088.45	10643	949.807	882.104	1090.52	10287	932.921	879.908	1059.92	13166	950.687	881.14	1020.61	4350	596.611	524.028	775.775	6088	584.51	519.073	732.335	7720	634.744	559.341	735.944
PTOS_000459	PTOS_000459	ABC transporter permease	611.09	-0.374336	0.000422938	611.09	-1.01212	6.47717e-23	452.152	-0.637782	1.61567e-09	7535	608.106	564.113	748.291	6656	615.193	578.1	724.433	7929	609.97	563.333	747.409	5229	412.675	383.259	535.783	5313	426.102	401.889	547.423	8107	517.68	479.81	628.443	2069	250.946	220.416	368.984	2913	247.329	219.641	350.409	3998	290.698	256.165	381.127
PTOS_000460	PTOS_000460	ABC transporter permease	857.139	-0.474517	5.98704e-06	857.139	-1.19698	9.97604e-32	591.287	-0.72246	5.52868e-12	10784	859.953	797.74	1070.94	9021	823.857	774.183	981.837	11677	887.606	819.741	1100.71	7495	584.466	542.805	767.966	7164	567.713	535.452	738.141	9853	621.683	576.204	763.791	2688	322.143	282.951	479.376	3775	316.702	281.247	454.101	4665	335.158	295.344	444.712
PTOS_000461	PTOS_000461	ABC transporter ATP-binding protein	465.501	-0.469419	1.08385e-05	465.501	-0.819128	5.52258e-15	322.164	-0.349709	0.00173291	3246	454.878	421.97	322.356	2860	459.002	431.327	311.28	3613	482.624	445.723	340.571	2429	332.864	309.137	248.885	2026	282.139	266.107	208.748	3170	351.488	325.776	245.734	1105	232.719	204.407	197.065	1504	221.734	196.911	180.919	1843	232.688	205.047	175.692
PTOS_000462	PTOS_000462	ROK family protein	975.156	0.423196	5.91964e-05	995.752	0.596202	6.55838e-09	995.752	0.173006	0.135357	7136	730.888	678.013	708.667	6657	780.867	733.785	724.541	7854	766.799	708.171	740.339	9143	915.753	850.477	936.826	9775	994.927	938.39	1007.16	12522	1014.79	940.553	970.688	6265	964.365	847.041	1117.29	8894	958.368	851.078	1069.87	11536	1064.52	938.065	1099.72
PTOS_000463	rplS	rplS 50S ribosomal protein L19	1951.55	-1.37339	1.57591e-40	1951.55	-3.10675	1.56873e-187	722.419	-1.73337	9.35578e-58	6661	1890.61	1753.83	661.495	5686	1848.29	1736.85	618.859	7820	2115.74	1953.98	737.134	2499	693.62	644.178	256.057	2402	677.506	639.007	247.489	3545	796.13	737.89	274.803	438	186.836	164.106	78.1126	653	194.991	173.162	78.5504	814	208.156	183.429	77.5982
PTOS_000464	PTOS_000464	5'-nucleotidase C-terminal domain-containing protein	130.809	0.334493	0.00325368	155.246	0.727655	2.4024e-11	155.246	0.393163	0.000531165	818	104.17	96.6336	81.2345	824	120.176	112.93	89.6834	829	100.632	92.938	78.1438	881	109.713	101.892	90.2706	972	123.008	116.018	100.15	1585	159.707	148.024	122.867	725	138.756	121.875	129.296	1204	161.307	143.249	144.831	1444	165.676	145.995	137.656
PTOS_000465	PTOS_000465	metallophosphatase	155.473	0.0921878	0.450879	152.098	-0.30392	0.0063901	155.473	-0.396108	0.000494036	1321	152.039	141.039	131.187	1143	150.661	141.577	124.403	1400	153.594	141.85	131.968	1436	161.621	150.101	147.138	1301	148.801	140.346	134.048	1713	155.996	144.584	132.789	622	107.588	94.4993	110.927	869	105.223	93.4431	104.533	1054	109.294	96.3104	100.477
PTOS_000466	PTOS_000466	serine hydrolase	57.0021	-0.320264	0.00393461	57.0021	-1.02018	5.27068e-21	43.6041	-0.699918	3.72862e-10	1658	55.6972	51.6678	164.654	1633	62.8257	59.0377	177.734	1639	52.4834	48.4706	154.497	1280	42.0486	39.0514	131.154	1260	42.0628	39.6725	129.824	1757	46.701	43.2847	136.2	451	22.7693	19.9992	80.431	728	25.7288	22.8484	87.5723	808	24.4548	21.5497	77.0262
PTOS_000467	PTOS_000467	serine hydrolase	51.4288	0.255724	0.0236104	44.9776	-0.0192948	0.876383	51.4288	-0.275019	0.0175018	1365	44.9085	41.6596	135.556	1219	45.9306	43.1613	132.675	1406	44.0936	40.7223	132.533	1498	48.1949	44.7596	153.491	1592	52.0496	49.0919	164.031	2076	54.0417	50.0884	160.929	770	38.0725	33.4406	137.321	1226	42.4352	37.6845	147.477	1174	34.7991	30.6652	111.917
PTOS_000468	PTOS_000468	TonB-dependent receptor	23.7704	-0.313218	0.0116037	23.7704	-0.761832	4.06584e-10	18.3301	-0.448614	0.000486604	772	24.3007	22.5427	76.6663	649	23.3964	21.9857	70.6365	787	23.6141	21.8086	74.1848	664	20.4392	18.9823	68.036	587	18.362	17.3185	60.4814	650	16.189	15.0048	50.3871	252	11.9214	10.471	44.9415	381	12.6173	11.2048	45.8311	423	11.9963	10.5712	40.3244
PTOS_000469	PTOS_000469	RagB/SusD family nutrient uptake outer membrane protein	16.3055	-0.550987	1.93387e-05	16.3055	-1.05083	1.22791e-14	10.6548	-0.499841	0.000675691	331	16.8736	15.6528	32.8712	285	16.6389	15.6357	31.0191	317	15.404	14.2262	29.8813	200	9.97015	9.25948	20.4928	216	10.9424	10.3206	22.2555	274	11.0518	10.2434	21.2401	79	6.05243	5.3161	14.0888	136	7.29385	6.4773	16.3597	153	7.02705	6.1923	14.5854
PTOS_000470	PTOS_000470	arylsulfatase	6.73145	0.107044	0.635878	6.56702	-0.0578129	0.80279	6.73145	-0.164857	0.503448	102	7.0148	6.50732	10.1295	82	6.45849	6.06908	8.9248	95	6.22778	5.75161	8.95496	86	5.78371	5.37145	8.81189	97	6.62926	6.25255	9.99437	143	7.78138	7.21214	11.0852	53	5.47791	4.81147	9.45198	69	4.99233	4.43344	8.30012	97	6.01021	5.29625	9.24696
PTOS_000471	PTOS_000471	porin family protein	621.826	0.0239173	0.852009	1093.5	1.02648	1.28955e-23	1093.5	1.00256	4.4507e-22	3801	609.11	565.044	377.472	3846	705.845	663.286	418.595	3604	550.525	508.432	339.723	3911	612.885	569.198	400.736	4075	648.939	612.063	419.866	4314	546.995	506.98	334.415	4760	1146.38	1006.91	848.894	6276	1058.08	939.63	754.95	7453	1076.05	948.223	710.491
PTOS_000472	PTOS_000472	DUF4136 domain-containing protein	1037.99	0.0520132	0.666021	1968.68	1.13108	1.00851e-28	1968.68	1.07907	1.05106e-25	6488	1029.85	955.342	644.315	6007	1092	1026.16	653.796	6557	992.113	916.257	618.081	6847	1062.81	987.051	701.57	6815	1074.99	1013.91	702.181	7528	945.468	876.303	583.56	8346	1990.97	1748.75	1488.42	11116	1856.3	1648.49	1337.16	14396	2058.76	1814.2	1372.36
PTOS_000473	PTOS_000473	aminopeptidase	68.7944	0.882191	3.71973e-15	73.0441	1.11038	1.99687e-23	73.0441	0.228193	0.0576514	548	40.2494	37.3376	54.4212	436	36.6748	34.4635	47.4538	568	39.7669	36.7264	53.5412	942	67.6586	62.8359	96.5209	981	71.6022	67.5334	101.077	1155	67.1223	62.212	89.534	696	76.8268	67.4801	124.124	957	73.9487	65.67	115.119	1033	68.357	60.2367	98.4753
PTOS_000474	PTOS_000474	winged helix DNA-binding protein	143.961	0.874028	3.7104e-13	158.213	1.15863	2.71656e-22	158.213	0.284602	0.0219754	286	81.8699	75.947	28.4023	259	84.9103	79.7907	28.1893	288	78.586	72.5774	27.1477	496	138.846	128.949	50.822	550	156.458	147.568	56.6691	603	136.578	126.587	46.7437	352	151.435	133.011	62.7754	496	149.375	132.653	59.6646	674	173.829	153.179	64.2521
PTOS_000475	PTOS_000475	FAD-dependent oxidoreductase	159.904	0.900934	2.03917e-37	307.749	1.98915	5.1355e-181	307.749	1.08822	3.25862e-56	2156	87.3147	80.9979	214.11	2068	95.916	90.1329	225.079	2213	85.4308	78.8988	208.603	3913	154.968	143.922	400.941	4053	163.115	153.846	417.6	5044	161.629	149.805	391.004	5220	317.712	279.059	930.93	6814	290.322	257.82	819.667	8639	315.214	277.769	823.551
PTOS_000476	PTOS_000476	hypothetical protein	0	#N/A	#N/A	0	#N/A	#N/A	0	#N/A	#N/A	0	0	0	0	0	0	0	0	0	0	0	0	0	0	0	0	0	0	0	0	0	0	0	0	0	0	0	0	0	0	0	0	0	0	0	0
PTOS_000477	PTOS_000477	aspartate kinase	1.82649	4.12286	3.75785e-08	1.96866	4.34269	4.86439e-09	1.96866	0.219829	0.53121	3	0.220828	0.204852	0.297926	0	0	0	0	1	0.0701661	0.0648012	0.0942627	23	1.65559	1.53758	2.35667	26	1.90189	1.79381	2.6789	33	1.92199	1.78139	2.55811	19	2.10189	1.84618	3.38844	26	2.01347	1.78806	3.12758	27	1.7906	1.57789	2.5739
PTOS_000478	PTOS_000478	sigma-54 dependent transcriptional regulator	80.6933	-0.746379	1.78396e-11	80.6933	-1.39794	2.55069e-34	46.0922	-0.651561	6.03181e-08	1114	83.282	77.257	110.63	930	79.6253	74.8244	101.22	1111	79.1725	73.1191	104.726	566	41.3786	38.4291	57.9945	649	48.2158	45.4759	66.8695	823	48.6823	45.121	63.7978	187	21.0103	18.4542	33.3494	359	28.2358	25.0748	43.1847	438	29.5014	25.9969	41.7543
PTOS_000479	kdpA	kdpA potassium-transporting ATPase subunit KdpA	0.925219	0.130567	0.762936	1.00237	0.356727	0.377752	1.00237	0.226159	0.617716	14	0.824062	0.764445	1.39032	10	0.674115	0.63347	1.08839	19	1.06606	0.984546	1.79099	18	1.03609	0.962237	1.84435	17	0.994395	0.937888	1.75159	16	0.745173	0.690661	1.2403	13	1.15	1.0101	2.31841	18	1.11466	0.989875	2.16525	14	0.742443	0.654246	1.33461
PTOS_000480	kdpB	kdpB potassium-transporting ATPase subunit KdpB	0.990802	0.610392	0.149242	1.29898	1.1999	0.00205741	1.29898	0.589513	0.13999	14	0.686517	0.636851	1.39032	8	0.449278	0.422189	0.870712	18	0.841376	0.777046	1.69673	21	1.00701	0.935234	2.15174	26	1.267	1.195	2.6789	18	0.698395	0.647305	1.39533	9	0.663269	0.582577	1.60505	25	1.28974	1.14535	3.00729	44	1.94392	1.713	4.1945
PTOS_000481	PTOS_000481	K(+)-transporting ATPase subunit C	0.714933	-0.363904	0.664833	0.714933	0.0335745	0.966294	0.646442	0.397479	0.672053	6	1.04663	0.970914	0.595852	3	0.59933	0.563194	0.326517	3	0.498837	0.460696	0.282788	1	0.170583	0.158424	0.102464	2	0.346698	0.326997	0.206069	7	0.966154	0.895476	0.54263	3	0.786481	0.690798	0.535018	2	0.367039	0.325949	0.240583	5	0.785807	0.69246	0.476647
PTOS_000482	PTOS_000482	hypothetical protein	1.02167	0.276565	0.660721	0.850998	-0.141607	0.834967	1.02167	-0.418171	0.557645	12	1.60763	1.49132	1.1917	2	0.306857	0.288355	0.217678	5	0.638511	0.589691	0.471314	9	1.17907	1.09503	0.922174	7	0.931924	0.878967	0.721243	9	0.954008	0.884219	0.697667	4	0.805357	0.707378	0.713357	5	0.704714	0.625821	0.601458	5	0.6035	0.531809	0.476647
PTOS_000483	PTOS_000483	sensor protein KdpD	0.805537	-0.714191	0.223252	0.805537	-0.0838248	0.887523	0.602167	0.630366	0.334457	5	0.445375	0.413155	0.496543	11	1.12215	1.05449	1.19723	10	0.849084	0.784164	0.942627	7	0.609744	0.566281	0.717247	4	0.354074	0.333954	0.412139	6	0.422876	0.391941	0.465112	2	0.267738	0.235165	0.356678	7	0.655984	0.582546	0.842041	11	0.882779	0.777912	1.04862
PTOS_000484	PTOS_000484	ATP-binding protein	42.3853	1.18712	1.58151e-23	48.9959	1.53643	8.68824e-39	48.9959	0.349314	0.00343911	258	18.0021	16.6997	25.6216	241	19.2585	18.0973	26.2302	314	20.8846	19.2878	29.5985	627	42.7822	39.7327	64.2448	591	40.9797	38.651	60.8935	786	43.3941	40.2197	60.9296	458	48.0278	42.1848	81.6793	645	47.348	42.0474	77.5881	821	51.6118	45.4807	78.2655
PTOS_000485	PTOS_000485	RNA polymerase sigma-70 factor	62.5657	0.1829	0.167892	58.4201	0.230973	0.0733229	62.5657	0.0480736	0.761396	351	62.5307	58.0069	34.8574	270	55.0874	51.7659	29.3865	326	55.3603	51.1275	30.7296	331	57.6643	53.554	33.9155	334	59.1304	55.7703	34.4136	503	70.9022	65.7154	38.9919	195	52.2089	45.8573	34.7761	302	56.6021	50.2654	36.3281	414	66.4492	58.5556	39.4664
PTOS_000486	PTOS_000486	FecR family protein	44.3517	-0.435264	0.000385122	44.3517	-0.573665	3.64952e-06	31.6346	-0.138401	0.350219	456	45.3188	42.0403	45.2848	363	41.3164	38.8253	39.5086	490	46.4199	42.8707	46.1887	339	32.9463	30.5979	34.7352	320	31.604	29.8081	32.9711	386	30.3534	28.1329	29.9222	163	24.3459	21.384	29.0693	262	27.3939	24.3272	31.5164	292	26.1457	23.0398	27.8362
PTOS_000487	PTOS_000487	TonB-dependent receptor	11.6122	-1.18626	1.3674e-20	11.6122	-1.91143	2.31852e-40	4.86321	-0.725176	4.08094e-06	384	11.3014	10.4838	38.1345	362	12.2015	11.4658	39.3997	404	11.3339	10.4673	38.0821	156	4.48972	4.16969	15.9844	163	4.76725	4.49635	16.7947	229	5.33265	4.94254	17.7518	50	2.21155	1.94249	8.91696	85	2.63184	2.33721	10.2248	115	3.04932	2.68708	10.9629
PTOS_000488	PTOS_000488	RagB/SusD family nutrient uptake outer membrane protein	5.37518	-0.389476	0.0789673	5.37518	-0.90489	9.71112e-05	3.88401	-0.515413	0.0439886	82	5.53702	5.13645	8.14331	72	5.56797	5.23226	7.83641	78	5.02055	4.63669	7.35249	52	3.43367	3.18892	5.32812	54	3.62355	3.41764	5.56387	86	4.5948	4.25867	6.6666	26	2.63852	2.31752	4.63682	39	2.77055	2.46039	4.69137	36	2.19012	1.92995	3.43186
PTOS_000489	PTOS_000489	hypothetical protein	6.82454	-0.759936	2.99091e-05	6.82454	-1.14477	2.70907e-09	3.82334	-0.384836	0.0818811	178	7.4707	6.93023	17.6769	149	7.16192	6.7301	16.217	146	5.84102	5.39442	13.7624	94	3.858	3.583	9.6316	79	3.29493	3.1077	8.13974	130	4.31708	4.00127	10.0774	33	2.08151	1.82828	5.88519	62	2.73761	2.43113	7.45808	80	3.02506	2.66571	7.62636
PTOS_000490	PTOS_000490	glycosyl hydrolase 115 family protein	6.88189	-0.244242	0.176886	6.88189	-0.254292	0.156337	5.52014	-0.0100504	0.96559	200	6.81429	6.32131	19.8617	188	7.33585	6.89354	20.4617	200	6.49554	5.99889	18.8525	136	4.5313	4.20831	13.9351	161	5.45123	5.14146	16.5886	244	6.57788	6.09668	18.9145	77	3.94281	3.46313	13.7321	137	4.91078	4.36101	16.4799	192	5.89379	5.19366	18.3033
PTOS_000491	PTOS_000491	NigD-like protein	29.9841	0.990487	8.67975e-09	77.5991	2.5011	8.40861e-53	77.5991	1.51062	3.43895e-22	100	13.2906	12.3291	9.93087	100	15.2211	14.3033	10.8839	147	18.6232	17.1993	13.8566	196	25.4737	23.658	20.0829	235	31.0377	29.274	24.2132	318	33.4408	30.9944	24.6509	398	79.497	69.8255	70.979	562	78.5812	69.784	67.6039	624	74.719	65.843	59.4856
PTOS_000492	PTOS_000492	lipocalin family protein	32.0839	0.317618	0.0246377	31.8621	0.428455	0.00202825	32.0839	0.110837	0.495562	173	26.4573	24.5433	17.1804	146	25.5714	24.0296	15.8905	196	28.5726	26.388	18.4755	211	31.5555	29.3062	21.6199	194	29.4836	27.8082	19.9887	291	35.2126	32.6367	22.5579	147	33.7864	29.6759	26.2159	182	29.2827	26.0044	21.8931	236	32.5173	28.6545	22.4978
PTOS_000493	PTOS_000493	tRNA-Met	50.9785	-5.66655	2.87727e-08	50.9785	-3.84669	1.28353e-08	3.13674	1.81987	0.167021	26	33.9272	31.4727	2.58203	53	79.205	74.4294	5.76847	32	39.8033	36.76	3.01641	1	1.27605	1.18509	0.102464	0	0	0	0	1	1.03248	0.956947	0.0775186	3	5.88329	5.16753	0.535018	0	0	0	0	3	3.52695	3.10797	0.285988
PTOS_000494	PTOS_000494	START-like domain-containing protein	609.473	0.680866	1.62725e-10	843.56	1.28993	3.9883e-35	843.56	0.609063	1.18409e-08	1540	399.83	370.904	152.935	1293	384.463	361.283	140.729	1630	403.4	372.557	153.648	2154	546.881	507.9	220.707	2205	568.907	536.579	227.192	3469	712.63	660.499	268.912	1807	705.077	619.298	322.259	2931	800.588	710.962	352.575	4382	1025.01	903.251	417.734
PTOS_000495	PTOS_000495	LptF/LptG family permease	154.742	-0.410502	0.000135108	154.742	-0.625209	3.06692e-09	111.577	-0.214707	0.065912	2944	154.79	143.592	292.365	2542	153.067	143.838	276.669	3120	156.37	144.414	294.1	2155	110.801	102.903	220.809	1929	100.789	95.0621	198.754	2960	123.141	114.133	229.455	1048	82.8114	72.7366	186.899	1400	77.4411	68.7716	168.408	2137	101.231	89.2053	203.719
PTOS_000496	PTOS_000496	bifunctional 3,4-dihydroxy-2-butanone-4-phosphate synthase/GTP cyclohydrolase II	408.741	0.107152	0.358347	396.937	-0.360839	0.000624211	408.741	-0.467991	1.31975e-05	4946	409.019	379.428	491.181	4148	392.853	369.166	451.464	4934	388.94	359.202	465.092	5242	423.915	393.699	537.115	5179	425.611	401.426	533.617	5757	376.696	349.139	446.275	2239	278.271	244.416	399.301	3031	263.702	234.181	364.604	3503	260.995	229.991	333.939
PTOS_000497	PTOS_000497	pyridoxal phosphate-dependent aminotransferase	485.151	0.16405	0.146211	452.627	-0.242736	0.0233261	485.151	-0.406785	0.000165216	5422	456.268	423.26	538.452	4646	447.757	420.76	505.666	5658	453.856	419.155	533.338	6088	500.99	465.279	623.8	5809	485.781	458.176	598.529	7039	468.681	434.395	545.653	2707	342.352	300.702	482.764	3869	342.53	304.184	465.408	4059	307.739	271.182	386.942
PTOS_000498	PTOS_000498	glycoside hydrolase family 78 protein	5.2841	-0.67487	0.00128917	5.2841	-1.23993	1.91587e-08	3.14009	-0.565059	0.0208503	123	4.51704	4.19026	12.215	143	6.01433	5.6517	15.564	152	5.32093	4.91409	14.3279	76	2.72933	2.53478	7.78725	87	3.17502	2.9946	8.96402	121	3.51593	3.25873	9.37975	21	1.15902	1.01802	3.74512	51	1.97042	1.74983	6.13487	73	2.41532	2.1284	6.95905
PTOS_000499	PTOS_000499	4Fe-4S binding protein	2400.18	0.613905	4.84747e-05	2524.37	0.826603	2.09106e-08	2524.37	0.212698	0.208237	2331	1369.66	1270.57	231.489	2250	1514.1	1422.81	244.888	3612	2023.07	1868.39	340.477	3999	2297.81	2134.02	409.753	4061	2371.27	2236.52	418.424	5445	2531.47	2346.28	422.089	2079	1835.89	1612.54	370.767	4946	3057.47	2715.19	594.962	5062	2679.75	2361.42	482.558
PTOS_000500	metA	metA homoserine O-succinyltransferase	202.526	0.254742	0.0232093	185.226	0.267686	0.0145517	202.526	0.0129443	0.925492	1548	169.431	157.174	153.73	1485	186.145	174.921	161.626	1694	176.738	163.225	159.681	1867	199.83	185.586	191.3	1775	193.063	182.092	182.887	2479	214.686	198.981	192.169	1082	177.981	156.328	192.963	1581	182.051	161.67	190.181	1984	195.644	172.403	189.134
PTOS_000501	PTOS_000501	U32 family peptidase	129.895	0.230405	0.0397498	136.181	0.441498	3.20456e-05	136.181	0.211093	0.0683833	2009	110.486	102.493	199.511	2057	129.558	121.746	223.882	2052	107.572	99.347	193.427	2278	122.511	113.778	233.413	2336	127.667	120.412	240.689	3206	139.507	129.302	248.525	1636	135.218	118.767	291.763	2357	136.372	121.105	283.527	2764	136.952	120.683	263.491
PTOS_000502	PTOS_000502	hypothetical protein	76.5383	-0.461142	6.52055e-05	76.5383	-0.953715	3.51782e-16	53.3177	-0.492573	6.76968e-05	765	78.8355	73.1322	75.9712	635	74.944	70.4253	69.1128	772	75.8355	70.0372	72.7708	548	55.2248	51.2884	56.1502	486	49.7709	46.9426	50.0749	674	54.9574	50.9371	52.2475	210	32.524	28.5672	37.4512	326	35.3441	31.3873	39.2151	379	35.1887	31.0086	36.1299
PTOS_000503	PTOS_000503	TonB-dependent receptor	2709.63	0.31641	0.0169781	2278.08	0.177118	0.185787	2709.63	-0.139291	0.349743	44376	1867.15	1732.07	4406.92	54976	2649.15	2489.42	5983.53	57793	2317.93	2140.71	5447.72	60426	2486.27	2309.05	6191.48	69058	2887.51	2723.42	7115.37	82757	2755.12	2553.58	6415.21	32196	2035.9	1788.22	5741.81	53480	2367.34	2102.32	6433.19	60125	2279.24	2008.48	5731.68
PTOS_000504	PTOS_000504	LuxR C-terminal-related transcriptional regulator	85.0254	-0.216724	0.181731	85.0254	-0.811677	1.20438e-07	69.8927	-0.594953	0.000205906	445	74.8947	69.4765	44.1924	492	94.8327	89.1149	53.5488	532	85.3487	78.8231	50.1478	369	60.731	56.4021	37.8091	420	70.2455	66.2538	43.2746	591	78.7017	72.9444	45.8135	130	32.882	28.8816	23.1841	233	41.2559	36.6373	28.0279	333	50.4938	44.4956	31.7447
PTOS_000505	PTOS_000505	FAD-binding protein	111.561	-0.0993807	0.407961	111.561	-0.329988	0.00253424	99.6075	-0.230607	0.0497693	1696	107.175	99.4216	168.428	1692	122.453	115.07	184.156	1744	105.053	97.0209	164.394	1421	87.8123	81.553	145.601	1540	96.7091	91.2135	158.673	2286	114.301	105.939	177.208	744	70.6586	62.0624	132.684	1153	76.6543	68.0728	138.696	1459	83.0666	73.199	139.086
PTOS_000506	PTOS_000506	GxxExxY protein	142.953	-0.385172	0.0114363	142.953	-1.03258	7.57256e-12	105.18	-0.64741	4.26321e-05	569	153.686	142.568	56.5066	401	124.042	116.563	43.6445	587	151.131	139.576	55.3322	411	108.557	100.819	42.1126	381	102.265	96.4535	39.2562	490	104.719	97.0581	37.9841	133	53.9881	47.42	23.7191	244	69.3348	61.5727	29.3511	241	58.6466	51.6798	22.9744
PTOS_000507	radA	radA DNA repair protein RadA	146.453	0.128426	0.102192	140.121	0.0282297	0.734027	146.453	-0.100197	0.236406	1768	129.856	120.461	175.578	1779	149.643	140.621	193.625	2012	140.865	130.094	189.657	1924	138.19	128.34	197.14	1943	141.818	133.759	200.196	2742	159.35	147.693	212.556	1096	120.98	106.262	195.46	1533	118.457	105.196	184.407	2000	132.346	116.625	190.659
PTOS_000508	PTOS_000508	type I asparaginase	323.05	1.63103	2.05851e-112	419.593	2.15066	9.00141e-196	419.593	0.519626	2.3787e-13	1172	112.151	104.038	116.39	945	103.564	97.32	102.853	1214	110.736	102.269	114.435	3628	339.497	315.298	371.739	3294	313.24	295.441	339.396	4179	316.413	293.266	323.95	2937	422.381	370.994	523.782	4027	405.412	360.026	484.414	4999	430.985	379.788	476.552
PTOS_000509	thrA	thrA bifunctional aspartate kinase/homoserine dehydrogenase I	173.361	-1.01768	1.6274e-22	173.361	-2.17545	1.8859e-93	81.8426	-1.15777	1.56614e-26	3915	161.48	149.798	388.794	3970	187.534	176.227	432.091	4351	171.069	157.989	410.137	1907	76.9187	71.4359	195.398	2209	90.5445	85.3993	227.604	2392	78.0647	72.354	185.425	510	31.6142	27.7681	90.953	818	35.4961	31.5223	98.3985	876	32.5533	28.6862	83.5086
PTOS_000510	PTOS_000510	cofactor-independent phosphoglycerate mutase	190.601	0.355327	0.00110933	155.938	-0.611996	1.26119e-08	190.601	-0.967323	2.62421e-19	1703	141.181	130.968	169.123	1888	179.253	168.445	205.488	1865	147.379	136.111	175.8	2144	173.812	161.423	219.682	2463	202.911	191.38	253.774	2974	195.078	180.808	230.54	712	88.7088	77.9166	126.977	1119	97.596	86.67	134.606	1041	77.7529	68.5165	99.238
PTOS_000511	thrC	thrC threonine synthase	229.997	0.270037	0.0140925	234.246	0.443504	2.62736e-05	234.246	0.173467	0.141158	2241	172.94	160.429	222.551	2742	242.339	227.728	298.437	2498	183.756	169.706	235.468	2773	209.265	194.349	284.132	3055	234.285	220.971	314.771	4036	246.44	228.412	312.865	1933	224.187	196.913	344.73	3100	251.684	223.508	372.904	3263	226.869	199.918	311.06
PTOS_000512	PTOS_000512	DMT family transporter	61.289	0.130605	0.352354	178.817	1.82042	7.25975e-52	178.817	1.68982	1.14771e-44	547	57.9755	53.7813	54.3219	533	64.6973	60.7965	58.0112	526	53.1419	49.0787	49.5822	620	64.2602	59.6797	63.5275	587	61.8263	58.313	60.4814	689	57.7806	53.5537	53.4103	1237	197.038	173.067	220.606	1523	169.823	150.811	183.204	1776	169.591	149.445	169.305
PTOS_000513	PTOS_000513	thiamine diphosphokinase	82.2607	0.0948582	0.470908	84.8173	0.282072	0.0182765	84.8173	0.187213	0.151411	464	74.7134	69.3083	46.0792	490	90.3606	84.9124	53.3311	507	77.8185	71.8686	47.7912	476	74.9516	69.609	48.7728	495	79.2071	74.7061	51.0022	727	92.6234	85.8477	56.356	323	78.1641	68.6547	57.6036	484	81.9908	72.8119	58.2211	650	94.2969	83.0951	61.9642
PTOS_000514	pnuC	pnuC nicotinamide riboside transporter PnuC	31.2198	-1.43777	5.50684e-13	31.2198	-2.46241	3.15048e-25	11.0783	-1.02464	9.69776e-05	157	27.5303	25.5386	15.5915	157	31.5292	29.6281	17.0877	207	34.5999	31.9545	19.5124	61	10.46	9.71445	6.25029	67	11.6752	11.0117	6.90332	80	11.0996	10.2876	6.20149	13	3.42593	3.00913	2.31841	28	5.16545	4.58717	3.36816	36	5.68743	5.01181	3.43186
PTOS_000515	PTOS_000515	TonB-dependent receptor	52.3497	-2.23146	6.86368e-82	52.3497	-3.57748	3.55165e-141	10.6672	-1.34603	8.4994e-19	1047	47.387	43.9588	103.976	1136	58.8834	55.3331	123.641	1177	50.7789	46.8964	110.947	224	9.9141	9.20742	22.9519	257	11.5591	10.9022	26.4799	294	10.5285	9.75827	22.7905	52	3.53704	3.10673	9.27364	86	4.09496	3.63653	10.3451	92	3.75149	3.30584	8.77031
PTOS_000516	PTOS_000516	mechanosensitive ion channel	223.861	-0.0263917	0.838426	328.554	0.759728	3.67483e-13	328.554	0.78612	1.37476e-13	2020	224.021	207.814	200.604	1865	236.874	222.592	202.985	1993	210.688	194.579	187.866	1907	206.814	192.073	195.398	1935	213.254	201.135	199.372	2403	210.861	195.436	186.277	1959	326.509	286.787	349.366	2844	331.822	294.675	342.109	3276	327.329	288.445	312.299
PTOS_000517	PTOS_000517	hypothetical protein	194.276	2.1348	1.52168e-24	689.609	4.08882	2.30085e-89	689.609	1.95402	8.78982e-24	105	43.9585	40.7784	10.4274	97	46.508	43.7039	10.5574	119	47.4893	43.8583	11.2173	385	157.619	146.384	39.4486	444	184.721	174.224	45.7474	726	240.49	222.897	56.2785	664	417.779	366.952	118.417	1367	602.09	534.686	164.439	2781	1048.96	924.35	265.111
PTOS_000518	PTOS_000518	RNA polymerase sigma-70 factor	38.0294	-1.92229	1.69798e-26	38.0294	-2.65901	3.13095e-35	9.62049	-0.73672	0.0032017	219	37.4224	34.7151	21.7486	187	36.5958	34.3893	20.3529	246	40.0698	37.0061	23.1886	60	10.0261	9.31144	6.14783	52	8.83018	8.3284	5.3578	74	10.0052	9.27327	5.73638	24	6.16344	5.4136	4.28014	22	3.95503	3.51226	2.64641	38	5.85025	5.15529	3.62252
PTOS_000519	PTOS_000519	FecR domain-containing protein	20.8498	-0.329292	0.0801962	45.1704	1.32036	2.3867e-15	45.1704	1.64965	3.3502e-22	244	24.5408	22.7655	24.2313	171	19.6969	18.5093	18.6115	191	18.3117	16.9116	18.0042	150	14.7531	13.7015	15.3696	155	15.4921	14.6117	15.9704	219	17.4281	16.1531	16.9766	259	39.1493	34.3864	46.1898	396	41.9019	37.211	47.6355	601	54.46	47.9906	57.293
PTOS_000520	PTOS_000520	glycoside hydrolase family 95 protein	3.65455	-0.0986461	0.664833	5.08211	0.689484	0.000343828	5.08211	0.78813	6.53343e-05	89	3.72136	3.45214	8.83847	73	3.49572	3.28495	7.94525	94	3.74657	3.46011	8.86069	70	2.86222	2.6582	7.17247	85	3.5319	3.3312	8.75795	104	3.44073	3.18903	8.06194	73	4.58731	4.02923	13.0188	107	4.70689	4.17995	12.8712	158	5.95212	5.24506	15.0621
PTOS_000521	PTOS_000521	TonB-dependent receptor	2.15659	0.556811	0.0200317	5.11008	1.97911	2.43598e-20	5.11008	1.4223	4.66157e-12	44	1.34704	1.24959	4.36958	52	1.82319	1.71326	5.65963	48	1.40076	1.29366	4.52461	79	2.36509	2.1965	8.09464	76	2.31216	2.18077	7.83064	74	1.79252	1.66139	5.73638	90	4.14089	3.63711	16.0505	165	5.31435	4.7194	19.8481	213	5.87502	5.17712	20.3052
PTOS_000522	PTOS_000522	RagB/SusD family nutrient uptake outer membrane protein	2.43084	0.536938	0.0420655	2.81573	0.896106	0.000385215	2.81573	0.359168	0.167363	24	1.53693	1.42574	2.38341	30	2.20022	2.06756	3.26517	26	1.58712	1.46577	2.45083	38	2.37968	2.21006	3.89362	35	2.22735	2.10078	3.60621	53	2.68549	2.48904	4.10849	28	2.69479	2.36694	4.9935	34	2.29066	2.03422	4.08991	60	3.46176	3.05053	5.71977
PTOS_000523	PTOS_000523	DUF4982 domain-containing protein	1.98952	0.40644	0.14953	1.97452	0.538232	0.0491783	1.98952	0.131792	0.681587	36	1.23537	1.146	3.57511	51	2.00432	1.88347	5.55079	46	1.50469	1.38964	4.33608	41	1.37585	1.27778	4.20102	67	2.2848	2.15496	6.90332	85	2.30791	2.13908	6.58908	37	1.90818	1.67604	6.59855	41	1.48019	1.31448	4.93195	82	2.53519	2.23403	7.81702
PTOS_000524	PTOS_000524	beta-galactosidase	3.21384	0.558532	0.0128934	3.84474	0.920733	2.0324e-05	3.84474	0.362202	0.113348	71	2.56244	2.37707	7.05092	50	2.06666	1.94205	5.44195	64	2.20176	2.03342	6.03281	81	2.85874	2.65497	8.29957	88	3.15615	2.9768	9.06705	127	3.62665	3.36134	9.84486	82	4.44769	3.90658	14.6238	101	3.83492	3.4056	12.1494	100	3.25162	2.86535	9.53295
PTOS_000525	PTOS_000525	glycoside hydrolase 43 family protein	4.94949	0.250011	0.287299	5.45536	0.5231	0.0167502	5.45536	0.273088	0.254485	67	4.25802	3.94998	6.65368	71	5.16766	4.85608	7.72757	62	3.75595	3.46877	5.84429	68	4.22606	3.92482	6.96754	83	5.24191	4.94404	8.55188	107	5.3805	4.9869	8.29449	56	5.34867	4.69795	9.98699	80	5.34888	4.75007	9.62333	99	5.66855	4.99517	9.43762
PTOS_000526	PTOS_000526	DUF4250 domain-containing protein	17.6505	-1.56654	1.49827e-05	17.6505	-2.38078	2.53932e-07	5.78909	-0.814246	0.154174	33	18.7329	17.3777	3.27719	26	16.9031	15.884	2.82981	32	17.3156	15.9916	3.01641	11	6.1063	5.67104	1.1271	12	6.76942	6.38475	1.23642	10	4.49156	4.16299	0.775186	2	1.70626	1.49868	0.356678	2	1.19443	1.06071	0.240583	10	5.11441	4.50686	0.953295
PTOS_000527	PTOS_000527	hypothetical protein	1.20624	0.379001	0.389307	0.946777	-0.0381982	0.940878	1.20624	-0.417199	0.39626	14	1.14924	1.0661	1.39032	8	0.752101	0.706753	0.870712	12	0.938987	0.867193	1.13115	11	0.883018	0.820076	1.1271	20	1.63152	1.53881	2.06069	17	1.10418	1.0234	1.31782	9	1.11033	0.975245	1.60505	6	0.518172	0.460163	0.721749	12	0.8875	0.782072	1.14395
PTOS_000528	PTOS_000528	TonB-dependent receptor	0.583264	-0.96418	0.0361157	0.583264	-0.437579	0.33869	0.397874	0.526601	0.346166	15	0.644081	0.597485	1.48963	10	0.491758	0.462108	1.08839	15	0.613953	0.567011	1.41394	9	0.377907	0.35097	0.922174	6	0.256023	0.241474	0.618208	7	0.237823	0.220425	0.54263	8	0.516254	0.453447	1.42671	9	0.406566	0.361051	1.08262	7	0.270801	0.238632	0.667306
PTOS_000529	PTOS_000529	hypothetical protein	0.401579	-2.62474	0.350624	0.401579	-2.48949	0.397378	0	0.135254	0.974523	0	0	0	0	0	0	0	0	2	1.20474	1.11263	0.188525	0	0	0	0	0	0	0	0	0	0	0	0	0	0	0	0	0	0	0	0	0	0	0	0
PTOS_000530	PTOS_000530	AraC family transcriptional regulator	51.8165	3.36497	2.3785e-69	70.2221	3.94946	5.75362e-96	70.2221	0.584495	0.000345513	34	3.38909	3.14391	3.3765	63	7.19196	6.75833	6.85686	56	5.32093	4.91409	5.27871	514	50.1027	46.5314	52.6664	581	57.5518	54.2814	59.8632	606	47.7951	44.2987	46.9763	451	67.5625	59.3429	80.431	766	80.3291	71.3362	92.1433	699	62.7748	55.3176	66.6353
PTOS_000531	PTOS_000531	tRNA-Lys	4.71468	0.332842	0.70869	3.71782	-1.54445	0.207399	4.71468	-1.87729	0.136295	2	2.75278	2.55364	0.198617	2	3.15264	2.96256	0.217678	4	5.24804	4.84678	0.377051	3	4.03791	3.75009	0.307391	5	6.83897	6.45034	0.515173	3	3.26715	3.02815	0.232556	0	0	0	0	0	0	0	0	2	2.48014	2.18552	0.190659
PTOS_000532	PTOS_000532	AI-2E family transporter	97.0118	0.1174	0.33625	93.6232	-0.453962	5.11702e-05	97.0118	-0.571362	4.94922e-07	1027	90.5171	83.9687	101.99	1036	104.574	98.2685	112.757	1021	85.7789	79.2204	96.2422	1127	97.1354	90.2115	115.477	1080	94.5938	89.2184	111.277	1424	99.3061	92.0415	110.386	490	64.9054	57.009	87.3862	591	54.8008	48.6658	71.0923	739	58.6824	51.7114	70.4485
PTOS_000533	PTOS_000533	thymidine kinase	172.51	-0.877943	3.38608e-15	172.51	-1.08408	1.07782e-21	90.0786	-0.206139	0.114482	1058	177.174	164.356	105.069	820	157.264	147.782	89.248	1147	183.093	169.094	108.119	565	92.5243	85.9291	57.892	497	82.7082	78.0083	51.2082	717	95.0033	88.0535	55.5808	251	63.1702	55.4849	44.7631	417	73.4665	65.2419	50.1616	497	74.9849	66.0773	47.3787
PTOS_000534	PTOS_000534	hypothetical protein	352.537	0.513286	8.48981e-13	436.017	0.962968	1.85722e-42	436.017	0.449682	3.77481e-10	2108	252.149	233.907	209.343	1843	252.472	237.25	200.59	2353	268.289	247.776	221.8	2931	342.843	318.405	300.321	2892	343.766	324.231	297.976	3920	371.003	343.863	303.873	2282	410.228	360.32	406.97	3435	432.267	383.874	413.202	4320	465.557	410.253	411.823
PTOS_000535	rsmI	rsmI 16S rRNA (cytidine(1402)-2'-O)-methyltransferase	284.412	0.228081	0.0433773	303.678	0.465636	1.28586e-05	303.678	0.237555	0.0391407	1651	245.758	227.979	163.959	1506	256.737	241.257	163.912	1815	257.533	237.842	171.087	1895	275.844	256.182	194.169	1736	256.797	242.204	178.868	2722	320.594	297.141	211.006	1437	321.471	282.362	256.273	1670	261.527	232.249	200.887	2446	328.036	289.068	233.176
PTOS_000536	PTOS_000536	hypothetical protein	1746.27	1.00636	8.78015e-23	2170.95	1.46286	2.87165e-47	2170.95	0.456492	1.63196e-05	8270	968.464	898.401	821.283	6338	850.026	798.775	689.822	8129	907.423	838.042	766.262	15625	1789.33	1661.79	1601	15695	1826.49	1722.7	1617.13	17516	1623	1504.27	1357.82	12434	2188.33	1922.1	2217.47	17214	2120.8	1883.37	2070.7	20887	2203.72	1941.94	1991.15
PTOS_000537	PTOS_000537	YjjG family noncanonical pyrimidine nucleotidase	117.103	-1.11722	1.82962e-22	117.103	-1.62406	2.44293e-41	51.8454	-0.506844	0.000110325	848	122.95	114.055	84.2138	632	104.942	98.6151	68.7863	893	123.418	113.981	84.1766	361	51.1838	47.5354	36.9894	358	51.5814	48.6503	36.8864	460	52.771	48.9106	35.6586	140	30.5059	26.7946	24.9675	188	28.6767	25.4663	22.6148	303	39.5802	34.8784	28.8848
PTOS_000538	PTOS_000538	MarC family protein	79.4174	-0.791436	5.18792e-07	79.4174	-0.924707	5.79919e-09	43.9721	-0.133271	0.50359	514	80.0698	74.2772	51.0447	458	81.7096	76.783	49.8483	515	76.4728	70.6258	48.5453	218	33.209	30.8418	22.3371	265	41.0232	38.6921	27.3042	468	57.6842	53.4644	36.2787	123	28.7962	25.2929	21.9357	230	37.694	33.4742	27.6671	299	41.9643	36.9793	28.5035
PTOS_000539	PTOS_000539	SusD/RagB family nutrient-binding outer membrane lipoprotein	231.341	0.337588	0.00174964	191.509	-0.878216	6.72528e-17	231.341	-1.2158	1.16207e-30	3135	197.365	183.087	311.333	2566	185.008	173.853	279.281	3202	192.153	177.462	301.829	3984	245.27	227.787	408.216	3801	237.798	224.285	391.635	4235	210.956	195.524	328.291	998	94.425	82.9374	177.982	1477	97.8255	86.8739	177.671	1373	77.8764	68.6253	130.887
PTOS_000540	PTOS_000540	SusC/RagA family TonB-linked outer membrane protein	245.106	-0.445628	2.35264e-05	245.106	-1.93846	9.41072e-79	172.028	-1.49283	2.34611e-46	8118	256.258	237.719	806.188	6477	234.156	220.037	704.95	8139	244.903	226.178	767.204	5960	183.979	170.865	610.684	5617	176.202	166.189	578.746	6242	155.904	144.499	483.871	1199	56.8816	49.9615	213.829	1812	60.1764	53.4396	217.968	1715	48.7749	42.9808	163.49
PTOS_000541	PTOS_000541	Tsr0667 family tyrosine-type DNA invertase	9.13737	0.308342	0.120467	9.65118	0.515624	0.0066019	9.65118	0.207282	0.328949	92	7.82052	7.25475	9.1364	67	6.52266	6.12938	7.29222	105	8.50808	7.85756	9.89758	99	8.22955	7.64295	10.1439	118	9.968	9.40157	12.1581	137	9.21455	8.54047	10.62	80	10.2203	8.97687	14.2671	99	8.85365	7.86247	11.9089	129	9.87963	8.70601	12.2975
PTOS_000542	PTOS_000542	SusC/RagA family TonB-linked outer membrane protein	41.2047	-0.339732	0.00262702	41.2047	-1.76162	4.0542e-52	31.2465	-1.42188	1.75667e-33	1183	42.1055	39.0594	117.482	995	40.5583	38.1129	108.295	1207	40.9502	37.8192	113.775	907	31.5686	29.3183	92.9347	905	32.0097	30.1907	93.2464	1071	30.1613	27.9549	83.0224	198	10.5912	9.30265	35.3112	302	11.3084	10.0424	36.3281	311	9.97282	8.78813	29.6475
PTOS_000543	PTOS_000543	RagB/SusD family nutrient uptake outer membrane protein	39.267	0.168335	0.177905	36.338	-1.38416	5.25199e-28	39.267	-1.55249	1.18188e-34	561	37.5033	34.7901	55.7122	413	31.6198	29.7133	44.9505	626	39.891	36.841	59.0085	598	39.0931	36.3066	61.2733	590	39.1955	36.9682	60.7905	747	39.5123	36.6218	57.9064	127	12.7595	11.2072	22.6491	152	10.6903	9.49349	18.2843	218	13.13	11.5703	20.7818
PTOS_000544	PTOS_000544	TonB-dependent receptor	384.359	-0.0471911	0.695023	384.359	-0.890482	3.15049e-18	355.576	-0.843291	5.01441e-16	11321	406.394	376.993	1124.27	8708	358	336.415	947.77	11359	388.684	358.966	1070.73	10822	379.895	352.816	1108.86	10344	369.002	348.034	1065.79	11190	317.832	294.582	867.433	3557	191.898	168.552	634.352	4873	184.034	163.431	586.181	4992	161.451	142.272	475.885
PTOS_000545	PTOS_000545	RagB/SusD family nutrient uptake outer membrane protein	333.989	0.377156	0.000406732	268.63	-0.265981	0.0130634	333.989	-0.643137	1.26338e-09	4170	279.511	259.29	414.117	3258	250.102	235.022	354.598	4324	276.276	255.153	407.592	5241	343.535	319.048	537.013	5098	339.58	320.283	525.271	6012	318.851	295.526	466.042	1971	198.552	174.396	351.507	2901	204.574	181.672	348.966	2928	176.823	155.818	279.125
PTOS_000546	PTOS_000546	TonB-dependent receptor	225.913	0.133975	0.243165	215.332	-0.485992	3.00084e-06	225.913	-0.619967	4.30275e-09	6484	224.342	208.113	643.918	5300	210.013	197.351	576.847	6417	211.639	195.457	604.884	6738	227.978	211.728	690.401	7032	241.783	228.044	724.54	7597	207.978	192.763	588.909	2560	133.117	116.922	456.548	3926	142.909	126.91	472.265	3941	122.851	108.257	375.693
PTOS_000547	PTOS_000547	RagB/SusD family nutrient uptake outer membrane protein	290.463	0.621752	3.32487e-09	207.644	0.285658	0.00772794	290.463	-0.336094	0.00227731	2736	197.064	182.807	271.709	2404	198.302	186.346	261.649	2864	196.634	181.6	269.968	4121	290.26	269.57	422.253	4177	298.974	281.985	430.376	4951	282.156	261.515	383.795	2063	223.313	196.145	367.914	2887	218.765	194.274	347.282	2787	180.855	159.371	265.683
PTOS_000548	hflX	hflX GTPase HflX	237.276	-0.0671276	0.402735	237.276	0.160942	0.0288382	229.665	0.228069	0.00245016	2918	233.805	216.89	289.783	2704	248.128	233.168	294.301	3010	229.895	212.317	283.731	2604	204.034	189.49	266.816	2741	218.25	205.848	282.418	3596	227.978	211.301	278.757	1722	207.36	182.133	307.1	2724	229.622	203.916	327.674	3491	252.012	222.075	332.795
PTOS_000549	PTOS_000549	DUF4954 family protein	310.874	-0.0905849	0.4411	310.874	0.124254	0.261083	293.477	0.214839	0.0585077	6094	307.382	285.145	605.187	5763	332.91	312.837	627.239	6080	292.33	269.979	573.117	5472	269.908	250.669	560.682	5323	266.815	251.653	548.454	7552	301.4	279.352	585.421	3921	297.233	261.072	699.268	5368	284.857	252.967	645.725	6565	298.342	262.901	625.838
PTOS_000550	PTOS_000550	M1 family aminopeptidase	100.063	-1.26006	3.58905e-66	100.063	-1.9687	3.91907e-140	39.9136	-0.708637	6.79818e-18	2393	95.6407	88.7216	237.646	2428	111.135	104.434	264.261	2452	93.4146	86.2723	231.132	958	37.442	34.7731	98.1603	1006	39.9555	37.685	103.653	1339	42.3434	39.2459	103.797	365	21.9239	19.2566	65.0938	535	22.4954	19.977	64.356	616	22.1811	19.5462	58.723
PTOS_000551	PTOS_000551	fumarate hydratase	853.462	-0.0613982	0.604918	853.462	-0.135811	0.214953	782.418	-0.074413	0.55768	13242	807.84	749.397	1315.05	12952	904.921	850.36	1409.68	14576	847.626	782.818	1373.97	12571	749.954	696.497	1288.07	13221	801.52	755.973	1362.22	16486	795.779	737.565	1277.97	6999	641.7	563.631	1248.2	10691	686.166	609.349	1286.04	12557	690.177	608.19	1197.05
PTOS_000552	PTOS_000552	acyltransferase	104.706	-0.103672	0.396003	104.706	-0.709122	1.50605e-10	93.2043	-0.60545	1.03084e-07	1237	108.455	100.609	122.845	1106	111.055	104.359	120.376	1132	94.6066	87.3731	106.705	1082	92.7686	86.156	110.866	1068	93.053	87.7652	110.041	1352	93.7914	86.9302	104.805	446	58.7678	51.6182	79.5393	610	56.2665	49.9674	73.3779	660	52.1348	45.9416	62.9175
PTOS_000553	PTOS_000553	alpha-N-acetylglucosaminidase	66.9821	0.144735	0.0703935	63.2713	0.193241	0.0126854	66.9821	0.0485057	0.603591	1342	62.5126	57.9902	133.272	1216	64.871	60.9597	132.348	1406	62.4302	57.6569	132.533	1437	65.4584	60.7925	147.24	1434	66.3808	62.6087	147.752	1875	69.107	64.0516	145.347	902	63.146	55.4637	160.862	1266	62.0423	55.0966	152.289	1515	63.5815	56.0285	144.424
PTOS_000554	PTOS_000554	amino acid permease	110.26	-0.697493	9.2917e-11	110.26	-1.20175	1.45527e-28	65.0493	-0.504259	1.01721e-05	1798	108.308	100.472	178.557	1695	116.934	109.884	184.482	1838	105.538	97.4688	173.255	1123	66.1519	61.4365	115.067	1127	67.4639	63.6302	116.12	1291	61.532	57.0307	100.077	433	39.1996	34.4306	77.2209	715	45.3121	40.2394	86.0085	738	40.0524	35.2945	70.3532
PTOS_000555	PTOS_000555	TolC family protein	6.6316	0.814636	0.000704492	10.4056	1.60067	2.37719e-12	10.4056	0.78603	0.000458801	58	4.39491	4.07696	5.7599	60	5.20685	4.89291	6.53034	33	2.38358	2.20134	3.11067	98	7.26175	6.74413	10.0415	77	5.79817	5.46869	7.93367	114	6.8349	6.3349	8.83712	92	10.4769	9.20231	16.4072	124	9.88513	8.77849	14.9162	159	10.8548	9.56534	15.1574
PTOS_000556	PTOS_000556	efflux RND transporter permease subunit	3.20841	0.159518	0.491913	3.02438	0.168656	0.459699	3.20841	0.00913808	0.973629	83	2.74689	2.54817	8.24262	92	3.48701	3.27677	10.0132	90	2.83923	2.62215	8.48364	90	2.91272	2.7051	9.22174	99	3.25594	3.07092	10.2004	132	3.45655	3.20369	10.2325	73	3.63087	3.18914	13.0188	70	2.43725	2.1644	8.42041	100	2.98172	2.62751	9.53295
PTOS_000557	PTOS_000557	efflux RND transporter periplasmic adaptor subunit	36.1756	-0.197226	0.222819	36.1756	-0.626279	4.22779e-05	30.0919	-0.429053	0.00827803	399	36.9836	34.308	39.6242	361	38.3218	36.0112	39.2909	376	33.2214	30.6814	35.4428	282	25.561	23.739	28.8948	318	29.2915	27.627	32.765	483	35.4233	32.8319	37.4415	139	19.3631	17.0074	24.7891	186	18.1379	16.1074	22.3742	279	23.2993	20.5316	26.5969
PTOS_000558	rsgA	rsgA ribosome small subunit-dependent GTPase A	451.972	0.826643	5.62488e-32	362.813	0.653713	2.07509e-20	451.972	-0.17293	0.0227062	2318	249.63	231.571	230.198	2329	287.247	269.928	253.486	2558	262.59	242.513	241.124	4144	436.412	405.304	424.61	4212	450.765	425.15	433.982	5501	468.739	434.449	426.43	2066	334.378	293.698	368.449	3290	372.751	331.021	395.759	3930	381.311	336.014	374.645
PTOS_000559	frr	frr ribosome recycling factor	675.262	0.309338	1.65159e-05	589.862	0.25917	0.000301888	675.262	-0.0501684	0.564645	3092	553.786	513.722	307.062	2754	564.896	530.836	299.743	3439	587.123	542.232	324.169	3587	628.242	583.461	367.538	3836	682.746	643.949	395.241	5044	714.798	662.508	391.004	1930	519.498	456.296	344.195	3220	606.733	538.809	387.339	3987	643.357	566.931	380.079
PTOS_000560	PTOS_000560	SH3 domain-containing protein	3.28561	0.701944	0.0278036	2.10327	-0.616263	0.111581	3.28561	-1.31821	0.000280438	19	1.8027	1.67228	1.88687	24	2.60785	2.45061	2.61214	21	1.89925	1.75404	1.97952	32	2.96902	2.75738	3.27884	42	3.96002	3.73499	4.32746	39	2.92779	2.71361	3.02323	6	0.855549	0.751463	1.07004	9	0.898361	0.797789	1.08262	19	1.62415	1.43121	1.81126
PTOS_000561	PTOS_000561	L,D-transpeptidase	2.59731	0.348698	0.407961	2.0934	-0.537787	0.267978	2.59731	-0.886486	0.0636039	16	2.91237	2.70167	1.58894	7	1.45924	1.37126	0.761873	11	1.90859	1.76266	1.03689	16	2.848	2.64499	1.63942	13	2.35152	2.21789	1.33945	18	2.59241	2.40277	1.39533	5	1.36779	1.20139	0.891696	6	1.14899	1.02036	0.721749	8	1.31196	1.15611	0.762636
PTOS_000562	PTOS_000562	SH3 domain-containing protein	4.94091	-0.352202	0.0448482	4.94091	-0.168098	0.355459	3.75775	0.184104	0.365162	125	4.49198	4.16701	12.4136	127	5.22678	4.91163	13.8226	149	5.10398	4.71373	14.0451	103	3.61958	3.36158	10.5538	112	3.99967	3.77239	11.5399	125	3.55422	3.29421	9.68983	58	3.13242	2.75133	10.3437	104	3.93188	3.49171	12.5103	130	4.20896	3.70897	12.3928
PTOS_000563	PTOS_000563	Hsp70 family protein	12.1336	0.809935	3.96485e-06	10.9055	0.813116	4.18032e-06	12.1336	0.00318087	0.987994	127	8.02549	7.44489	12.6122	80	5.78976	5.44067	8.70712	127	7.65009	7.06517	11.9714	175	10.8143	10.0435	17.9312	206	12.9364	12.2013	21.2251	253	12.6501	11.7247	19.6122	101	9.5921	8.42513	18.0123	156	10.3713	9.2102	18.7655	224	12.7532	11.2382	21.3538
PTOS_000564	grpE	grpE nucleotide exchange factor GrpE	22.54	1.93547	7.11706e-21	19.8977	1.8968	8.66046e-20	22.54	-0.0386785	0.869521	50	5.91735	5.48927	4.96543	52	7.04796	6.623	5.65963	49	5.52775	5.1051	4.61887	194	22.4519	20.8515	19.878	228	26.8146	25.2908	23.4919	196	18.3535	17.0109	15.1936	115	20.4541	17.9656	20.509	167	20.7928	18.465	20.0887	173	18.4462	16.2549	16.492
PTOS_000565	PTOS_000565	6-bladed beta-propeller	80.5095	0.864695	1.30685e-14	84.7287	1.07924	3.38362e-22	84.7287	0.214548	0.0762699	508	43.9639	40.7834	50.4488	501	49.6561	46.6622	54.5284	548	45.2072	41.7508	51.656	973	82.3454	76.4757	99.6973	866	74.4782	70.246	89.228	1237	84.7049	78.5084	95.8905	632	82.2005	72.2	112.71	875	79.6673	70.7485	105.255	1184	92.3183	81.3516	112.87
PTOS_000566	pyrH	pyrH UMP kinase	247.121	0.942248	3.17717e-36	211.196	0.859476	7.64076e-30	247.121	-0.0827712	0.344156	919	129.871	120.475	91.2647	793	128.343	120.604	86.3094	1065	143.463	132.494	100.39	1751	241.978	224.729	179.414	1794	251.94	237.623	184.844	2213	247.447	229.346	171.549	940	199.64	175.352	167.639	1415	210.374	186.822	170.213	1756	223.575	197.016	167.399
PTOS_000567	PTOS_000567	MATE family efflux transporter	54.5766	-0.0824811	0.523202	54.5766	0.14767	0.218612	52.4931	0.230151	0.063203	715	54.6734	50.7181	71.0057	681	59.6375	56.0417	74.1194	678	49.419	45.6405	63.9101	658	49.2027	45.6955	67.4212	662	50.3044	47.4459	68.209	799	48.3417	44.8054	61.9374	467	53.6674	47.1383	83.2844	667	53.658	47.651	80.2345	728	50.1539	44.196	69.3999
PTOS_000568	PTOS_000568	glycoside hydrolase family 16 protein	11.2803	-0.136321	0.558086	11.6148	0.251697	0.243106	11.6148	0.388018	0.0834585	144	10.9362	10.1451	14.3005	131	11.3941	10.7071	14.2579	159	11.5106	10.6305	14.9878	126	9.3577	8.69068	12.9104	100	7.54716	7.11829	10.3035	209	12.5591	11.6403	16.2014	72	8.21792	7.21814	12.8404	132	10.5467	9.36603	15.8785	235	16.0796	14.1695	22.4024
PTOS_000569	PTOS_000569	tetratricopeptide repeat protein	100.946	1.44669	2.62239e-34	188.856	2.49377	1.34437e-102	188.856	1.04708	1.81366e-21	245	35.9894	33.3858	24.3306	270	45.4229	42.6842	29.3865	253	35.4262	32.7175	23.8485	652	93.6591	86.983	66.8064	667	97.3673	91.8344	68.7241	962	111.812	103.633	74.5729	773	170.653	149.891	137.856	1285	198.587	176.355	154.575	1491	197.329	173.888	142.136
PTOS_000570	PTOS_000570	zinc-dependent metalloproteinase lipoprotein	132.069	0.107559	0.369128	203.724	0.877254	5.88563e-17	203.724	0.769695	5.28964e-13	1635	125.308	116.243	162.37	1483	130.169	122.32	161.408	1760	128.579	118.748	165.902	1740	130.408	121.113	178.287	1661	126.506	119.317	171.141	2297	139.293	129.103	178.06	1578	181.758	159.646	281.419	2426	195.611	173.712	291.827	3386	233.804	206.03	322.786
PTOS_000571	PTOS_000571	biotin--[acetyl-CoA-carboxylase] ligase	37.8145	-1.45842	2.12538e-21	37.8145	-2.57292	1.32696e-42	13.1043	-1.1145	5.98286e-08	279	37.0807	34.3981	27.7071	247	37.5961	35.3293	26.8832	306	38.7667	35.8027	28.8444	101	13.1268	12.1911	10.3488	86	11.3585	10.713	8.86098	141	14.8275	13.7428	10.9301	23	4.59405	4.03514	4.1018	41	5.7328	5.09101	4.93195	50	5.9871	5.27588	4.76647
PTOS_000572	PTOS_000572	MmcQ/YjbR family DNA-binding protein	47.6271	-0.718119	4.39048e-05	47.6271	-1.69886	1.81665e-17	27.4515	-0.980741	4.3827e-06	162	45.5944	42.2959	16.088	157	50.6056	47.5544	17.0877	174	46.6811	43.1119	16.4017	101	27.7979	25.8164	10.3488	82	22.9345	21.6312	8.44885	142	31.6221	29.3088	11.0076	22	9.30559	8.17348	3.92346	46	13.6205	12.0957	5.53341	56	14.2	12.5132	5.33845
PTOS_000573	PTOS_000573	YraN family protein	63.4414	-0.255401	0.0700237	63.4414	-0.449179	0.00141564	50.8314	-0.193777	0.229716	253	69.4552	64.4305	25.1251	198	62.2518	58.4983	21.5501	224	58.6174	54.1356	21.1148	193	51.8125	48.1193	19.7755	170	46.3779	43.7425	17.5159	250	54.3037	50.3312	19.3797	96	39.6077	34.7891	17.1206	129	37.2574	33.0864	15.5176	179	44.2731	39.0139	17.064
PTOS_000574	PTOS_000574	hypothetical protein	96.5761	0.726822	1.07022e-05	94.0317	0.837335	3.51989e-07	96.5761	0.110513	0.56955	142	60.973	56.562	14.1018	121	59.5027	55.9151	13.1695	152	62.2139	57.4571	14.3279	238	99.9354	92.812	24.3864	190	81.0739	76.4669	19.5766	320	108.719	100.766	24.806	117	75.5022	66.3166	20.8657	185	83.5719	74.216	22.2539	318	123.021	108.407	30.3148
PTOS_000575	PTOS_000575	nucleoside deaminase	122.724	0.963273	1.62595e-13	133.87	1.23018	2.14442e-21	133.87	0.266904	0.0524623	277	63.5435	58.9464	27.5085	270	70.9344	66.6575	29.3865	287	62.7578	57.9594	27.0534	504	113.062	105.002	51.6417	463	105.548	99.5503	47.7051	824	149.563	138.622	63.8753	353	121.7	106.894	62.9537	473	114.154	101.374	56.8979	802	165.756	146.065	76.4542
PTOS_000576	PTOS_000576	DUF4834 family protein	220.165	-0.137845	0.275381	220.165	-0.674238	1.15335e-08	191.974	-0.536393	1.16768e-05	618	215.606	200.008	61.3728	535	213.761	200.873	58.2289	695	231.128	213.456	65.5126	468	159.666	148.285	47.9531	535	185.483	174.943	55.1236	836	230.773	213.891	64.8056	192	100.67	88.4222	34.2411	368	135.07	119.949	44.2673	389	122.272	107.747	37.0832
PTOS_000577	pssA	pssA CDP-diacylglycerol--serine O-phosphatidyltransferase	380.478	-1.43762	5.51489e-42	380.478	-2.81682	1.67063e-137	134.569	-1.3792	2.35774e-32	2807	396.678	367.98	278.76	2277	368.52	346.3	247.826	2793	376.237	347.47	263.276	1007	139.161	129.242	103.181	828	116.28	109.672	85.3127	1326	148.267	137.421	102.79	212	45.0252	39.5475	37.8079	282	41.926	37.2324	33.9222	421	53.602	47.2345	40.1337
PTOS_000578	PTOS_000578	phosphatidylserine decarboxylase family protein	406.113	-0.952505	1.82842e-19	406.113	-1.42893	3.62246e-41	201.129	-0.476424	2.3034e-05	2925	427.794	396.845	290.478	2286	382.901	359.815	248.806	2924	407.643	376.475	275.624	1471	210.385	195.389	150.724	1278	185.745	175.19	131.678	1791	207.257	192.096	138.836	639	140.454	123.366	113.959	798	122.786	109.04	95.9927	991	130.583	115.07	94.4715
PTOS_000579	dnaE	dnaE DNA polymerase III subunit alpha	252.267	0.730026	1.70418e-12	327.724	1.25002	9.81817e-35	327.724	0.519994	8.25181e-07	6101	161.53	149.845	605.882	5367	162.737	152.925	584.139	6037	152.359	140.71	569.064	9548	247.206	229.585	978.324	9485	249.557	235.376	977.284	12413	260.037	241.015	962.238	8108	322.62	283.37	1445.97	11101	309.211	274.594	1335.36	14729	351.342	309.605	1404.11
PTOS_000580	trxA_1	trxA thioredoxin	616.799	-0.773425	2.45132e-11	616.799	-0.956322	1.42458e-16	346.432	-0.182897	0.172097	1831	584.04	541.788	181.834	1459	532.982	500.846	158.796	2412	733.376	677.303	227.362	1072	334.382	310.547	109.841	1055	334.415	315.412	108.702	1468	370.498	343.395	113.797	465	222.911	195.792	82.9277	805	270.141	239.898	96.8347	1176	337.96	297.813	112.107
PTOS_000581	PTOS_000581	hypothetical protein	800.375	0.445271	3.40347e-05	979.05	0.878937	3.21482e-17	979.05	0.433666	6.3795e-05	2208	660.275	612.508	219.274	1611	551.726	518.46	175.34	2192	624.829	577.055	206.624	2472	722.882	671.355	253.29	2797	831.183	783.951	288.188	3580	847.061	785.095	277.517	2004	900.633	791.063	357.392	3094	973.387	864.415	372.182	3946	1063.13	936.838	376.17
PTOS_000582	PTOS_000582	RDD family protein	80.9439	-0.00871416	0.954693	80.9439	0.0550418	0.668514	77.0314	0.0637559	0.657157	619	84.9659	78.8191	61.4721	504	79.2295	74.4524	54.8549	601	78.6363	72.6239	56.6519	547	73.4234	68.1898	56.0477	546	74.4775	70.2453	56.2569	766	83.1933	77.1074	59.3793	325	67.0443	58.8877	57.9602	518	74.8037	66.4294	62.311	621	76.7978	67.6749	59.1996
PTOS_000583	PTOS_000583	stage II sporulation protein M	106.905	-0.443469	8.21441e-05	106.905	-0.755688	1.68431e-11	75.1836	-0.312218	0.0102752	962	100.372	93.1109	95.535	1000	119.493	112.288	108.839	1014	100.849	93.1382	95.5824	646	65.912	61.2138	66.1916	667	69.1581	65.2282	68.7241	1096	90.4805	83.8615	84.9604	298	46.7282	41.0433	53.1451	528	57.9578	51.4694	63.514	631	59.316	52.2697	60.1529
PTOS_000584	PTOS_000584	hypothetical protein	163.292	-0.303353	0.00679385	163.292	-0.88208	6.01284e-16	126.447	-0.578727	3.05473e-07	1495	161	149.352	148.466	1458	179.822	168.98	158.687	1452	149.054	137.658	136.869	1166	122.793	114.041	119.473	1183	126.604	119.409	121.89	1525	129.945	120.439	118.216	410	66.3578	58.2847	73.1191	660	74.7768	66.4055	79.3924	903	87.6142	77.2063	86.0825
PTOS_000585	PTOS_000585	DUF4129 domain-containing protein	137.25	-0.457288	6.15023e-05	137.25	-1.21227	2.31889e-25	96.0638	-0.754977	4.1099e-10	879	141.537	131.297	87.2923	742	136.832	128.582	80.7586	869	133.381	123.183	81.9143	630	99.2006	92.1296	64.5522	611	97.7688	92.213	62.9542	716	91.2219	84.5487	55.5033	218	52.7547	46.3366	38.8779	303	51.329	45.5826	36.4483	354	51.3555	45.2549	33.7466
PTOS_000586	PTOS_000586	DUF4350 domain-containing protein	69.6082	-0.606652	8.45318e-08	69.6082	-1.69347	3.75992e-45	43.7737	-1.08682	1.76509e-18	878	70.6879	65.574	87.193	799	73.6715	69.2296	86.9624	840	64.4651	59.5361	79.1807	528	41.5698	38.6067	54.1009	574	45.9241	43.3145	59.1419	688	43.8273	40.6212	53.3328	164	19.8435	17.4294	29.2476	204	17.2791	15.3447	24.5395	267	19.3671	17.0665	25.453
PTOS_000587	PTOS_000587	MoxR family ATPase	197.529	0.00852072	0.952909	197.529	-0.940066	2.03379e-18	190.414	-0.948587	2.79945e-18	2046	206.401	191.469	203.186	1673	193.288	181.634	182.088	2006	192.9	178.151	189.091	1910	188.422	174.992	195.706	1938	194.284	183.244	199.681	2362	188.535	174.743	183.099	562	85.2053	74.8393	100.227	901	95.6247	84.9194	108.383	961	87.3439	76.9681	91.6116
PTOS_000588	PTOS_000588	DUF58 domain-containing protein	134.647	0.400848	8.21537e-08	106.446	-0.0279271	0.744082	134.647	-0.428775	2.10416e-08	1454	111.436	103.375	144.395	1225	107.523	101.04	133.328	1374	100.379	92.7043	129.517	1802	135.055	125.428	184.64	1774	135.112	127.434	182.784	2206	133.775	123.989	171.006	741	85.3503	74.9666	132.149	1163	93.7738	83.2757	139.899	1340	92.5274	81.5359	127.741
PTOS_000589	PTOS_000589	immunity 17 family protein	118.624	-0.18309	0.394253	118.624	-0.37651	0.0632381	99.6597	-0.19342	0.40945	248	110.748	102.736	24.6286	307	157.009	147.542	33.4136	207	88.1145	81.3774	19.5124	221	96.5091	89.6299	22.6445	172	76.329	71.9916	17.722	357	126.141	116.913	27.6741	88	59.0595	51.8744	15.6938	193	90.6733	80.5223	23.2163	214	86.0993	75.8714	20.4005
PTOS_000590	tsaE	tsaE tRNA (adenosine(37)-N6)-threonylcarbamoyltransferase complex ATPase subunit type 1 TsaE	175.964	-0.544756	2.22739e-06	175.964	-1.28597	4.4343e-27	115.536	-0.741217	2.60171e-09	701	167.7	155.568	69.6154	628	172.059	161.685	68.3509	825	188.133	173.748	77.7667	420	98.2559	91.2521	43.0348	469	111.498	105.162	48.3233	723	136.855	126.843	56.046	153	55.0087	48.3164	27.2859	243	61.1591	54.3123	29.2309	329	70.9112	62.4875	31.3634
PTOS_000591	PTOS_000591	metal ABC transporter permease	94.1326	-0.894078	6.64854e-15	94.1326	-1.58771	5.00463e-39	48.2319	-0.693629	7.47661e-08	730	90.553	84.002	72.4953	732	103.99	97.7204	79.6702	743	87.8544	81.1372	70.0372	364	44.1545	41.0071	37.2968	357	44.0075	41.5068	36.7834	576	56.5338	52.3982	44.6507	136	25.3538	22.2693	24.2541	194	25.3175	22.4832	23.3366	272	30.3985	26.7874	25.9296
PTOS_000592	PTOS_000592	phospholipase	154.107	-0.720885	5.85382e-10	154.107	-1.10547	3.56923e-20	89.1731	-0.38459	0.003374	651	154.634	143.447	64.65	620	168.663	158.493	67.4802	614	139.023	128.394	57.8773	346	80.37	74.6412	35.4525	339	80.0208	75.4736	34.9288	570	107.129	99.2917	44.1856	168	59.9734	52.6771	29.961	226	56.4771	50.1545	27.1859	325	69.5523	61.29	30.9821
PTOS_000593	PTOS_000593	M20/M25/M40 family metallo-hydrolase	242.184	0.874916	1.60798e-16	302.281	1.33838	1.80939e-37	302.281	0.463462	1.86824e-05	1377	138.08	128.091	136.748	1258	144.471	135.76	136.92	1376	131.526	121.469	129.705	2391	234.461	217.748	244.991	2419	241.053	227.355	249.241	3164	251.038	232.674	245.269	1890	284.829	250.177	337.061	2963	312.585	277.591	356.424	3425	309.429	272.671	326.503
PTOS_000594	PTOS_000594	hypothetical protein	254.154	1.10848	5.67526e-26	321.818	1.59153	9.40046e-53	321.818	0.483051	7.02836e-06	1385	118.636	110.053	137.543	1337	131.16	123.252	145.518	1469	119.945	110.775	138.472	2998	251.126	233.226	307.186	2952	251.282	237.003	304.158	3837	260.055	241.031	297.439	2470	317.972	279.288	440.498	3583	322.889	286.741	431.005	4206	324.593	286.034	400.956
PTOS_000595	PTOS_000595	GH92 family glycosyl hydrolase	11.4986	-0.588746	1.13902e-05	11.4986	-0.628559	5.1079e-06	7.35454	-0.0398133	0.832018	232	10.1971	9.4594	23.0396	248	12.4837	11.731	26.9921	282	11.815	10.9116	26.5821	183	7.86563	7.30496	18.7509	169	7.38166	6.9622	17.4129	196	6.81633	6.31769	15.1936	91	6.01111	5.2798	16.2289	133	6.15007	5.46156	15.9988	179	7.08835	6.24631	17.064
PTOS_000596	PTOS_000596	hypothetical protein	185.291	1.51127	2.24694e-102	242.017	2.04127	6.42297e-187	242.017	0.53	3.58893e-14	1785	67.2482	62.3831	177.266	1711	73.8235	69.3723	186.224	1747	62.7378	57.941	164.677	4844	178.459	165.739	496.335	4552	170.421	160.737	469.014	6944	206.994	191.852	538.289	4195	237.519	208.623	748.133	5974	236.781	210.273	718.622	7417	251.752	221.846	707.059
PTOS_000597	PTOS_000597	TonB-dependent receptor	5.08335	0.753712	8.59273e-06	10.4167	1.9333	5.36884e-34	10.4167	1.17958	7.35546e-15	107	3.37445	3.13033	10.626	92	3.32284	3.12249	10.0132	91	2.73562	2.52646	8.57791	183	5.6437	5.24141	18.7509	164	5.13975	4.84768	16.8977	179	4.46661	4.13986	13.8758	222	10.522	9.24187	39.5913	337	11.1812	9.92946	40.5383	336	9.54689	8.4128	32.0307
PTOS_000598	PTOS_000598	RagB/SusD family nutrient uptake outer membrane protein	3.64787	0.772386	0.00189591	4.25193	1.08881	7.4971e-06	4.25193	0.316428	0.216097	38	2.26864	2.10451	3.77373	29	1.98281	1.86326	3.15633	42	2.39015	2.2074	3.95903	52	3.03583	2.81944	5.32812	68	4.0343	3.80505	7.00636	82	3.87347	3.59011	6.35653	55	4.93478	4.33442	9.80865	68	4.271	3.79286	8.17983	66	3.55	3.12829	6.29175
PTOS_000599	PTOS_000599	discoidin domain-containing protein	3.36837	0.727595	0.0356253	4.07219	1.13927	0.000564302	4.07219	0.41167	0.235927	12	1.26386	1.17242	1.1917	27	3.25674	3.06038	2.93865	20	2.0079	1.85438	1.88525	28	2.88382	2.67826	2.86899	26	2.72125	2.56661	2.6789	54	4.50004	4.17084	4.186	21	3.324	2.9196	3.74512	46	5.09699	4.52638	5.53341	40	3.7956	3.34471	3.81318
PTOS_000600	PTOS_000600	alpha-L-fucosidase	4.9864	0.64326	0.00546503	7.44421	1.35907	4.09213e-10	7.44421	0.715806	0.000794894	39	2.69875	2.50351	3.87304	51	4.04176	3.79807	5.55079	51	3.36406	3.10684	4.8074	68	4.60151	4.27352	6.96754	71	4.88242	4.60498	7.31546	100	5.47525	5.07472	7.75186	65	6.75984	5.93744	11.592	112	8.15372	7.24091	13.4727	119	7.41906	6.53773	11.3442
PTOS_000601	PTOS_000601	DUF4981 domain-containing protein	7.56529	0.651323	8.31805e-07	8.3372	0.93967	5.84694e-13	8.3372	0.288347	0.0333533	178	4.89058	4.53677	17.6769	166	5.22337	4.90843	18.0673	188	4.92371	4.54725	17.7214	294	7.89916	7.3361	30.1244	276	7.53577	7.10755	28.4376	334	7.26093	6.72977	25.8912	191	7.88675	6.92725	34.0628	291	8.41148	7.46981	35.0048	352	8.71337	7.67829	33.556
PTOS_000602	aroA	aroA 3-phosphoshikimate 1-carboxyvinyltransferase	201.851	-0.158362	0.169384	201.851	-0.183207	0.0989035	173.241	-0.0248445	0.856413	2685	218.8	202.971	266.644	2035	189.919	178.468	221.487	2534	196.835	181.786	238.862	2281	181.769	168.813	233.72	2131	172.569	162.763	219.567	2565	165.385	153.286	198.835	1236	151.372	132.956	220.427	1818	155.86	138.412	218.69	2120	155.647	137.158	202.098
PTOS_000603	PTOS_000603	AraC family transcriptional regulator	274.883	0.284279	0.00998656	235.382	-0.334639	0.00203564	274.883	-0.618918	1.1302e-08	2113	242.36	224.826	209.839	1727	226.859	213.181	187.965	2167	236.927	218.812	204.267	2419	271.325	251.985	247.86	2176	248.027	233.932	224.203	3364	305.297	282.964	260.773	952	164.105	144.14	169.779	1284	154.941	137.595	154.454	1624	167.823	147.887	154.815
PTOS_000604	PTOS_000604	ATP-binding protein	123.771	0.169681	0.268129	114.505	-0.434045	0.00216944	123.771	-0.603727	2.63433e-05	1255	107.776	99.9792	124.632	1220	119.989	112.754	132.784	1414	115.751	106.9	133.287	1218	102.287	94.9958	124.801	1298	110.773	104.478	133.739	2329	158.254	146.677	180.541	448	57.8205	50.7861	79.896	795	71.8267	63.7856	95.6318	1183	91.5308	80.6577	112.775
PTOS_000605	PTOS_000605	family 20 glycosylhydrolase	84.2575	-0.793874	2.07921e-13	84.2575	-0.859388	2.24155e-15	46.3764	-0.0655136	0.637483	1631	83.5257	77.4831	161.972	1544	90.5557	85.0957	168.047	1612	78.6911	72.6745	151.951	914	45.7726	42.5099	93.6519	832	42.3417	39.9356	85.7249	1259	51.015	47.283	97.5959	497	38.2514	33.5977	88.6346	746	40.1924	35.6929	89.7375	915	42.2173	37.2022	87.2265
PTOS_000606	PTOS_000606	acyltransferase	72.3058	-1.32983	1.83183e-30	72.3058	-1.37597	6.28835e-31	27.5514	-0.0461331	0.778412	697	64.3087	59.6564	69.2182	681	71.9593	67.6205	74.1194	917	80.6494	74.4831	86.4389	303	27.3384	25.3897	31.0465	288	26.4063	24.9058	29.674	396	28.9093	26.7945	30.6974	142	19.6902	17.2947	25.3242	233	22.6169	20.0849	28.0279	357	29.6762	26.1509	34.0326
PTOS_000607	PTOS_000607	tRNA-Pro	1.98085	-1.74067	0.310801	1.98085	-3.37374	0.236799	0.443773	-1.63307	0.647494	1	1.33969	1.24277	0.0993087	3	4.60286	4.32533	0.326517	0	0	0	0	0	0	0	0	1	1.33132	1.25567	0.103035	0	0	0	0	0	0	0	0	0	0	0	0	0	0	0	0
PTOS_000608	PTOS_000608	hypothetical protein	91.7413	-0.239819	0.220705	91.7413	-0.306244	0.104758	74.279	-0.0664248	0.777821	343	87.029	80.733	34.0629	353	102.576	96.3915	38.4202	354	85.6185	79.0723	33.369	272	67.4889	62.6782	27.8702	261	65.8095	62.0699	26.8921	446	89.5387	82.9886	34.5733	117	44.6149	39.1871	20.8657	241	64.3319	57.1299	28.9903	363	82.9812	73.1237	34.6046
PTOS_000609	aroB	aroB 3-dehydroquinate synthase	304.336	0.487281	9.10821e-12	329.554	0.745198	4.16655e-26	329.554	0.257917	0.000477598	2405	227.539	211.078	238.837	2117	229.384	215.554	230.412	2474	223.118	206.059	233.206	3250	300.689	279.256	333.007	3292	309.513	291.925	339.19	4045	302.806	280.655	313.563	2190	311.393	273.509	390.563	3282	326.677	290.105	394.797	4113	350.593	308.945	392.09
PTOS_000610	PTOS_000610	hypothetical protein	176.793	0.932921	6.04793e-16	176.666	1.07728	7.71076e-21	176.793	0.144362	0.266531	402	99.7324	92.5173	39.9221	306	86.9429	81.7007	33.3047	430	101.689	93.9138	40.533	705	171.038	158.846	72.237	729	179.728	169.515	75.1123	915	179.613	166.473	70.9295	446	166.291	146.06	79.5393	663	173.047	153.674	79.7533	853	190.661	168.012	81.316
PTOS_000611	PTOS_000611	outer membrane beta-barrel protein	38.7622	-0.49204	1.03206e-05	38.7622	-0.627671	1.65592e-08	26.3969	-0.13563	0.303467	1136	39.1835	36.3488	112.815	998	39.4237	37.0467	108.621	1146	37.6794	34.7985	108.025	719	24.252	22.5233	73.6715	801	27.4559	25.8957	82.5308	1007	27.4827	25.4723	78.0612	373	19.3356	16.9833	66.5205	573	20.7931	18.4653	68.9271	797	24.7677	21.8255	75.9776
PTOS_000612	cls_1	cls cardiolipin synthase	101.15	0.992816	6.87348e-20	106.163	1.2057	6.25703e-29	106.163	0.212883	0.0710838	702	48.9824	45.4388	69.7147	657	52.5013	49.3358	71.5072	864	57.466	53.0722	81.443	1348	91.9784	85.4221	138.121	1365	94.6485	89.2701	140.642	2116	116.822	108.276	164.029	953	99.9355	87.7775	169.957	1363	100.055	88.8536	163.957	1885	118.5	104.423	179.696
PTOS_000613	PTOS_000613	RsmD family RNA methyltransferase	116.698	-2.1784	2.07352e-38	116.698	-3.41247	8.11753e-68	24.4225	-1.23406	6.57447e-09	647	121.739	112.931	64.2527	547	117.873	110.766	59.535	616	110.484	102.036	58.0658	125	23	21.3605	12.808	108	20.1942	19.0466	11.1277	202	30.0733	27.8733	15.6588	25	7.06949	6.20942	4.45848	48	9.50177	8.43804	5.774	66	11.1885	9.85938	6.29175
PTOS_000614	PTOS_000614	DUF3822 family protein	227.37	-2.30431	4.6786e-95	227.37	-3.29645	2.41277e-155	44.0953	-0.992138	1.08323e-13	1842	232.803	215.961	182.927	1447	209.444	196.816	157.49	1991	239.863	221.524	187.677	323	39.9203	37.0748	33.0958	319	40.0652	37.7885	32.8681	523	52.3005	48.4745	40.5422	81	15.3853	13.5136	14.4455	162	21.5403	19.1289	19.4872	199	22.6597	19.9679	18.9706
PTOS_000615	PTOS_000615	hypothetical protein	1745.88	-0.240457	0.0272866	1745.88	-0.123396	0.261853	1415.55	0.117061	0.334825	12324	1810.34	1679.37	1223.88	9443	1588.62	1492.84	1027.77	13131	1838.66	1698.08	1237.76	10036	1441.66	1338.9	1028.33	9726	1419.78	1339.1	1002.12	11918	1385.22	1283.88	923.867	6427	1418.87	1246.25	1146.19	9014	1393.05	1237.09	1084.31	10223	1352.98	1192.25	974.553
PTOS_000616	PTOS_000616	AAA family ATPase	38.1262	0.483089	4.93549e-05	32.7609	0.402677	0.000819357	38.1262	-0.0804116	0.575687	420	29.7394	27.5879	41.7097	312	25.3011	23.7756	33.9578	446	30.1032	27.8015	42.0412	539	37.322	34.6617	55.228	525	36.942	34.8428	54.0932	716	40.1145	37.18	55.5033	317	33.7339	29.6298	56.5335	464	34.5653	30.6957	55.8153	470	29.9836	26.4218	44.8049
PTOS_000617	PTOS_000617	SusD/RagB family nutrient-binding outer membrane lipoprotein	85.539	-0.467772	2.08502e-05	85.539	-1.05968	4.27903e-22	59.2463	-0.591908	2.16975e-07	1589	92.0746	85.4135	157.802	1221	81.0278	76.1423	132.892	1512	83.5146	77.1292	142.525	1164	65.9572	61.2558	119.268	938	54.0129	50.9436	96.6465	1260	57.7687	53.5427	97.6734	427	37.185	32.6611	76.1508	555	33.8336	30.0459	66.7618	691	36.0743	31.7889	65.8727
PTOS_000618	PTOS_000618	SusC/RagA family TonB-linked outer membrane protein	104.842	-0.788771	5.85735e-14	104.842	-0.705424	1.59691e-11	58.059	0.0833468	0.522221	3874	113.915	105.674	384.722	2890	97.3241	91.456	314.545	3685	103.289	95.3912	347.358	2269	65.2451	60.5944	232.49	1887	55.1405	52.0071	194.426	2312	53.7915	49.8565	179.223	1342	59.3058	52.0907	239.331	1823	56.3957	50.0822	219.292	1933	51.2101	45.1267	184.272
PTOS_000619	PTOS_000619	GH92 family glycosyl hydrolase	53.5567	-0.863356	4.48794e-15	53.5567	-1.86075	7.65583e-58	28.2442	-0.997395	1.21077e-16	1285	56.8527	52.7397	127.612	1001	50.7206	47.6624	108.948	1259	53.0968	49.0371	118.677	628	27.1707	25.234	64.3473	638	28.0509	26.4569	65.7361	843	29.5108	27.352	65.3482	186	12.3676	10.863	33.1711	272	12.6607	11.2433	32.7193	338	13.4731	11.8726	32.2214
PTOS_000620	PTOS_000620	GH92 family glycosyl hydrolase	56.5118	-1.28541	2.39691e-31	56.5118	-1.26399	1.19848e-29	22.2237	0.0214201	0.885649	1305	57.8139	53.6314	129.598	1080	54.7959	51.492	117.546	1348	56.9255	52.573	127.066	578	25.0405	23.2556	59.2241	444	19.5472	18.4364	45.7474	630	22.0835	20.468	48.8367	303	20.1739	17.7195	54.0368	435	20.2745	18.0048	52.3268	525	20.9549	18.4656	50.048
PTOS_000621	PTOS_000621	FecR domain-containing protein	124.405	0.709121	1.0637e-10	138.361	1.00814	1.31769e-20	138.361	0.299015	0.00927421	771	77.545	71.9351	76.567	685	78.9028	74.1454	74.5547	853	81.7793	75.5265	80.4061	1309	128.746	119.569	134.125	1133	113.242	106.807	116.738	1649	131.228	121.628	127.828	829	125.308	110.063	147.843	1287	136.181	120.936	154.815	1695	153.593	135.348	161.583
PTOS_000622	PTOS_000622	RNA polymerase sigma-70 factor	64.6332	-0.111852	0.556636	64.6332	-1.70998	4.69177e-21	57.2174	-1.59813	4.63307e-18	369	66.8034	61.9705	36.6449	335	69.4575	65.2696	36.4611	334	57.6386	53.2316	31.4837	302	53.4654	49.6543	30.9441	348	62.608	59.0503	35.8561	388	55.5789	51.5131	30.0772	38	10.339	9.0812	6.77689	111	21.1414	18.7746	13.3524	114	18.5943	16.3855	10.8676
PTOS_000623	PTOS_000623	GH92 family glycosyl hydrolase	112.929	-1.03954	9.9708e-23	112.929	-2.53816	5.5461e-114	52.6241	-1.49863	4.27286e-39	2433	110.266	102.289	241.618	2262	117.407	110.328	246.194	2572	111.113	102.617	242.444	1107	49.0615	45.5643	113.427	1279	57.6034	54.3301	131.781	1428	51.2075	47.4615	110.697	237	16.1425	14.1787	42.2664	369	17.594	15.6244	44.3876	414	16.9045	14.8964	39.4664
PTOS_000624	PTOS_000624	multidrug effflux MFS transporter	196.494	1.22386	1.02315e-30	183.763	1.26965	4.48598e-33	196.494	0.0457992	0.735994	986	82.9732	76.9705	97.9184	984	94.8327	89.1149	107.098	1072	85.9904	79.4157	101.05	2325	191.327	177.689	238.228	2109	176.366	166.344	217.3	3331	221.79	205.565	258.214	1407	177.942	156.294	250.923	1928	170.69	151.581	231.922	2673	202.658	178.584	254.816
PTOS_000625	PTOS_000625	helix-turn-helix transcriptional regulator	190.717	1.68	4.3815e-53	195.72	1.85942	7.89958e-65	195.72	0.179421	0.134688	504	59.2283	54.9435	50.0516	470	63.2556	59.4417	51.1543	571	63.9631	59.0726	53.824	1796	206.395	191.683	184.025	1397	163.145	153.874	143.939	2179	202.611	187.789	168.913	1126	198.867	174.673	200.81	1481	183.102	162.604	178.152	1938	205.19	180.815	184.749
PTOS_000626	alaS	alaS alanine--tRNA ligase	598.014	-1.29207	1.01647e-36	598.014	-2.7294	2.49337e-156	233.493	-1.43733	2.42254e-43	15733	603.589	559.923	1562.42	13163	578.345	543.474	1432.65	16738	612.108	565.307	1577.77	6246	234.328	217.625	639.989	6632	252.844	238.476	683.326	7027	213.307	197.703	544.723	1398	80.6048	70.7985	249.318	1928	77.8173	69.1056	231.922	2198	75.9732	66.9482	209.534
PTOS_000627	PTOS_000627	M23 family metallopeptidase	360.275	1.288	8.62588e-35	473.386	1.82738	1.86886e-69	473.386	0.539374	4.15725e-07	1467	152.115	141.11	145.686	1334	158.416	148.865	145.191	1541	152.314	140.668	145.259	3765	381.768	354.556	385.776	3362	346.432	326.746	346.403	4298	352.625	326.829	333.175	3332	519.243	456.072	594.226	4070	443.992	394.287	489.587	4891	456.922	402.644	466.256
PTOS_000628	PTOS_000628	MerR family transcriptional regulator	30.3683	0.791119	0.00241373	31.604	0.992882	0.000104265	31.604	0.201762	0.499453	58	15.9225	14.7706	5.7599	57	17.921	16.8404	6.20383	80	20.9348	19.3341	7.54102	87	23.3559	21.6911	8.91435	109	29.7364	28.0467	11.2308	175	38.0126	35.2319	13.5658	45	18.5661	16.3074	8.02526	97	28.0153	24.879	11.6683	195	48.2305	42.5011	18.5892
PTOS_000629	PTOS_000629	RelA/SpoT family protein	366.032	1.08834	3.78746e-26	426.234	1.45062	6.12933e-46	426.234	0.36228	0.000787782	3928	175.879	163.155	390.085	3539	181.479	170.536	385.181	4262	181.907	167.999	401.748	8148	356.769	331.338	834.875	8212	365.401	344.637	846.121	10611	375.928	348.427	822.55	6013	404.63	355.403	1072.35	8897	419.107	372.188	1070.23	11278	454.965	400.919	1075.13
PTOS_000630	PTOS_000630	transglycosylase SLT domain-containing protein	158.225	-0.886587	1.09062e-16	158.225	-2.20474	1.96408e-86	81.9055	-1.31816	1.51916e-30	2147	166.069	154.055	213.216	1765	156.352	146.925	192.101	2065	152.255	140.613	194.652	1019	77.0768	71.5827	104.411	1006	77.3272	72.9331	103.653	1492	91.3126	84.6327	115.658	233	27.0855	23.7903	41.553	362	29.458	26.1602	43.5455	466	32.4747	28.617	44.4235
PTOS_000631	PTOS_000631	DUF5683 domain-containing protein	120.603	-0.263682	0.0225877	120.603	-0.694399	5.63768e-10	95.9885	-0.430716	0.000251245	973	112.761	104.603	96.6274	995	132.06	124.098	108.295	1059	116.987	108.042	99.8242	753	85.3364	79.2536	77.1552	804	92.5935	87.3319	82.8399	1200	110.036	101.986	93.0223	323	56.2565	49.4124	57.6036	514	62.6684	55.6526	61.8299	708	73.9235	65.142	67.4933
PTOS_000632	PTOS_000632	ParB/RepB/Spo0J family partition protein	205.995	-0.000474694	0.997074	205.995	-0.310115	0.0045735	196.89	-0.30964	0.00660352	1736	195.766	181.603	172.4	1697	219.165	205.951	184.7	1889	203.055	187.53	178.062	1791	197.504	183.426	183.513	1580	177.061	166.999	162.795	2422	216.106	200.297	187.75	810	137.277	120.576	144.455	1143	135.604	120.423	137.493	1565	159.003	140.115	149.191
PTOS_000633	PTOS_000633	AAA family ATPase	370.073	-0.30423	0.00543501	370.073	-0.445297	2.79917e-05	287.437	-0.141067	0.249129	2840	371.554	344.674	282.037	2264	339.221	318.768	246.412	3203	399.444	368.903	301.923	2293	293.36	272.449	234.949	2056	267.304	252.114	211.839	2914	301.647	279.581	225.889	1260	247.742	217.602	224.707	1508	207.56	184.324	181.4	2150	253.423	223.318	204.958
PTOS_000634	surE	surE 5'/3'-nucleotidase SurE	213.242	0.0752979	0.540834	211.646	0.0061626	0.958756	213.242	-0.0691353	0.603652	1523	199.253	184.838	151.247	1517	227.296	213.591	165.109	1671	208.389	192.456	157.513	1552	198.559	184.405	159.024	1648	214.259	202.084	169.801	2192	226.908	210.309	169.921	795	156.313	137.296	141.78	1381	190.08	168.801	166.123	1729	203.799	179.589	164.825
PTOS_000635	lpxB	lpxB lipid-A-disaccharide synthase	253.948	0.377121	0.000476211	301.634	0.773132	1.11974e-13	301.634	0.396011	0.000277624	2149	190.409	176.634	213.414	2270	230.346	216.457	247.065	2272	191.891	177.219	214.165	2556	221.466	205.679	261.897	2813	247.685	233.611	289.837	4175	292.694	271.283	323.64	2159	287.494	252.518	385.034	3412	318.054	282.447	410.435	3750	299.355	263.794	357.486
PTOS_000636	PTOS_000636	NigD-like protein	5.72215	0.941696	0.000403017	10.0372	1.85798	7.25402e-14	10.0372	0.916279	3.76307e-05	18	2.43089	2.25503	1.78756	21	3.24798	3.05215	2.28562	29	3.73323	3.44779	2.73362	40	5.28257	4.90603	4.09855	36	4.8314	4.55686	3.70925	66	7.05248	6.53657	5.11623	50	10.1481	8.91353	8.91696	72	10.2297	9.0845	8.66099	80	9.73387	8.57756	7.62636
PTOS_000637	PTOS_000637	phosphatidate cytidylyltransferase	304.511	-0.945821	4.20883e-19	304.511	-1.96599	3.68527e-73	151.163	-1.02017	7.70549e-20	2401	287.196	266.419	238.44	2493	341.516	320.924	271.336	2498	284.822	263.044	235.468	1182	138.26	128.405	121.112	1253	148.941	140.478	129.102	1757	166.289	154.124	136.2	300	53.9301	47.369	53.5018	562	70.7231	62.8056	67.6039	712	76.7307	67.6157	67.8746
PTOS_000638	ftsH	ftsH ATP-dependent zinc metalloprotease FtsH	464.977	-0.259247	0.0167944	464.977	-0.365357	0.000468811	372.172	-0.10611	0.389503	9257	466.222	432.493	919.301	7926	457.171	429.606	862.658	9822	471.538	435.485	925.848	7832	385.734	358.239	802.496	6772	338.936	319.676	697.751	9833	391.845	363.18	762.24	4150	314.119	275.904	740.108	5345	283.21	251.505	642.958	7553	342.724	302.011	720.024
PTOS_000639	rsfS	rsfS ribosome silencing factor	246.396	-0.103481	0.589383	279.266	0.373899	0.0292356	279.266	0.47738	0.00693481	850	237.237	220.074	84.4124	763	243.887	229.182	83.0442	970	258.065	238.334	91.4348	704	192.145	178.449	72.1345	697	193.319	182.333	71.8152	1249	275.823	255.646	96.8207	481	201.759	177.213	85.7811	861	252.816	224.513	103.571	1524	383.222	337.699	145.282
PTOS_000640	PTOS_000640	tRNA-Gln	1.96175	1.87179	0.270066	0.449656	-1.69668	0.593536	1.96175	-3.56847	0.245317	0	0	0	0	0	0	0	0	1	1.34897	1.24583	0.0942627	0	0	0	0	1	1.40632	1.32641	0.103035	4	4.47891	4.15126	0.310074	0	0	0	0	0	0	0	0	0	0	0	0
PTOS_000641	PTOS_000641	DUF349 domain-containing protein	919.881	0.916193	4.02288e-19	851.691	0.947734	1.16419e-20	919.881	0.031541	0.814902	9155	496.955	461.003	909.171	8186	508.9	478.217	890.956	10094	522.296	482.362	951.488	18167	964.351	895.612	1861.46	16165	871.993	822.442	1665.56	21497	923.299	855.756	1666.42	10687	871.844	765.776	1905.91	13688	781.696	694.185	1646.55	18434	901.533	794.438	1757.3
PTOS_000642	mgtE	mgtE magnesium transporter	215.876	-0.67184	2.22612e-10	215.876	-1.10516	1.17876e-25	129.776	-0.433322	0.000103357	2883	216.014	200.386	286.307	2453	210.492	197.801	266.982	3096	221.122	204.215	291.837	1877	137.529	127.726	192.325	1603	119.357	112.575	165.165	2234	132.442	122.753	173.177	836	94.1384	82.6856	149.092	957	75.4375	66.9923	115.119	1365	92.1451	81.199	130.125
PTOS_000643	rsmA	rsmA 16S rRNA (adenine(1518)-N(6)/adenine(1519)-N(6))- dimethyltransferase RsmA	290.335	-0.593264	3.76355e-16	290.335	-0.33256	6.11689e-06	200.256	0.260704	0.000794416	2378	291.738	270.632	236.156	2057	289.013	271.587	223.882	2482	290.254	268.061	233.96	1543	185.115	171.919	158.102	1466	178.728	168.572	151.049	1951	189.384	175.53	151.239	1051	193.78	170.205	187.434	1539	198.637	176.399	185.129	1885	208.351	183.601	179.696
PTOS_000644	PTOS_000644	flippase-like domain-containing protein	84.3932	-0.0968316	0.441345	84.3932	0.0492762	0.692278	75.4808	0.146108	0.257809	827	82.9283	76.9289	82.1283	785	90.1508	84.7152	85.4386	838	80.1006	73.9763	78.9921	698	68.4457	63.5669	71.5197	729	72.6446	68.5166	75.1123	1067	84.6579	78.4649	82.7124	460	69.3234	60.8895	82.036	746	78.7001	69.8896	89.7375	868	78.4188	69.1033	82.746
PTOS_000645	PTOS_000645	aminoacyl-histidine dipeptidase	468.692	1.05981	9.59272e-25	554.462	1.44495	2.17145e-45	554.462	0.385143	0.000346448	3298	227.278	210.836	327.52	3158	249.242	234.215	343.714	3487	229.063	211.549	328.694	7192	484.675	450.127	736.92	6720	460.209	434.058	692.393	8458	461.191	427.453	655.652	5449	564.35	495.692	971.77	7299	529.188	469.945	878.008	9178	569.848	502.155	874.934
PTOS_000646	PTOS_000646	hypothetical protein	1.65033	-1.85793	7.28928e-05	1.65033	-1.50956	0.00131746	0.484393	0.348372	0.595466	40	2.38804	2.21528	3.97235	25	1.70932	1.60626	2.72098	15	0.853625	0.788357	1.41394	5	0.291907	0.2711	0.512319	7	0.415296	0.391696	0.721243	12	0.56685	0.525383	0.930223	3	0.26917	0.236423	0.535018	12	0.753705	0.669327	1.4435	8	0.430303	0.379186	0.762636
PTOS_000647	PTOS_000647	DUF4249 domain-containing protein	2.11766	-2.52755	1.36202e-07	2.11766	-1.66913	0.000101918	0.550342	0.858422	0.178197	20	1.74439	1.61819	1.98617	22	2.19754	2.06505	2.39446	29	2.41104	2.2267	2.73362	3	0.255875	0.237636	0.307391	2	0.173349	0.163498	0.206069	8	0.552088	0.511701	0.620149	3	0.39324	0.345399	0.535018	6	0.550558	0.488923	0.721749	9	0.707226	0.623214	0.857965
PTOS_000648	PTOS_000648	carboxypeptidase-like regulatory domain-containing protein	4.01643	-3.90266	4.93105e-29	4.01643	-3.70149	6.90811e-24	0.247714	0.201167	0.742703	97	3.5428	3.2865	9.63294	91	3.80643	3.57693	9.90435	135	4.70005	4.34069	12.7255	5	0.178582	0.165853	0.512319	6	0.217773	0.205398	0.618208	12	0.346786	0.321417	0.930223	2	0.109781	0.0964255	0.356678	6	0.23055	0.20474	0.721749	12	0.394875	0.347967	1.14395
PTOS_000649	PTOS_000649	hypothetical protein	11.7492	0.437285	0.178046	12.9008	0.713991	0.0196549	12.9008	0.276706	0.432999	57	7.72897	7.16983	5.6606	49	7.60931	7.15051	5.33311	90	11.6328	10.7434	8.48364	65	8.61894	8.00457	6.66015	75	10.1062	9.53189	7.7276	154	16.5224	15.3137	11.9379	32	6.52111	5.72775	5.70685	86	12.2683	10.8949	10.3451	163	19.9131	17.5475	15.5387
PTOS_000650	PTOS_000650	MG2 domain-containing protein	159.14	1.21499	2.51179e-32	298.102	2.26381	2.8e-110	298.102	1.04882	1.89445e-24	4071	70.756	65.6372	404.286	3787	75.3806	70.8356	412.173	4162	68.9539	63.6818	392.321	10056	170.915	158.732	1030.38	8458	146.086	137.785	871.467	11665	160.418	148.683	904.255	12093	315.879	277.449	2156.66	14315	261.754	232.45	1721.97	20223	316.673	279.055	1927.85
PTOS_000651	PTOS_000651	NVEALA domain-containing protein	18.5123	-1.50332	2.31978e-09	18.5123	-1.93967	3.45212e-11	6.13546	-0.436351	0.244799	58	16.603	15.4018	5.7599	58	19.0147	17.8682	6.31266	73	19.9194	18.3964	6.88118	23	6.43842	5.97949	2.35667	15	4.26705	4.02457	1.54552	34	7.70092	7.13757	2.63563	10	4.30212	3.77873	1.78339	11	3.31276	2.94189	1.32321	19	4.90021	4.31811	1.81126
PTOS_000652	PTOS_000652	TolB-like 6-bladed beta-propeller domain-containing protein	27.7759	-1.54581	4.33184e-20	27.7759	-1.24629	1.99002e-13	10.0995	0.299518	0.146124	330	29.4732	27.3409	32.7719	261	26.6966	25.0869	28.407	319	27.158	25.0815	30.0698	94	8.20982	7.62462	9.6316	84	7.45539	7.03174	8.65491	161	11.3774	10.5451	12.4805	69	9.2616	8.13484	12.3054	98	9.20827	8.1774	11.7886	147	11.8286	10.4235	14.0134
PTOS_000653	PTOS_000653	redoxin family protein	14.8577	-1.92642	6.83824e-15	14.8577	-2.49112	1.9757e-16	3.68175	-0.564691	0.144168	86	16.2731	15.0958	8.54055	69	14.9528	14.0512	7.50989	74	13.3474	12.3269	6.97544	22	4.07086	3.78069	2.2542	14	2.63255	2.48296	1.44249	29	4.34185	4.02422	2.24804	9	2.5594	2.24802	1.60505	9	1.79165	1.59107	1.08262	15	2.5572	2.25343	1.42994
PTOS_000654	PTOS_000654	DUF1573 domain-containing protein	277.793	0.372413	0.000556406	247.556	0.347275	0.00113015	277.793	-0.0251379	0.854071	2432	224.389	208.155	241.519	2058	217.463	204.351	223.991	2611	229.635	212.078	246.12	3013	271.85	252.473	308.723	2910	266.814	251.652	299.831	4037	294.715	273.155	312.943	1759	243.909	214.235	313.699	2385	231.507	205.59	286.895	3215	267.252	235.505	306.484
PTOS_000655	meaB	meaB methylmalonyl Co-A mutase-associated GTPase MeaB	235.989	0.606373	1.21603e-08	237.067	0.755735	6.16561e-13	237.067	0.149362	0.215616	1651	151.911	140.921	163.959	1677	176.717	166.062	182.523	1796	157.523	145.479	169.296	2419	217.657	202.142	247.86	2480	226.763	213.877	255.526	3620	263.546	244.267	280.617	1604	221.805	194.82	286.056	2299	222.546	197.632	276.55	3219	266.85	235.15	306.866
PTOS_000656	PTOS_000656	DMT family transporter	49.0201	-0.682178	6.42088e-07	49.0201	-0.839434	1.72669e-09	29.2169	-0.157256	0.351917	422	46.6459	43.2714	41.9083	422	53.4215	50.2005	45.9301	446	46.9927	43.3997	42.0412	274	29.6173	27.5061	28.0751	260	28.5597	26.9368	26.789	337	29.4739	27.3177	26.1238	115	19.104	16.7798	20.509	214	24.886	22.1	25.7424	262	26.0919	22.9924	24.9763
PTOS_000657	PTOS_000657	AAA family ATPase	316.807	1.29015	3.24311e-34	390.5	1.73456	2.20617e-61	390.5	0.444417	4.10381e-05	1050	127.416	118.198	104.274	961	133.555	125.503	104.594	1251	144.706	133.642	117.923	2878	341.522	317.178	294.891	2339	282.061	266.033	240.998	3404	326.836	302.927	263.873	2121	386.812	339.753	378.257	2965	378.529	336.152	356.665	3715	406.16	357.911	354.149
PTOS_000658	PTOS_000658	DUF4435 domain-containing protein	67.4725	0.232549	0.0900012	60.0059	0.190297	0.163534	67.4725	-0.0422514	0.801225	646	63.8229	59.2057	64.1534	555	62.7971	59.0108	60.4057	567	53.3976	49.3149	53.447	683	65.987	61.2834	69.9828	591	58.0243	54.7271	60.8935	1003	78.4063	72.6706	77.7512	397	58.9466	51.7752	70.8007	499	51.8661	46.0597	60.0255	758	67.4709	59.4559	72.2597
PTOS_000659	PTOS_000659	mechanosensitive ion channel family protein	48.4777	-0.107703	0.401945	59.2625	0.495764	1.31132e-05	59.2625	0.603467	1.91161e-07	554	44.6026	41.3759	55.017	585	53.9397	50.6875	63.6708	611	46.8907	43.3055	57.5945	558	43.9317	40.8002	57.1748	488	39.0435	36.8248	50.2809	719	45.8021	42.4515	55.7359	491	59.4096	52.1819	87.5645	626	53.023	47.087	75.3025	901	65.355	57.5913	85.8919
PTOS_000660	PTOS_000660	AraC family transcriptional regulator	150.996	1.82405	1.0302e-59	300.996	2.96641	3.27847e-159	300.996	1.14237	4.22159e-27	374	42.0339	38.9929	37.1415	359	46.2088	43.4226	39.0732	425	45.5314	42.0501	40.0617	1385	152.22	141.369	141.912	1419	158.485	149.479	146.206	1600	142.283	131.875	124.03	1883	318.055	279.361	335.813	2675	316.294	280.884	321.78	2653	268.638	236.726	252.909
PTOS_000661	PTOS_000661	HipA domain-containing protein	21.1415	-0.678275	0.000111822	21.1415	-0.998201	4.37827e-08	12.7031	-0.319926	0.129553	196	21.7127	20.1419	19.4645	144	18.2693	17.1678	15.6728	222	23.4426	21.6502	20.9263	102	11.0497	10.2621	10.4513	120	13.2104	12.4598	12.3642	158	13.8491	12.836	12.2479	48	7.99141	7.01918	8.56028	73	8.50785	7.55539	8.78128	109	10.879	9.58663	10.3909
PTOS_000662	PTOS_000662	HipA N-terminal domain-containing protein	61.8495	0.236501	0.102192	73.7552	0.649755	1.29529e-06	73.7552	0.413254	0.00277917	191	58.1547	53.9475	18.968	137	47.7721	44.8917	14.9109	198	57.466	53.0722	18.664	224	66.6949	61.9408	22.9519	185	55.9759	52.7951	19.0614	261	62.8778	58.2781	20.2324	134	61.3169	53.8572	23.8974	233	74.6357	66.2801	28.0279	311	85.3129	75.1784	29.6475
PTOS_000663	PTOS_000663	helix-turn-helix transcriptional regulator	15.9021	-0.676456	0.0444009	16.8668	0.305772	0.343207	16.8668	0.982228	0.00334628	38	17.9254	16.6286	3.77373	21	11.3451	10.661	2.28562	41	18.4359	17.0263	3.86477	18	8.30331	7.71145	1.84435	14	6.56284	6.18991	1.44249	36	13.4367	12.4538	2.79067	17	12.052	10.5858	3.03177	34	16.8734	14.9845	4.08991	51	21.675	19.1002	4.8618
PTOS_000664	PTOS_000664	DUF4373 domain-containing protein	1.54193	-2.19022	0.000881263	1.54193	-2.89338	0.000527986	0.295898	-0.703158	0.538704	7	0.805655	0.74737	0.695161	14	1.84536	1.7341	1.52375	18	1.97478	1.82379	1.69673	1	0.11255	0.104527	0.102464	2	0.228749	0.21575	0.206069	6	0.546396	0.506426	0.465112	1	0.172972	0.151928	0.178339	0	0	0	0	3	0.311082	0.274128	0.285988
PTOS_000665	PTOS_000665	SH3 beta-barrel fold-containing protein	15.8719	-1.33283	6.16734e-07	15.8719	-1.57142	1.07595e-07	6.02906	-0.238587	0.552189	60	17.3236	16.0703	5.95852	45	14.8799	13.9828	4.89776	56	15.4123	14.2339	5.27871	16	4.51751	4.1955	1.63942	25	7.17306	6.76545	2.57587	28	6.39661	5.92867	2.17052	12	5.20705	4.57356	2.14007	18	5.46761	4.85551	2.16525	14	3.64181	3.20919	1.33461
PTOS_000666	upgY	upgY capsular polysaccharide transcription antiterminator UpgY	825.677	-0.17089	0.13027	825.677	-0.0748125	0.513989	702.414	0.0960779	0.448349	4302	804.936	746.703	427.226	3773	808.5	759.752	410.65	4842	863.595	797.566	456.42	4024	736.279	683.796	412.314	3467	644.649	608.016	357.221	4906	726.314	673.181	380.306	2690	756.428	664.401	479.732	3162	622.432	552.75	380.362	3890	655.758	577.859	370.832
PTOS_000667	PTOS_000667	UpxZ family transcription anti-terminator antagonist	1000.03	-0.283768	0.00902619	1000.03	-0.316168	0.00283659	786.201	-0.0324005	0.812796	5085	1044.83	969.246	504.985	4253	1000.82	940.472	462.892	4873	954.437	881.462	459.342	4127	829.247	770.138	422.868	3637	742.639	700.439	374.737	4839	786.715	729.164	375.113	2306	712.098	625.465	411.25	3209	693.69	616.031	386.016	3683	681.807	600.814	351.098
PTOS_000668	rfbA_1	rfbA glucose-1-phosphate thymidylyltransferase RfbA	714.418	-0.229292	0.0370105	714.418	-0.251434	0.0183051	583.552	-0.0221422	0.868208	6542	740.223	686.672	649.677	5571	721.918	678.39	606.342	6315	681.114	629.037	595.269	5247	580.573	539.189	537.628	5038	566.485	534.295	519.089	6742	603.596	559.441	522.63	3150	535.657	470.49	561.768	4185	498.181	442.409	503.42	5178	527.859	465.153	493.616
PTOS_000669	rfbC_1	rfbC dTDP-4-dehydrorhamnose 3,5-epimerase	608.271	0.0859069	0.470891	598.891	-0.0758879	0.510169	608.271	-0.161795	0.173628	3603	635.118	589.171	357.809	2898	585.047	549.772	315.416	3431	576.508	532.429	323.415	3730	642.973	597.141	382.19	3444	603.298	569.015	354.851	4148	578.542	536.219	321.547	1858	492.221	432.338	331.354	2631	487.922	433.299	316.487	3137	498.205	439.022	299.049
PTOS_000670	rfbB_1	rfbB dTDP-glucose 4,6-dehydratase	654.557	0.441325	2.88673e-05	504.728	0.20868	0.052671	654.557	-0.232645	0.0385885	5383	505.01	468.475	534.579	4436	476.617	447.88	482.81	5890	526.727	486.454	555.207	7120	653.204	606.644	729.542	6775	631.631	595.738	698.06	9145	678.836	629.177	708.908	3471	489.389	429.851	619.015	4933	486.885	432.378	593.398	6364	537.909	474.01	606.677
PTOS_000671	PTOS_000671	lipopolysaccharide biosynthesis protein	279.173	0.136047	0.238613	298.948	0.381766	0.00028334	298.948	0.245719	0.0288956	3824	265.164	245.981	379.756	3491	277.236	260.52	379.957	3827	252.959	233.618	360.743	4089	277.273	257.509	418.974	3564	245.591	231.635	367.216	5735	314.656	291.638	444.569	3088	321.809	282.658	550.711	3717	271.162	240.805	447.124	4864	303.874	267.776	463.683
PTOS_000672	PTOS_000672	NDP-hexose 2,3-dehydratase family protein	552.286	-0.0657873	0.579869	552.286	-0.15299	0.162528	505.533	-0.0872029	0.490737	7714	560.432	519.888	766.067	6340	527.515	495.709	690.039	8215	568.912	525.414	774.368	7089	503.641	467.741	726.366	6976	503.649	475.029	718.77	8860	509.31	472.052	686.815	3959	432.268	379.678	706.045	5196	397.147	352.686	625.035	7100	464.734	409.527	676.839
PTOS_000673	PTOS_000673	Gfo/Idh/MocA family oxidoreductase	529.644	-0.000616438	0.994455	529.644	-0.489047	2.60206e-12	507.34	-0.48843	6.61104e-12	5190	531.574	493.117	515.412	4458	522.924	491.395	485.204	5474	534.436	493.573	515.994	4898	490.578	455.61	501.868	4827	491.306	463.387	497.348	6665	540.135	500.622	516.662	1978	304.472	267.43	352.755	3144	338.78	300.853	378.197	3668	338.477	298.268	349.669
PTOS_000674	PTOS_000674	DegT/DnrJ/EryC1/StrS family aminotransferase	765.618	0.482009	4.39964e-06	572.852	-0.000589908	0.996322	765.618	-0.482599	5.75421e-06	6113	567.141	526.112	607.074	5424	576.313	541.565	590.343	6503	575.102	531.131	612.99	8563	776.884	721.507	877.397	8208	756.75	713.748	845.709	10397	763.221	707.389	805.961	3654	509.483	447.5	651.651	5245	511.943	454.63	630.929	5555	464.327	409.169	529.555
PTOS_000675	PTOS_000675	glycosyltransferase	526.912	0.418107	7.90613e-05	411.715	0.121619	0.273814	526.912	-0.296487	0.00720269	4874	428.454	397.458	484.031	4026	405.317	380.879	438.186	4790	401.374	370.685	451.518	6358	546.554	507.595	651.465	5574	486.928	459.258	574.315	7868	547.254	507.22	609.916	2916	385.239	338.372	520.037	4422	408.956	363.173	531.929	4659	368.99	325.157	444.14
PTOS_000676	PTOS_000676	glycosyltransferase family 2 protein	284.791	-0.334512	0.00220642	284.791	-0.685717	1.07701e-10	216.29	-0.351205	0.00184028	2503	298.331	276.748	248.57	1882	256.897	241.408	204.835	2633	299.146	276.274	248.194	2126	247.796	230.133	217.838	1613	191.051	180.195	166.195	2227	210.021	194.658	172.634	930	166.588	146.321	165.855	1154	144.705	128.505	138.816	1390	149.264	131.533	132.508
PTOS_000677	PTOS_000677	glycosyltransferase	172.586	0.15083	0.197293	161.98	-0.0857699	0.465948	172.586	-0.236599	0.0424196	1657	163.707	151.864	164.555	1259	142.453	133.864	137.028	1909	179.781	166.036	179.948	1822	176.03	163.482	186.689	1682	165.139	155.755	173.304	2259	176.59	163.672	175.115	824	122.348	107.463	146.951	1209	125.664	111.596	145.433	1690	150.43	132.56	161.107
PTOS_000678	PTOS_000678	EpsG family protein	228.918	0.18914	0.095547	209.624	-0.0822463	0.477704	228.918	-0.271386	0.0167992	2434	222.732	206.619	241.717	1961	205.515	193.123	213.433	2300	200.625	185.286	216.804	2684	240.181	223.061	275.013	2304	209.519	197.613	237.392	3274	237.054	219.713	253.796	1282	176.309	154.86	228.631	1795	172.809	153.463	215.923	2013	165.962	146.247	191.898
PTOS_000679	PTOS_000679	glycosyltransferase family 4 protein	203.601	0.195648	0.00960616	185.66	-0.195192	0.0097216	203.601	-0.39084	1.8506e-07	2099	187.968	174.37	208.449	1831	187.786	176.463	199.284	2123	181.224	167.368	200.12	2347	205.532	190.881	240.483	2163	192.49	181.551	222.864	3003	212.781	197.216	232.788	1048	141.045	123.886	186.899	1435	135.196	120.061	172.618	1819	146.76	129.326	173.404
PTOS_000680	PTOS_000680	sugar transferase	247.818	0.416119	0.000156728	193.347	0.171628	0.134457	247.818	-0.244491	0.0368436	1213	200.128	185.65	120.461	882	166.655	156.607	95.996	1356	213.256	196.951	127.82	1521	245.398	227.906	155.847	1474	241.671	227.938	151.873	1964	256.386	237.631	152.247	765	189.685	166.608	136.429	1052	182.601	162.159	126.547	1321	196.36	173.034	125.93
PTOS_000681	PTOS_000681	serine acetyltransferase	255.431	0.208123	0.0685753	230.558	0.090833	0.439334	255.431	-0.11729	0.354447	1527	238.984	221.695	151.644	1253	224.586	211.045	136.375	1529	228.104	210.663	144.128	1528	233.855	217.186	156.565	1620	251.955	237.638	166.916	2265	280.481	259.963	175.58	727	170.997	150.194	129.653	1436	236.442	209.972	172.739	1640	231.248	203.777	156.34
PTOS_000682	PTOS_000682	acyl carrier protein	329.794	-0.531196	3.76802e-06	329.794	-1.18652	9.25476e-24	218.875	-0.655322	1.15123e-07	790	343.621	318.762	78.4539	608	302.872	284.611	66.1741	827	342.889	316.672	77.9553	516	219.481	203.836	52.8713	450	194.511	183.458	46.3656	705	242.632	224.883	54.6506	156	101.977	89.5705	27.8209	270	123.554	109.722	32.4787	381	149.307	131.571	36.3205
PTOS_000683	PTOS_000683	SDR family oxidoreductase	932.044	-0.343011	0.00132059	932.044	-0.67043	8.44848e-11	703.748	-0.32742	0.0028759	6872	947.154	878.633	682.449	5775	911.574	856.611	628.545	7135	937.403	865.73	672.564	5450	734.56	682.201	558.428	4801	657.579	620.212	494.67	6594	719.105	666.5	511.158	2431	503.555	442.293	433.543	3552	515.051	457.39	427.276	4065	504.779	444.815	387.514
PTOS_000684	PTOS_000684	ketoacyl-ACP synthase III	655.842	-0.169052	0.132317	655.842	-0.477589	4.33733e-06	558.563	-0.308538	0.0050532	6917	661.902	614.017	686.918	5875	643.852	605.031	639.429	7255	661.771	611.173	683.876	6157	576.154	535.085	630.87	5634	535.761	505.316	580.497	7446	563.773	522.531	577.204	2885	414.902	364.426	514.509	4050	407.728	362.082	487.181	4667	402.362	354.565	444.903
PTOS_000685	PTOS_000685	VOC family protein	486.988	-0.205474	0.0707295	486.988	-0.537598	5.6864e-07	405.104	-0.332123	0.00352824	2069	517.13	479.718	205.47	1596	456.851	429.305	173.707	2044	486.984	449.75	192.673	1588	388.135	360.469	162.712	1667	414.05	390.522	171.759	2089	413.127	382.905	161.936	680	255.43	224.355	121.271	1173	308.444	273.914	141.102	1370	308.506	271.858	130.601
PTOS_000686	PTOS_000686	HAD-IIIC family phosphatase	374.642	-0.345095	9.61153e-07	374.642	-0.518986	7.98807e-14	282.658	-0.173892	0.0215681	5747	363.169	336.896	570.727	5100	369.097	346.843	555.079	6502	391.66	361.714	612.896	4480	276.847	257.113	459.038	4194	263.375	248.409	432.128	6155	307.753	285.239	477.127	2304	218.814	192.193	410.893	3389	225.309	200.086	407.668	4156	236.618	208.509	396.189
PTOS_000687	PTOS_000687	acyl carrier protein	451.048	-0.259729	0.155852	451.048	-0.170824	0.345795	362.381	0.0889045	0.675682	1041	484.242	449.209	103.38	817	435.247	409.004	88.9215	978	433.655	400.499	92.1889	613	278.846	258.97	62.8103	774	357.792	337.461	79.7489	1224	450.504	417.548	94.8828	333	232.798	204.476	59.3869	747	365.571	324.645	89.8578	1077	451.368	397.749	102.67
PTOS_000688	PTOS_000688	MBL fold metallo-hydrolase	862.235	0.156062	0.169182	807.649	0.13545	0.220501	862.235	-0.0206118	0.877204	5040	844.004	782.945	500.516	3983	763.882	717.825	433.506	5106	815.059	752.741	481.305	5340	874.477	812.144	547.157	5061	842.226	794.366	521.459	6566	870.002	806.359	508.987	3195	804.098	706.272	569.794	4033	710.528	630.984	485.136	5267	794.658	700.259	502.1
PTOS_000689	PTOS_000689	aminotransferase class I/II-fold pyridoxal phosphate-dependent enzyme	561.861	-0.243258	0.0262829	561.861	-0.100859	0.368428	454.136	0.142399	0.233733	5991	530.825	492.423	594.958	6301	639.387	600.836	685.795	6102	515.37	475.965	575.191	4876	422.483	392.368	499.613	4974	437.962	413.075	512.495	7160	501.962	465.242	555.033	3446	458.872	403.046	614.557	4710	439.048	389.897	566.573	5775	461.007	406.243	550.528
PTOS_000690	PTOS_000690	HU family DNA-binding protein	28.2135	-0.334497	0.143697	28.2135	-0.348983	0.1242	21.226	-0.014486	0.960287	101	21.142	19.6125	10.0302	160	38.3571	36.0444	17.4142	126	25.1414	23.2191	11.8771	94	19.2418	17.8702	9.6316	91	18.9297	17.854	9.37616	154	25.5065	23.6406	11.9379	44	13.8421	12.1581	7.84692	96	21.1414	18.7746	11.548	115	21.6883	19.1119	10.9629
PTOS_000691	PTOS_000691	smalltalk protein	6.94994	-0.474076	0.607485	6.94994	-1.33942	0.170123	4.89744	-0.865339	0.448264	5	5.40197	5.01117	0.496543	0	0	0	0	15	15.4479	14.2667	1.41394	7	7.3956	6.86844	0.717247	6	6.44187	6.07581	0.618208	1	0.854846	0.792311	0.0775186	1	1.6237	1.42616	0.178339	3	3.40991	3.02817	0.360875	2	1.94677	1.71551	0.190659
PTOS_000692	PTOS_000692	ATP-binding protein	271.211	1.28396	6.15479e-35	367.861	1.8696	2.0708e-73	367.861	0.585647	3.10314e-08	1621	105.215	97.6032	160.979	1734	128.898	121.126	188.727	1863	115.266	106.453	175.611	4200	266.586	247.583	430.348	3922	252.977	238.601	404.102	5726	294.07	272.558	443.872	3869	377.413	331.498	689.994	5275	360.21	319.884	634.538	6258	365.96	322.486	596.572
PTOS_000693	PTOS_000693	aldo/keto reductase	179.217	1.93441	1.33035e-69	211.052	2.31496	1.25949e-99	211.052	0.380543	0.000591389	474	47.5309	44.0923	47.0723	441	50.6452	47.5916	47.998	513	49.0354	45.2862	48.3568	1980	194.158	180.319	202.878	1810	180.366	170.117	186.493	2056	163.127	151.194	159.378	1468	221.232	194.317	261.802	2072	218.588	194.117	249.244	2140	193.337	170.37	204.005
PTOS_000694	PTOS_000694	glycoside hydrolase family 3 C-terminal domain-containing protein	3.54766	0.900679	0.000736646	7.68071	2.15446	5.15995e-18	7.68071	1.25378	1.54102e-07	37	1.71399	1.58999	3.67442	53	2.8118	2.64226	5.76847	34	1.50134	1.38655	3.20493	73	3.30691	3.07119	7.47986	67	3.08432	2.90905	6.90332	116	4.25177	3.94073	8.99216	80	5.56955	4.89196	14.2671	141	6.8717	6.10241	16.9611	254	10.6009	9.3416	24.2137
PTOS_000695	PTOS_000695	TonB-dependent receptor	7.39715	0.546932	0.00111502	10.9048	1.24864	5.34233e-15	10.9048	0.701706	1.29454e-05	185	5.92358	5.49504	18.3721	146	5.35386	5.03106	15.8905	150	4.57823	4.22819	14.1394	260	8.14102	7.56073	26.6406	225	7.15934	6.75251	23.1828	272	6.89107	6.38697	21.0851	233	11.2122	9.84817	41.553	348	11.7228	10.4104	41.8615	339	9.77947	8.61774	32.3167
PTOS_000696	PTOS_000696	RagB/SusD family nutrient uptake outer membrane protein	5.49521	1.0825	5.53714e-06	5.63239	1.24499	1.53531e-07	5.63239	0.162488	0.54467	59	3.55403	3.29692	5.85921	40	2.75951	2.59312	4.35356	33	1.89486	1.74998	3.11067	94	5.5372	5.14251	9.6316	77	4.60933	4.34741	7.93367	133	6.33908	5.87536	10.31	61	5.52234	4.8505	10.8787	87	5.5135	4.89626	10.4654	108	5.86133	5.16505	10.2956
PTOS_000697	PTOS_000697	glycan-binding surface protein	6.06752	0.64982	0.00811858	5.80683	0.708784	0.00384759	6.06752	0.0589635	0.84273	59	5.18646	4.81125	5.85921	32	3.2216	3.02735	3.48285	43	3.60315	3.32765	4.0533	68	5.84549	5.42882	6.96754	69	6.02763	5.68511	7.10939	91	6.32945	5.86643	7.05419	48	6.34139	5.5699	8.56028	53	4.90156	4.35282	6.37545	78	6.17756	5.44371	7.4357
PTOS_000698	PTOS_000698	hypothetical protein	2.15562	0.220901	0.396003	1.91443	0.169329	0.531087	2.15562	-0.0515723	0.864714	32	1.79824	1.66815	3.17788	33	2.1238	1.99575	3.59169	34	1.82126	1.68201	3.20493	40	2.19812	2.04143	4.09855	43	2.40129	2.26484	4.43049	42	1.86747	1.73085	3.25578	20	1.68909	1.48359	3.56678	32	1.89185	1.68006	3.84933	39	1.97454	1.73998	3.71785
PTOS_000699	PTOS_000699	carbohydrate-binding protein	4.61388	0.559201	0.00114823	4.39375	0.59943	0.000526163	4.61388	0.0402288	0.850058	115	3.59292	3.33299	11.4205	89	3.1845	2.99249	9.68667	102	3.03769	2.80543	9.6148	139	4.24676	3.94404	14.2425	149	4.62609	4.36321	15.3522	201	4.96879	4.60531	15.5812	104	4.88323	4.28914	18.5473	124	4.07577	3.61949	14.9162	150	4.22225	3.72068	14.2994
PTOS_000700	PTOS_000700	glycoside hydrolase family 26 protein	3.57967	0.424076	0.12701	4.59004	0.925398	0.000318514	4.59004	0.501322	0.0560942	31	2.79102	2.5891	3.07857	36	3.71198	3.48817	3.91821	23	1.97389	1.82297	2.16804	49	4.3141	4.00659	5.02073	32	2.86305	2.70036	3.29711	50	3.56186	3.3013	3.87593	34	4.60049	4.0408	6.06353	42	3.97823	3.53286	5.05225	64	5.1914	4.5747	6.10109
PTOS_000701	PTOS_000701	beta-galactosidase	3.66211	0.377211	0.174221	4.72813	0.871131	0.000640759	4.72813	0.493921	0.0620868	26	1.99724	1.85275	2.58203	40	3.519	3.30683	4.35356	47	3.44152	3.17838	4.43035	36	2.70429	2.51153	3.6887	44	3.35883	3.16797	4.53353	81	4.92321	4.56306	6.27901	39	4.50242	3.95466	6.95523	59	4.76814	4.23434	7.0972	71	4.91382	4.3301	6.76839
PTOS_000702	PTOS_000702	glycoside hydrolase family 3 C-terminal domain-containing protein	8.54588	0.765316	6.45064e-08	10.8655	1.25079	1.48981e-19	10.8655	0.485473	0.000338997	125	5.1942	4.81843	12.4136	118	5.61556	5.27698	12.843	125	4.95123	4.57267	11.7828	184	7.47687	6.94392	18.8533	228	9.41504	8.88003	23.4919	266	8.74573	8.10595	20.6199	167	10.4292	9.16036	29.7826	263	11.4975	10.2104	31.6367	285	10.6698	9.40233	27.1689
PTOS_000703	PTOS_000703	methyltransferase	8.58818	0.501299	0.0178251	10.9064	0.997217	6.64936e-07	10.9064	0.495917	0.0163685	76	6.08949	5.64895	7.54746	71	6.51521	6.12238	7.72757	85	6.49204	5.99567	8.01233	86	6.73844	6.25812	8.81189	102	8.12169	7.66017	10.5095	172	10.9044	10.1067	13.3332	68	8.18843	7.19224	12.1271	142	11.97	10.63	17.0814	174	12.5609	11.0688	16.5873
PTOS_000704	PTOS_000704	corrinoid protein	4.87538	0.321358	0.305268	4.06214	0.108754	0.747188	4.87538	-0.212605	0.549967	26	4.08825	3.79249	2.58203	20	3.60161	3.38445	2.17678	30	4.49656	4.15276	2.82788	27	4.15166	3.85572	2.76652	32	5.00026	4.71612	3.29711	44	5.47423	5.07377	3.41082	14	3.30839	2.90589	2.49675	17	2.81224	2.49741	2.04496	36	5.1	4.49416	3.43186
PTOS_000705	PTOS_000705	5-methyltetrahydrofolate--homocysteine methyltransferase	5.71091	0.241648	0.348252	5.0153	0.159985	0.552923	5.71091	-0.0816633	0.789151	43	6.12836	5.68501	4.27027	28	4.57021	4.29466	3.04749	32	4.34731	4.01492	3.01641	40	5.5748	5.17743	4.09855	41	5.80682	5.47685	4.22442	51	5.75111	5.3304	3.95345	24	5.14057	4.51518	4.28014	32	4.79806	4.26091	3.84933	38	4.87936	4.29973	3.62252
PTOS_000706	PTOS_000706	methylcobamide--CoM methyltransferase	5.87848	0.202915	0.422553	7.22523	0.611879	0.00749024	7.22523	0.408965	0.0906223	48	4.79888	4.45171	4.76682	47	5.38145	5.05698	5.11543	62	5.90861	5.45685	5.84429	48	4.69282	4.35831	4.91826	61	6.06048	5.7161	6.28512	87	6.88215	6.37869	6.74412	50	7.51265	6.59867	8.91696	67	7.04714	6.25821	8.05954	79	7.11589	6.27058	7.53103
PTOS_000707	PTOS_000707	glycoside hydrolase family 26 protein	5.00703	0.355963	0.171257	6.17691	0.828799	0.000543947	6.17691	0.472836	0.0579153	60	5.35875	4.97108	5.95852	35	3.58	3.36415	3.80937	39	3.32026	3.0664	3.67625	54	4.71628	4.3801	5.53304	54	4.79275	4.5204	5.56387	78	5.51205	5.10882	6.04645	35	4.69791	4.12637	6.24187	71	6.6713	5.92444	8.5407	89	7.16153	6.3108	8.48432
PTOS_000708	PTOS_000708	4-O-beta-D-mannosyl-D-glucose phosphorylase	38.3783	1.29759	3.94167e-25	58.3257	2.03999	7.09065e-62	58.3257	0.742398	1.79074e-10	178	15.2471	14.1441	17.6769	181	17.7561	16.6855	19.6999	196	16.0036	14.78	18.4755	504	42.2174	39.2081	51.6417	398	33.8788	31.9537	41.0078	576	39.0387	36.1829	44.6507	456	58.7025	51.5608	81.3227	630	56.7737	50.4178	75.7837	771	59.5011	52.4328	73.499
PTOS_000709	PTOS_000709	MFS transporter	12.5747	0.624167	0.000360321	12.3468	0.747933	1.69848e-05	12.5747	0.123766	0.544968	126	9.17396	8.51027	12.5129	111	9.25574	8.69768	12.0811	105	7.28736	6.73017	9.89758	171	12.1752	11.3073	17.5213	166	12.0108	11.3283	17.1038	235	13.5382	12.5478	18.2169	96	10.5047	9.22666	17.1206	182	13.9411	12.3804	21.8931	192	12.5948	11.0986	18.3033
PTOS_000710	PTOS_000710	cellobiose 2-epimerase	7.55215	0.293904	0.212324	7.00777	0.320888	0.167526	7.55215	0.0269834	0.922685	81	6.90298	6.40358	8.044	56	5.46565	5.1361	6.09499	85	6.90502	6.37707	8.01233	86	7.16709	6.65622	8.81189	77	6.52109	6.15053	7.93367	133	8.96827	8.31221	10.31	55	7.04431	6.1873	9.80865	60	5.3795	4.77726	7.21749	112	8.59949	7.57794	10.6769
PTOS_000711	PTOS_000711	DUF6057 family protein	27.5398	-0.939532	3.61445e-10	27.5398	-0.826705	4.5105e-08	13.6645	0.112827	0.556775	456	25.9736	24.0945	45.2848	478	31.1815	29.3014	52.0251	469	25.4644	23.5175	44.2092	213	11.8642	11.0185	21.8248	224	12.6792	11.9587	23.0798	365	16.45	15.2466	28.2943	130	11.1284	9.77456	23.1841	222	13.3033	11.814	26.7047	303	15.5494	13.7022	28.8848
PTOS_000712	PTOS_000712	PD40 domain-containing protein	28.0627	-0.0439378	0.755117	28.0627	-0.203891	0.114108	26.1194	-0.159954	0.259249	390	27.3263	25.3494	38.7304	379	30.4129	28.5792	41.25	396	26.4488	24.4265	37.328	400	27.4075	25.4539	40.9855	383	26.6682	25.1527	39.4623	438	24.2826	22.5063	33.9532	206	21.6924	19.0533	36.7379	277	20.419	18.1331	33.3208	342	21.5896	19.025	32.6027
PTOS_000713	PTOS_000713	Rid family hydrolase	20.1646	0.345246	0.0378792	16.6724	0.0117831	0.952413	20.1646	-0.333463	0.0568628	166	14.7472	13.6804	16.4852	201	20.4504	19.2173	21.8766	175	14.8196	13.6865	16.496	218	18.9388	17.5888	22.3371	239	21.0998	19.9008	24.6253	291	20.4551	18.9587	22.5579	90	12.0163	10.5544	16.0505	183	17.1038	15.189	22.0134	176	14.087	12.4136	16.778
PTOS_000714	PTOS_000714	hypothetical protein	0.542049	-0.192697	0.757842	2.08895	2.16495	4.91441e-07	2.08895	2.35765	1.41799e-07	2	0.174894	0.162241	0.198617	7	0.701044	0.658775	0.761873	9	0.750209	0.692849	0.848364	5	0.427571	0.397094	0.512319	4	0.347603	0.32785	0.412139	8	0.55353	0.513037	0.620149	13	1.70849	1.50064	2.31841	23	2.11598	1.8791	2.76671	31	2.44236	2.15223	2.95521
PTOS_000715	PTOS_000715	hypothetical protein	0.243001	4.71801	0.078904	0.193386	4.62067	0.0788498	0.243001	-0.0973409	0.920699	0	0	0	0	0	0	0	0	0	0	0	0	5	0.385317	0.357852	0.512319	2	0.156626	0.147726	0.206069	3	0.18706	0.173376	0.232556	1	0.118435	0.104026	0.178339	3	0.248723	0.220878	0.360875	3	0.213	0.187697	0.285988
PTOS_000716	PTOS_000716	TonB-dependent receptor	0.0798326	-0.348994	0.763776	0.095039	0.497248	0.62604	0.095039	0.846242	0.468334	3	0.111641	0.103564	0.297926	3	0.127857	0.120148	0.326517	0	0	0	0	1	0.0363911	0.0337971	0.102464	3	0.110943	0.104639	0.309104	1	0.0294447	0.0272907	0.0775186	2	0.111855	0.0982469	0.356678	1	0.0391508	0.0347678	0.120292	4	0.134111	0.11818	0.381318
PTOS_000717	PTOS_000717	ATP-binding protein	33.5699	0.139571	0.25239	38.0449	0.465276	2.55837e-05	38.0449	0.325705	0.00499283	796	28.6665	26.5926	79.0497	896	36.9548	34.7267	97.5198	878	30.1405	27.836	82.7627	865	30.4628	28.2914	88.6312	923	33.0325	31.1554	95.101	1306	37.2143	34.4919	101.239	622	33.6648	29.5691	110.927	1056	40.0096	35.5305	127.028	1247	40.4605	35.6541	118.876
PTOS_000718	PTOS_000718	NADH-quinone oxidoreductase subunit N	499.785	0.267281	0.0137021	434.726	0.0568833	0.61934	499.785	-0.210398	0.0641114	6026	416.992	386.825	598.434	5887	466.546	438.416	640.735	6377	420.639	388.477	601.113	7489	506.776	470.652	767.351	7515	516.78	487.414	774.306	8690	475.8	440.993	673.637	3754	390.407	342.91	669.485	5621	409.215	363.403	676.159	5979	372.761	328.48	569.975
PTOS_000719	PTOS_000719	NADH-quinone oxidoreductase subunit M	339.514	0.366168	0.000612022	303.455	0.350658	0.000874599	339.514	-0.0155102	0.907452	3720	251.699	233.49	369.428	4136	320.495	301.171	450.158	3969	255.985	236.413	374.129	5100	337.444	313.391	522.565	5256	353.405	333.323	541.55	6121	327.693	303.721	474.491	3071	312.279	274.287	547.68	4461	317.549	281.999	536.621	4602	280.536	247.211	438.706
PTOS_000720	nuoL	nuoL NADH-quinone oxidoreductase subunit L	458.607	0.257737	0.0174808	401.194	0.140174	0.202242	458.607	-0.117563	0.333552	6878	361.632	335.47	683.045	7392	445.111	418.274	804.538	7918	396.839	366.497	746.372	8696	447.113	415.243	891.025	8673	453.161	427.41	893.62	11431	475.548	440.76	886.115	4972	392.88	345.083	886.702	7205	398.545	353.928	866.701	7448	352.815	310.904	710.014
PTOS_000721	nuoK	nuoK NADH-quinone oxidoreductase subunit NuoK	401.3	0.234302	0.0417486	357.107	-0.370058	0.000974138	401.3	-0.60436	7.76332e-08	1029	334.597	310.391	102.189	1002	373.144	350.646	109.057	1173	363.579	335.781	110.57	1323	420.688	390.701	135.56	1286	415.553	391.939	132.503	1429	367.659	340.763	110.774	447	218.443	191.868	79.7176	843	288.386	256.101	101.406	714	209.174	184.326	68.0652
PTOS_000722	PTOS_000722	NADH-quinone oxidoreductase subunit J	279.287	0.243964	0.0322103	246.314	-0.283459	0.0114879	279.287	-0.527424	2.42622e-06	1171	229.353	212.761	116.29	1149	257.733	242.193	125.056	1349	251.857	232.6	127.16	1484	284.233	263.973	152.056	1416	275.607	259.945	145.897	1794	278.02	257.682	139.068	602	177.202	155.644	107.36	871	179.476	159.383	104.774	973	171.697	151.301	92.7556
PTOS_000723	PTOS_000723	4Fe-4S dicluster domain-containing protein	391.274	0.179243	0.11934	360.667	-0.129538	0.257916	391.274	-0.308781	0.00659216	1690	353.762	328.169	167.832	1433	343.536	322.823	155.966	1928	384.703	355.289	181.738	1872	383.198	355.883	191.812	1940	403.556	380.624	199.887	2337	387.069	358.753	181.161	897	282.189	247.858	159.97	1426	314.038	278.882	171.536	1382	260.637	229.675	131.745
PTOS_000724	nuoH	nuoH NADH-quinone oxidoreductase subunit NuoH	365.535	0.451104	2.22554e-05	302.966	0.328829	0.00197769	365.535	-0.122275	0.318586	2864	267.191	247.862	284.42	2750	293.822	276.106	299.307	3127	278.081	256.82	294.759	4137	377.423	350.52	423.893	3875	359.252	338.838	399.259	4876	359.931	333.6	377.981	2271	318.413	279.675	405.008	3346	328.409	291.643	402.496	3118	262.077	230.944	297.237
PTOS_000725	PTOS_000725	NADH-quinone oxidoreductase subunit D	502.064	0.630285	1.35219e-09	416.721	0.508187	9.2824e-07	502.064	-0.122098	0.313724	5070	319.784	296.65	503.495	4888	353.088	331.799	532.005	5731	344.568	318.222	540.22	8030	495.288	459.984	822.784	8158	511.342	482.285	840.557	10010	499.562	463.017	775.961	4292	406.849	357.352	765.432	6917	458.993	407.609	832.057	6763	384.319	338.665	644.713
PTOS_000726	PTOS_000726	NADH-quinone oxidoreductase subunit B	357.919	0.907447	1.53649e-11	323.426	0.909383	9.94948e-12	357.919	0.00193655	0.990798	1079	183.442	170.171	107.154	1094	213.009	200.165	119.07	1255	203.384	187.833	118.3	2189	363.929	337.988	224.293	2316	391.286	369.051	238.628	2368	318.541	295.238	183.564	1322	337.78	296.686	235.764	2053	367.203	326.094	246.959	1732	265.295	233.78	165.111
PTOS_000727	PTOS_000727	NADH-quinone oxidoreductase subunit A	518.925	0.539405	0.000453935	412.328	0.354681	0.0217948	518.925	-0.184724	0.290018	1248	357.25	331.405	123.937	1155	378.654	355.823	125.709	1419	387.2	357.595	133.759	2025	566.861	526.455	207.489	1979	562.966	530.975	203.906	1885	426.948	395.715	146.123	990	425.91	374.094	176.556	1609	484.566	430.319	193.549	1266	326.509	287.722	120.687
PTOS_000728	PTOS_000728	hypothetical protein	295.323	-1.40332	1.77881e-24	295.323	-1.30122	4.86311e-21	106.924	0.102094	0.56385	1163	309.138	286.774	115.496	936	284.939	267.759	101.873	1152	291.891	269.573	108.591	451	117.231	108.875	46.2112	339	89.5471	84.4586	34.9288	542	113.993	105.654	42.0151	267	106.662	93.6854	47.6166	391	109.343	97.1016	47.034	404	96.7516	85.2583	38.5131
PTOS_000729	PTOS_000729	TrkH family potassium uptake protein	118.744	-0.654113	1.43439e-09	118.744	-1.51473	4.29368e-43	72.0429	-0.860616	3.58608e-14	1622	112.24	104.12	161.079	1643	130.208	122.357	178.823	1725	113.784	105.084	162.603	1048	70.9175	65.8624	107.382	989	68.0101	64.1454	101.901	1410	77.2011	71.5535	109.301	348	36.1911	31.7881	62.062	499	36.3277	32.2608	60.0255	577	35.9731	31.6998	55.0051
PTOS_000730	trkA	trkA Trk system potassium transporter TrkA	236.639	-0.289909	0.00811655	236.639	-1.1884	1.45494e-29	185.352	-0.898487	5.92831e-17	3156	236.469	219.361	313.418	2829	242.757	228.12	307.906	3230	230.693	213.054	304.469	2479	181.638	168.691	254.008	2542	189.274	178.518	261.914	3123	185.146	171.602	242.091	783	88.1703	77.4436	139.64	1148	90.4935	80.3627	138.095	1362	91.9426	81.0206	129.839
PTOS_000731	dxs	dxs 1-deoxy-D-xylulose-5-phosphate synthase	385.326	-0.162652	0.149021	385.326	-0.41635	6.5137e-05	329.329	-0.253698	0.0230828	7248	374.039	346.98	719.789	6903	407.98	383.382	751.316	7602	373.957	345.365	716.585	6574	331.759	308.111	673.597	6131	314.419	296.552	631.706	8371	341.808	316.804	648.908	3259	252.76	222.009	581.207	4453	241.764	214.698	535.658	5515	256.418	225.957	525.742
PTOS_000732	PTOS_000732	alpha/beta fold hydrolase	104.64	1.86396	1.64098e-62	165.29	2.66522	2.47543e-128	165.29	0.801255	8.05725e-14	371	27.7357	25.7292	36.8435	393	33.6481	31.6193	42.7737	406	28.9325	26.7204	38.2707	1431	104.616	97.1591	146.626	1244	92.4197	87.168	128.175	1976	116.885	108.334	153.177	1407	158.083	138.85	250.923	1962	154.314	137.038	236.012	2724	183.475	161.679	259.677
PTOS_000733	PTOS_000733	hypothetical protein	250.415	2.26508	1.60704e-73	373.373	2.98803	5.66029e-129	373.373	0.722945	9.1859e-11	146	49.3926	45.8193	14.4991	147	56.9545	53.5205	15.9993	175	56.4341	52.1192	16.496	752	248.783	231.049	77.0528	774	260.212	245.426	79.7489	905	242.25	224.528	70.1543	688	349.801	307.245	122.697	1087	386.881	343.569	130.757	1258	383.436	337.887	119.924
PTOS_000734	PTOS_000734	HAD family hydrolase	152.391	0.739422	3.48484e-11	189.355	1.18979	2.0866e-27	189.355	0.450368	6.39479e-05	605	93.8092	87.0227	60.0818	594	105.482	99.1222	64.6504	594	87.7953	81.0826	55.992	953	144.503	134.203	97.648	971	149.619	141.117	100.047	1329	163.05	151.122	103.022	817	190.387	167.224	145.703	1136	185.314	164.568	136.651	1377	192.366	169.514	131.269
PTOS_000735	PTOS_000735	sulfatase	16.2406	-0.465806	0.000574963	16.2406	-0.671068	1.49339e-06	11.256	-0.205263	0.207877	255	16.4557	15.2652	25.3237	231	17.0723	16.0429	25.1418	247	15.1939	14.0322	23.2829	162	10.2232	9.49444	16.5991	188	12.0563	11.3712	19.3705	225	11.4885	10.6481	17.4417	77	7.46778	6.55926	13.7321	124	8.41855	7.47609	14.9162	176	10.2328	9.01718	16.778
PTOS_000736	PTOS_000736	alpha-galactosidase	14.5426	-0.717798	3.96358e-08	14.5426	-0.130573	0.344001	11.4891	0.587225	1.92768e-05	262	12.6806	11.7632	26.0189	272	15.0768	14.1678	29.6042	344	15.8705	14.6571	32.4264	178	8.42464	7.82412	18.2386	172	8.27265	7.80255	17.722	228	8.73129	8.09256	17.6742	148	10.7652	9.45555	26.3942	212	10.7948	9.58628	25.5018	296	12.9072	11.3739	28.2175
PTOS_000737	PTOS_000737	alpha-L-fucosidase	15.1355	-0.225381	0.121653	19.3348	0.578144	1.08628e-05	19.3348	0.803525	2.20426e-09	203	14.7482	13.6813	20.1597	207	17.2233	16.1848	22.5297	194	13.435	12.4078	18.287	149	10.5858	9.83121	15.2671	172	12.4179	11.7123	17.722	240	13.7962	12.787	18.6045	154	16.8147	14.769	27.4642	264	20.1784	17.9194	31.757	321	21.0112	18.5153	30.6008
PTOS_000738	PTOS_000738	sulfatase	18.6264	0.106815	0.543837	27.3219	0.810593	7.95375e-08	27.3219	0.703778	5.15335e-06	258	17.8533	16.5617	25.6216	219	17.3558	16.3094	23.8357	288	18.997	17.5445	27.1477	273	18.4737	17.1569	27.9726	239	16.4352	15.5013	24.6253	383	20.9702	19.4362	29.6896	213	22.1515	19.4565	37.9862	390	28.3924	25.2139	46.9137	504	31.4219	27.6892	48.0461
PTOS_000739	PTOS_000739	RagB/SusD family nutrient uptake outer membrane protein	0.232518	0.470332	0.590938	0.418702	1.50662	0.0455956	0.418702	1.03629	0.178539	3	0.152007	0.14101	0.297926	3	0.174087	0.16359	0.326517	4	0.193196	0.178424	0.377051	8	0.396393	0.368138	0.81971	2	0.100705	0.0949824	0.206069	5	0.200456	0.185792	0.387593	0	0	0	0	15	0.7996	0.710085	1.80437	10	0.456505	0.402276	0.953295
PTOS_000740	PTOS_000740	TonB-dependent receptor	0.166615	0.165885	0.825977	0.35854	1.46077	0.0130839	0.35854	1.29488	0.0297753	3	0.0946108	0.0877662	0.297926	4	0.144471	0.135761	0.435356	7	0.210432	0.194343	0.659839	2	0.0616798	0.0572832	0.204928	10	0.313399	0.29559	1.03035	5	0.124766	0.115639	0.387593	5	0.236981	0.20815	0.891696	15	0.49768	0.441964	1.80437	12	0.34096	0.300457	1.14395
PTOS_000741	PTOS_000741	response regulator	28.1848	0.620074	2.01114e-08	20.8793	0.326508	0.00399142	28.1848	-0.293565	0.0124205	770	18.9347	17.5648	76.4677	664	18.6998	17.5723	72.2691	841	19.7132	18.206	79.2749	1218	29.2892	27.2014	124.801	1076	26.2941	24.7999	110.865	1489	28.9712	26.8519	115.425	558	20.6217	18.1129	99.5133	772	19.9721	17.7362	92.8651	995	22.0441	19.4255	94.8528
PTOS_000742	PTOS_000742	MFS transporter	8.58995	-1.45175	5.03833e-11	8.58995	-2.23436	6.22714e-18	2.99108	-0.782609	0.00850877	120	8.33831	7.73508	11.917	120	9.5495	8.97372	13.0607	119	7.88204	7.27939	11.2173	40	2.718	2.52426	4.09855	46	3.17638	2.99589	4.7396	56	3.07886	2.85363	4.34104	22	2.29744	2.01793	3.92346	22	1.60827	1.42822	2.64641	18	1.12687	0.993004	1.71593
PTOS_000743	PTOS_000743	alpha-L-fucosidase	224.051	0.82015	1.88255e-30	273.703	1.2501	1.24093e-69	273.703	0.429946	2.20691e-09	1781	132.555	122.965	176.869	1608	137.063	128.799	175.013	1807	128.199	118.397	170.333	3131	227.881	211.637	320.814	2802	207.242	195.465	288.703	4025	237.03	219.69	312.012	2464	275.611	242.08	439.428	3345	261.919	232.597	402.375	4229	283.578	249.891	403.148
PTOS_000744	PTOS_000744	N-glycanase	308.523	0.961843	3.39648e-20	348.029	1.27906	3.86874e-35	348.029	0.317221	0.00396357	2049	164.965	153.031	203.484	1942	179.061	168.265	211.365	1996	153.181	141.469	188.148	4072	320.591	297.739	417.233	3684	294.746	277.997	379.58	4870	310.231	287.536	377.516	2954	357.425	313.941	526.814	3992	338.127	300.274	480.204	4805	348.536	307.132	458.058
PTOS_000745	PTOS_000745	AAA domain-containing protein	85.6407	0.900798	1.18392e-17	94.9368	1.19352	2.23461e-30	94.9368	0.292719	0.0086301	1632	47.3651	43.9385	162.072	1461	48.5613	45.6334	159.014	1730	47.8607	44.2013	163.074	3056	86.7331	80.5507	313.129	3013	86.8992	81.9611	310.444	3627	83.2897	77.1968	281.16	2194	95.6971	84.0547	391.276	3216	98.1959	87.2028	386.858	3477	90.9172	80.117	331.461
PTOS_000746	PTOS_000746	acyltransferase	46.5067	0.108351	0.408082	45.1339	0.127412	0.314498	46.5067	0.0190605	0.899802	433	41.7929	38.7694	43.0007	439	48.5268	45.6009	47.7803	490	45.0822	41.6353	46.1887	454	42.8513	39.7968	46.5186	429	41.1481	38.8099	44.2019	727	55.5207	51.4591	56.356	240	34.8137	30.5783	42.8014	457	46.4055	41.2104	54.9732	533	46.3495	40.8435	50.8106
PTOS_000747	tatC	tatC twin-arginine translocase subunit TatC	45.4816	-0.24008	0.141869	45.4816	-0.990537	4.31849e-10	36.9867	-0.750458	5.29353e-06	361	45.6252	42.3245	35.8504	312	45.1601	42.4372	33.9578	379	45.6596	42.1685	35.7256	296	36.5833	33.9756	30.3293	296	37.1765	35.0639	30.4983	372	37.2003	34.479	28.8369	119	22.6032	19.8533	21.2224	143	19.014	16.8854	17.2017	169	19.2437	16.9577	16.1107
PTOS_000748	tatA	tatA twin-arginine translocase TatA/TatE family subunit	53.4215	-0.308942	0.184088	53.4215	-0.287758	0.214402	41.3503	0.0211836	0.941394	126	55.5266	51.5095	12.5129	91	45.9276	43.1585	9.90435	140	58.8102	54.3137	13.1968	72	31.0282	28.8165	7.37739	89	38.9761	36.7613	9.17009	155	54.0465	50.0928	12.0154	53	35.1019	30.8314	9.45198	65	30.1358	26.7621	7.81895	123	48.8358	43.0345	11.7255
PTOS_000749	PTOS_000749	bifunctional UDP-N-acetylmuramoyl-tripeptide:D-alanyl-D-alanine ligase/alanine racemase	787.529	2.04506	4.56044e-90	1471.09	3.09064	2.13804e-205	1471.09	1.04558	1.89445e-24	4767	191.896	178.013	473.405	4515	208.152	195.602	491.408	5185	198.959	183.747	488.752	20739	816.398	758.204	2125	19641	785.711	741.062	2023.7	23876	760.48	704.848	1850.83	24782	1499.27	1316.87	4419.6	34108	1444.5	1282.78	4102.9	40518	1469.51	1294.94	3862.56
PTOS_000750	PTOS_000750	GSCFA domain-containing protein	86.3009	-2.18023	6.86082e-55	86.3009	-2.87118	4.14724e-78	18.3819	-0.690948	5.26904e-05	864	87.9552	81.5922	85.8027	723	84.2924	79.2101	78.6906	893	86.6551	80.0295	84.1766	181	18.0186	16.7342	18.5459	199	20.1317	18.9877	20.5039	211	16.9956	15.7523	16.3564	67	10.2505	9.00348	11.9487	109	11.6738	10.3669	13.1118	100	9.17173	8.0822	9.53295
PTOS_000751	PTOS_000751	BlaI/MecI/CopY family transcriptional regulator	135.261	2.74908	2.91423e-80	318.044	4.13271	2.47686e-186	318.044	1.38362	2.18614e-35	68	18.6678	17.3173	6.75299	74	23.2658	21.863	8.05409	81	21.1965	19.5758	7.63528	472	126.712	117.68	48.3629	507	138.315	130.456	52.2386	648	140.755	130.459	50.2321	668	275.604	242.074	119.131	1123	324.342	288.032	135.087	1432	354.185	312.111	136.512
PTOS_000752	PTOS_000752	carboxypeptidase-like regulatory domain-containing protein	171.492	2.54335	4.78267e-231	465.793	4.12807	0	465.793	1.58472	5.33778e-116	465	29.8923	27.7297	46.1785	426	31.363	29.472	46.3654	504	30.8838	28.5225	47.5084	2762	173.629	161.253	283.005	2540	162.263	153.042	261.708	3511	178.584	165.52	272.168	4715	455.525	400.106	840.869	6839	462.528	410.748	822.674	8276	479.325	422.385	788.947
PTOS_000753	PTOS_000753	ATP-binding protein	30.5988	0.169354	0.344657	41.3657	0.748212	2.64609e-06	41.3657	0.578859	0.000464924	581	28.5741	26.5069	57.6984	507	28.5566	26.8348	55.1814	595	27.8938	25.7611	56.0863	618	29.722	27.6034	63.3226	493	24.0947	22.7255	50.7961	976	37.9798	35.2014	75.6582	614	45.3826	39.8614	109.5	593	30.6825	27.2476	71.3329	1084	48.0319	42.3261	103.337
PTOS_000754	PTOS_000754	6-bladed beta-propeller	13.4784	-4.04453	3.12051e-38	13.4784	-4.08258	2.0187e-31	0.770464	-0.0380522	0.946987	161	13.7557	12.7606	15.9887	127	12.4269	11.6777	13.8226	175	14.2525	13.1628	16.496	8	0.668407	0.620763	0.81971	9	0.76415	0.720727	0.927312	13	0.878834	0.814544	1.00774	4	0.51362	0.451134	0.713357	8	0.719096	0.638593	0.962333	10	0.76977	0.678328	0.953295
PTOS_000755	miaA_1	miaA tRNA (adenosine(37)-N6)-dimethylallyltransferase MiaA	219.423	-0.669559	4.40958e-10	219.423	-1.33403	6.42093e-35	132.338	-0.664474	3.50567e-09	2012	223.134	206.991	199.809	1634	207.535	195.022	177.843	2153	227.602	210.2	202.948	1207	130.899	121.569	123.674	1163	128.173	120.889	119.829	1572	137.942	127.851	121.859	458	76.3355	67.0486	81.6793	599	69.8881	62.0641	72.0547	815	81.4325	71.759	77.6935
PTOS_000756	PTOS_000756	plasmid pRiA4b ORF-3 family protein	577.613	-0.0409618	0.740024	607.642	0.275162	0.010123	607.642	0.316124	0.00428627	3206	571.149	529.83	318.384	2635	537.612	505.197	286.791	3675	624.077	576.361	346.415	2987	520.373	483.28	306.059	3053	540.495	509.781	314.565	3932	554.249	513.704	304.803	1951	522.357	458.808	347.94	3315	621.311	551.755	398.767	4232	679.258	598.568	403.434
PTOS_000757	lpxA_2	lpxA acyl-ACP--UDP-N-acetylglucosamine O-acyltransferase	932.2	-1.01625	7.08918e-23	932.2	-2.1775	9.82523e-98	441.497	-1.16125	5.76161e-28	7390	966.826	896.882	733.891	5849	876.371	823.531	636.6	7645	953.402	880.506	720.638	3434	439.337	408.021	351.861	3461	449.97	424.401	356.603	4204	435.183	403.348	325.888	964	189.542	166.482	171.919	1256	172.875	153.522	151.086	1482	174.685	153.934	141.278
PTOS_000758	PTOS_000758	bifunctional UDP-3-O-[3-hydroxymyristoyl] N-acetylglucosamine deacetylase/3-hydroxyacyl-ACP dehydratase	1126.6	-1.14056	6.45242e-29	1126.6	-1.95267	5.66073e-82	489.3	-0.81211	8.36904e-15	15863	1149.97	1066.78	1575.33	13462	1117.67	1050.28	1465.19	16094	1112.14	1027.11	1517.06	6884	488.018	453.232	705.361	6818	491.176	463.265	702.491	8520	488.706	452.955	660.459	2230	242.958	213.4	397.696	3403	259.539	230.484	409.352	3902	254.855	224.58	371.976
PTOS_000759	lpxD	lpxD UDP-3-O-(3-hydroxymyristoyl)glucosamine N-acyltransferase	485.274	-0.872774	4.90912e-17	485.274	-1.447	4.01844e-44	253.865	-0.574228	1.14112e-07	4794	462.714	429.239	476.086	4617	510.36	479.588	502.51	5247	482.748	445.837	494.596	2518	237.664	220.723	258.004	2389	229.144	216.123	246.15	3860	294.786	273.222	299.222	971	140.85	123.715	173.167	1518	154.144	136.887	182.603	1927	167.571	147.665	183.7
PTOS_000760	PTOS_000760	HD domain-containing protein	245.56	-0.870325	1.4665e-16	245.56	-2.28656	3.58445e-98	128.642	-1.41624	2.82857e-37	2996	244.738	227.033	297.529	2679	250.631	235.52	291.58	3099	241.31	222.86	292.12	1502	119.984	111.431	153.901	1561	126.719	119.518	160.837	2154	139.223	129.038	166.975	326	40.0223	35.1532	58.1386	583	50.1035	44.4944	70.13	553	40.6994	35.8647	52.7172
PTOS_000761	pyrF	pyrF orotidine-5'-phosphate decarboxylase	527.169	-0.560244	1.05534e-07	527.169	-1.89886	7.77621e-73	341.822	-1.33861	5.36547e-36	4286	521.991	484.228	425.637	3879	541.045	508.423	422.187	4466	518.471	478.829	420.977	2980	354.912	329.614	305.342	2901	351.105	331.154	298.904	3315	319.448	296.079	256.974	699	127.942	112.377	124.659	954	122.236	108.552	114.758	1076	118.067	104.041	102.575
PTOS_000762	prfA	prfA peptide chain release factor 1	399.566	-1.20093	7.60978e-31	399.566	-2.46846	2.56052e-118	166.698	-1.26753	4.35305e-31	4381	395.497	366.885	435.071	3732	385.846	362.582	406.187	4850	417.356	385.445	457.174	1722	152.019	141.183	176.443	1848	165.787	156.366	190.408	2552	182.287	168.952	197.827	339	45.9932	40.3977	60.457	711	67.5272	59.9675	85.5273	912	74.1768	65.3652	86.9405
PTOS_000763	PTOS_000763	AIR synthase-related protein	463.156	-1.43161	1.8123e-43	463.156	-2.05928	2.82565e-86	164.497	-0.62767	9.77099e-09	5446	468.891	434.969	540.835	4710	464.427	436.425	512.632	5558	456.15	421.273	523.912	2001	168.475	156.466	205.03	1922	164.447	155.102	198.033	2357	160.568	148.822	182.711	757	97.9523	86.0355	135.003	1067	96.6491	85.8292	128.351	1233	95.6447	84.2828	117.541
PTOS_000764	PTOS_000764	LemA family protein	121.532	-0.63461	1.39554e-05	121.532	-1.30975	8.48805e-19	75.0454	-0.675144	1.49673e-05	677	116.877	108.422	67.232	617	121.992	114.636	67.1537	764	125.727	116.114	72.0167	374	63.1404	58.6397	38.3215	449	77.0312	72.6539	46.2626	622	84.9646	78.7492	48.2166	117	30.3565	26.6634	20.8657	218	39.5948	35.1621	26.2236	367	57.0836	50.3025	34.9859
PTOS_000765	PTOS_000765	TPM domain-containing protein	73.8903	-0.91304	3.98727e-15	73.8903	-0.711718	1.28221e-09	39.0801	0.201321	0.140556	605	66.0026	61.2277	60.0818	635	79.3381	74.5544	69.1128	734	76.3302	70.494	69.1888	313	33.3921	31.0119	32.0712	326	35.3428	33.3345	33.5893	506	43.6779	40.4827	39.2244	228	37.3822	32.8343	40.6613	295	33.8584	30.068	35.486	468	45.9997	40.5353	44.6142
PTOS_000766	PTOS_000766	alpha/beta hydrolase	181.276	-0.097518	0.418341	212.149	0.43565	4.66184e-05	212.149	0.533168	1.01306e-06	1682	177.709	164.853	167.037	1585	191.786	180.222	172.51	1731	174.332	161.002	163.169	1595	164.793	153.046	163.43	1424	149.511	141.015	146.721	2054	171.708	159.147	159.223	1204	191.177	167.918	214.72	1829	203.3	180.541	220.013	2542	241.971	213.227	242.328
PTOS_000767	PTOS_000767	shikimate dehydrogenase	198.905	-0.159912	0.173668	198.905	-1.18971	3.1953e-27	170.778	-1.02979	3.51594e-20	1573	212.432	197.064	156.213	1192	184.362	173.246	129.736	1553	199.921	184.635	146.39	1316	173.797	161.408	134.842	1290	173.125	163.287	132.915	1548	165.413	153.312	119.999	329	66.7748	58.651	58.6736	545	77.4333	68.7646	65.5589	677	82.3729	72.5876	64.5381
PTOS_000768	ubiE	ubiE bifunctional demethylmenaquinone methyltransferase/2-methoxy-6-polyprenyl-1,4-benzoquinol methylase UbiE	275.009	-0.0745872	0.54206	275.009	-1.07699	1.17073e-23	250.18	-1.00241	3.6493e-20	2062	280.736	260.426	204.775	1777	277.076	260.37	193.407	2059	267.214	246.783	194.087	1853	246.705	229.12	189.865	1903	257.47	242.839	196.075	2287	246.366	228.343	177.285	535	109.468	96.1502	95.4115	840	120.317	106.848	101.045	897	110.028	96.9578	85.5105
PTOS_000769	PTOS_000769	phosphoribosylaminoimidazolesuccinocarboxamide synthase	484.796	-0.35609	0.00089557	484.796	-1.32668	3.01251e-37	362.573	-0.970594	5.27745e-20	4664	495.897	460.022	463.176	3952	481.23	452.215	430.132	4709	477.262	440.771	443.883	3479	361.727	335.943	356.472	3593	379.637	358.064	370.204	4117	346.354	321.017	319.144	1056	168.741	148.212	188.326	1473	164.769	146.323	177.189	1776	170.129	149.919	169.305
PTOS_000770	PTOS_000770	PhoH family protein	214.084	-1.22394	1.76763e-30	214.084	-2.39689	9.91607e-101	87.8479	-1.17295	6.61099e-24	2189	216.907	201.215	217.387	1783	202.34	190.14	194.06	2361	223.007	205.956	222.554	889	86.1435	80.0031	91.0903	827	81.435	76.8074	85.2097	1224	95.9653	88.9451	94.8828	216	32.1666	28.2532	38.5213	305	31.7955	28.236	36.6889	465	41.5129	36.5815	44.3282
PTOS_000771	PTOS_000771	DUF5715 family protein	95.8301	-0.232633	0.0549414	95.8301	-0.471127	6.2027e-05	77.8475	-0.238493	0.0643834	625	92.2143	85.5431	62.0679	598	101.047	94.954	65.0857	670	94.2296	87.0249	63.156	494	71.2752	66.1947	50.6171	500	73.3105	69.1447	51.5173	762	88.9567	82.4492	59.0692	237	52.5522	46.1587	42.2664	356	55.2595	49.0732	42.8238	532	70.7185	62.3177	50.7153
PTOS_000772	PTOS_000772	flotillin family protein	179.877	0.106498	0.366101	174.366	0.162421	0.143184	179.877	0.0559234	0.671991	2911	179.882	166.868	289.088	2446	173.103	162.665	266.22	2888	170.113	157.106	272.231	2955	178.565	165.836	302.78	2738	168.134	158.58	282.109	3946	192.933	178.82	305.888	1779	165.213	145.114	317.265	2276	147.964	131.399	273.784	3514	195.636	172.396	334.988
PTOS_000773	PTOS_000773	hypothetical protein	138.438	0.790073	7.67416e-12	148.077	1.02987	2.30747e-19	148.077	0.239796	0.0503674	382	77.0725	71.4967	37.9359	359	82.9531	77.9515	39.0732	471	90.584	83.658	44.3977	725	143.043	132.847	74.2862	592	118.696	111.951	60.9965	962	153.574	142.339	74.5729	444	134.63	118.251	79.1826	651	138.183	122.714	78.3098	943	171.416	151.053	89.8957
PTOS_000774	glaB	glaB alpha-1,3-galactosidase	94.6663	-0.158315	0.175635	94.6663	-0.0382254	0.750759	81.1099	0.120089	0.343023	1624	91.2607	84.6585	161.277	1594	102.586	96.4007	173.489	1683	90.1522	83.2593	158.644	1430	78.5827	72.9813	146.523	1466	81.8672	77.2151	151.049	1864	82.8799	76.8169	144.495	952	80.4005	70.6191	169.779	1387	81.9999	72.82	166.844	1532	77.5639	68.3499	146.045
PTOS_000775	PTOS_000775	DUF4468 domain-containing protein	60.555	-0.043933	0.740109	60.555	-0.127859	0.295666	56.2205	-0.0839259	0.551286	653	56.8063	52.6967	64.8486	624	62.1685	58.4201	67.9156	756	62.6902	57.897	71.2626	646	54.9552	51.038	66.1916	621	53.685	50.6344	63.9845	872	60.0213	55.6305	67.5962	301	39.3526	34.565	53.6801	509	46.5844	41.3692	61.2284	727	56.9798	50.2111	69.3045
PTOS_000776	truA	truA tRNA pseudouridine(38-40) synthase TruA	47.045	-1.63403	9.75181e-22	47.045	-2.55398	1.24732e-39	14.5342	-0.919951	1.5998e-05	392	51.8931	48.1389	38.929	284	43.057	40.4609	30.9103	366	46.1848	42.6536	34.5002	113	14.6283	13.5856	11.5784	104	13.6815	12.9041	10.7156	146	15.2926	14.1739	11.3177	22	4.37694	3.84444	3.92346	64	8.91338	7.91552	7.69866	59	7.03686	6.20093	5.62444
PTOS_000777	PTOS_000777	DMT family transporter	33.3007	-1.8507	1.05681e-34	33.3007	-3.63314	7.16476e-58	8.85758	-1.78243	3.54039e-13	297	33.1573	30.7586	29.4947	269	34.3936	32.3198	29.2777	304	32.3512	29.8777	28.6559	82	8.9522	8.31408	8.40203	80	8.87546	8.37111	8.24278	99	8.74508	8.10534	7.67434	12	2.01339	1.76844	2.14007	21	2.4665	2.19037	2.52612	24	2.414	2.12724	2.28791
PTOS_000778	PTOS_000778	DUF3256 family protein	189.511	0.957887	2.79692e-18	373.12	2.07786	1.49655e-83	373.12	1.11997	6.37865e-26	696	106.929	99.1935	69.1189	643	113.136	106.315	69.9835	591	86.5505	79.9329	55.7093	1249	187.648	174.272	127.977	1185	180.919	170.638	122.096	1645	199.967	185.339	127.518	1614	372.662	327.324	287.839	2257	364.803	323.963	271.498	2759	381.894	336.528	263.014
PTOS_000779	PTOS_000779	aminoglycoside phosphotransferase family protein	90.3893	0.22572	0.0537346	80.7575	-0.894747	5.49487e-15	90.3893	-1.12047	1.7705e-22	827	76.514	70.9786	82.1283	767	81.2705	76.3704	83.4795	958	84.4881	78.0282	90.3037	1031	93.2797	86.6307	105.64	1008	92.6775	87.4111	103.859	1164	85.2107	78.9772	90.2317	266	36.9863	32.4866	47.4382	436	42.4386	37.6876	52.4471	404	33.676	29.6755	38.5131
PTOS_000780	PTOS_000780	DUF4981 domain-containing protein	59.1406	-0.306434	4.29667e-05	59.1406	-1.36842	4.16505e-70	45.7891	-1.06198	1.28638e-41	1939	58.4005	54.1756	192.56	1810	62.4338	58.6694	196.999	1971	56.5875	52.2609	185.792	1540	45.3579	42.1248	157.794	1578	47.2307	44.5468	162.589	1879	44.7787	41.503	145.657	418	18.9208	16.6189	74.5458	634	20.0894	17.8404	76.2649	758	20.5689	18.1255	72.2597
PTOS_000781	PTOS_000781	YitT family protein	93.645	-0.8301	2.6512e-13	93.645	-1.20077	8.3909e-25	50.6402	-0.370667	0.00371978	850	95.8531	88.9187	84.4124	684	88.3377	83.0114	74.4459	900	96.7441	89.3472	84.8364	450	49.6242	46.0869	46.1087	459	51.4373	48.5144	47.2929	570	50.859	47.1385	44.1856	216	36.6071	32.1535	38.5213	307	36.4221	32.3446	36.9295	337	34.239	30.1717	32.126
PTOS_000782	PTOS_000782	Gfo/Idh/MocA family oxidoreductase	460.638	0.250648	0.021635	434.093	0.309791	0.00328091	460.638	0.0591425	0.646526	5985	431.077	399.891	594.363	4688	386.706	363.39	510.237	5791	397.593	367.194	545.875	7028	495.012	459.728	720.116	6636	474.98	447.99	683.738	7228	411.922	381.788	560.304	4308	466.327	409.594	768.285	5659	428.815	380.809	680.73	6274	407.135	358.771	598.097
PTOS_000783	PTOS_000783	hypothetical protein	5.09267	-0.484285	0.0135513	8.91721	1.01692	5.02902e-09	8.91721	1.5012	1.13848e-16	102	4.51879	4.19188	10.1295	123	6.24065	5.86437	13.3872	107	4.51856	4.17308	10.0861	68	2.94594	2.73595	6.96754	75	3.30188	3.11425	7.7276	115	4.03112	3.73623	8.91464	133	8.85519	7.77788	23.7191	199	9.27501	8.23667	23.938	216	8.62143	7.59727	20.5912
PTOS_000784	PTOS_000784	beta-galactosidase	8.68173	-0.0414394	0.816067	8.68173	-0.67993	1.81087e-05	8.0819	-0.63849	9.35271e-05	230	8.33681	7.73369	22.841	221	9.17416	8.62102	24.0534	247	8.53421	7.8817	23.2829	203	7.1955	6.68261	20.8001	252	9.07718	8.56137	25.9647	278	7.97301	7.38976	21.5502	63	3.43192	3.01439	11.2354	151	5.75822	5.11358	18.164	144	4.7026	4.14397	13.7274
PTOS_000785	PTOS_000785	DUF5107 domain-containing protein	2.70474	0.542478	0.0218546	2.49994	0.615144	0.00861545	2.70474	0.0726655	0.801127	53	1.61225	1.49561	5.26336	54	1.88128	1.76785	5.87731	78	2.26176	2.08882	7.35249	87	2.58803	2.40355	8.91435	100	3.02298	2.8512	10.3035	104	2.5032	2.32008	8.06194	39	1.78298	1.56606	6.95523	87	2.78429	2.47259	10.4654	107	2.93254	2.58418	10.2003
PTOS_000786	PTOS_000786	sugar porter family MFS transporter	4.03411	1.6848	6.76647e-10	5.36397	2.23461	5.83011e-17	5.36397	0.549814	0.0134779	21	1.52899	1.41838	2.08548	21	1.75109	1.64551	2.28562	10	0.694034	0.640969	0.942627	55	3.91599	3.63686	5.63551	59	4.26891	4.02632	6.07905	68	3.91743	3.63085	5.27127	48	5.25233	4.61333	8.56028	73	5.59176	4.96575	8.78128	80	5.24783	4.62443	7.62636
PTOS_000787	PTOS_000787	AraC family transcriptional regulator	33.7543	-1.05311	1.68377e-10	33.7543	-0.620138	0.000181991	18.9106	0.432972	0.0187155	317	35.5085	32.9396	31.4809	292	37.4591	35.2006	31.781	265	28.2952	26.1318	24.9796	122	13.3637	12.4111	12.5006	117	13.0238	12.2837	12.0551	226	20.0303	18.565	17.5192	95	15.9927	14.047	16.9422	171	20.1515	17.8956	20.5699	204	20.5876	18.142	19.4472
PTOS_000788	PTOS_000788	glycoside hydrolase family 3 C-terminal domain-containing protein	10.6908	0.807341	1.04352e-09	11.0035	0.993338	5.55135e-14	11.0035	0.185997	0.192971	174	6.59236	6.11544	17.2797	158	6.85569	6.44233	17.1966	158	5.70615	5.26987	14.8935	276	10.2257	9.49683	28.28	296	11.1445	10.5112	30.4983	357	10.702	9.91912	27.6741	181	10.3061	9.05227	32.2794	293	11.6788	10.3714	35.2454	323	11.0255	9.71574	30.7914
PTOS_000789	PTOS_000789	PD40 domain-containing protein	10.7463	0.276168	0.132924	9.29235	-0.214704	0.264762	10.7463	-0.490872	0.00917466	120	8.39053	7.78353	11.917	116	9.28899	8.72892	12.6253	153	10.1975	9.41783	14.4222	163	11.1452	10.3508	16.7016	130	9.03296	8.51966	13.3945	218	12.0606	11.1784	16.8991	63	6.62023	5.81482	11.2354	84	6.17912	5.48737	10.1045	127	8.00047	7.05008	12.1068
PTOS_000790	PTOS_000790	DUF6057 family protein	14.3204	-0.153465	0.474207	14.3204	-1.7266	5.29784e-16	12.3467	-1.57314	4.71011e-13	199	13.5192	12.5411	19.7624	172	13.3822	12.5753	18.7203	248	16.0599	14.832	23.3772	219	14.549	13.512	22.4396	154	10.3967	9.80592	15.8673	225	12.0944	11.2097	17.4417	20	2.04198	1.79355	3.56678	66	4.71716	4.18907	7.93924	69	4.22328	3.72158	6.57773
PTOS_000791	PTOS_000791	RagB/SusD family nutrient uptake outer membrane protein	89.1659	1.3259	7.59283e-34	54.9939	0.772364	4.44141e-12	89.1659	-0.553534	7.0269e-07	612	37.6787	34.9529	60.7769	464	32.7164	30.7438	50.5013	696	40.8459	37.7229	65.6068	1540	92.7169	86.108	157.794	1457	89.1421	84.0766	150.122	1758	85.6386	79.3738	136.278	640	59.2174	52.0131	114.137	863	55.8978	49.64	103.812	899	49.8664	43.9427	85.7012
PTOS_000792	PTOS_000792	TonB-dependent receptor	76.871	0.88338	5.02661e-12	51.4076	0.449496	0.000540821	76.871	-0.433884	0.0011772	1468	44.6969	41.4633	145.785	1200	41.8442	39.3212	130.607	1528	44.3475	40.9567	144.033	2873	85.5421	79.4447	294.378	2605	78.8202	74.3412	268.405	2750	66.2506	61.4041	213.176	1231	56.3292	49.4762	219.536	1709	54.7435	48.6149	205.578	1573	43.1502	38.0243	149.953
PTOS_000793	PTOS_000793	RagB/SusD family nutrient uptake outer membrane protein	12.7852	1.07856	1.60971e-08	7.21548	0.395456	0.0552605	12.7852	-0.683102	0.000532029	128	7.30324	6.77489	12.7115	70	4.57411	4.29831	7.61873	127	6.90723	6.37911	11.9714	219	12.2192	11.3482	22.4396	242	13.7214	12.9417	24.9344	275	12.4149	11.5067	21.3176	81	6.94569	6.10068	14.4455	137	8.22367	7.30302	16.4799	126	6.47709	5.70766	12.0115
PTOS_000794	PTOS_000794	TonB-dependent receptor	7.4048	0.252293	0.0669622	6.45553	-0.0571278	0.706427	7.4048	-0.309421	0.0312864	217	6.39209	5.92966	21.55	189	6.37599	5.99155	20.5706	235	6.59851	6.094	22.1517	274	7.89273	7.33013	28.0751	248	7.25961	6.84708	25.5526	303	7.06207	6.54545	23.4881	128	5.66654	4.97715	22.8274	186	5.76415	5.11885	22.3742	187	4.96282	4.37327	17.8266
PTOS_000795	PTOS_000795	RagB/SusD family nutrient uptake outer membrane protein	216.75	1.57511	2.91209e-51	193.681	1.55594	3.25208e-50	216.75	-0.0191737	0.885649	1211	68.8609	63.8792	120.263	1171	76.2584	71.6605	127.451	1530	82.9306	76.5898	144.222	3784	210.413	195.415	387.723	4106	232.02	218.836	423.06	4619	207.818	192.615	358.058	2140	182.88	160.631	381.646	3416	204.355	181.478	410.916	3783	193.806	170.784	360.631
PTOS_000796	PTOS_000796	TonB-dependent receptor	177.718	1.4498	1.02411e-44	166.787	1.50243	2.99854e-48	177.718	0.0526298	0.687799	2272	68.926	63.9396	225.629	1951	67.7851	63.6981	212.345	2326	67.2634	62.1206	219.255	5858	173.787	161.399	600.233	6260	188.724	178	644.997	7109	170.643	158.16	551.08	3599	164.09	144.127	641.843	5462	174.327	154.811	657.033	5925	161.945	142.707	564.827
PTOS_000797	PTOS_000797	RNA polymerase sigma-70 factor	65.6849	0.0952239	0.551369	64.2076	0.156499	0.298486	65.6849	0.061275	0.733292	350	61.0535	56.6366	34.758	314	62.7299	58.9477	34.1755	414	68.8395	63.5761	39.0248	320	54.5866	50.6956	32.7884	372	64.4858	60.8214	38.3289	565	77.9824	72.2777	43.798	219	57.4131	50.4283	39.0563	320	58.7262	52.1518	38.4933	446	70.094	61.7674	42.5169
PTOS_000798	PTOS_000798	FecR domain-containing protein	207.92	0.445473	3.96896e-05	260.585	0.913205	3.34967e-18	260.585	0.467732	1.69772e-05	1598	162.676	150.908	158.695	1356	158.092	148.56	147.586	1622	157.396	145.362	152.894	2016	200.693	186.387	206.567	1951	197.371	186.155	201.021	2802	225.695	209.185	217.207	1617	247.39	217.293	288.374	2291	245.365	217.896	275.588	3151	289.001	254.67	300.383
PTOS_000799	PTOS_000799	TonB-dependent receptor	119.694	0.868964	9.04928e-17	82.0583	0.470972	8.15518e-06	119.694	-0.397992	0.00025546	2389	70.9334	65.8018	237.248	1975	67.159	63.1097	214.957	2389	67.6154	62.4456	225.194	4440	128.917	119.728	454.939	4087	120.592	113.739	421.103	4664	109.572	101.556	361.547	2062	92.0127	80.8185	367.735	2593	80.9984	71.9306	311.916	2735	73.1637	64.4724	260.726
PTOS_000800	PTOS_000800	RagB/SusD family nutrient uptake outer membrane protein	121.084	1.1544	2.39094e-27	76.8384	0.640127	3.33108e-09	121.084	-0.51427	2.7129e-06	1000	56.2894	52.2172	99.3087	830	53.5066	50.2805	90.3364	1127	60.4708	55.8472	106.234	2299	126.549	117.529	235.564	2116	118.364	111.638	218.021	2657	118.338	109.681	205.967	951	80.4511	70.6635	169.601	1288	76.275	67.7359	154.936	1455	73.7893	65.0237	138.704
PTOS_000801	PTOS_000801	Gfo/Idh/MocA family oxidoreductase	51.0549	-1.43023	7.62972e-33	51.0549	-2.1312	2.69548e-58	18.1565	-0.700969	1.27374e-06	606	48.6721	45.151	60.1811	580	53.3505	50.1337	63.1266	668	51.1421	47.2319	62.9675	191	15.0015	13.9322	19.5706	262	20.9116	19.7233	26.9951	292	18.5565	17.199	22.6354	76	9.17373	8.05766	13.5538	113	9.54829	8.47935	13.5929	157	11.3608	10.0113	14.9667
PTOS_000802	PTOS_000802	tRNA-Gly	19.9956	-1.4906	0.0141223	19.9956	-2.97467	0.000451665	6.43685	-1.48407	0.137163	10	13.7639	12.7682	0.993087	21	33.1027	31.1068	2.28562	10	13.1201	12.1169	0.942627	3	4.03791	3.75009	0.307391	4	5.47118	5.16028	0.412139	9	9.80145	9.08444	0.697667	0	0	0	0	4	5.79217	5.14374	0.481166	0	0	0	0
PTOS_000803	PTOS_000803	tRNA-Tyr	47.0684	-2.41435	2.41056e-06	47.0684	-3.18986	2.07153e-07	8.14144	-0.775513	0.328949	22	26.6324	24.7057	2.18479	61	84.5706	79.4714	6.63918	26	30.0023	27.7084	2.45083	3	3.55142	3.29827	0.307391	7	8.421	7.94247	0.721243	13	12.4519	11.541	1.00774	0	0	0	0	6	7.64148	6.78601	0.721749	4	4.36265	3.8444	0.381318
PTOS_000804	ribH	ribH 6,7-dimethyl-8-ribityllumazine synthase	129.821	-3.16564	3.26407e-86	129.821	-5.2124	3.25636e-89	13.8107	-2.04676	5.10581e-13	687	139.449	129.361	68.2251	512	119.023	111.847	55.7256	677	130.992	120.976	63.8159	65	12.9023	11.9826	6.66015	65	13.1115	12.3664	6.69726	96	15.4183	14.2904	7.44179	7	2.13541	1.87562	1.24837	13	2.77615	2.46536	1.56379	21	3.84045	3.38424	2.00192
PTOS_000805	PTOS_000805	tetratricopeptide repeat protein	466.967	-2.13731	8.75527e-90	466.967	-2.57657	4.69778e-122	101.81	-0.439259	0.000244204	3206	470.948	436.877	318.384	2583	434.546	408.345	281.131	3538	495.406	457.528	333.501	602	86.4766	80.3126	61.6832	726	105.98	99.9577	74.8032	972	112.975	104.71	75.3481	301	66.4507	58.3664	53.6801	463	71.5532	63.5428	55.695	499	66.0409	58.1958	47.5694
PTOS_000806	recF	recF DNA replication and repair protein RecF	77.9271	0.341447	0.00298344	66.9016	0.266192	0.0213023	77.9271	-0.0752553	0.584494	654	59.0402	54.769	64.9479	619	63.9975	60.1388	67.3714	808	69.5306	64.2144	76.1643	899	79.3639	73.7068	92.1149	769	68.9882	65.0679	79.2337	1196	85.4293	79.1798	92.7123	430	58.3395	51.242	76.6858	676	64.2031	57.0155	81.3171	961	78.1622	68.8771	91.6116
PTOS_000807	PTOS_000807	DUF721 domain-containing protein	44.0537	0.268024	0.180479	40.0132	0.29966	0.128369	44.0537	0.0316363	0.892819	96	33.1469	30.7489	9.53363	119	47.0567	44.2195	12.9518	108	35.546	32.8282	10.1804	123	41.5308	38.5705	12.603	124	42.5473	40.1296	12.7763	176	48.0829	44.5654	13.6433	55	28.5403	25.0681	9.80865	126	45.7701	40.6461	15.1567	147	45.7291	40.2969	14.0134
PTOS_000808	PTOS_000808	histidinol-phosphatase	148.401	0.335692	0.00289672	122.713	0.0294852	0.814245	148.401	-0.306207	0.00876534	951	121.107	112.345	94.4426	849	123.822	116.356	92.4043	1015	123.211	113.79	95.6766	1132	140.97	130.922	115.989	1189	150.469	141.919	122.508	1526	153.762	142.514	118.293	572	109.473	96.1549	102.01	819	109.726	97.4425	98.5188	944	108.309	95.4425	89.991
PTOS_000809	PTOS_000809	5-formyltetrahydrofolate cyclo-ligase	149.251	0.583783	3.00876e-07	141.401	0.642118	1.48903e-08	149.251	0.0583352	0.678384	512	96.8814	89.8726	50.8461	533	115.505	108.541	58.0112	556	100.286	92.6182	52.4101	743	137.484	127.684	76.1306	814	153.064	144.366	83.8702	1050	157.205	145.705	81.3945	544	154.701	135.88	97.0165	649	129.198	114.734	78.0692	823	140.305	123.638	78.4562
PTOS_000810	PTOS_000810	S41 family peptidase	223.721	-0.158681	0.0336091	223.721	-0.262226	0.000256229	191.798	-0.103545	0.203119	3758	218.513	202.705	373.202	3508	233.606	219.521	381.807	3952	219.045	202.297	372.526	3305	187.926	174.53	338.643	3168	183.056	172.654	326.414	4443	204.411	189.457	344.415	1708	149.257	131.098	304.603	2614	159.907	142.005	314.442	3352	175.602	154.742	319.544
PTOS_000811	PTOS_000811	dCMP deaminase family protein	278.856	-0.200121	0.0860881	278.856	-0.424231	0.000133698	232.599	-0.22411	0.0646383	1164	267.02	247.703	115.595	1115	292.933	275.271	121.356	1265	276.615	255.466	119.242	1099	246.537	228.964	112.608	993	226.37	213.506	102.313	1239	224.889	208.437	96.0456	489	168.587	148.077	87.2079	719	173.524	154.098	86.4896	955	197.378	173.931	91.0396
PTOS_000812	PTOS_000812	DUF4847 domain-containing protein	338.601	0.0865738	0.475891	332.467	0.0474991	0.69062	338.601	-0.0390747	0.778442	1679	330.785	306.854	166.739	1408	317.687	298.533	153.245	1858	348.928	322.249	175.14	1651	318.079	295.406	169.168	1668	326.565	308.008	171.862	2381	371.159	344.007	184.572	991	293.422	257.725	176.734	1308	271.108	240.757	157.341	1870	331.925	292.495	178.266
PTOS_000813	PTOS_000813	M3 family metallopeptidase	389.991	0.354952	0.000849016	380.533	0.462601	8.04489e-06	389.991	0.107649	0.380471	6228	304.066	282.069	618.495	6116	341.971	321.352	665.66	6673	310.553	286.808	629.015	8128	388.058	360.397	832.826	7908	383.676	361.874	814.798	10309	398.237	369.105	799.139	5171	379.419	333.259	922.192	7253	372.543	330.837	872.475	8858	389.636	343.35	844.428
PTOS_000814	gap	gap type I glyceraldehyde-3-phosphate dehydrogenase	6731.77	-0.437774	0.00133045	6731.77	-1.13819	3.11147e-18	4748.05	-0.700421	2.17696e-07	67832	6801.93	6309.85	6736.31	60070	6898.54	6482.6	6537.96	67948	6494.84	5998.26	6404.96	49492	4853.17	4507.24	5071.14	49801	4962.65	4680.65	5131.23	55813	4428.32	4104.37	4326.55	18740	2824.17	2480.59	3342.08	26716	2818.44	2502.91	3213.71	25032	2261.5	1992.85	2386.29
PTOS_000815	mscL	mscL large-conductance mechanosensitive channel protein MscL	120.073	0.318318	0.00866221	218.905	1.33623	1.53258e-32	218.905	1.01791	1.46271e-19	427	97.2869	90.2488	42.4048	409	106.722	100.287	44.5152	451	97.9485	90.4595	42.5125	503	112.07	104.081	51.5393	549	124.302	117.238	56.566	687	123.848	114.788	53.2553	559	191.409	168.122	99.6916	899	215.489	191.365	108.142	1217	249.816	220.14	116.016
PTOS_000816	guaA	guaA glutamine-hydrolyzing GMP synthase	772.311	-0.22315	0.04168	772.311	-0.770676	5.04815e-14	633.213	-0.547527	2.15943e-07	11438	754.102	699.547	1135.89	10562	797.496	749.412	1149.56	12178	765.334	706.817	1147.93	9253	596.563	554.039	948.097	10164	665.922	628.081	1047.24	12214	637.153	590.543	946.812	3819	378.403	332.367	681.077	5689	394.598	350.423	684.339	6802	404.036	356.04	648.431
PTOS_000817	PTOS_000817	RagB/SusD family nutrient uptake outer membrane protein	31.8293	0.817369	2.14892e-08	23.0866	0.495947	0.000884413	31.8293	-0.321422	0.0403502	378	18.7556	17.3988	37.5387	336	19.0933	17.9421	36.5699	398	18.8243	17.385	37.5166	674	32.7034	30.3723	69.0606	708	34.9102	32.9264	72.9486	710	27.8743	25.8352	55.0382	356	26.5469	23.3173	63.4887	444	23.1773	20.5826	53.4095	437	19.5355	17.2149	41.659
PTOS_000818	PTOS_000818	TonB-dependent receptor	33.9694	0.286945	0.0541433	29.0766	-0.418416	0.00384562	33.9694	-0.705361	1.17311e-06	1024	31.4642	29.188	101.692	784	27.589	25.9255	85.3298	962	28.1765	26.0222	90.6807	1117	33.5632	31.1708	114.452	1200	36.6418	34.5596	123.642	1304	31.703	29.3838	101.084	414	19.118	16.7921	73.8324	648	20.9475	18.6024	77.9489	596	16.4994	14.5394	56.8164
PTOS_000819	PTOS_000819	RagB/SusD family nutrient uptake outer membrane protein	1.82213	1.16584	8.6632e-05	1.75119	1.27071	2.18184e-05	1.82213	0.10487	0.747413	21	1.0328	0.958082	2.08548	10	0.563247	0.529287	1.08839	19	0.890728	0.822624	1.79099	36	1.73138	1.60797	3.6887	39	1.90607	1.79776	4.01835	47	1.82894	1.69515	3.64337	21	1.55217	1.36334	3.74512	33	1.70746	1.51631	3.96962	45	1.99394	1.75708	4.28983
PTOS_000820	PTOS_000820	TonB-dependent receptor	1.47954	0.686766	0.00866221	0.943473	0.0508319	0.873759	1.47954	-0.635934	0.0230435	39	1.19945	1.11267	3.87304	23	0.810114	0.761269	2.5033	28	0.820859	0.758097	2.63936	48	1.44361	1.34071	4.91826	55	1.68096	1.58544	5.66691	54	1.31406	1.21793	4.186	23	1.06309	0.933751	4.1018	28	0.905969	0.804545	3.36816	25	0.692723	0.610433	2.38324
PTOS_000821	PTOS_000821	enoyl-ACP reductase	869.213	-0.552372	1.2707e-07	869.213	-1.3463	3.29142e-39	566.307	-0.793932	4.90694e-14	7588	888.598	824.313	753.554	6571	881.275	828.14	715.181	7505	837.767	773.712	707.442	5342	611.752	568.146	547.362	4810	559.759	527.951	495.597	5692	527.41	488.828	441.236	1871	329.288	289.227	333.673	2420	298.148	264.77	291.106	2439	257.332	226.763	232.509
PTOS_000822	gldB	gldB gliding motility lipoprotein GldB	545.698	-0.943072	6.59396e-42	545.698	-1.26513	1.53251e-72	271.72	-0.322062	1.54284e-05	5455	540.533	501.428	541.729	4971	564.122	530.109	541.039	5637	532.439	491.729	531.359	2718	263.372	244.599	278.497	2785	274.24	258.656	286.952	3540	277.547	257.243	274.416	1314	195.68	171.874	234.338	1951	203.387	180.618	234.689	2155	192.388	169.534	205.435
PTOS_000823	PTOS_000823	SAM-dependent methyltransferase	247.796	-2.11441	3.41919e-81	247.796	-3.88492	5.75689e-183	54.6587	-1.77051	5.72266e-36	1737	247.557	229.648	172.499	1607	262.298	246.483	174.904	1719	233.532	215.676	162.038	380	52.9606	49.1856	38.9362	373	52.8279	49.8259	38.4319	516	58.1877	53.9311	39.9996	67	14.3508	12.6049	11.9487	93	13.9443	12.3833	11.1871	120	15.4085	13.5781	11.4395
PTOS_000824	PTOS_000824	hypothetical protein	431.101	1.68553	2.02676e-125	692.45	2.51116	6.05543e-280	692.45	0.825634	5.64668e-33	1629	146.27	135.688	161.774	1371	140.986	132.485	149.218	1554	133.009	122.839	146.484	5228	459.054	426.333	535.681	4635	413.584	390.082	477.566	5921	420.664	389.891	458.988	5133	692.677	608.406	915.415	6954	656.915	583.373	836.508	8996	727.759	641.307	857.584
PTOS_000825	lipA	lipA lipoyl synthase	88.5404	-0.769775	1.70275e-11	88.5404	-1.41015	4.7186e-32	49.7943	-0.640376	4.32887e-07	782	90.626	84.0697	77.6594	626	83.085	78.0755	68.1332	832	91.9103	84.8829	78.4266	431	48.8446	45.3629	44.1619	408	46.9877	44.3177	42.0382	584	53.5506	49.6332	45.2709	154	26.822	23.5589	27.4642	217	26.4573	23.4954	26.1033	318	33.2029	29.2587	30.3148
PTOS_000826	PTOS_000826	S9 family peptidase	224.312	0.306361	1.64075e-05	205.521	0.323842	4.03544e-06	224.312	0.0174813	0.848424	4049	184.003	170.691	402.101	3890	202.455	190.248	423.384	4215	182.586	168.626	397.317	4949	219.931	204.255	507.093	5046	227.878	214.929	519.913	6261	225.126	208.657	485.344	2938	200.656	176.245	523.96	4455	212.992	189.147	535.899	4956	202.914	178.809	472.453
PTOS_000827	PTOS_000827	hypothetical protein	0.2507	-1.832	0.543837	0.2507	-1.69675	0.586569	0	0.135254	0.974523	0	0	0	0	1	0.752101	0.706753	0.108839	0	0	0	0	0	0	0	0	0	0	0	0	0	0	0	0	0	0	0	0	0	0	0	0	0	0	0	0
PTOS_000828	PTOS_000828	cell wall-active antibiotics response protein	146.833	4.22677	6.67628e-172	176.276	4.6387	2.60393e-207	176.276	0.411927	0.000261946	54	7.44271	6.90428	5.36267	60	9.4709	8.89986	6.53034	59	7.75147	7.1588	5.5615	1029	138.69	128.804	105.435	1092	149.568	141.069	112.514	1396	152.24	141.103	108.216	757	156.804	137.728	135.003	1204	174.584	155.039	144.831	1590	197.441	173.987	151.574
PTOS_000829	PTOS_000829	LytTR family transcriptional regulator DNA-binding domain-containing protein	104.395	3.05123	2.2029e-93	180.474	3.98436	1.01476e-160	180.474	0.933128	7.03594e-13	103	12.2765	11.3884	10.2288	102	13.9232	13.0837	11.1016	116	13.1792	12.1716	10.9345	855	99.6545	92.5511	87.6065	708	83.8589	79.0936	72.9486	1375	129.672	120.186	106.588	907	162.468	142.703	161.754	1383	173.42	154.005	166.363	1914	205.534	181.118	182.461
PTOS_000830	PTOS_000830	TIGR01212 family radical SAM protein	207.112	0.607469	1.61462e-08	183.33	0.577645	6.8573e-08	207.112	-0.0298246	0.832018	1243	133.432	123.779	123.441	1335	164.124	154.229	145.3	1256	128.521	118.694	118.394	1872	196.512	182.504	191.812	1667	177.829	167.724	171.759	2908	246.996	228.927	225.424	1134	182.948	160.69	202.237	1545	174.485	154.951	185.85	1991	192.559	169.685	189.801
PTOS_000831	PTOS_000831	FprA family A-type flavoprotein	1025.01	-0.464691	9.24778e-06	1025.01	-0.708713	4.51375e-12	710.724	-0.244021	0.0288641	12902	1080.29	1002.14	1281.28	9861	945.599	888.585	1073.26	13145	1049.15	968.937	1239.08	8974	734.79	682.414	919.51	8804	732.559	690.931	907.117	10035	664.824	616.19	777.899	4579	576.207	506.107	816.615	6143	541.133	480.552	738.951	6763	510.184	449.578	644.713
PTOS_000832	PTOS_000832	glucosamine-6-phosphate deaminase	964.61	0.215546	0.0502252	868.131	0.205421	0.0558654	964.61	-0.0101251	0.940472	7063	872.899	809.749	701.417	5762	815.549	766.376	627.131	7775	915.945	845.913	732.893	7928	958.146	889.849	812.333	8392	1030.67	972.099	864.667	9255	905.017	838.812	717.435	4714	875.565	769.045	840.691	6797	883.753	784.817	817.622	7553	841.003	741.098	720.024
PTOS_000833	PTOS_000833	hypothetical protein	218.425	1.57997	2.36092e-29	693.916	3.38112	7.19982e-134	693.916	1.80115	1.42305e-41	329	77.5982	71.9844	32.6726	263	71.0417	66.7583	28.6247	353	79.3642	73.2961	33.2747	814	187.747	174.364	83.4055	919	215.402	203.162	94.6889	1351	252.125	233.682	104.728	1425	505.12	443.668	254.133	2644	656.079	582.631	318.051	4332	920.55	811.196	412.967
PTOS_000834	PTOS_000834	threonylcarbamoyl-AMP synthase	245.102	1.65368	3.01011e-96	374.934	2.40948	1.42012e-206	374.934	0.755798	5.22716e-25	494	80.7081	74.8693	49.0585	427	79.8951	75.0779	46.4743	533	83.0064	76.6599	50.242	1569	250.672	232.804	160.766	1430	232.169	218.976	147.34	1953	252.463	233.995	151.394	1464	359.464	315.732	261.089	2215	380.718	338.096	266.446	2613	384.621	338.931	249.096
PTOS_000835	PTOS_000835	AsmA family protein	289.152	2.15165	1.95723e-96	439.925	2.90077	1.63986e-175	439.925	0.749119	6.0098e-13	1727	69.0227	64.0293	171.506	1547	70.8097	66.5402	168.374	1690	64.3845	59.4617	159.304	7497	293.009	272.123	768.171	7417	294.582	277.843	764.208	8850	279.865	259.392	686.04	7570	454.695	399.377	1350.03	9996	420.306	373.252	1202.43	12352	444.775	391.939	1177.51
PTOS_000836	PTOS_000836	AAA family ATPase	74.139	-1.09477	8.52882e-24	74.139	-2.14904	3.28034e-77	33.2276	-1.05427	1.69766e-18	1427	71.6543	66.4705	141.714	1364	78.4395	73.71	148.456	1511	72.3231	66.7934	142.431	645	31.6717	29.4141	66.0891	683	34.0814	32.1447	70.3727	854	33.9298	31.4477	66.2009	163	12.3007	10.8042	29.0693	262	13.8407	12.2912	31.5164	371	16.784	14.7902	35.3672
PTOS_000837	PTOS_000837	Cof-type HAD-IIB family hydrolase	167.383	-1.12605	1.09236e-24	167.383	-1.45331	3.17412e-38	73.6576	-0.327264	0.00850877	1336	170.785	158.429	132.676	1074	157.235	147.755	116.893	1429	174.128	160.815	134.701	585	73.1294	67.9167	59.9413	577	73.2988	69.1336	59.451	737	74.5445	69.0913	57.1312	288	55.3298	48.5985	51.3617	380	51.1052	45.384	45.7108	470	54.1307	47.7004	44.8049
PTOS_000838	PTOS_000838	pyridoxal phosphate-dependent aminotransferase	236.156	-1.06852	4.10009e-24	236.156	-1.73228	8.83984e-59	108.033	-0.663757	3.08104e-09	2490	211.128	195.854	247.279	2444	237.329	223.019	266.003	3217	260.011	240.131	303.243	1086	90.0471	83.6285	111.276	1288	108.528	102.361	132.709	1871	125.524	116.341	145.037	397	50.5896	44.435	70.8007	720	64.2271	57.0369	86.6099	917	70.0518	61.7302	87.4171
PTOS_000839	PTOS_000839	PLP-dependent transferase	193.749	-0.467475	1.42645e-05	193.749	-1.25653	5.88722e-32	134.389	-0.78905	6.63998e-13	2249	182.825	169.599	223.345	1959	182.383	171.386	213.216	2788	216.04	199.522	262.804	1564	124.33	115.468	160.253	1735	140.16	132.196	178.765	2156	138.676	128.531	167.13	556	67.9275	59.6635	99.1566	807	69.0175	61.291	97.0753	1016	74.4121	65.5726	96.8547
PTOS_000840	PTOS_000840	sigma-70 family RNA polymerase sigma factor	120.108	-0.517853	7.93019e-06	120.108	-0.948309	8.8527e-16	80.4169	-0.430456	0.000641405	654	112.907	104.739	64.9479	593	117.246	110.177	64.5415	791	130.171	120.218	74.5618	426	71.9192	66.7928	43.6496	483	82.8644	78.1556	49.7658	633	86.4672	80.1418	49.0693	159	41.2538	36.2349	28.3559	315	57.2126	50.8076	37.8918	399	62.0609	54.6886	38.0365
PTOS_000841	PTOS_000841	FecR domain-containing protein	52.6105	0.227288	0.063153	116.477	1.51555	6.17555e-43	116.477	1.28826	1.80916e-31	540	49.013	45.4672	53.6267	394	40.9559	38.4865	42.8826	581	50.2676	46.4242	54.7666	534	47.3971	44.0186	54.7157	585	52.7657	49.7673	60.2753	803	57.6685	53.4499	62.2474	811	110.627	97.1686	144.633	1200	114.588	101.76	144.35	1519	124.216	109.46	144.805
PTOS_000842	PTOS_000842	hypothetical protein	9.6857	-0.733869	0.0254815	9.6857	-0.54225	0.104785	5.74855	0.191618	0.645134	39	9.00825	8.35656	3.87304	40	10.5813	9.94329	4.35356	43	9.46758	8.7437	4.0533	19	4.29164	3.98573	1.94681	32	7.34521	6.92782	3.29711	28	5.11729	4.74294	2.17052	18	6.24846	5.48827	3.21011	11	2.67305	2.3738	1.32321	40	8.32414	7.3353	3.81318
PTOS_000843	PTOS_000843	Crp/Fnr family transcriptional regulator	318.75	1.37865	1.5082e-77	309.717	1.4791	1.99005e-88	318.75	0.100448	0.226265	895	120.869	112.125	88.8813	828	128.063	120.342	90.1187	1047	134.782	124.477	98.6931	2375	313.653	291.295	243.351	2214	297.131	280.247	228.119	3233	345.465	320.193	250.618	1462	296.732	260.632	260.732	2097	297.941	264.586	252.251	2749	334.48	294.747	262.061
PTOS_000844	PTOS_000844	MarC family protein	97.6373	0.333567	0.00526353	110.123	0.647776	1.71626e-08	110.123	0.314208	0.0094671	475	79.9437	74.1603	47.1716	419	80.762	75.8925	45.6036	514	82.461	76.1561	48.451	561	92.3309	85.7495	57.4822	544	90.9847	85.8144	56.0509	823	109.596	101.579	63.7978	403	101.934	89.533	71.8707	635	112.436	99.8483	76.3851	765	115.999	102.22	72.927
PTOS_000845	PTOS_000845	rhomboid family intramembrane serine protease	24.3851	1.84486	1.72353e-22	29.368	2.2722	7.89949e-34	29.368	0.427336	0.0106991	40	5.92783	5.49898	3.97235	54	9.16498	8.61239	5.87731	45	6.35686	5.87082	4.24182	167	24.2017	22.4766	17.1115	166	24.4468	23.0576	17.1038	209	24.5068	22.7141	16.2014	114	25.3901	22.3012	20.3307	195	30.4025	26.9989	23.4569	242	32.3113	28.473	23.0697
PTOS_000846	PTOS_000846	amylo-alpha-1,6-glucosidase	1390.55	1.32926	5.01907e-39	2333.58	2.22184	9.84906e-108	2333.58	0.892584	3.9013e-18	10827	560.464	519.918	1075.22	9896	586.68	551.307	1077.07	11942	589.266	544.211	1125.69	27801	1407.32	1307.01	2848.6	27693	1424.58	1343.63	2853.34	32710	1339.76	1241.75	2535.63	30552	2376.86	2087.69	5448.62	43921	2391.94	2124.16	5283.33	47856	2231.92	1966.79	4562.09
PTOS_000847	PTOS_000847	glycosyltransferase family 4 protein	504.229	0.995795	5.7261e-22	1324.69	2.53582	1.81756e-137	1324.69	1.54002	2.40981e-51	3242	255.487	237.004	321.959	3031	273.554	257.06	329.891	3512	263.818	243.647	331.051	6798	523.877	486.535	696.549	6072	475.516	448.495	625.627	8232	513.294	475.744	638.133	11505	1362.59	1196.82	2051.79	16106	1335.31	1185.82	1937.42	17974	1276.15	1124.56	1713.45
PTOS_000848	PTOS_000848	glycoside hydrolase family 57 protein	444.406	0.777447	7.14034e-14	1237.32	2.39808	2.35723e-123	1237.32	1.62064	9.46269e-57	3862	279.367	259.156	383.53	3263	270.323	254.024	355.142	3818	263.265	243.136	359.895	6445	455.91	423.413	660.379	6247	449.069	423.55	643.658	7482	428.239	396.912	579.994	11630	1264.35	1110.53	2074.08	15513	1180.59	1048.42	1866.08	19441	1267.02	1116.51	1853.3
PTOS_000849	PTOS_000849	DUF4270 domain-containing protein	593.847	-0.478764	5.0746e-06	593.847	-1.0511	1.04436e-24	408.295	-0.572336	6.80337e-08	8980	601.52	558.004	891.792	7301	560.091	526.321	794.634	9709	619.93	572.531	915.197	6543	428.592	398.042	670.421	5674	377.695	356.233	584.619	7898	418.598	387.976	612.242	2468	248.452	218.226	440.141	3281	231.217	205.332	394.677	4424	266.988	235.272	421.738
PTOS_000850	PTOS_000850	glycogen/starch synthase	802.55	-0.296909	0.0059218	802.55	-0.494273	1.97766e-06	626.264	-0.197364	0.0861405	6971	848.997	787.577	692.281	5286	737.294	692.839	575.323	7075	821.358	758.558	666.909	5496	654.563	607.905	563.141	4771	577.43	544.617	491.579	6712	646.798	599.483	520.305	2649	484.861	425.873	472.42	3791	485.74	431.361	456.025	4677	513.194	452.231	445.856
PTOS_000851	panC	panC pantoate--beta-alanine ligase	316.02	-1.71008	3.47056e-58	316.02	-2.48738	1.39746e-111	92.6142	-0.777305	2.88764e-11	2756	326.164	302.568	273.695	2272	307.941	289.374	247.282	2783	313.953	289.949	262.333	796	92.1221	85.5556	81.5612	771	90.6756	85.5229	79.4398	1015	95.045	88.0921	78.6814	253	44.9989	39.5244	45.1198	419	52.1688	46.3285	50.4022	464	49.4742	43.5971	44.2329
PTOS_000852	PTOS_000852	aspartate 1-decarboxylase	509.642	-0.137344	0.0819642	509.642	-0.994261	1.17787e-38	444.523	-0.856918	2.17154e-28	1885	535.024	496.318	187.197	1482	481.74	452.694	161.299	1893	512.162	473.002	178.439	1539	427.163	396.715	157.692	1645	463.987	437.621	169.492	1970	442.419	410.054	152.712	481	205.178	180.216	85.7811	775	231.421	205.513	93.226	897	229.381	202.132	85.5105
PTOS_000853	PTOS_000853	bifunctional dihydroorotate dehydrogenase B NAD binding subunit/NADPH-dependent glutamate synthase	283.076	-0.646159	1.09513e-20	283.076	-1.3637	5.87251e-85	173.12	-0.717542	9.96057e-24	6363	279.307	259.1	631.901	5886	295.898	278.057	640.627	6549	274.024	253.073	617.326	3828	164.318	152.605	392.231	4073	177.669	167.573	419.66	5107	177.374	164.399	395.888	1430	94.3365	82.8596	255.025	2094	96.702	85.8761	251.891	2411	95.3498	84.023	229.839
PTOS_000854	gluP	gluP glucose/galactose MFS transporter	165.433	-0.941487	1.35939e-18	165.433	-1.67644	5.54557e-53	82.5321	-0.734957	1.17366e-10	2005	166.218	154.193	199.114	1782	169.189	158.988	193.951	2036	160.892	148.591	191.919	1054	85.4469	79.3562	107.997	965	79.5002	74.9826	99.4285	1260	82.6492	76.6031	97.6734	369	45.9741	40.3809	65.8072	528	46.0506	40.8952	63.514	584	43.6193	38.4377	55.6724
PTOS_000855	serS	serS serine--tRNA ligase	458.66	0.0169786	0.841407	458.66	-0.0540716	0.477704	444.164	-0.0710502	0.392615	5712	450.135	417.571	567.251	5242	473.101	444.576	570.534	6027	452.742	418.126	568.121	5627	433.636	402.726	576.564	5800	454.215	428.404	597.601	7131	444.643	412.115	552.785	3200	378.991	332.884	570.685	4572	379.053	336.618	549.973	5509	391.139	344.675	525.17
PTOS_000856	rpmA	rpmA 50S ribosomal protein L27	2095.58	-0.505967	1.53411e-06	2095.58	-0.9706	5.58782e-21	1417.5	-0.464633	1.70096e-05	5380	2002.09	1857.25	534.281	4302	1833.47	1722.92	468.226	6910	2451.17	2263.76	651.355	3535	1286.42	1194.73	362.209	3799	1404.91	1325.08	391.429	5302	1561.16	1446.95	411.004	1458	815.423	716.22	260.019	2458	962.327	854.594	295.677	3019	1012.2	891.962	287.8
PTOS_000857	rplU	rplU 50S ribosomal protein L21	2115.71	-0.85491	1.54045e-16	2115.71	-1.44315	1.47598e-44	1122.17	-0.588238	4.04577e-08	6893	2177.94	2020.38	684.535	5101	1845.85	1734.55	555.188	7714	2323.34	2145.7	727.143	3378	1043.74	969.339	346.123	3778	1186.26	1118.85	389.265	4546	1136.51	1053.37	352.4	1306	620.162	544.714	232.911	2092	695.407	617.556	251.65	2503	712.528	627.886	238.61
PTOS_000858	PTOS_000858	HAD family hydrolase	85.4729	-0.805408	2.9615e-09	85.4729	-1.75214	1.20253e-33	47.0091	-0.946732	4.7535e-10	616	92.5166	85.8236	61.1742	451	77.5743	72.897	49.0864	603	86.3279	79.7273	56.8404	342	50.2295	46.6491	35.0426	305	45.5216	42.9348	31.4256	381	45.2762	41.9641	29.5346	103	23.2488	20.4204	18.3689	121	19.1189	16.9786	14.5553	179	24.2212	21.3439	17.064
PTOS_000859	PTOS_000859	NlpC/P60 family protein	33.0421	-0.604145	0.00247108	33.0421	-1.34171	1.96081e-10	20.7325	-0.737567	0.00115714	167	32.5186	30.1661	16.5846	173	38.5801	36.254	18.8292	151	28.0277	25.8847	14.2337	91	17.3281	16.0929	9.3242	122	23.6077	22.2662	12.5702	138	21.2618	19.7064	10.6976	32	9.36461	8.22532	5.70685	42	8.60407	7.64084	5.05225	87	15.2629	13.4498	8.29366
PTOS_000860	PTOS_000860	ABC transporter ATP-binding protein	57.2071	-0.691749	4.80119e-05	57.2071	-1.15702	2.06128e-11	34.0638	-0.465267	0.013926	415	58.8952	54.6345	41.2131	339	55.0978	51.7757	36.8964	426	57.6283	53.2221	40.1559	233	32.3356	30.0307	23.8741	270	38.078	35.9142	27.8194	283	31.7778	29.4532	21.9378	77	16.4228	14.4248	13.7321	149	22.2463	19.7558	17.9234	211	26.9785	23.7737	20.1145
PTOS_000861	PTOS_000861	DUF5687 family protein	52.644	-0.302648	0.00982582	52.644	-0.839339	4.14888e-13	41.0493	-0.536691	9.02262e-06	766	51.9333	48.1762	76.0705	666	51.7123	48.5943	72.4868	840	54.2864	50.1357	79.1807	616	40.8405	37.9294	63.1177	642	43.2544	40.7965	66.1483	728	39.053	36.1961	56.4335	262	26.6958	23.448	46.7249	340	24.2513	21.5364	40.8991	431	26.3268	23.1994	41.087
PTOS_000862	PTOS_000862	insulinase family protein	244.773	0.338006	0.00155491	202.361	-0.148424	0.177898	244.773	-0.48643	5.07677e-06	5854	208.578	193.489	581.353	4807	196.152	184.325	523.189	5958	202.354	186.882	561.617	7062	246.058	228.519	723.599	7241	256.385	241.816	746.074	8225	231.877	214.914	637.591	2939	157.377	138.23	524.139	4005	150.127	133.32	481.768	5230	167.889	147.945	498.573
PTOS_000863	kdsA	kdsA 3-deoxy-8-phosphooctulonate synthase	177.626	-0.131916	0.27006	177.626	-0.609325	2.46855e-08	155.49	-0.477409	2.49833e-05	1404	175.459	162.766	139.429	1218	174.325	163.814	132.566	1537	183.095	169.096	144.882	1256	153.494	142.553	128.695	1243	154.368	145.596	128.072	1604	158.606	147.003	124.34	530	99.5427	87.4324	94.5198	703	92.428	82.0806	84.565	993	111.805	98.5236	94.6622
PTOS_000864	PTOS_000864	lipid kinase	185.716	0.438011	4.70312e-09	171.571	0.467585	3.93538e-10	185.716	0.0295735	0.757782	1282	138.955	128.902	127.314	1192	147.967	139.045	129.736	1383	142.89	131.965	130.365	1715	181.779	168.821	175.725	1625	175.032	165.086	167.431	2336	200.338	185.683	181.083	974	158.66	139.358	173.702	1491	170.021	150.987	179.355	1905	186.03	163.931	181.603
PTOS_000865	miaA_2	miaA tRNA (adenosine(37)-N6)-dimethylallyltransferase MiaA	141.281	0.821195	2.22995e-26	209.008	1.52671	4.59327e-90	209.008	0.705512	2.15107e-21	722	78.7667	73.0684	71.7009	732	91.4574	85.9431	79.6702	778	80.9058	74.7198	73.3364	1318	140.609	130.587	135.047	1255	136.059	128.328	129.309	1705	147.176	136.409	132.169	1259	206.422	181.309	224.529	1796	206.135	183.058	216.044	2182	214.469	188.991	208.009
PTOS_000866	PTOS_000866	ABC transporter permease	99.9442	-0.504104	5.58524e-06	99.9442	-0.903407	4.11923e-16	67.6289	-0.399303	0.00073798	1181	98.3938	91.2756	117.284	1015	96.847	91.0077	110.472	1317	104.592	96.595	124.144	790	64.3633	59.7755	80.9464	900	74.5142	70.2799	92.7312	971	64.0093	59.3267	75.2706	338	42.3213	37.1725	60.2786	531	46.5427	41.3322	63.8748	667	50.0665	44.119	63.5848
PTOS_000867	PTOS_000867	ATP-binding cassette domain-containing protein	219.511	-0.288844	0.0104497	219.511	-0.729213	2.62017e-11	171.88	-0.44037	0.000123241	1360	211.858	196.531	135.06	1306	232.997	218.949	142.144	1439	213.678	197.341	135.644	1105	168.33	156.331	113.222	1097	169.821	160.171	113.029	1440	177.49	164.506	111.627	484	113.312	99.5264	86.3162	652	106.854	94.892	78.4301	888	124.63	109.825	84.6526
PTOS_000868	PTOS_000868	DUF4836 family protein	227.7	-0.0495514	0.543273	227.7	-0.233994	0.00120656	210.736	-0.184443	0.0159224	3521	227.657	211.187	349.666	3091	228.884	215.084	336.421	3676	226.561	209.238	346.51	3319	209.853	194.894	340.077	3320	213.32	201.198	342.075	4086	209.035	193.743	316.741	1647	160.041	140.571	293.725	2316	157.54	139.904	278.595	3201	186.467	164.317	305.15
PTOS_000869	PTOS_000869	16S rRNA (uracil(1498)-N(3))-methyltransferase	96.0279	-0.442678	0.00470682	96.0279	-0.00974639	0.957514	82.9785	0.432932	0.00727081	668	97.273	90.2359	66.3382	584	97.3938	91.5215	63.562	673	93.417	86.2744	63.4388	485	69.0639	64.141	49.6949	380	54.9893	51.8645	39.1532	686	79.0398	73.2578	53.1778	310	67.8425	59.5889	55.2851	473	72.463	64.3507	56.8979	828	108.63	95.7256	78.9328
PTOS_000870	PTOS_000870	bifunctional nuclease family protein	178.15	0.143818	0.234762	319.654	1.12732	4.63818e-26	319.654	0.983502	7.67037e-20	969	170.81	158.453	96.2301	757	152.823	143.609	82.3912	1073	180.295	166.51	101.144	1056	182.032	169.057	108.202	882	154.503	145.723	90.8766	1419	197.915	183.437	109.999	1035	274.192	240.834	184.581	1656	307.107	272.726	199.203	2378	377.664	332.8	226.693
PTOS_000871	PTOS_000871	nucleoside permease	248.58	0.133241	0.0799851	236.577	0.17521	0.0167817	248.58	0.0419692	0.638201	2938	234.286	217.337	291.769	2585	236.079	221.845	281.349	3149	239.366	221.064	296.833	3223	251.332	233.417	330.241	3121	247.324	233.27	321.571	3916	247.083	229.008	303.563	1975	236.693	207.897	352.22	2636	221.146	196.389	317.089	3323	238.742	210.381	316.78
PTOS_000872	PTOS_000872	transposase	2.05015	0.975994	0.390924	2.43669	1.24035	0.255266	2.43669	0.264359	0.819301	3	2.3923	2.21923	0.297926	1	0.913265	0.858201	0.108839	0	0	0	0	1	0.779808	0.724223	0.102464	2	1.5849	1.49484	0.206069	6	3.78575	3.50881	0.465112	2	2.39689	2.10529	0.356678	5	4.19473	3.72513	0.601458	1	0.718452	0.633106	0.0953295
PTOS_000873	PTOS_000873	6-bladed beta-propeller	26.7192	1.22582	5.73954e-13	27.6441	1.42006	4.9502e-17	27.6441	0.194237	0.303727	137	11.8871	11.0272	13.6053	115	11.4276	10.7386	12.5165	150	12.4063	11.4577	14.1394	290	24.6064	22.8524	29.7145	278	23.9707	22.6085	28.6436	460	31.5806	29.2703	35.6586	181	23.6026	20.7311	32.2794	268	24.4642	21.7254	32.2381	446	34.8654	30.7237	42.5169
PTOS_000874	PTOS_000874	class I SAM-dependent rRNA methyltransferase	306.742	-1.43443	1.04813e-42	306.742	-2.64234	5.98873e-130	108.662	-1.20791	5.33725e-27	3536	301.345	279.544	351.156	3129	305.393	286.98	340.557	3859	313.488	289.519	363.76	1198	99.8393	92.7227	122.752	1265	107.132	101.044	130.339	1765	119.015	110.309	136.82	327	41.8816	36.7863	58.3169	416	37.2979	33.1223	50.0413	635	48.756	42.9642	60.5342
PTOS_000875	PTOS_000875	3'-5' exonuclease domain-containing protein 2	297.363	-1.37788	1.46744e-37	297.363	-2.14724	1.22702e-81	109.295	-0.769351	7.48318e-11	1864	287.694	266.881	185.111	1733	306.327	287.857	188.618	2026	298.07	275.28	190.976	699	105.501	97.9804	71.6222	633	97.0882	91.5711	65.221	1026	125.296	116.13	79.5341	232	53.8141	47.2672	41.3747	329	53.4219	47.4413	39.5759	480	66.7465	58.8176	45.7581
PTOS_000876	PTOS_000876	DUF5063 domain-containing protein	309.517	-1.13941	2.01495e-26	309.517	-1.55266	5.37127e-46	134.739	-0.413246	0.000439591	2088	329.867	306.003	207.357	1596	288.764	271.353	173.707	2058	309.919	286.223	193.993	877	135.488	125.83	89.8607	808	126.852	119.644	83.252	1135	141.876	131.497	87.9836	377	89.5104	78.6207	67.2339	537	89.2527	79.2608	64.5966	679	96.6454	85.1647	64.7287
PTOS_000877	PTOS_000877	DNA translocase FtsK	209.226	-0.0314592	0.698748	209.226	-0.235071	0.0009324	195.939	-0.203612	0.00624938	5195	209.629	194.464	515.909	4693	216.88	203.803	510.782	5230	201.169	185.788	492.994	4928	194.46	180.599	504.942	4685	187.868	177.193	482.718	6436	205.489	190.456	498.91	2466	149.549	131.355	439.784	3598	152.745	135.645	432.809	4404	160.109	141.09	419.831
PTOS_000878	PTOS_000878	hypothetical protein	235.24	-0.221442	0.202232	293.966	0.516311	0.00120118	293.966	0.737753	5.25568e-06	1453	227.403	210.951	144.296	1381	247.529	232.604	150.307	1547	230.789	213.143	145.824	1036	158.556	147.254	106.152	1038	161.438	152.264	106.95	2120	262.526	243.321	164.339	984	231.446	203.288	175.486	1568	258.176	229.273	188.617	2782	392.275	345.676	265.207
PTOS_000879	trxB	trxB thioredoxin-disulfide reductase	628.724	0.267259	0.0139301	679.116	0.521764	4.68681e-07	679.116	0.254505	0.022382	5101	540.645	501.532	506.574	4679	567.953	533.708	509.258	5232	528.59	488.175	493.182	5797	600.833	558.005	593.983	5911	622.581	587.203	609.038	7903	662.757	614.274	612.63	4241	675.537	593.352	756.336	5946	663.011	588.787	715.254	7318	698.799	615.788	697.621
PTOS_000880	PTOS_000880	family 20 glycosylhydrolase	120.015	0.120973	0.301525	115.218	-0.764854	4.12342e-13	120.015	-0.885827	1.01972e-16	2769	113.791	105.559	274.986	2462	115.872	108.885	267.962	2961	115.99	107.121	279.112	2834	113.888	105.77	290.382	2807	114.632	108.118	289.218	4045	131.526	121.904	313.563	888	54.8433	48.1711	158.365	1289	55.7286	49.4898	155.056	1775	65.7185	57.9117	169.21
PTOS_000881	PTOS_000881	Crp/Fnr family transcriptional regulator	824.176	0.905542	5.60164e-39	735.959	0.884111	2.78618e-37	824.176	-0.0214308	0.814314	3244	464.311	430.721	322.157	2749	450.614	423.445	299.199	3397	463.466	428.03	320.21	6186	865.827	804.111	633.841	5479	779.306	735.021	564.527	7306	827.396	766.869	566.351	3463	744.912	654.286	617.589	4573	688.602	611.513	550.093	6005	774.363	682.374	572.453
PTOS_000882	PTOS_000882	glutamine synthetase III	142.177	-0.153858	0.180322	142.177	-1.38334	3.69886e-39	122.294	-1.22949	1.50154e-30	3020	138.557	128.533	299.912	2719	142.867	134.253	295.933	3318	145.108	134.013	312.764	2665	119.567	111.044	273.066	2902	132.311	124.793	299.007	3168	115.004	106.591	245.579	640	44.1291	38.7604	114.137	1025	49.4748	43.9361	123.299	1164	48.1146	42.399	110.964
PTOS_000883	PTOS_000883	DUF5686 family protein	120.631	1.02838	2.0497e-22	125.257	1.22552	1.45004e-31	125.257	0.197143	0.0902333	1301	58.8829	54.6231	129.201	1232	63.8595	60.0091	134.09	1447	62.4274	57.6543	136.398	2742	121.359	112.709	280.956	2304	103.627	97.7384	237.392	3823	136.906	126.891	296.354	1774	120.667	105.987	316.374	2439	116.135	103.134	293.391	3408	138.968	122.46	324.883
PTOS_000884	PTOS_000884	reverse transcriptase family protein	31.3686	-0.368073	0.0378792	31.3686	-0.558724	0.00127814	23.1397	-0.190651	0.349661	307	27.7146	25.7096	30.4878	355	36.7029	34.4899	38.6379	345	29.6882	27.4183	32.5206	219	19.3334	17.9553	22.4396	243	21.7999	20.5611	25.0374	396	28.286	26.2167	30.6974	126	17.0948	15.0151	22.4707	188	17.8553	15.8564	22.6148	248	20.1709	17.7747	23.6417
PTOS_000885	rpsA	rpsA 30S ribosomal protein S1	3335.7	-2.23649	1.06313e-108	3335.7	-3.75792	2.04716e-301	677.534	-1.52142	1.45608e-49	61885	3466	3215.25	6145.72	49336	3164.53	2973.73	5369.68	63247	3376.58	3118.41	5961.83	12301	673.715	625.693	1260.41	12633	703.117	663.162	1301.64	14798	655.77	607.798	1147.12	2539	213.712	187.712	452.803	3795	223.611	198.578	456.507	4027	203.202	179.063	383.892
PTOS_000886	PTOS_000886	ribonuclease Z	225.603	-0.304213	0.00594342	225.603	-0.460429	1.86262e-05	174.91	-0.156216	0.203381	2051	225.221	208.928	203.682	1813	228.005	214.258	197.325	2136	223.584	206.489	201.345	1664	178.686	165.949	170.5	1468	160.195	151.092	151.255	2139	185.849	172.254	165.812	874	144.238	126.69	155.868	1205	139.21	123.625	144.951	1463	144.741	127.547	139.467
PTOS_000887	PTOS_000887	RNA polymerase sigma factor	114.37	-1.09591	1.54498e-20	114.37	-1.44178	2.15987e-31	51.2139	-0.345874	0.0130654	613	111.58	103.508	60.8762	548	114.238	107.35	59.6438	676	117.292	108.324	63.7216	300	53.3999	49.5936	30.7391	254	45.945	43.3342	26.1708	377	54.2967	50.3247	29.2245	124	33.9213	29.7944	22.1141	174	33.3207	29.5905	20.9307	255	41.8186	36.8509	24.309
PTOS_000888	PTOS_000888	hypothetical protein	95.4504	-0.654306	6.29025e-05	95.4504	-0.678432	3.62578e-05	58.0722	-0.0241264	0.910451	363	88.0991	81.7256	36.0491	382	106.177	99.7752	41.5765	398	92.0752	85.0352	37.5166	275	65.2666	60.6143	28.1775	228	54.9893	51.8645	23.4919	281	53.9606	50.0132	21.7827	137	49.97	43.8907	24.4325	216	55.1516	48.9773	25.983	229	50.073	44.1247	21.8304
PTOS_000889	PTOS_000889	hypothetical protein	66.0804	-0.56911	0.000881263	66.0804	-0.809361	2.6219e-06	42.7469	-0.24025	0.233014	341	72.2838	67.0545	33.8643	250	60.6917	57.0323	27.2098	323	65.2655	60.2754	30.4469	176	36.4832	33.8827	18.0336	223	46.9754	44.306	22.9767	267	44.782	41.5061	20.6975	69	21.9816	19.3074	12.3054	142	31.6675	28.1223	17.0814	229	43.7346	38.5393	21.8304
PTOS_000890	mazG	mazG nucleoside triphosphate pyrophosphohydrolase	64.9782	0.269242	0.0285701	56.1905	0.00773612	0.957514	64.9782	-0.261506	0.0418747	417	53.3063	49.4499	41.4117	367	53.7293	50.4897	39.9439	505	61.5359	56.8309	47.6027	466	58.2535	54.1011	47.7481	517	65.6767	61.9446	53.2689	702	71.0044	65.8102	54.4181	211	40.5368	35.6051	37.6296	413	55.5433	49.3252	49.6804	438	50.4452	44.4527	41.7543
PTOS_000891	PTOS_000891	DUF3810 domain-containing protein	38.5764	-0.377294	0.00251189	38.5764	-0.171141	0.187342	29.8989	0.206153	0.138919	406	38.412	35.6331	40.3193	354	38.3571	36.0444	38.529	432	38.96	35.9812	40.7215	316	29.2362	27.1522	32.3786	282	26.5136	25.0069	29.0558	396	29.6443	27.4757	30.6974	206	29.2909	25.7274	36.7379	308	30.6571	27.225	37.0498	349	29.7488	26.2149	33.27
PTOS_000892	PTOS_000892	valine--tRNA ligase	503.649	-0.860932	5.66305e-17	503.649	-2.02477	1.68552e-87	265.039	-1.16384	4.0998e-29	13115	500.856	464.622	1302.43	11652	509.621	478.894	1268.19	13748	500.47	462.205	1295.92	6964	260.074	241.536	713.558	7606	288.655	272.252	783.682	8154	246.389	228.364	632.087	1842	105.72	92.8584	328.501	2933	117.841	104.648	352.815	2829	97.3376	85.7747	269.687
PTOS_000893	PTOS_000893	ATP-binding protein	28.3919	-1.37757	4.34949e-22	28.3919	-1.86823	5.04612e-35	10.4695	-0.490655	0.00372192	525	27.7341	25.7277	52.1371	490	29.6451	27.8577	53.3311	552	27.7964	25.6711	52.033	210	10.8484	10.0752	21.5174	191	10.0269	9.45711	19.6796	252	10.5332	9.76267	19.5347	71	5.63686	4.95109	12.6621	128	7.11384	6.31744	15.3973	152	7.23438	6.375	14.4901
PTOS_000894	PTOS_000894	HU family DNA-binding protein	30.9227	1.77158	2.46882e-14	47.0219	2.52118	1.21189e-28	47.0219	0.749593	0.000296997	34	7.96318	7.38709	3.3765	48	12.8751	12.0988	5.22427	35	7.81395	7.2165	3.29919	102	23.3615	21.6963	10.4513	131	30.49	28.7574	13.4975	210	38.9164	36.0695	16.2789	102	35.9031	31.5352	18.1906	193	47.5559	42.232	23.2163	273	57.6068	50.7636	26.0249
PTOS_000895	PTOS_000895	RNA polymerase sigma-70 factor	86.1689	0.743749	9.35127e-08	67.0586	0.526738	0.000207895	86.1689	-0.217012	0.161591	308	53.1732	49.3264	30.5871	258	51.011	47.9354	28.0805	345	56.7748	52.4339	32.5206	539	90.9964	84.5101	55.228	427	73.2569	69.094	43.9958	690	94.2534	87.3584	53.4878	235	60.9725	53.5547	41.9097	372	67.5654	60.0014	44.7485	467	72.6377	64.009	44.5189
PTOS_000896	PTOS_000896	FecR domain-containing protein	12.9692	1.79423	1.63444e-12	20.7736	2.61331	5.62759e-26	20.7736	0.819082	0.000412419	35	3.42757	3.1796	3.4758	47	5.2713	4.95347	5.11543	33	3.08054	2.845	3.11067	101	9.67236	8.98291	10.3488	134	13.0407	12.2997	13.8066	209	16.1946	15.0099	16.2014	90	13.246	11.6345	16.0505	198	20.3996	18.1159	23.8177	325	28.6751	25.2687	30.9821
PTOS_000897	PTOS_000897	SusC/RagA family TonB-linked outer membrane protein	7.07911	0.694884	3.99975e-07	9.45463	1.25185	4.8838e-21	9.45463	0.556966	1.98789e-05	159	4.83675	4.48684	15.7901	120	4.18061	3.92855	13.0607	159	4.6105	4.25799	14.9878	246	7.31788	6.79625	25.2061	220	6.65055	6.27263	22.6676	302	7.26891	6.73716	23.4106	203	9.28062	8.15155	36.2029	282	9.02495	8.0146	33.9222	367	10.0583	8.86348	34.9859
PTOS_000898	PTOS_000898	SusD/RagB family nutrient-binding outer membrane lipoprotein	6.22265	0.303163	0.182737	7.8442	0.800618	0.000122457	7.8442	0.497455	0.0216402	80	5.28477	4.90244	7.9447	60	4.53931	4.26561	6.53034	91	5.73023	5.2921	8.57791	104	6.71835	6.23946	10.6562	104	6.82728	6.43932	10.7156	98	5.12233	4.74761	7.59682	68	6.75102	5.92969	12.1271	125	8.68731	7.71476	15.0364	136	8.09428	7.13274	12.9648
PTOS_000899	PTOS_000899	endonuclease/exonuclease/phosphatase family protein	3.40445	-0.265818	0.379579	3.7362	0.373128	0.179898	3.7362	0.638946	0.0266329	26	2.53877	2.3551	2.58203	37	4.13765	3.88817	4.02704	38	3.53694	3.26651	3.58198	25	2.38717	2.21701	2.56159	25	2.42587	2.28802	2.57587	41	3.16767	2.93594	3.17826	19	2.78822	2.44901	3.38844	46	4.72549	4.19647	5.53341	42	3.6949	3.25597	4.00384
PTOS_000900	PTOS_000900	metallophosphoesterase	36.1565	0.322089	0.0106895	32.5817	0.319104	0.011373	36.1565	-0.00298434	0.984609	333	31.1534	28.8996	33.0698	278	29.7857	27.9898	30.2573	332	29.6069	27.3432	31.2952	358	32.752	30.4174	36.682	402	37.3736	35.2499	41.4199	518	38.3439	35.5389	40.1546	209	29.3854	25.8104	37.2729	346	34.0546	30.2422	41.6209	407	34.3051	30.2299	38.7991
PTOS_000901	PTOS_000901	RNA polymerase sigma-70 factor	206.924	1.30025	1.02255e-31	247.89	1.7021	7.17435e-54	247.89	0.401853	0.000348488	515	89.8359	83.3368	51.144	405	80.9096	76.0312	44.0798	550	91.4534	84.461	51.8445	1204	205.382	190.742	123.366	1151	199.525	188.187	118.593	1564	215.866	200.075	121.239	914	239.615	210.463	163.002	1349	247.568	219.852	162.273	1632	256.487	226.019	155.578
PTOS_000902	PTOS_000902	FecR domain-containing protein	15.118	1.149	8.11193e-09	18.1314	1.54178	4.07211e-15	18.1314	0.392778	0.0484294	64	6.37947	5.91795	6.35576	77	8.79018	8.26018	8.38061	67	6.36611	5.87936	6.3156	127	12.3795	11.497	13.0129	141	13.967	13.1733	14.5279	241	19.0076	17.6171	18.682	136	20.3736	17.895	24.2541	148	15.5205	13.783	17.8032	206	18.5001	16.3025	19.6379
PTOS_000903	PTOS_000903	TonB-dependent receptor	3.42595	0.0798253	0.701225	3.39386	0.162713	0.411827	3.42595	0.0828878	0.718448	107	3.17983	2.94979	10.626	115	3.91399	3.678	12.5165	109	3.08774	2.85166	10.2746	128	3.71983	3.45468	13.1154	109	3.21903	3.03611	11.2308	142	3.33898	3.09472	11.0076	64	2.85841	2.51066	11.4137	115	3.59548	3.19297	13.8335	124	3.32005	2.92566	11.8209
PTOS_000904	PTOS_000904	RagB/SusD family nutrient uptake outer membrane protein	6.82225	0.388256	0.0595913	6.55024	0.435356	0.0328849	6.82225	0.0470999	0.850058	94	5.75552	5.33914	9.33502	89	6.24092	5.86463	9.68667	76	4.43573	4.09658	7.16397	105	6.28694	5.8388	10.7587	116	7.05818	6.6571	11.952	147	7.12163	6.60066	11.3952	84	7.72966	6.78927	14.9805	96	6.18397	5.49167	11.548	104	5.73711	5.05559	9.91427
PTOS_000905	PTOS_000905	arylsulfatase	6.77231	0.0532932	0.795558	7.25573	0.292437	0.109708	7.25573	0.239143	0.227007	103	6.60862	6.13052	10.2288	95	6.98071	6.55981	10.3397	110	6.72761	6.21322	10.3689	117	7.34096	6.81769	11.9883	102	6.50357	6.13401	10.5095	127	6.44737	5.97572	9.84486	76	7.32844	6.43687	13.5538	106	7.15515	6.35412	12.7509	126	7.28362	6.41838	12.0115
PTOS_000906	PTOS_000906	sulfatase-like hydrolase/transferase	33.5537	0.259703	0.0783056	46.2985	0.869325	1.68415e-10	46.2985	0.609622	1.29472e-05	409	26.3937	24.4842	40.6173	411	30.3753	28.5439	44.7328	504	31.0029	28.6324	47.5084	457	28.8394	26.7837	46.826	522	33.4754	31.5731	53.7841	751	38.3462	35.541	58.2165	373	36.1751	31.7741	66.5205	726	49.2893	43.7713	87.3317	919	53.4313	47.084	87.6078
PTOS_000907	PTOS_000907	hypothetical protein	488.565	0.413646	0.000135997	503.225	0.600971	1.34637e-08	503.225	0.187326	0.112076	1645	369.763	343.013	163.363	1457	375.076	352.461	158.578	1876	401.962	371.229	176.837	2150	472.595	438.909	220.297	1898	423.967	399.875	195.56	3200	569.132	527.498	248.06	1490	503.348	442.111	265.725	2016	476.746	423.374	242.508	2615	529.581	466.671	249.287
PTOS_000908	PTOS_000908	DUF6340 family protein	304.373	1.62798	4.55511e-54	415.533	2.22241	1.40207e-100	415.533	0.594428	2.11512e-08	1057	96.4612	89.4828	104.969	1058	110.577	103.91	115.152	1166	101.431	93.6758	109.91	3246	289.681	269.032	332.597	3016	273.519	257.976	310.753	4846	349.919	324.321	375.655	3074	421.605	370.313	548.215	4042	388.073	344.628	486.219	5314	436.921	385.018	506.581
PTOS_000909	secA	secA preprotein translocase subunit SecA	686.245	-0.0260054	0.835555	686.245	0.0427143	0.71012	645.054	0.0687197	0.588779	22664	683.845	634.372	2250.73	19457	672.356	631.817	2117.68	24426	702.535	648.82	2302.46	22062	650.967	604.566	2260.56	21556	646.35	609.621	2221.02	26717	637.844	591.183	2071.06	13474	611.001	536.667	2402.94	19691	625.069	555.092	2368.66	22054	599.531	528.311	2102.4
PTOS_000910	PTOS_000910	alkaline phosphatase family protein	351.029	0.94264	6.18116e-42	242.879	0.555929	2.39028e-15	351.029	-0.386711	6.12715e-08	2783	177.541	164.697	276.376	2711	198.069	186.127	295.063	3233	196.601	181.569	304.751	5308	331.138	307.534	543.878	5527	350.391	330.48	569.473	7361	371.558	344.378	570.614	2346	224.925	197.56	418.384	3815	256.046	227.382	458.912	4309	247.665	218.244	410.775
PTOS_000911	PTOS_000911	DUF4105 domain-containing protein	189.276	0.490818	5.02747e-06	181.086	0.567028	8.73622e-08	189.276	0.0762095	0.558061	1640	134.296	124.581	162.866	1600	150.052	141.005	174.142	1770	138.162	127.598	166.845	2432	194.75	180.868	249.192	2227	181.225	170.927	229.458	2961	191.851	177.817	229.533	1506	185.34	162.792	268.579	2041	175.834	156.149	245.515	2468	182.083	160.453	235.273
PTOS_000912	PTOS_000912	type III pantothenate kinase	185.316	-2.32632	3.84384e-91	185.316	-3.15321	1.566e-132	35.41	-0.826886	4.63694e-09	1343	184.344	171.008	133.372	1162	182.668	171.654	126.471	1444	188.936	174.491	136.115	272	36.5104	33.9079	27.8702	242	33.0102	31.1344	24.9344	338	36.7093	34.0239	26.2013	72	14.8529	13.0459	12.8404	119	17.1846	15.2608	14.3147	172	21.2709	18.7441	16.3967
PTOS_000913	PTOS_000913	hypothetical protein	408.071	0.302404	0.00512138	418.181	0.479111	4.13712e-06	418.181	0.176707	0.128845	4214	332.085	308.061	418.487	3856	348.012	327.029	419.683	4723	354.787	327.66	445.203	5052	389.324	361.573	517.647	4679	366.426	345.604	482.099	7513	468.462	434.192	582.397	3049	361.108	317.176	543.756	4893	405.667	360.252	588.587	6870	487.77	429.827	654.913
PTOS_000914	PTOS_000914	hypothetical protein	1695.22	0.714562	3.87672e-12	1504.33	0.688402	1.49291e-11	1695.22	-0.0261607	0.845473	14930	1131.31	1049.47	1482.68	11758	1020.37	958.847	1279.73	15067	1088.29	1005.08	1420.26	23939	1773.87	1647.42	2452.88	22819	1718.29	1620.65	2351.15	26578	1593.49	1476.92	2060.29	14284	1626.66	1428.76	2547.4	18321	1460.53	1297.02	2203.86	20885	1425.8	1256.43	1990.96
PTOS_000915	lptC	lptC LPS export ABC transporter periplasmic protein LptC	252.383	-0.399663	0.000289355	252.383	-1.13432	3.71002e-25	182.862	-0.734654	7.61943e-11	1583	257.37	238.751	157.206	1394	259.562	243.912	151.722	1550	240.217	221.85	146.107	1080	171.709	159.47	110.661	1077	174.009	164.121	110.968	1577	202.868	188.028	122.247	364	88.9411	78.1206	64.9155	613	104.852	93.1137	73.7387	711	104.148	91.7758	67.7793
PTOS_000916	PTOS_000916	hemolysin family protein	151.847	-0.576988	8.93044e-08	151.847	-1.30674	1.96799e-33	97.2792	-0.72975	7.83559e-11	1858	148.517	137.772	184.516	1834	167.893	157.77	199.611	1826	139.131	128.494	172.124	1204	94.113	87.4046	123.366	1220	96.9099	91.403	125.702	1594	100.815	93.4397	123.565	437	52.4971	46.1104	77.9342	666	56.0071	49.7371	80.1142	712	51.2759	45.1847	67.8746
PTOS_000917	PTOS_000917	SurA N-terminal domain-containing protein	1157.68	-1.67931	1.94565e-61	1157.68	-2.61423	4.93064e-146	346.08	-0.934915	2.74399e-19	24053	1129.86	1048.12	2388.67	21553	1159.48	1089.57	2345.81	26436	1183.71	1093.2	2491.93	7355	337.855	313.773	753.621	7545	352.202	332.188	777.397	9368	348.183	322.712	726.194	2291	161.735	142.058	408.575	3268	161.501	143.421	393.113	3994	169.031	148.951	380.746
PTOS_000918	rlmN	rlmN 23S rRNA (adenine(2503)-C(2))-methyltransferase RlmN	304.138	0.00766618	0.956954	342.02	0.377444	0.000353526	342.02	0.369778	0.0007192	2986	289.878	268.907	296.536	3005	334.096	313.952	327.061	3117	288.44	266.387	293.817	2917	276.92	257.181	298.887	2837	273.692	258.14	292.309	4254	326.759	302.856	329.764	2124	309.887	272.187	378.792	3394	346.638	307.831	408.27	4225	369.534	325.637	402.767
PTOS_000919	PTOS_000919	DUF4837 family protein	321.401	0.229114	0.00172917	349.256	0.491403	2.97471e-12	349.256	0.262289	0.000366854	2966	284.636	264.044	294.55	2624	288.393	271.005	285.594	3126	285.958	264.094	294.665	3470	325.643	302.431	355.549	3175	302.789	285.583	327.135	4422	335.771	311.208	342.787	2542	366.622	322.019	453.338	3232	326.309	289.779	388.782	4104	354.837	312.685	391.232
PTOS_000920	pdxA	pdxA 4-hydroxythreonine-4-phosphate dehydrogenase PdxA	602.634	0.400876	0.000155712	575.077	0.476055	4.5236e-06	602.634	0.0751791	0.556002	5002	457.727	424.613	496.742	4636	485.857	456.563	504.578	5585	487.17	449.922	526.457	6921	619.334	575.188	709.152	6394	581.452	548.411	658.804	8385	607.116	562.703	649.994	4256	585.314	514.105	759.012	5750	553.567	491.594	691.677	7112	586.351	516.697	677.983
PTOS_000921	PTOS_000921	sigma-54 dependent transcriptional regulator	438.38	0.490757	2.23969e-12	496.174	0.813125	3.47734e-32	496.174	0.322368	6.38089e-06	4015	328.781	304.995	398.724	3614	338.931	318.495	393.344	3976	310.357	286.627	374.789	5376	430.5	399.814	550.845	5401	439.514	414.539	556.49	6870	445.126	412.563	532.553	3978	489.564	430.004	709.433	5880	506.567	449.857	707.314	6674	492.391	433.899	636.229
PTOS_000922	lptE	lptE LPS assembly lipoprotein LptE	217.538	-0.733518	3.41094e-11	217.538	-1.22737	1.63811e-27	125.231	-0.493853	3.88115e-05	1170	225.206	208.914	116.191	990	218.239	205.08	107.751	1140	209.167	193.175	107.459	711	133.831	124.292	72.8518	555	106.161	100.129	57.1843	891	135.699	125.773	69.0691	260	75.2129	66.0626	46.3682	358	72.4965	64.3805	43.0644	541	93.82	82.6749	51.5732
PTOS_000923	PTOS_000923	tetratricopeptide repeat protein	129.385	-1.77477	3.47268e-53	129.385	-2.42491	1.35636e-82	36.0029	-0.650139	2.60408e-06	932	123.868	114.907	92.5557	899	136.838	128.587	97.8463	1006	127.449	117.704	94.8283	282	36.651	34.0385	28.8948	221	29.1887	27.53	22.7707	401	42.169	39.0842	31.085	92	18.3762	16.1406	16.4072	162	22.6515	20.1157	19.4872	178	21.3141	18.7821	16.9686
PTOS_000924	secG	secG preprotein translocase subunit SecG	1322.27	-1.17903	8.39692e-64	1322.27	-1.63918	1.67158e-116	559.622	-0.460145	8.70182e-10	5071	1337.32	1240.57	503.594	4359	1316.53	1237.15	474.429	5223	1312.97	1212.58	492.334	2173	560.394	520.449	222.654	2173	569.48	537.119	223.894	2631	548.993	508.832	203.951	917	363.441	319.225	163.537	1359	377.05	334.839	163.476	1543	366.614	323.063	147.093
PTOS_000925	PTOS_000925	MFS transporter	134.02	-0.136435	0.247738	134.02	-0.327255	0.00269675	116.573	-0.190821	0.111504	1821	131.726	122.197	180.841	1710	141.665	133.123	186.115	1866	128.668	118.83	175.894	1533	108.442	100.712	157.077	1596	114.729	108.21	164.443	2211	126.549	117.291	171.394	794	86.3193	75.8177	141.601	1292	98.3252	87.3176	155.417	1425	92.8712	81.8388	135.845
PTOS_000926	PTOS_000926	PqqD family protein	73.0269	0.339467	0.011991	59.8033	-0.0339434	0.825257	73.0269	-0.373411	0.00830339	230	65.2814	60.5587	22.841	158	51.3596	48.2629	17.1966	232	62.7689	57.9697	21.8689	255	70.7775	65.7325	26.1283	271	76.4381	72.0944	27.9224	320	71.865	66.6078	24.806	104	44.3629	38.9657	18.5473	156	46.5828	41.3678	18.7655	237	60.6057	53.4062	22.5931
PTOS_000927	PTOS_000927	DUF4831 family protein	669.076	0.995045	5.40352e-22	753.519	1.30758	1.7852e-37	753.519	0.312535	0.00424677	3524	335.303	311.045	349.964	3218	350.663	329.52	350.244	4021	364.695	336.811	379.03	6965	648.061	601.867	713.66	6672	630.864	595.015	687.447	9674	728.305	675.026	749.915	4924	704.115	618.453	878.142	6877	688.398	611.331	827.245	10126	868.045	764.929	965.306
PTOS_000928	PTOS_000928	bifunctional ADP-dependent NAD(P)H-hydrate dehydratase/NAD(P)H-hydrate epimerase	166.573	-0.378119	0.000489558	166.573	-0.21949	0.0455249	123.784	0.158629	0.190055	2323	154.37	143.202	230.694	2298	174.89	164.345	250.112	2691	170.46	157.427	253.661	1788	116.191	107.909	183.205	1857	122.632	115.663	191.335	2456	129.136	119.689	190.386	1123	112.155	98.51	200.275	1862	130.176	115.603	223.983	2155	129.022	113.695	205.435
PTOS_000929	PTOS_000929	DUF5690 family protein	0.122541	-0.767347	0.554667	0.122541	-0.0135052	0.991284	0.101329	0.753842	0.603883	3	0.22478	0.208518	0.297926	0	0	0	0	2	0.142844	0.131922	0.188525	0	0	0	0	2	0.148917	0.140455	0.206069	1	0.0592846	0.0549477	0.0775186	0	0	0	0	3	0.236481	0.210007	0.360875	1	0.0675056	0.0594865	0.0953295
PTOS_000930	PTOS_000930	class I SAM-dependent methyltransferase	33.8759	1.24119	5.40301e-13	40.7874	1.65538	1.91773e-22	40.7874	0.414189	0.0140961	107	16.9041	15.6812	10.626	75	13.5697	12.7516	8.16293	94	14.1557	13.0733	8.86069	195	30.1256	27.9783	19.9804	254	39.8768	37.6108	26.1708	253	31.6253	29.3118	19.6122	161	38.2259	33.5754	28.7126	269	44.7095	39.7042	32.3584	277	39.4268	34.7432	26.4063
PTOS_000931	upcY	upcY capsular polysaccharide transcription antiterminator UpcY	4.39592	-0.456753	0.184736	4.39592	-0.290614	0.412182	3.12198	0.166138	0.698689	21	4.06553	3.77141	2.08548	22	4.87779	4.58368	2.39446	23	4.24444	3.91991	2.16804	12	2.27181	2.10988	1.22957	17	3.27058	3.08473	1.75159	23	3.52315	3.26542	1.78293	11	3.20048	2.81111	1.96173	14	2.85145	2.53222	1.68408	19	3.31402	2.92034	1.81126
PTOS_000932	PTOS_000932	UpxZ family transcription anti-terminator antagonist	7.41569	-0.780653	0.0356517	7.41569	-0.408953	0.277917	4.64669	0.3717	0.40945	28	7.68674	7.13065	2.78064	28	8.80328	8.27249	3.04749	22	5.75707	5.31689	2.07378	10	2.68459	2.49323	1.02464	23	6.27466	5.9181	2.3698	16	3.47544	3.2212	1.2403	9	3.71322	3.26147	1.60505	14	4.04344	3.59078	1.68408	25	6.1834	5.44886	2.38324
PTOS_000933	PTOS_000933	MATE family efflux transporter	1.88551	-1.20513	0.00134315	1.88551	-1.28018	0.00147412	0.784946	-0.0750483	0.893221	23	1.71564	1.59152	2.2841	17	1.45227	1.36471	1.85026	35	2.48863	2.29835	3.29919	11	0.802386	0.745192	1.1271	9	0.667142	0.629232	0.927312	15	0.885308	0.820545	1.16278	8	0.896834	0.787726	1.42671	8	0.627808	0.557524	0.962333	9	0.604844	0.532993	0.857965
PTOS_000934	PTOS_000934	glycosyltransferase	2.88698	0.20796	0.477006	2.63518	-0.467733	0.131359	2.88698	-0.675693	0.029068	36	2.89836	2.68868	3.57511	31	2.85834	2.686	3.37401	28	2.14884	1.98454	2.63936	35	2.75557	2.55915	3.58623	34	2.72024	2.56567	3.50318	50	3.18512	2.95212	3.87593	17	2.05695	1.8067	3.03177	15	1.27052	1.12828	1.80437	24	1.74087	1.53406	2.28791
PTOS_000935	PTOS_000935	oligosaccharide repeat unit polymerase	2.08124	-0.798114	0.0822531	2.08124	-1.07898	0.0233577	1.14538	-0.28087	0.641565	29	2.45892	2.28103	2.87995	19	1.84503	1.73378	2.06794	24	1.93978	1.79147	2.2623	23	1.90708	1.77114	2.35667	7	0.589825	0.556308	0.721243	14	0.939249	0.870539	1.08526	2	0.25486	0.223854	0.356678	18	1.60568	1.42592	2.16525	8	0.611139	0.538541	0.762636
PTOS_000936	PTOS_000936	hypothetical protein	2.31258	-0.327742	0.386926	2.31258	-0.636656	0.102523	1.78853	-0.308914	0.507198	24	2.4809	2.30143	2.38341	21	2.48611	2.33621	2.28562	20	1.97071	1.82004	1.88525	19	1.92064	1.78374	1.94681	20	2.05451	1.93776	2.06069	17	1.39044	1.28873	1.31782	13	2.01961	1.7739	2.31841	7	0.761266	0.676041	0.842041	14	1.30386	1.14897	1.33461
PTOS_000937	PTOS_000937	glycosyltransferase	4.0871	-0.263696	0.261559	4.0871	-0.561941	0.0202653	3.25727	-0.298245	0.284172	56	4.67722	4.33885	5.56129	41	3.9218	3.68534	4.4624	46	3.66228	3.38227	4.33608	42	3.43038	3.18586	4.30348	35	2.905	2.73992	3.60621	52	3.43644	3.18505	4.03097	20	2.51046	2.20504	3.56678	27	2.37248	2.10688	3.24787	32	2.40798	2.12193	3.05054
PTOS_000938	PTOS_000938	polysaccharide biosynthesis protein	6.43894	-0.107895	0.659537	6.43894	-0.260294	0.275466	5.74109	-0.152399	0.581177	62	6.1074	5.66557	6.15714	53	5.9792	5.61869	5.76847	77	7.2302	6.67739	7.25823	60	5.77976	5.36777	6.14783	54	5.28612	4.98574	5.56387	79	6.15741	5.70697	6.12397	24	3.55304	3.12078	4.28014	48	4.97445	4.41756	5.774	59	5.23625	4.61422	5.62444
PTOS_000939	PTOS_000939	NAD-dependent epimerase/dehydratase family protein	6.48811	-0.535677	0.0339602	6.48811	-0.857599	0.000991482	4.27071	-0.321922	0.297104	64	5.67064	5.2604	6.35576	81	8.21939	7.72381	8.81596	66	5.5743	5.1481	6.22134	56	4.85214	4.50628	5.73797	49	4.31446	4.06929	5.0487	52	3.64553	3.37885	4.03097	19	2.53006	2.22225	3.38844	45	4.19473	3.72513	5.41312	31	2.47467	2.1807	2.95521
PTOS_000940	wecB_1	wecB UDP-N-acetylglucosamine 2-epimerase (non-hydrolyzing)	8.86937	-0.440726	0.0421912	8.86937	-0.934161	3.22445e-05	6.21038	-0.493435	0.0472143	92	8.15154	7.56183	9.1364	87	8.82823	8.29594	9.469	114	9.62834	8.89217	10.7459	63	5.45866	5.06956	6.45522	66	5.81132	5.48109	6.80029	105	7.36117	6.82268	8.13945	30	3.99482	3.50882	5.35018	50	4.66081	4.13903	6.01458	45	3.59226	3.16553	4.28983
PTOS_000941	PTOS_000941	glycosyltransferase	7.48663	-0.632195	0.0024122	7.48663	-1.24017	7.19553e-08	4.66713	-0.607975	0.0178652	95	8.15836	7.56815	9.43433	73	7.17967	6.74678	7.94525	87	7.12185	6.57733	8.20086	56	4.70284	4.36762	5.73797	58	4.94978	4.66851	5.97601	64	4.34876	4.03063	4.96119	19	2.45221	2.15387	3.38844	33	2.98148	2.6477	3.96962	36	2.78538	2.4545	3.43186
PTOS_000942	PTOS_000942	glycosyltransferase family 4 protein	5.53292	-0.486436	0.0357024	5.53292	-0.798189	0.00106357	3.72602	-0.311753	0.279999	63	5.62669	5.21963	6.25645	54	5.52343	5.1904	5.87731	64	5.44863	5.03203	6.03281	38	3.31886	3.08229	3.89362	36	3.19517	3.0136	3.70925	66	4.66404	4.32285	5.11623	12	1.61071	1.41476	2.14007	32	3.00678	2.67017	3.84933	41	3.29913	2.90722	3.90851
PTOS_000943	PTOS_000943	acyltransferase	3.33835	-1.07907	0.00162253	3.33835	-1.7542	1.23293e-05	1.52014	-0.67513	0.161883	26	2.63878	2.44788	2.58203	31	3.60325	3.38599	3.37401	39	3.77302	3.48454	3.67625	20	1.98497	1.84348	2.04928	12	1.21029	1.14152	1.23642	17	1.36516	1.2653	1.31782	4	0.610119	0.535892	0.713357	12	1.2813	1.13786	1.4435	7	0.640076	0.56404	0.667306
PTOS_000944	PTOS_000944	NAD-dependent epimerase	5.90968	-0.82592	0.000450337	5.90968	-0.963927	0.000118629	3.22218	-0.138007	0.678384	58	5.53433	5.13395	5.7599	50	5.46398	5.13453	5.44195	74	6.73074	6.21612	6.97544	44	4.10566	3.81301	4.50841	26	2.46541	2.32531	2.6789	41	3.09547	2.86902	3.17826	19	2.72467	2.39319	3.38844	29	2.91121	2.5853	3.48846	28	2.40712	2.12118	2.66923
PTOS_000945	PTOS_000945	UDP-glucose/GDP-mannose dehydrogenase family protein	7.07868	0.0688885	0.779794	7.07868	-0.504884	0.0278947	7.06061	-0.573772	0.0153698	90	6.88196	6.38409	8.93778	89	7.79403	7.3241	9.68667	90	6.56005	6.05847	8.48364	73	5.45866	5.06956	7.47986	105	7.9788	7.5254	10.8186	128	7.74436	7.17783	9.92238	29	3.33267	2.92722	5.17184	56	4.50502	4.00068	6.73633	70	4.82249	4.24961	6.67306
PTOS_000946	PTOS_000946	NAD-dependent epimerase/dehydratase family protein	7.50129	0.548511	0.0160772	11.9136	1.3576	1.23135e-10	11.9136	0.809094	9.83677e-05	44	4.33429	4.02073	4.36958	51	5.75357	5.40666	5.55079	65	6.10342	5.63676	6.12708	68	6.55039	6.08348	6.96754	73	7.14605	6.73998	7.52153	113	8.80743	8.16313	8.7596	74	10.9552	9.62242	13.1971	103	10.6744	9.47935	12.39	159	14.1112	12.4349	15.1574
PTOS_000947	PTOS_000947	glycosyltransferase family 4 protein	1.74786	-0.151345	0.746086	1.74786	-0.0521286	0.91153	1.54664	0.0992161	0.853443	24	2.51979	2.3375	2.38341	11	1.32266	1.24291	1.19723	14	1.40112	1.29399	1.31968	18	1.84807	1.71634	1.84435	18	1.87804	1.77132	1.85462	11	0.913801	0.846953	0.852705	7	1.10452	0.97015	1.24837	11	1.21502	1.079	1.32321	21	1.98644	1.75047	2.00192
PTOS_000948	PTOS_000948	PepSY domain-containing protein	4.18887	-0.324838	0.193827	4.18887	-0.293622	0.244574	3.1986	0.0312155	0.920699	55	3.64767	3.38378	5.46198	55	4.17751	3.92563	5.98615	75	4.74142	4.3789	7.0697	47	3.0482	2.83092	4.8158	46	3.03172	2.85944	4.7396	67	3.51587	3.25867	5.19375	19	1.89378	1.66339	3.38844	36	2.51185	2.23065	4.3305	69	4.12292	3.63315	6.57773
PTOS_000949	PTOS_000949	HmuY family protein	6.33418	0.198389	0.467089	5.90544	0.262876	0.324865	6.33418	0.0644868	0.838974	29	4.51755	4.19074	2.87995	34	6.06578	5.70005	3.70053	44	6.5336	6.03405	4.14756	42	6.39806	5.942	4.30348	44	6.8114	6.42434	4.53353	47	5.79307	5.36929	3.64337	25	5.85288	5.14083	4.45848	27	4.42495	3.92957	3.24787	53	7.43849	6.55485	5.05246
PTOS_000950	PTOS_000950	TonB-dependent receptor	6.57665	0.768289	0.000346897	4.05297	-0.35828	0.142066	6.57665	-1.12657	7.38451e-07	59	2.87215	2.66437	5.85921	90	5.01765	4.71511	9.79551	92	4.26912	3.9427	8.67217	132	6.28381	5.83589	13.5252	141	6.82108	6.43347	14.5279	172	6.62506	6.14041	13.3332	37	2.70696	2.37763	6.59855	43	2.20223	1.95569	5.17254	74	3.24557	2.86002	7.05438
PTOS_000951	hpt	hpt hypoxanthine phosphoribosyltransferase	392.153	-1.93121	5.89489e-71	392.153	-2.71247	1.59004e-122	98.6647	-0.781263	2.09291e-10	2155	403.216	374.046	214.01	1655	354.643	333.26	180.129	2347	418.599	386.594	221.235	515	94.2305	87.5137	52.7689	562	104.497	98.5593	57.9055	657	97.2662	90.1508	50.9297	179	50.3348	44.2111	31.9227	290	57.0858	50.695	34.8846	289	48.7183	42.9309	27.5502
PTOS_000952	PTOS_000952	adenylate kinase	616.977	-1.65277	8.18342e-56	616.977	-3.08483	9.14902e-168	188.292	-1.43206	1.83729e-35	3518	620.135	575.272	349.368	2814	568.089	533.837	306.273	3944	662.707	612.038	371.772	948	163.415	151.767	97.1357	1115	195.319	184.22	114.884	1478	206.144	191.064	114.573	220	58.2824	51.1918	39.2346	307	56.9335	50.5598	36.9295	466	74.0081	65.2166	44.4235
PTOS_000953	obgE	obgE GTPase ObgE	437.415	-0.95207	2.18572e-42	437.415	-1.83256	3.48371e-143	216.616	-0.88049	9.43156e-33	4972	430.293	399.164	493.763	4373	433.426	407.293	475.953	5437	448.525	414.232	512.506	2438	206.329	191.622	249.807	2481	213.372	201.247	255.629	3361	230.148	213.312	260.54	740	96.2474	84.538	131.971	1185	107.892	95.8137	142.546	1472	114.774	101.14	140.325
PTOS_000954	pgeF	pgeF peptidoglycan editing factor PgeF	120.147	-1.1946	3.12849e-26	120.147	-2.711	2.49041e-96	49.9512	-1.51639	4.58429e-29	948	117.161	108.685	94.1446	889	125.828	118.242	96.7579	997	117.453	108.473	93.9799	376	45.4418	42.2027	38.5264	378	46.4242	43.7862	38.9471	593	57.9876	53.7456	45.9685	69	12.8159	11.2567	12.3054	134	17.4228	15.4723	16.1191	151	16.8134	14.8161	14.3948
PTOS_000955	PTOS_000955	hypothetical protein	46.6161	-1.5537	1.93507e-17	46.6161	-2.95788	9.3048e-41	15.0905	-1.40418	3.53878e-09	261	39.376	36.5274	25.9196	311	53.7346	50.4947	33.8489	325	46.7379	43.1643	30.6354	78	11.5074	10.6872	7.99218	101	15.1423	14.2818	10.4065	156	18.6218	17.2595	12.0929	16	3.62773	3.18639	2.85343	35	5.55518	4.93327	4.21021	44	5.98063	5.27018	4.1945
PTOS_000956	PTOS_000956	M23 family metallopeptidase	36.3605	-1.44589	2.11114e-14	36.3605	-2.31775	9.03795e-28	12.6679	-0.871859	0.000196294	230	31.5705	29.2866	22.841	275	43.2304	40.6238	29.9307	262	34.2807	31.6597	24.6968	76	10.2014	9.47427	7.78725	82	11.1853	10.5497	8.44885	153	16.6169	15.4014	11.8603	20	4.1258	3.62386	3.56678	46	6.6428	5.89913	5.53341	62	7.66742	6.75659	5.91043
PTOS_000957	PTOS_000957	OprO/OprP family phosphate-selective porin	9.8246	-0.493041	0.026563	9.8246	-1.08125	2.67587e-06	6.59724	-0.588213	0.0197349	116	9.83569	9.12413	11.5198	119	11.5557	10.859	12.9518	100	8.08242	7.46445	9.42627	68	5.63831	5.23641	6.96754	78	6.57234	6.19886	8.03671	113	7.58108	7.02649	8.7596	26	3.31318	2.9101	4.63682	38	3.38977	3.01028	4.57108	66	5.0419	4.44296	6.29175
PTOS_000958	PTOS_000958	lactonase family protein	79.8036	0.458075	5.18004e-05	60.6006	0.195284	0.0990652	79.8036	-0.262791	0.0290419	650	56.5453	52.4546	64.5507	623	62.0688	58.3264	67.8067	762	63.1877	58.3565	71.8282	938	79.7957	74.1078	96.111	910	78.6689	74.1985	93.7616	1176	80.9462	75.0246	91.1619	464	60.6632	53.283	82.7494	613	56.1026	49.8219	73.7387	823	64.504	56.8414	78.4562
PTOS_000959	ssrA	NA	71239.9	0.772552	1.60682e-08	122167	1.70468	2.66063e-37	122167	0.932126	1.06903e-11	160329	40475.7	37547.5	15922.1	159679	46167.1	43383.5	17379.3	182544	43928.3	40569.6	17207.1	283109	69892.3	64910.3	29008.4	256956	64464.3	60801.1	26475.4	397311	79363.1	73557.4	30799	368417	139780	122775	65703.2	435654	115708	102754	52405.5	488081	111014	97826.3	46528.5
PTOS_000960	PTOS_000960	histidine kinase	0.582018	0.512167	0.270066	0.83406	1.19479	0.00410862	0.83406	0.682626	0.107059	9	0.336793	0.312428	0.893778	11	0.471429	0.443004	1.19723	13	0.463723	0.428267	1.22542	11	0.402538	0.373845	1.1271	21	0.780942	0.736564	2.16373	19	0.562575	0.52142	1.47285	10	0.5624	0.493979	1.78339	33	1.29919	1.15375	3.96962	19	0.640586	0.56449	1.81126
PTOS_000961	PTOS_000961	DNA-binding response regulator	0.426392	-0.118652	0.89709	0.607485	0.613618	0.414656	0.607485	0.73227	0.373402	2	0.214694	0.199162	0.198617	2	0.245879	0.231054	0.217678	8	0.818604	0.756015	0.754102	1	0.104974	0.0974916	0.102464	3	0.320029	0.301843	0.309104	8	0.679493	0.629786	0.620149	5	0.806647	0.708511	0.891696	3	0.338805	0.300876	0.360875	7	0.677003	0.596581	0.667306
PTOS_000962	dinB	dinB DNA polymerase IV	33.7358	0.444512	0.000399122	33.3531	0.568673	4.78375e-06	33.7358	0.124161	0.388258	255	23.3987	21.7059	25.3237	262	27.5331	25.873	28.5158	308	26.9399	24.8801	29.0329	318	28.5346	26.5006	32.5835	371	33.8301	31.9077	38.2259	535	38.8428	36.0013	41.4725	231	31.8557	27.9802	41.1963	316	30.5054	27.0903	38.0121	456	37.6981	33.2198	43.4702
PTOS_000963	PTOS_000963	hypothetical protein	12.7622	0.479294	0.0896961	19.3167	1.24398	1.39052e-06	19.3167	0.764681	0.0032017	33	7.72897	7.16983	3.27719	40	10.7293	10.0824	4.35356	46	10.2698	9.48455	4.33608	52	11.9098	11.0609	5.32812	56	13.0339	12.2932	5.76994	72	13.3428	12.3667	5.58134	37	13.0237	11.4392	6.59855	71	17.4947	15.5361	8.5407	130	27.4318	24.1731	12.3928
PTOS_000964	PTOS_000964	transglutaminase-like domain-containing protein	250.806	0.624228	2.1232e-09	213.815	0.539373	1.9379e-07	250.806	-0.0848551	0.504208	4284	160.673	149.049	425.438	4232	181.778	170.817	460.607	4711	168.423	155.545	444.072	6829	250.463	232.61	699.725	6989	260.487	245.685	720.109	8137	241.47	223.805	630.769	3810	214.754	188.627	679.472	5715	225.501	200.256	687.466	5954	201.189	177.289	567.592
PTOS_000965	PTOS_000965	AbgT family transporter	50.8803	-0.722964	2.08057e-10	50.8803	-1.19594	1.88337e-24	29.5306	-0.472973	0.000166354	801	50.4272	46.7791	79.5463	731	52.705	49.5272	79.5613	825	49.5086	45.7232	77.7667	493	30.351	28.1875	50.5146	454	28.4032	26.7891	46.7778	599	29.8377	27.6549	46.4336	219	20.7205	18.1997	39.0563	273	18.0815	16.0573	32.8396	346	19.6251	17.2938	32.984
PTOS_000966	PTOS_000966	hypothetical protein	179.228	1.76307	4.94113e-48	259.849	2.4398	2.21593e-92	259.849	0.67673	1.84271e-09	175	45.7901	42.4775	17.379	208	62.3304	58.5722	22.6385	232	57.8651	53.4408	21.8689	703	179.88	167.058	72.032	630	163.815	154.506	64.9119	937	193.99	179.799	72.6349	643	252.854	222.092	114.672	979	269.498	239.328	117.765	1091	257.195	226.642	104.004
PTOS_000967	PTOS_000967	LapA family protein	37.9746	3.02348	2.93825e-34	161.68	5.24929	2.34326e-106	161.68	2.22581	5.50908e-40	12	2.75278	2.55364	1.1917	32	8.40704	7.90015	3.48285	18	3.93603	3.63508	1.69673	174	39.0331	36.2509	17.8287	143	32.5991	30.7466	14.734	233	42.2915	39.1977	18.0618	441	152.039	133.542	78.6476	675	162.905	144.668	81.1968	823	170.096	149.89	78.4562
PTOS_000968	PTOS_000968	sodium ion-translocating decarboxylase subunit beta	14.5902	2.46896	1.71991e-30	84.4122	5.13791	1.98629e-137	84.4122	2.66895	3.73423e-64	35	2.89439	2.685	3.4758	32	3.03069	2.84795	3.48285	30	2.36486	2.18404	2.82788	185	14.9608	13.8944	18.9558	134	11.0121	10.3864	13.8066	272	17.7977	16.4957	21.0851	673	83.6427	73.4668	120.022	866	75.3435	66.9088	104.173	1265	94.2503	83.0541	120.592
PTOS_000969	ribB	ribB 3,4-dihydroxy-2-butanone-4-phosphate synthase	18.2168	2.89693	2.91937e-53	25.5555	3.5304	9.64935e-80	25.5555	0.633474	7.27277e-06	39	2.62816	2.43803	3.87304	46	3.55016	3.3361	5.0066	25	1.60591	1.48313	2.35657	278	18.32	17.0141	28.4849	271	18.1483	17.117	27.9224	341	18.1822	16.8522	26.4338	234	23.6989	20.8157	41.7314	390	27.6498	24.5544	46.9137	417	25.3179	22.3103	39.7524
PTOS_000970	PTOS_000970	AraC family transcriptional regulator	16.8506	-0.0737102	0.703958	16.8506	-0.13013	0.48996	15.5252	-0.05642	0.802248	152	17.6153	16.3409	15.0949	105	13.936	13.0957	11.4281	172	19.0007	17.5479	16.2132	134	15.186	14.1036	13.7301	138	15.8929	14.9898	14.2188	169	15.4967	14.363	13.1006	76	13.2368	11.6264	13.5538	103	12.5581	11.1522	12.39	141	14.7221	12.9732	13.4415
PTOS_000971	PTOS_000971	hypothetical protein	74.2464	0.348176	2.48705e-06	65.0491	0.296519	6.47318e-05	74.2464	-0.051657	0.565579	1709	60.0611	55.716	169.719	1559	62.7479	58.9646	169.68	1790	59.9651	55.3802	168.73	2160	74.2332	68.9418	221.322	2069	72.2587	68.1525	213.179	2742	76.2472	70.6695	212.556	1248	65.9159	57.8966	222.567	1696	62.707	55.6869	204.015	2101	66.5243	58.6217	200.287
PTOS_000972	PTOS_000972	GNAT family N-acetyltransferase	37.8443	-0.412965	0.00127334	37.8443	-1.48637	5.66286e-26	27.2575	-1.07341	1.99368e-13	314	35.0552	32.5191	31.1829	305	38.9964	36.6452	33.1959	371	39.4813	36.4626	34.9715	260	28.385	26.3617	26.6406	232	25.7388	24.2762	23.904	313	27.6486	25.626	24.2633	74	12.4159	10.9054	13.1971	101	11.8627	10.5347	12.1494	113	11.3659	10.0157	10.7722
PTOS_000973	PTOS_000973	pseudouridine synthase	65.7267	-0.434245	0.000111982	65.7267	-1.18346	1.82002e-25	46.6399	-0.74922	1.7279e-10	1035	64.1934	59.5494	102.784	950	67.4802	63.4115	103.397	1108	65.5065	60.498	104.443	796	48.2788	44.8375	81.5612	779	48.0138	45.2854	80.264	889	43.6272	40.4357	68.914	283	26.3792	23.1699	50.47	385	25.1218	22.3094	46.3123	436	24.3635	21.4693	41.5637
PTOS_000974	PTOS_000974	DEAD/DEAH box helicase family protein	154.616	0.212634	0.00334374	139.293	0.0502085	0.516691	154.616	-0.162425	0.0325602	4210	139.468	129.378	418.09	3517	133.434	125.389	382.787	4591	144.976	133.891	432.76	4876	157.961	146.701	499.613	4715	155.222	146.401	485.809	5748	150.666	139.644	445.577	2355	117.249	102.984	419.989	3664	127.699	113.403	440.748	4374	130.549	115.041	416.971
PTOS_000975	PTOS_000975	site-specific DNA-methyltransferase	167.548	0.351917	9.80679e-07	147.43	0.309843	1.59298e-05	167.548	-0.042074	0.637029	2571	129.486	120.119	255.323	2408	138.893	130.519	262.084	2977	142.921	131.993	280.62	3420	168.439	156.432	350.426	3331	166.715	157.242	343.209	4203	167.489	155.237	325.811	1929	146.009	128.245	344.016	2829	149.898	133.116	340.305	3226	146.383	128.994	307.533
PTOS_000976	PTOS_000976	discoidin domain-containing protein	173.357	-0.0833422	0.480199	181.507	0.273036	0.00983753	181.507	0.356379	0.00100773	6562	170.501	158.166	651.664	5862	174.437	163.92	638.014	7071	175.132	161.742	666.532	6288	159.771	148.382	644.292	5651	145.913	137.622	582.249	7997	164.408	152.381	619.916	4670	182.361	160.175	832.844	6634	181.345	161.043	798.014	7724	180.816	159.336	736.325
PTOS_000977	PTOS_000977	SDR family oxidoreductase	52.3736	0.465263	0.000126825	39.5489	-0.0302897	0.828894	52.3736	-0.495552	8.05295e-05	332	37.6929	34.9661	32.9705	298	38.7472	36.411	32.434	390	42.2067	38.9796	36.7625	466	51.737	48.0492	47.7481	442	49.8681	47.0343	45.5413	618	55.5157	51.4546	47.9065	192	32.7603	28.7747	34.2411	244	29.1441	25.8814	29.3511	381	38.9718	34.3422	36.3205
PTOS_000978	PTOS_000978	hypothetical protein	0.112064	1.83863	0.559254	0	0.205568	0.95846	0.112064	-1.63307	0.641565	0	0	0	0	0	0	0	0	0	0	0	0	0	0	0	0	1	0.336192	0.317088	0.103035	0	0	0	0	0	0	0	0	0	0	0	0	0	0	0	0
PTOS_000979	PTOS_000979	hypothetical protein	0	#N/A	#N/A	0	#N/A	#N/A	0	#N/A	#N/A	0	0	0	0	0	0	0	0	0	0	0	0	0	0	0	0	0	0	0	0	0	0	0	0	0	0	0	0	0	0	0	0	0	0	0	0
PTOS_000980	PTOS_000980	hypothetical protein	0.139551	-0.0637839	0.980965	0.545186	1.5838	0.344245	0.545186	1.64758	0.3654	1	0.418653	0.388366	0.0993087	0	0	0	0	0	0	0	0	0	0	0	0	0	0	0	0	1	0.331253	0.30702	0.0775186	2	1.25837	1.10528	0.356678	0	0	0	0	1	0.377187	0.332381	0.0953295
PTOS_000981	PTOS_000981	hypothetical protein	0	0.0703142	0.986094	0.077783	2.17095	0.471411	0.077783	2.10063	0.514323	0	0	0	0	0	0	0	0	0	0	0	0	0	0	0	0	0	0	0	0	0	0	0	0	0	0	0	0	1	0.233349	0.207226	0.120292	0	0	0	0
PTOS_000982	PTOS_000982	hypothetical protein	0.321415	1.57747	0.342687	0.0947197	0.268673	0.897642	0.321415	-1.3088	0.470161	1	0.270099	0.250558	0.0993087	0	0	0	0	0	0	0	0	0	0	0	0	2	0.536822	0.506317	0.206069	2	0.427423	0.396155	0.155037	0	0	0	0	1	0.284159	0.252347	0.120292	0	0	0	0
PTOS_000983	PTOS_000983	hypothetical protein	0.160607	2.60939	0.378546	0.0914394	2.17082	0.47149	0.160607	-0.438575	0.83528	0	0	0	0	0	0	0	0	0	0	0	0	0	0	0	0	0	0	0	0	2	0.481822	0.446575	0.155037	0	0	0	0	0	0	0	0	1	0.274318	0.241731	0.0953295
PTOS_000984	PTOS_000984	ATP-binding protein	95.382	0.935205	2.4485e-17	77.9622	0.783193	1.85215e-12	95.382	-0.152012	0.226837	653	54.269	50.343	64.8486	507	48.2558	45.3462	55.1814	671	53.1564	49.0922	63.2503	1181	95.9803	89.1388	121.01	1164	96.1325	90.6698	119.932	1430	94.0331	87.1542	110.852	630	78.6871	69.1141	112.354	881	77.029	68.4055	105.977	1044	78.1705	68.8844	99.524
PTOS_000985	PTOS_000985	RloB family protein	46.3635	0.423172	0.00140816	35.9021	-0.197569	0.178156	46.3635	-0.62074	7.15357e-06	208	35.5428	32.9714	20.6562	159	31.1163	29.2401	17.3054	252	41.0471	37.9087	23.7542	257	42.9452	39.884	26.3332	270	45.849	43.2436	27.8194	372	50.2964	46.617	28.8369	112	28.7627	25.2635	19.974	153	27.5054	24.4262	18.4046	173	26.6341	23.4701	16.492
PTOS_000986	PTOS_000986	hypothetical protein	35.5788	-0.282803	0.056438	35.5788	-1.03743	4.46121e-12	28.1006	-0.75463	1.31107e-06	341	39.6557	36.7868	33.8643	229	30.4993	28.6603	24.9241	330	36.5814	33.7844	31.1067	216	24.564	22.813	22.1322	247	28.5448	26.9227	25.4496	339	31.193	28.9111	26.2788	80	13.9819	12.2809	14.2671	127	15.538	13.7985	15.277	150	15.7161	13.8492	14.2994
PTOS_000987	PTOS_000987	IS4 family transposase	0	#N/A	#N/A	0	#N/A	#N/A	0	#N/A	#N/A	0	0	0	0	0	0	0	0	0	0	0	0	0	0	0	0	0	0	0	0	0	0	0	0	0	0	0	0	0	0	0	0	0	0	0	0
PTOS_000988	PTOS_000988	helix-turn-helix transcriptional regulator	264.376	-0.680249	9.72146e-09	264.376	-1.38149	5.10748e-28	158.679	-0.701241	1.36915e-07	564	271.143	251.527	56.0101	452	248.863	233.858	49.1952	596	273.124	252.241	56.1806	324	152.32	141.463	33.1983	340	162.434	153.203	35.0318	424	161.284	149.485	32.8679	108	78.031	68.5378	19.2606	188	95.0859	84.4409	22.6148	209	90.525	79.7713	19.9239
PTOS_000989	PTOS_000989	DUF3375 domain-containing protein	145.675	-0.360723	0.000968024	145.675	-1.01378	2.74648e-21	108.723	-0.653057	3.39516e-09	2084	143.913	133.502	206.959	1806	142.831	134.219	196.563	2283	150.281	138.79	215.202	1475	99.6065	92.5065	151.134	1510	103.623	97.7349	155.582	2250	122.939	113.946	174.417	560	58.1185	51.0479	99.8699	812	58.9926	52.3883	97.6768	1134	70.5535	62.1723	108.104
PTOS_000990	PTOS_000990	DUF4194 domain-containing protein	106.432	-0.00299768	0.986094	106.432	-0.587179	6.8432e-07	101.771	-0.584181	1.36401e-06	604	103.74	96.235	59.9825	549	107.99	101.479	59.7526	657	107.565	99.3403	61.9306	526	88.3463	82.0489	53.896	592	101.044	95.3019	60.9965	853	115.922	107.441	66.1234	179	46.2047	40.5835	31.9227	337	60.8946	54.0774	40.5383	492	76.1338	67.0897	46.9021
PTOS_000991	PTOS_000991	AAA family ATPase	113.98	0.394767	0.000224103	90.499	-0.0686694	0.554789	113.98	-0.463437	1.78336e-05	2922	86.4525	80.1982	290.18	2617	88.6755	83.3289	284.832	3417	96.3689	89.0007	322.096	3789	109.626	101.812	388.235	3984	117.137	110.481	410.49	4920	115.178	106.752	381.392	1488	66.1644	58.1149	265.369	2609	81.2102	72.1187	313.841	2890	77.0369	67.8855	275.502
PTOS_000992	PTOS_000992	DUF2220 family protein	84.066	0.760092	1.03259e-11	74.3578	0.723456	1.04723e-10	84.066	-0.0366355	0.800089	602	52.3696	48.581	59.7838	567	56.4896	53.0836	61.7117	569	47.1835	43.5759	53.6355	946	80.4762	74.7399	96.9307	933	80.6572	76.0739	96.1314	1323	91.0644	84.4027	102.557	542	70.8609	62.24	96.6598	859	78.6168	69.8156	103.33	939	73.5956	64.8531	89.5144
PTOS_000993	PTOS_000993	hypothetical protein	0.985	-0.990287	0.46682	0.985	-1.89321	0.248488	0.463016	-0.902924	0.657465	0	0	0	0	1	0.572495	0.537977	0.108839	5	2.3825	2.20034	0.471314	0	0	0	0	2	0.993522	0.937065	0.206069	1	0.395526	0.366592	0.0775186	1	0.751265	0.659867	0.178339	0	0	0	0	0	0	0	0
PTOS_000994	PTOS_000994	hypothetical protein	2.54532	-1.01575	0.126115	2.54532	-1.81138	0.0121989	1.18036	-0.79564	0.360831	9	1.49965	1.39116	0.893778	23	4.38913	4.12449	2.5033	11	1.74717	1.61358	1.03689	13	2.11829	1.96729	1.33203	7	1.15911	1.09324	0.721243	2	0.263684	0.244394	0.155037	0	0	0	0	2	0.350604	0.311354	0.240583	9	1.35112	1.19062	0.857965
PTOS_000995	PTOS_000995	hypothetical protein	3.69371	0.0319175	0.904846	3.69371	-0.993099	0.000130942	3.64986	-1.02502	0.000107166	46	3.35652	3.11369	4.5682	40	3.34267	3.14113	4.35356	63	4.38194	4.0469	5.93855	47	3.35369	3.11463	4.8158	53	3.84313	3.62475	5.46084	65	3.75276	3.47823	5.03871	13	1.4256	1.25217	2.31841	17	1.30503	1.15893	2.04496	31	2.03796	1.79587	2.95521
PTOS_000996	PTOS_000996	metallophosphoesterase	6.18267	-1.11066	2.29132e-05	6.18267	-0.606256	0.0201561	3.52958	0.504399	0.110119	41	5.30186	4.9183	4.07166	42	6.22008	5.84504	4.57124	57	7.02609	6.48888	5.37297	19	2.40265	2.23139	1.94681	25	3.21264	3.03008	2.57587	26	2.66025	2.46565	2.01548	17	3.30383	2.90189	3.03177	27	3.67322	3.262	3.24787	31	3.61168	3.18264	2.95521
PTOS_000997	PTOS_000997	metallophosphoesterase	1.88843	-1.38662	0.0106693	1.88843	-0.119197	0.812797	1.58284	1.26743	0.0301028	12	2.06106	1.91195	1.1917	10	1.96703	1.84843	1.08839	10	1.63721	1.51203	0.942627	3	0.503876	0.46796	0.307391	4	0.682728	0.643932	0.412139	6	0.815392	0.755743	0.465112	8	2.06502	1.81379	1.42671	8	1.44557	1.28374	0.962333	8	1.23795	1.09089	0.762636
PTOS_000998	mnmE	mnmE tRNA uridine-5-carboxymethylaminomethyl(34) synthesis GTPase MnmE	159.367	-1.26544	1.67196e-32	159.367	-1.79578	6.03997e-61	63.5933	-0.530346	4.85631e-06	2330	167.461	155.346	231.389	1813	149.231	140.233	197.325	2356	161.409	149.068	222.083	893	62.7629	58.2891	91.5002	907	64.7804	61.0992	93.4525	1112	63.2366	58.6106	86.2007	389	42.0177	36.9058	69.3739	517	39.092	34.7156	62.1907	604	39.1109	34.4649	57.579
PTOS_000999	PTOS_000999	ATP-binding protein	13.5348	1.10961	8.36596e-16	13.2576	1.22494	1.08772e-18	13.5348	0.115327	0.459059	119	6.26663	5.81327	11.8177	112	6.75472	6.34745	12.19	134	6.72645	6.21216	12.6312	243	12.5137	11.6217	24.8987	239	12.5073	11.7966	24.6253	374	15.5835	14.4435	28.992	149	11.7923	10.3576	26.5725	237	13.1303	11.6603	28.5091	313	14.8503	13.0862	29.8381
PTOS_001000	PTOS_001000	NAD(P)-dependent oxidoreductase	54.528	0.946895	1.21044e-13	245.884	3.25817	3.52882e-163	245.884	2.31128	2.11938e-94	190	29.325	27.2035	18.8687	172	30.4029	28.5698	18.7203	197	28.9831	26.7671	18.5698	329	49.6562	46.1167	33.7106	363	55.6762	52.5123	37.4016	477	58.2517	53.9903	36.9764	1046	242.628	213.11	186.543	1502	243.89	216.586	180.678	1806	251.134	221.301	172.165
PTOS_001001	PTOS_001001	3'-5' exonuclease	98.9585	-0.000975593	0.994531	98.9585	-0.630713	1.95826e-07	95.0494	-0.629737	3.68456e-07	484	92.1036	85.4404	48.0654	461	100.47	94.4118	50.1748	575	104.302	96.3274	54.2011	515	95.8367	89.0054	52.7689	513	97.0124	91.4996	52.8568	613	92.2991	85.5471	47.5189	169	48.3328	42.4527	30.1393	288	57.6585	51.2035	34.644	346	59.3213	52.2744	32.984
PTOS_001002	PTOS_001002	nucleoside phosphorylase	175.227	0.161684	0.166981	163.517	-0.291956	0.00857673	175.227	-0.45364	5.1671e-05	1399	159.917	148.348	138.933	1258	164.687	154.757	136.92	1523	165.948	153.259	143.562	1620	181.086	168.178	165.991	1555	176.638	166.601	160.219	1857	167.955	155.669	143.952	706	121.284	106.529	125.907	910	109.435	97.1838	109.465	1148	118.228	104.184	109.438
PTOS_001003	floA	floA flotillin-like protein FloA	204.577	0.00653108	0.964875	204.577	-0.560716	1.68053e-07	196.846	-0.567247	2.29585e-07	2119	212.485	197.113	210.435	1771	203.385	191.122	192.754	2070	197.862	182.734	195.124	2054	201.415	187.058	210.461	1826	181.96	171.62	188.141	2611	207.162	192.007	202.401	801	120.713	106.027	142.85	974	102.753	91.25	117.164	1530	138.227	121.807	145.854
PTOS_001004	PTOS_001004	NfeD family protein	198.455	0.124074	0.312141	190.096	-0.22506	0.0531843	198.455	-0.349134	0.00305481	929	198.18	183.843	92.2578	764	186.655	175.401	83.153	912	185.453	171.273	85.9676	929	193.8	179.986	95.1889	852	180.619	170.355	87.7856	1309	220.948	204.785	101.472	421	134.974	118.553	75.0808	557	125.008	111.013	67.0024	851	163.56	144.13	81.1254
PTOS_001005	PTOS_001005	tetratricopeptide repeat protein	342.839	0.783613	5.63774e-14	280.099	0.634416	1.0584e-09	342.839	-0.149197	0.210224	2879	202.572	187.917	285.91	2713	218.62	205.438	295.28	3019	202.486	187.004	284.579	5143	353.872	328.648	526.971	4161	290.946	274.413	428.727	6892	383.697	355.628	534.258	2630	278.11	244.276	469.032	3299	244.207	216.868	396.842	5016	317.979	280.205	478.173
PTOS_001006	PTOS_001006	tRNA 2-thiocytidine biosynthesis TtcA family protein	40.883	-1.85908	2.47437e-28	40.883	-2.28398	7.77107e-35	10.721	-0.424902	0.0563153	290	38.851	36.0403	28.7995	274	42.0394	39.5047	29.8219	327	41.7586	38.5658	30.8239	74	9.69458	9.00354	7.58232	78	10.3843	9.7942	8.03671	114	12.0841	11.2001	8.83712	38	7.65089	6.72009	6.77689	60	8.45657	7.50985	7.21749	51	6.1557	5.42445	4.8618
PTOS_001007	PTOS_001007	DMT family protein	56.4994	-0.588706	0.000263793	56.4994	-1.4152	1.00679e-15	36.0706	-0.826495	1.05914e-05	199	54.1866	50.2665	19.7624	180	56.1324	52.7479	19.591	228	59.1791	54.6543	21.4919	128	34.0833	31.6539	13.1154	137	37.0713	34.9647	14.1158	172	37.0572	34.3464	13.3332	32	13.0952	11.5021	5.70685	70	20.0528	17.8079	8.42041	84	20.6073	18.1593	8.00768
PTOS_001008	PTOS_001008	FAD:protein FMN transferase	122.323	-2.01078	9.99202e-70	122.323	-3.45134	3.19248e-141	29.1123	-1.44056	2.85708e-23	1294	127.843	118.595	128.505	1063	120.276	113.024	115.696	1262	118.85	109.763	118.96	275	26.5687	24.6749	28.1775	314	30.8285	29.0767	32.3529	383	29.9398	27.7496	29.6896	62	9.20577	8.08581	11.057	90	9.35462	8.30736	10.8262	118	10.5034	9.25567	11.2489
PTOS_001009	PTOS_001009	manganese efflux pump MntP family protein	100.333	-1.74706	4.3599e-29	100.333	-2.9063	6.67162e-60	28.4964	-1.15924	1.38729e-09	602	103.396	95.9163	59.7838	511	100.515	94.4549	55.6167	593	97.0864	89.6633	55.8978	166	27.8812	25.8938	17.009	152	25.9437	24.4694	15.6613	233	31.6644	29.348	18.0618	32	8.26007	7.25515	5.70685	66	11.9259	10.5908	7.93924	88	13.6174	11.9998	8.38899
PTOS_001010	PTOS_001010	DUF6048 family protein	171.832	-1.4112	2.75324e-22	171.832	-2.81036	6.6223e-73	61.8146	-1.39916	4.93429e-18	1192	159.055	147.548	118.376	1208	184.603	173.473	131.478	1351	171.838	158.7	127.349	420	54.8041	50.8976	43.0348	482	63.9139	60.282	49.6627	632	66.7257	61.8444	48.9918	67	13.436	11.8014	11.9487	154	21.6187	19.1985	18.5249	228	27.41	24.1539	21.7351
PTOS_001011	PTOS_001011	DUF6452 family protein	175.312	-2.25597	5.43499e-60	175.312	-3.1943	4.67469e-93	35.3322	-0.938332	4.03316e-08	943	179.45	166.468	93.6481	765	166.723	156.67	83.2619	991	179.763	166.018	93.4143	177	32.938	30.5902	18.1361	204	38.578	36.3858	21.0191	229	34.4804	31.958	17.7518	46	13.1557	11.5552	8.2036	79	15.816	14.0454	9.50303	116	19.8881	17.5255	11.0582
PTOS_001012	PTOS_001012	glycosyltransferase family 2 protein	336.176	-1.87212	4.00649e-70	336.176	-2.47204	1.18815e-113	88.0142	-0.599913	2.47935e-07	3450	363.359	337.072	342.615	2553	307.943	289.376	277.866	3359	337.226	311.442	316.628	877	90.3254	83.8869	89.8607	897	93.8831	88.5482	92.4221	958	79.834	73.9939	74.2628	322	50.9679	44.7672	57.4252	462	51.1915	45.4606	55.5747	588	55.7953	49.1672	56.0537
PTOS_001013	PTOS_001013	DUF4199 domain-containing protein	451.701	-1.55085	4.71507e-48	451.701	-1.80794	1.32781e-62	147.497	-0.257087	0.0351693	2500	457.544	424.443	248.272	2258	473.281	444.745	245.759	2432	424.278	391.839	229.247	831	148.726	138.125	85.1474	776	141.134	133.114	79.9549	1054	152.63	141.464	81.7046	415	114.147	100.26	74.0108	580	111.676	99.1738	69.7691	677	111.631	98.3701	64.5381
PTOS_001014	PTOS_001014	tRNA-Thr	4.87809	-1.09694	0.295804	5.84731	0.519719	0.560576	5.84731	1.61666	0.118003	2	2.71559	2.51913	0.198617	6	9.33012	8.76756	0.653034	2	2.58856	2.39064	0.188525	0	0	0	0	0	0	0	0	5	5.37167	4.97871	0.387593	3	6.1218	5.37703	0.535018	2	2.85695	2.53711	0.240583	7	8.56317	7.54594	0.667306
[truncated: 3,096 more rows]
