# Supplementary material for: Bile acid fitness determinants of a Bacteroides fragilis isolate from a human pouchitis patient
Source: bioRxiv. 2023 Oct 17:2023.05.11.540287. Originally published 2023 May 11. Preprint. [Version 2] doi: 10.1101/2023.05.11.540287 (PMC10197588; doi:10.1101/2023.05.11.540287)
Supplement: Supplement 2 [file media-2.xlsx]

## Sheet: Table S2 Key
Table S2 - Functional gene categories over-represented in up or in down regulated genes.
PTOS all annotations. This tab includes the functional categories assigned to each annotated gene in the B. fragilis P207 genome.
	Key to columns
	Tags	Processes executed for each annotation. Functional categories are only assigned to those that are mapped and annotated.
	SeqName	Locus ID
	Description	annotation
	#GO	number of GO terms assigned to each gene
	GO IDs	all of the GO ID numbers assigned to each gene
	GO Names	all of the GO Names assigned to each gene
	Enzyme Codes	all assigned enzyme commission numbers
	Enzyme Names	names corresponding to enzyme codes
	InterPro IDs	ID of all InterPro categories associated with each gene
	InterPro GO IDs	GO terms of InterPro categories associated with each gene
	InterPro GO Names	GO names of the associated with InterPro categories associated with each gene
GSEA up specific and down specific. These tabs include GO categories significantly enriched (FDR q-value < 0.05) in up or down regulated genes using Gene Set Enrichment Analysis (https://doi.org/10.1073/pnas.050658010).
	Key to columns
	Tags	Indicates functional categories enrighted in upregulated (TOP) or downregulated (BOTTOM) genes. Each group (TOP or BOTTOM) is presented in a different tab.
	GO ID	GO term ID number
	GO Name	GO term name
	GO Category	GO term category
	Size	Number of genes in GO term gene set
	ES	Enrichment score
	NES	Normalized (multiplicative rescaling) enrichment score
	Nominal p-val	Nominal p value (from the null distribution of the gene set)
	FDR q-val	False discovery rate q values
	FWER p-val	Familywise error rate p values
	Rank at Max	Group rank at maximum enrichment
	Leading Edge	tag %, percent of gene set before running enrichment peak; list %, percent of gene list before running enrichment peak; signal, enrichment signal strength
Fisher's exact up specific and down specific. These tabs include GO categories significantly erniched (FDR < 0.05) in up or down regulated genes using Fisher's exact test (10.1093/bioinformatics/btg455).
	Key to columns
	Tag	Indicates functional category with OVER representation of UP or DOWN regulated genes. Each group (UP or DOWN) is presented in a different tab.
	GO ID	GO term ID number
	GO name	GO term name
	GO category	GO term category
	FDR	False discovery rate
	p=value	Unadjusted p value
	Nr test	Number of sequences that are annotated with the GO term and are in the test set (i.e. the set of differentially regulated genes)
	Nr reference	Number of sequences that are annotated with the GO term and are in the reference set.
	non annot test	Number of sequences that are not annotated with the GO that are in the test set.
	non annot reference	Number of sequences that are not annotated with the GO that are in the reference set.

## Sheet: PTOS all annotations
Tags	SeqName	Description	#GO	GO IDs	GO Names	Enzyme Codes	Enzyme Names	InterPro IDs	InterPro GO IDs	InterPro GO Names
[INTERPRO, BLASTED, MAPPED, ANNOTATED]	PTOS_000001	RNA methyltransferase	5	P:GO:0001510; P:GO:0006396; F:GO:0003723; F:GO:0008173; C:GO:0005829	P:RNA methylation; P:RNA processing; F:RNA binding; F:RNA methyltransferase activity; C:cytosol	EC:2.1.1	Transferring one-carbon groups	IPR001537 (PFAM); IPR029026 (G3DSA:3.40.1280.GENE3D); IPR004441 (PANTHER); cd18097 (CDD); IPR029028 (SUPERFAMILY)	P:GO:0001510; P:GO:0006139; P:GO:0006396; P:GO:0006725; P:GO:0006807; P:GO:0008152; P:GO:0009451; P:GO:0009987; P:GO:0016070; P:GO:0032259; P:GO:0034641; P:GO:0043170; P:GO:0043412; P:GO:0043414; P:GO:0044237; P:GO:0044238; P:GO:0044260; P:GO:0046483; P:GO:0071704; P:GO:0090304; P:GO:1901360; F:GO:0003723; F:GO:0003824; F:GO:0008168; F:GO:0008173; F:GO:0016740; F:GO:0016741; F:GO:0140098; F:GO:01…	P:RNA methylation; P:nucleobase-containing compound metabolic process; P:RNA processing; P:cellular aromatic compound metabolic process; P:nitrogen compound metabolic process; P:metabolic process; P:RNA modification; P:cellular process; P:RNA metabolic process; P:methylation; P:cellular nitrogen compound metabolic process; P:macromolecule metabolic process; P:macromolecule modification; P:macromo…
[INTERPRO, BLASTED, MAPPED, ANNOTATED]	PTOS_000002	TolC family protein	4	P:GO:0055085; F:GO:0015562; F:GO:0022829; C:GO:1902495	P:transmembrane transport; F:efflux transmembrane transporter activity; F:wide pore channel activity; C:transmembrane transporter complex			G3DSA:1.20.1600.10 (GENE3D); IPR003423 (PFAM); PTHR30026 (PANTHER); SSF56954 (SUPERFAMILY)	P:GO:0055085; F:GO:0005215; F:GO:0015267; F:GO:0015562; F:GO:0022803; F:GO:0022829; F:GO:0022857; C:GO:0016020; C:GO:0016020; C:GO:0031224; C:GO:0032991; C:GO:0098796; C:GO:0110165; C:GO:1902495; C:GO:1990351	P:transmembrane transport; F:transporter activity; F:channel activity; F:efflux transmembrane transporter activity; F:passive transmembrane transporter activity; F:wide pore channel activity; F:transmembrane transporter activity; C:membrane; C:membrane; C:obsolete intrinsic component of membrane; C:protein-containing complex; C:membrane protein complex; C:cellular anatomical entity; C:transmembra…
[INTERPRO, BLASTED]	PTOS_000003	lanthionine synthetase C-like family protein						G3DSA:1.50.10.20 (GENE3D); SSF158745 (SUPERFAMILY)	no GO terms	no GO terms
[INTERPRO, BLASTED, MAPPED, ANNOTATED]	PTOS_000004	glycosyltransferase	1	F:GO:0016757	F:glycosyltransferase activity	EC:2.4	Glycosyltransferases	IPR001173 (PFAM); IPR029044 (G3DSA:3.90.550.GENE3D); PTHR22916 (PANTHER); IPR029044 (SUPERFAMILY)	F:GO:0003824; F:GO:0016740; F:GO:0016757	F:catalytic activity; F:transferase activity; F:glycosyltransferase activity
[INTERPRO, BLASTED]	PTOS_000005	hypothetical protein						no IPS match	no IPS match	no IPS match
[INTERPRO, BLASTED, MAPPED, ANNOTATED]	PTOS_000006	erythromycin esterase family protein	1	P:GO:0046677	P:response to antibiotic			G3DSA:3.40.1660.10 (GENE3D); G3DSA:1.20.1440.30 (GENE3D); IPR007815 (PFAM); G3DSA:3.30.1870.10 (GENE3D); IPR007815 (CDD); SSF159501 (SUPERFAMILY)	P:GO:0046677	P:response to antibiotic
[INTERPRO, BLASTED, MAPPED, ANNOTATED]	PTOS_000007	erythromycin esterase family protein	1	P:GO:0046677	P:response to antibiotic			G3DSA:3.40.1660.10 (GENE3D); IPR007815 (PFAM); G3DSA:3.30.1870.10 (GENE3D); PTHR31299 (PANTHER); PS51257 (PROSITE_PROFILES); IPR007815 (CDD); SSF159501 (SUPERFAMILY)	P:GO:0046677	P:response to antibiotic
[INTERPRO, BLASTED, MAPPED, ANNOTATED]	PTOS_000008	erythromycin esterase family protein	1	P:GO:0046677	P:response to antibiotic			IPR007815 (PFAM); G3DSA:1.20.1440.30 (GENE3D); G3DSA:3.30.1870.10 (GENE3D); G3DSA:3.40.1660.10 (GENE3D); IPR007815 (CDD); SSF159501 (SUPERFAMILY)	P:GO:0046677	P:response to antibiotic
[INTERPRO, BLASTED, MAPPED, ANNOTATED]	PTOS_000009	glycosyltransferase family 4 protein	3	P:GO:0009103; F:GO:0016779; F:GO:0102710	P:lipopolysaccharide biosynthetic process; F:nucleotidyltransferase activity; F:D-inositol-3-phosphate glycosyltransferase activity	EC:2.4.1.250; EC:2.7.7	D-inositol-3-phosphate glycosyltransferase; Transferring phosphorus-containing groups	G3DSA:3.40.50.2000 (GENE3D); G3DSA:3.40.50.2000 (GENE3D); IPR001296 (PFAM); PTHR46401 (PANTHER); cd03801 (CDD); SSF53756 (SUPERFAMILY)	P:GO:0000271; P:GO:0005975; P:GO:0005976; P:GO:0006629; P:GO:0008152; P:GO:0008610; P:GO:0009058; P:GO:0009059; P:GO:0009103; P:GO:0009987; P:GO:0016051; P:GO:0033692; P:GO:0034637; P:GO:0034645; P:GO:0043170; P:GO:0044237; P:GO:0044238; P:GO:0044249; P:GO:0044255; P:GO:0044260; P:GO:0044262; P:GO:0044264; P:GO:0071704; P:GO:1901135; P:GO:1901137; P:GO:1901576; P:GO:1903509; F:GO:0003824; F:GO:00…	P:polysaccharide biosynthetic process; P:carbohydrate metabolic process; P:polysaccharide metabolic process; P:lipid metabolic process; P:metabolic process; P:lipid biosynthetic process; P:biosynthetic process; P:macromolecule biosynthetic process; P:lipopolysaccharide biosynthetic process; P:cellular process; P:carbohydrate biosynthetic process; P:cellular polysaccharide biosynthetic process; P:…
[INTERPRO, BLASTED, MAPPED, ANNOTATED]	PTOS_000010	glycosyl transferase	1	F:GO:0016740	F:transferase activity	EC:2	Transferases	no IPS match	no IPS match	no IPS match
[INTERPRO, BLASTED, MAPPED, ANNOTATED]	PTOS_000011	HlyD family efflux transporter periplasmic adaptor subunit	1	C:GO:0016020	C:membrane			G3DSA:2.40.30.170 (GENE3D); PF13437 (PFAM); PTHR30386 (PANTHER)	no GO terms	no GO terms
[INTERPRO, BLASTED, MAPPED, ANNOTATED]	PTOS_000012	peptidase domain-containing ABC transporter	8	P:GO:0006508; P:GO:0055085; F:GO:0005319; F:GO:0005524; F:GO:0008233; F:GO:0016887; F:GO:0140359; C:GO:0016020	P:proteolysis; P:transmembrane transport; F:lipid transporter activity; F:ATP binding; F:peptidase activity; F:ATP hydrolysis activity; F:ABC-type transporter activity; C:membrane	EC:3.4; EC:7	Acting on peptide bonds (peptidases); Translocases	IPR003439 (PFAM); IPR027417 (G3DSA:3.40.50.GENE3D); IPR036640 (G3DSA:1.20.1560.GENE3D); IPR011527 (PFAM); G3DSA:3.90.70.10 (GENE3D); IPR005074 (PFAM); IPR039421 (PANTHER); IPR003439 (PROSITE_PROFILES); IPR005074 (PROSITE_PROFILES); IPR011527 (PROSITE_PROFILES); cd18571 (CDD); cd02418 (CDD); IPR027417 (SUPERFAMILY); IPR036640 (SUPERFAMILY)	P:GO:0006508; P:GO:0006810; P:GO:0009987; P:GO:0051179; P:GO:0051234; P:GO:0055085; F:GO:0003824; F:GO:0005215; F:GO:0005319; F:GO:0005524; F:GO:0008233; F:GO:0016462; F:GO:0016787; F:GO:0016817; F:GO:0016818; F:GO:0016887; F:GO:0017111; F:GO:0022804; F:GO:0022857; F:GO:0140359; F:GO:0140657; C:GO:0016020	P:proteolysis; P:transport; P:cellular process; P:localization; P:establishment of localization; P:transmembrane transport; F:catalytic activity; F:transporter activity; F:lipid transporter activity; F:ATP binding; F:peptidase activity; F:pyrophosphatase activity; F:hydrolase activity; F:hydrolase activity, acting on acid anhydrides; F:hydrolase activity, acting on acid anhydrides, in phosphorus-…
[INTERPRO, BLASTED]	PTOS_000013	DUF4294 domain-containing protein						IPR025636 (PFAM)	no GO terms	no GO terms
[INTERPRO, BLASTED]	PTOS_000014	helix-hairpin-helix domain-containing protein						PF12836 (PFAM); IPR010994 (SUPERFAMILY)	no GO terms	no GO terms
[INTERPRO, BLASTED, MAPPED, ANNOTATED]	PTOS_000015	radical SAM protein	3	F:GO:0003824; F:GO:0046872; F:GO:0051539	F:catalytic activity; F:metal ion binding; F:4 iron, 4 sulfur cluster binding			IPR013785 (G3DSA:3.20.20.GENE3D); IPR007197 (PFAM); IPR007197 (SFLD); IPR040084 (SFLD); PTHR43787 (PANTHER); cd01335 (CDD); SSF102114 (SUPERFAMILY)	F:GO:0003824; F:GO:0051536	F:catalytic activity; F:iron-sulfur cluster binding
[INTERPRO, BLASTED, MAPPED, ANNOTATED]	PTOS_000016	flavin reductase family protein	2	F:GO:0010181; F:GO:0016646	F:FMN binding; F:oxidoreductase activity, acting on the CH-NH group of donors, NAD or NADP as acceptor	EC:1.5.1	Acting on the CH-NH group of donors	IPR012349 (G3DSA:2.30.110.GENE3D); IPR002563 (PFAM); PTHR43567 (PANTHER); SSF50475 (SUPERFAMILY)	F:GO:0010181	F:FMN binding
[INTERPRO, BLASTED, MAPPED, ANNOTATED]	PTOS_000017	arylsulfatase	2	F:GO:0008484; F:GO:0016740	F:sulfuric ester hydrolase activity; F:transferase activity	EC:3.1.6; EC:2	Acting on ester bonds; Transferases	IPR000917 (PFAM); G3DSA:3.30.1120.10 (GENE3D); IPR017850 (G3DSA:3.40.720.GENE3D); PTHR42693 (PANTHER); cd16025 (CDD); IPR017850 (SUPERFAMILY)	F:GO:0003824; F:GO:0008484; F:GO:0016787; F:GO:0016788	F:catalytic activity; F:sulfuric ester hydrolase activity; F:hydrolase activity; F:hydrolase activity, acting on ester bonds
[INTERPRO, BLASTED, MAPPED, ANNOTATED]	PTOS_000018	PepSY domain-containing protein	1	C:GO:0016020	C:membrane			IPR005625 (PFAM); IPR005625 (PFAM); IPR005625 (PFAM); IPR005625 (PANTHER)	no GO terms	no GO terms
[INTERPRO, BLASTED, MAPPED, ANNOTATED]	PTOS_000019	TonB-dependent receptor	5	P:GO:0044718; F:GO:0015344; F:GO:0038023; C:GO:0005886; C:GO:0009279	P:siderophore transmembrane transport; F:siderophore uptake transmembrane transporter activity; F:signaling receptor activity; C:plasma membrane; C:cell outer membrane			IPR000531 (PFAM); G3DSA:2.60.40.1120 (GENE3D); PF13715 (PFAM); IPR012910 (PFAM); IPR037066 (G3DSA:2.170.130.GENE3D); IPR010105 (TIGRFAM); IPR036942 (G3DSA:2.40.170.GENE3D); IPR039426 (PANTHER); cd01347 (CDD); IPR008969 (SUPERFAMILY); SSF56935 (SUPERFAMILY)	P:GO:0015891; F:GO:0005215; F:GO:0015343; F:GO:0022857; F:GO:0038023; C:GO:0005886; C:GO:0009279; C:GO:0016020; C:GO:0019867; C:GO:0030312; C:GO:0030313; C:GO:0031975; C:GO:0071944; C:GO:0110165	P:siderophore transport; F:transporter activity; F:siderophore-iron transmembrane transporter activity; F:transmembrane transporter activity; F:signaling receptor activity; C:plasma membrane; C:cell outer membrane; C:membrane; C:outer membrane; C:external encapsulating structure; C:cell envelope; C:envelope; C:cell periphery; C:cellular anatomical entity
[INTERPRO, BLASTED, MAPPED, ANNOTATED]	PTOS_000020	sulfate permease	9	P:GO:0015740; P:GO:0098656; P:GO:1902358; P:GO:1905039; F:GO:0008271; F:GO:0008509; F:GO:0015141; F:GO:0015179; C:GO:0016020	P:C4-dicarboxylate transport; P:monoatomic anion transmembrane transport; P:sulfate transmembrane transport; P:carboxylic acid transmembrane transport; F:secondary active sulfate transmembrane transporter activity; F:monoatomic anion transmembrane transporter activity; F:succinate transmembrane transporter activity; F:L-amino acid transmembrane transporter activity; C:membrane			IPR036513 (G3DSA:3.30.750.GENE3D); IPR011547 (PFAM); IPR002645 (PFAM); IPR001902 (TIGRFAM); IPR001902 (PANTHER); IPR002645 (PROSITE_PROFILES); cd07042 (CDD); IPR036513 (SUPERFAMILY)	P:GO:0006810; P:GO:0006811; P:GO:0006820; P:GO:0006835; P:GO:0009987; P:GO:0015711; P:GO:0015740; P:GO:0015849; P:GO:0034220; P:GO:0046942; P:GO:0051179; P:GO:0051234; P:GO:0055085; P:GO:0071702; P:GO:0098656; P:GO:1903825; P:GO:1905039; F:GO:0005215; F:GO:0005342; F:GO:0008509; F:GO:0008514; F:GO:0015075; F:GO:0015141; F:GO:0015171; F:GO:0015179; F:GO:0022857; F:GO:0046943; C:GO:0016020	P:transport; P:monoatomic ion transport; P:monoatomic anion transport; P:dicarboxylic acid transport; P:cellular process; P:organic anion transport; P:C4-dicarboxylate transport; P:organic acid transport; P:monoatomic ion transmembrane transport; P:carboxylic acid transport; P:localization; P:establishment of localization; P:transmembrane transport; P:organic substance transport; P:monoatomic ani…
[INTERPRO, BLASTED, MAPPED, ANNOTATED]	PTOS_000021	rubrerythrin family protein	2	F:GO:0005506; F:GO:0016491	F:iron ion binding; F:oxidoreductase activity	EC:1	Oxidoreductases	G3DSA:2.20.28.10 (GENE3D); IPR012347 (G3DSA:1.20.1260.GENE3D); IPR003251 (PFAM); PTHR43865 (PANTHER); IPR009040 (PROSITE_PROFILES); IPR024934 (PROSITE_PROFILES); cd00729 (CDD); IPR003251 (CDD); SSF57802 (SUPERFAMILY); IPR009078 (SUPERFAMILY)	F:GO:0005506; F:GO:0016491; F:GO:0046872	F:iron ion binding; F:oxidoreductase activity; F:metal ion binding
[INTERPRO, BLASTED, MAPPED, ANNOTATED]	PTOS_000022	L-aspartate oxidase	6	P:GO:0009066; P:GO:0009435; F:GO:0000166; F:GO:0008734; F:GO:0044318; C:GO:0005737	P:aspartate family amino acid metabolic process; P:NAD biosynthetic process; F:nucleotide binding; F:L-aspartate oxidase activity; F:L-aspartate:fumarate oxidoreductase activity; C:cytoplasm	EC:1.4.3.16; EC:1.4.3.21	L-aspartate oxidase; primary-amine oxidase	PR00368 (PRINTS); IPR005288 (TIGRFAM); IPR015939 (PFAM); PIRSF000171 (PIRSF); IPR036188 (G3DSA:3.50.50.GENE3D); G3DSA:1.20.58.100 (GENE3D); IPR027477 (G3DSA:3.90.700.GENE3D); IPR003953 (PFAM); IPR005288 (PANTHER); IPR037099 (SUPERFAMILY); IPR027477 (SUPERFAMILY); IPR036188 (SUPERFAMILY)	P:GO:0006082; P:GO:0006139; P:GO:0006520; P:GO:0006725; P:GO:0006753; P:GO:0006793; P:GO:0006796; P:GO:0006807; P:GO:0008152; P:GO:0009058; P:GO:0009066; P:GO:0009117; P:GO:0009165; P:GO:0009435; P:GO:0009987; P:GO:0018130; P:GO:0019438; P:GO:0019637; P:GO:0019752; P:GO:0034641; P:GO:0034654; P:GO:0043436; P:GO:0044237; P:GO:0044238; P:GO:0044249; P:GO:0044271; P:GO:0044281; P:GO:0046483; P:GO:00…	P:organic acid metabolic process; P:nucleobase-containing compound metabolic process; P:amino acid metabolic process; P:cellular aromatic compound metabolic process; P:nucleoside phosphate metabolic process; P:phosphorus metabolic process; P:phosphate-containing compound metabolic process; P:nitrogen compound metabolic process; P:metabolic process; P:biosynthetic process; P:aspartate family amino…
[INTERPRO, BLASTED, MAPPED, ANNOTATED]	PTOS_000023	PH domain-containing protein	2	P:GO:0030153; C:GO:0016020	P:bacteriocin immunity; C:membrane			IPR009589 (PFAM)	P:GO:0030153	P:bacteriocin immunity
[INTERPRO, BLASTED, MAPPED, ANNOTATED]	PTOS_000024	dihydrolipoyl dehydrogenase	3	P:GO:0045454; F:GO:0004148; F:GO:0050660	P:cell redox homeostasis; F:dihydrolipoyl dehydrogenase activity; F:flavin adenine dinucleotide binding	EC:1.8.1.4	dihydrolipoyl dehydrogenase	PR00411 (PRINTS); PR00368 (PRINTS); IPR036188 (G3DSA:3.50.50.GENE3D); IPR016156 (G3DSA:3.30.390.GENE3D); IPR001100 (PIRSF); IPR004099 (PFAM); IPR036188 (G3DSA:3.50.50.GENE3D); IPR023753 (PFAM); IPR006258 (TIGRFAM); PTHR22912 (PANTHER); IPR036188 (SUPERFAMILY); IPR016156 (SUPERFAMILY)	F:GO:0000166; F:GO:0003824; F:GO:0004148; F:GO:0005488; F:GO:0016491; F:GO:0016667; F:GO:0036094; F:GO:0043167; F:GO:0043168; F:GO:0050660; F:GO:0097159; F:GO:1901265; F:GO:1901363	F:nucleotide binding; F:catalytic activity; F:dihydrolipoyl dehydrogenase activity; F:binding; F:oxidoreductase activity; F:oxidoreductase activity, acting on a sulfur group of donors; F:small molecule binding; F:ion binding; F:anion binding; F:flavin adenine dinucleotide binding; F:organic cyclic compound binding; F:nucleoside phosphate binding; F:heterocyclic compound binding
[INTERPRO, BLASTED, MAPPED, ANNOTATED]	PTOS_000025	D-alanyl-D-alanine carboxypeptidase/D-alanyl-D-alanine-endopeptidase	3	P:GO:0000270; P:GO:0006508; F:GO:0009002	P:peptidoglycan metabolic process; P:proteolysis; F:serine-type D-Ala-D-Ala carboxypeptidase activity	EC:3.4.16.4	serine-type D-Ala-D-Ala carboxypeptidase	IPR000667 (PRINTS); IPR012338 (G3DSA:3.40.710.GENE3D); IPR000667 (TIGRFAM); IPR012338 (G3DSA:3.40.710.GENE3D); G3DSA:3.50.80.20 (GENE3D); IPR000667 (PFAM); IPR000667 (PANTHER); IPR012338 (SUPERFAMILY)	P:GO:0000270; P:GO:0006022; P:GO:0006508; P:GO:0006807; P:GO:0008152; P:GO:0019538; P:GO:0030203; P:GO:0043170; P:GO:0044238; P:GO:0071704; P:GO:1901135; P:GO:1901564; F:GO:0003824; F:GO:0004180; F:GO:0004185; F:GO:0008233; F:GO:0008236; F:GO:0008238; F:GO:0016787; F:GO:0017171; F:GO:0140096	P:peptidoglycan metabolic process; P:aminoglycan metabolic process; P:proteolysis; P:nitrogen compound metabolic process; P:metabolic process; P:protein metabolic process; P:glycosaminoglycan metabolic process; P:macromolecule metabolic process; P:primary metabolic process; P:organic substance metabolic process; P:carbohydrate derivative metabolic process; P:organonitrogen compound metabolic proc…
[INTERPRO, BLASTED, MAPPED, ANNOTATED]	PTOS_000026	acetyl-CoA hydrolase/transferase family protein	5	P:GO:0006083; P:GO:0006084; P:GO:0019679; F:GO:0008775; F:GO:0016790	P:acetate metabolic process; P:acetyl-CoA metabolic process; P:propionate metabolic process, methylcitrate cycle; F:acetate CoA-transferase activity; F:thiolester hydrolase activity	EC:2; EC:3	Transferases; Hydrolases	IPR038460 (G3DSA:3.40.1080.GENE3D); G3DSA:3.30.750.70 (GENE3D); G3DSA:3.40.1080.10 (GENE3D); IPR003702 (PFAM); IPR026888 (PFAM); IPR017821 (TIGRFAM); IPR046433 (PANTHER); IPR037171 (SUPERFAMILY); IPR037171 (SUPERFAMILY)	P:GO:0006082; P:GO:0006083; P:GO:0006084; P:GO:0008152; P:GO:0009987; P:GO:0019752; P:GO:0032787; P:GO:0043436; P:GO:0044237; P:GO:0044281; P:GO:0071704; F:GO:0003824; F:GO:0008410; F:GO:0008775; F:GO:0016740; F:GO:0016787; F:GO:0016788; F:GO:0016790	P:organic acid metabolic process; P:acetate metabolic process; P:acetyl-CoA metabolic process; P:metabolic process; P:cellular process; P:carboxylic acid metabolic process; P:monocarboxylic acid metabolic process; P:oxoacid metabolic process; P:cellular metabolic process; P:small molecule metabolic process; P:organic substance metabolic process; F:catalytic activity; F:CoA-transferase activity; F…
[INTERPRO, BLASTED]	PTOS_000027	predicted protein						mobidb-lite (MOBIDB_LITE); mobidb-lite (MOBIDB_LITE)	no GO terms	no GO terms
[INTERPRO, BLASTED, MAPPED, ANNOTATED]	PTOS_000028	tRNA (N6-isopentenyl adenosine(37)-C2)-methylthiotransferase MiaB	5	P:GO:0006400; F:GO:0035596; F:GO:0046872; F:GO:0051539; C:GO:0005829	P:tRNA modification; F:methylthiotransferase activity; F:metal ion binding; F:4 iron, 4 sulfur cluster binding; C:cytosol	EC:2.8.4	Transferring sulfur-containing groups	IPR013848 (PFAM); IPR012340 (G3DSA:2.40.50.GENE3D); IPR002792 (PFAM); IPR005839 (TIGRFAM); IPR007197 (PFAM); TIGR01574 (TIGRFAM); IPR023404 (G3DSA:3.80.30.GENE3D); IPR038135 (G3DSA:3.40.50.GENE3D); IPR006463 (SFLD); SFLDF00413 (SFLD); SFLDG01082 (SFLD); IPR007197 (SFLD); PTHR43020 (PANTHER); IPR006463 (HAMAP); IPR007197 (PROSITE_PROFILES); IPR013848 (PROSITE_PROFILES); IPR002792 (PROSITE_PROFILES…	P:GO:0006139; P:GO:0006396; P:GO:0006399; P:GO:0006400; P:GO:0006725; P:GO:0006807; P:GO:0008033; P:GO:0008152; P:GO:0009451; P:GO:0009987; P:GO:0010467; P:GO:0016070; P:GO:0034470; P:GO:0034641; P:GO:0034660; P:GO:0043170; P:GO:0043412; P:GO:0044237; P:GO:0044238; P:GO:0046483; P:GO:0071704; P:GO:0090304; P:GO:1901360; F:GO:0003824; F:GO:0005488; F:GO:0016740; F:GO:0035596; F:GO:0051536; F:GO:00…	P:nucleobase-containing compound metabolic process; P:RNA processing; P:tRNA metabolic process; P:tRNA modification; P:cellular aromatic compound metabolic process; P:nitrogen compound metabolic process; P:tRNA processing; P:metabolic process; P:RNA modification; P:cellular process; P:gene expression; P:RNA metabolic process; P:ncRNA processing; P:cellular nitrogen compound metabolic process; P:n…
[INTERPRO, BLASTED, MAPPED, ANNOTATED]	PTOS_000029	alpha-L-fucosidase	5	P:GO:0006004; P:GO:1901658; F:GO:0004560; C:GO:0005764; C:GO:0016020	P:fucose metabolic process; P:glycosyl compound catabolic process; F:alpha-L-fucosidase activity; C:lysosome; C:membrane	EC:3.2.1.51	alpha-L-fucosidase	IPR016286 (PRINTS); IPR000933 (PFAM); G3DSA:3.20.20.80 (GENE3D); IPR000933 (PANTHER); IPR017853 (SUPERFAMILY)	P:GO:0005975; P:GO:0005996; P:GO:0006004; P:GO:0008152; P:GO:0009056; P:GO:0019318; P:GO:0044238; P:GO:0044281; P:GO:0071704; P:GO:1901135; P:GO:1901136; P:GO:1901575; P:GO:1901657; P:GO:1901658; F:GO:0003824; F:GO:0004553; F:GO:0004560; F:GO:0016787; F:GO:0016798; C:GO:0000323; C:GO:0005622; C:GO:0005737; C:GO:0005764; C:GO:0005773; C:GO:0016020; C:GO:0043226; C:GO:0043227; C:GO:0043229; C:GO:00…	P:carbohydrate metabolic process; P:monosaccharide metabolic process; P:fucose metabolic process; P:metabolic process; P:catabolic process; P:hexose metabolic process; P:primary metabolic process; P:small molecule metabolic process; P:organic substance metabolic process; P:carbohydrate derivative metabolic process; P:carbohydrate derivative catabolic process; P:organic substance catabolic process…
[INTERPRO, BLASTED, MAPPED, ANNOTATED]	PTOS_000030	putative beta-galactosidase	2	P:GO:0016052; F:GO:0004565	P:carbohydrate catabolic process; F:beta-galactosidase activity	EC:3.2.1.23	beta-galactosidase	IPR006101 (PRINTS); G3DSA:3.20.20.80 (GENE3D); IPR013783 (G3DSA:2.60.40.GENE3D); IPR006104 (PFAM); G3DSA:2.60.120.260 (GENE3D); IPR006102 (PFAM); IPR013783 (G3DSA:2.60.40.GENE3D); IPR006103 (PFAM); PTHR42732 (PANTHER); IPR036156 (SUPERFAMILY); IPR008979 (SUPERFAMILY); IPR017853 (SUPERFAMILY)	P:GO:0005975; F:GO:0004553	P:carbohydrate metabolic process; F:hydrolase activity, hydrolyzing O-glycosyl compounds
[INTERPRO, BLASTED, MAPPED, ANNOTATED]	PTOS_000031	helix-turn-helix domain-containing protein	3	P:GO:0006355; F:GO:0003700; F:GO:0043565	P:regulation of DNA-templated transcription; F:DNA-binding transcription factor activity; F:sequence-specific DNA binding			G3DSA:3.40.50.2300 (GENE3D); IPR036890 (G3DSA:3.30.565.GENE3D); G3DSA:1.10.10.60 (GENE3D); IPR018060 (PFAM); PTHR43280 (PANTHER); IPR018060 (PROSITE_PROFILES); IPR011006 (SUPERFAMILY); IPR009057 (SUPERFAMILY)	P:GO:0006355; F:GO:0003700; F:GO:0043565	P:regulation of DNA-templated transcription; F:DNA-binding transcription factor activity; F:sequence-specific DNA binding
[INTERPRO, BLASTED, MAPPED, ANNOTATED]	PTOS_000032	winged helix-turn-helix domain-containing protein	4	P:GO:0000160; P:GO:0006355; F:GO:0003677; C:GO:0016020	P:phosphorelay signal transduction system; P:regulation of DNA-templated transcription; F:DNA binding; C:membrane			IPR001867 (PFAM); IPR036388 (G3DSA:1.10.10.GENE3D); IPR001867 (PROSITE_PROFILES); IPR016032 (SUPERFAMILY)	P:GO:0000160; P:GO:0006355; F:GO:0003677	P:phosphorelay signal transduction system; P:regulation of DNA-templated transcription; F:DNA binding
[INTERPRO, BLASTED, MAPPED, ANNOTATED]	PTOS_000033	NVEALA domain-containing protein	1	C:GO:0016020	C:membrane			IPR025905 (PFAM)	no GO terms	no GO terms
[INTERPRO, BLASTED]	PTOS_000034	6-bladed beta-propeller						PF15869 (PFAM)	no GO terms	no GO terms
[INTERPRO, BLASTED]	PTOS_000035	6-bladed beta-propeller						no IPS match	no IPS match	no IPS match
[INTERPRO, BLASTED]	PTOS_000036	NVEALA domain-containing protein						no IPS match	no IPS match	no IPS match
[INTERPRO, BLASTED]	PTOS_000037	6-bladed beta-propeller						PF17170 (PFAM); IPR011042 (G3DSA:2.120.10.GENE3D); PS51257 (PROSITE_PROFILES); SSF63829 (SUPERFAMILY)	no GO terms	no GO terms
[INTERPRO, BLASTED]	PTOS_000038	TolB-like 6-bladed beta-propeller domain-containing protein						no IPS match	no IPS match	no IPS match
[INTERPRO, BLASTED, MAPPED, ANNOTATED]	PTOS_000039	transcriptional regulatory family protein	3	P:GO:0006355; F:GO:0003677; C:GO:0016020	P:regulation of DNA-templated transcription; F:DNA binding; C:membrane			IPR036388 (G3DSA:1.10.10.GENE3D); IPR016032 (SUPERFAMILY)	P:GO:0006355; F:GO:0003677	P:regulation of DNA-templated transcription; F:DNA binding
[INTERPRO, BLASTED]	PTOS_000040	NVEALA domain-containing protein						IPR025905 (PFAM)	no GO terms	no GO terms
[INTERPRO, BLASTED]	PTOS_000041	NVEALA domain-containing protein						IPR025905 (PFAM)	no GO terms	no GO terms
[INTERPRO, BLASTED]	PTOS_000042	6-bladed beta-propeller						PF17170 (PFAM); IPR011042 (G3DSA:2.120.10.GENE3D); PS51257 (PROSITE_PROFILES); SSF63829 (SUPERFAMILY)	no GO terms	no GO terms
[INTERPRO, BLASTED]	PTOS_000043	DUF1573 domain-containing protein						IPR011467 (PFAM); G3DSA:3.40.30.10 (GENE3D); IPR013783 (G3DSA:2.60.40.GENE3D); PTHR37833 (PANTHER); PS51257 (PROSITE_PROFILES); IPR036249 (SUPERFAMILY)	no GO terms	no GO terms
[INTERPRO, BLASTED]	PTOS_000044	NVEALA domain-containing protein						IPR025905 (PFAM)	no GO terms	no GO terms
[INTERPRO, BLASTED]	PTOS_000045	BF3164 family lipoprotein						PF15869 (PFAM); PS51257 (PROSITE_PROFILES)	no GO terms	no GO terms
[INTERPRO, BLASTED]	PTOS_000046	6-bladed beta-propeller						PF15869 (PFAM); PS51257 (PROSITE_PROFILES)	no GO terms	no GO terms
[INTERPRO, BLASTED]	PTOS_000047	BF3164 family lipoprotein						PF15869 (PFAM); PS51257 (PROSITE_PROFILES)	no GO terms	no GO terms
[INTERPRO, BLASTED]	PTOS_000048	hypothetical protein						PTHR35532 (PANTHER); PS51257 (PROSITE_PROFILES)	no GO terms	no GO terms
[INTERPRO, BLASTED, MAPPED, ANNOTATED]	PTOS_000049	methyltransferase domain-containing protein	2	P:GO:0032259; F:GO:0008168	P:methylation; F:methyltransferase activity	EC:2.1.1	Transferring one-carbon groups	PF13489 (PFAM); IPR029063 (G3DSA:3.40.50.GENE3D); PTHR43861 (PANTHER); cd02440 (CDD); IPR029063 (SUPERFAMILY)	no GO terms	no GO terms
[INTERPRO, BLASTED, MAPPED, ANNOTATED]	PTOS_000050	permease-like cell division protein FtsX	3	P:GO:0007049; P:GO:0051301; C:GO:0005886	P:cell cycle; P:cell division; C:plasma membrane			IPR040690 (PFAM); G3DSA:3.30.70.3040 (GENE3D); IPR004513 (PIRSF); IPR003838 (PFAM); IPR004513 (PANTHER)	C:GO:0016020	C:membrane
[INTERPRO, BLASTED, MAPPED, ANNOTATED]	PTOS_000051	DUF3098 domain-containing protein	1	C:GO:0016020	C:membrane			IPR021448 (PFAM)	no GO terms	no GO terms
[INTERPRO, BLASTED, MAPPED, ANNOTATED]	PTOS_000052	undecaprenyl-diphosphate phosphatase	7	P:GO:0008360; P:GO:0009252; P:GO:0016311; P:GO:0046677; P:GO:0071555; F:GO:0050380; C:GO:0005886	P:regulation of cell shape; P:peptidoglycan biosynthetic process; P:dephosphorylation; P:response to antibiotic; P:cell wall organization; F:undecaprenyl-diphosphatase activity; C:plasma membrane	EC:3.6.1.27	undecaprenyl-diphosphate phosphatase	IPR003824 (PFAM); IPR003824 (PANTHER); IPR003824 (HAMAP)	P:GO:0016311; F:GO:0050380; C:GO:0016020	P:dephosphorylation; F:undecaprenyl-diphosphatase activity; C:membrane
[INTERPRO, BLASTED, MAPPED, ANNOTATED]	PTOS_000053	tRNA pseudouridine(55) synthase TruB	6	P:GO:0016071; P:GO:0031119; F:GO:0003723; F:GO:0106029; C:GO:0005739; C:GO:0016020	P:mRNA metabolic process; P:tRNA pseudouridine synthesis; F:RNA binding; F:tRNA pseudouridine synthase activity; C:mitochondrion; C:membrane	EC:5.4.99.12; EC:5.4.99.45; EC:5.4.99.26; EC:5.4.99.25; EC:5.4.99.28; EC:5.4.99.27; EC:5.4.99.42; EC:5.4.99.44	tRNA pseudouridine(38-40) synthase; tRNA pseudouridine(38/39) synthase; tRNA pseudouridine(65) synthase; tRNA pseudouridine(55) synthase; tRNA pseudouridine(32) synthase; tRNA pseudouridine(13) synthase; tRNA pseudouridine(31) synthase; mitochondrial tRNA pseudouridine(27/28) synthase	IPR032819 (PFAM); G3DSA:3.30.2350.10 (GENE3D); IPR014780 (TIGRFAM); IPR002501 (PFAM); IPR014780 (PANTHER); IPR014780 (HAMAP); IPR014780 (CDD); IPR020103 (SUPERFAMILY)	P:GO:0001522; P:GO:0006139; P:GO:0006396; P:GO:0006399; P:GO:0006400; P:GO:0006725; P:GO:0006807; P:GO:0008033; P:GO:0008152; P:GO:0009451; P:GO:0009987; P:GO:0010467; P:GO:0016070; P:GO:0016071; P:GO:0034470; P:GO:0034641; P:GO:0034660; P:GO:0043170; P:GO:0043412; P:GO:0044237; P:GO:0044238; P:GO:0046483; P:GO:0071704; P:GO:0090304; P:GO:1901360; F:GO:0003723; F:GO:0003824; F:GO:0009982; F:GO:00…	P:pseudouridine synthesis; P:nucleobase-containing compound metabolic process; P:RNA processing; P:tRNA metabolic process; P:tRNA modification; P:cellular aromatic compound metabolic process; P:nitrogen compound metabolic process; P:tRNA processing; P:metabolic process; P:RNA modification; P:cellular process; P:gene expression; P:RNA metabolic process; P:mRNA metabolic process; P:ncRNA processing…
[INTERPRO, BLASTED, MAPPED, ANNOTATED]	PTOS_000054	tRNA preQ1(34) S-adenosylmethionine ribosyltransferase-isomerase QueA	4	P:GO:0002099; P:GO:0008616; F:GO:0051075; C:GO:0005737	P:tRNA wobble guanine modification; P:queuosine biosynthetic process; F:S-adenosylmethionine:tRNA ribosyltransferase-isomerase activity; C:cytoplasm	EC:2.4.99.17; EC:5	S-adenosylmethionine:tRNA ribosyltransferase-isomerase; Isomerases	IPR042118 (G3DSA:3.40.1780.GENE3D); IPR003699 (PFAM); IPR003699 (TIGRFAM); IPR042119 (G3DSA:2.40.10.GENE3D); IPR003699 (PANTHER); IPR003699 (HAMAP); IPR036100 (SUPERFAMILY)	P:GO:0006139; P:GO:0006396; P:GO:0006399; P:GO:0006400; P:GO:0006725; P:GO:0006807; P:GO:0008033; P:GO:0008152; P:GO:0009058; P:GO:0009116; P:GO:0009119; P:GO:0009451; P:GO:0009987; P:GO:0010467; P:GO:0016070; P:GO:0018130; P:GO:0019438; P:GO:0034470; P:GO:0034641; P:GO:0034654; P:GO:0034660; P:GO:0043170; P:GO:0043412; P:GO:0044237; P:GO:0044238; P:GO:0044249; P:GO:0044271; P:GO:0044281; P:GO:00…	P:nucleobase-containing compound metabolic process; P:RNA processing; P:tRNA metabolic process; P:tRNA modification; P:cellular aromatic compound metabolic process; P:nitrogen compound metabolic process; P:tRNA processing; P:metabolic process; P:biosynthetic process; P:nucleoside metabolic process; P:ribonucleoside metabolic process; P:RNA modification; P:cellular process; P:gene expression; P:RN…
[INTERPRO, BLASTED, MAPPED, ANNOTATED]	PTOS_000055	2-amino-4-hydroxy-6-hydroxymethyldihydropteridine diphosphokinase	6	P:GO:0016310; P:GO:0046654; P:GO:0046656; F:GO:0003848; F:GO:0005524; F:GO:0016301	P:phosphorylation; P:tetrahydrofolate biosynthetic process; P:folic acid biosynthetic process; F:2-amino-4-hydroxy-6-hydroxymethyldihydropteridine diphosphokinase activity; F:ATP binding; F:kinase activity	EC:2.7.6.3	2-amino-4-hydroxy-6-hydroxymethyldihydropteridine diphosphokinase	IPR035907 (G3DSA:3.30.70.GENE3D); IPR000550 (TIGRFAM); IPR000550 (PFAM); PTHR43071 (PANTHER); IPR000550 (CDD); IPR035907 (SUPERFAMILY)	P:GO:0009396; F:GO:0003848	P:folic acid-containing compound biosynthetic process; F:2-amino-4-hydroxy-6-hydroxymethyldihydropteridine diphosphokinase activity
[INTERPRO, BLASTED, MAPPED, ANNOTATED]	PTOS_000056	putative membrane protein	1	C:GO:0016020	C:membrane			no IPS match	no IPS match	no IPS match
[INTERPRO, BLASTED, MAPPED, ANNOTATED]	PTOS_000057	methionine adenosyltransferase	6	P:GO:0006556; P:GO:0006730; F:GO:0000287; F:GO:0004478; F:GO:0005524; C:GO:0005829	P:S-adenosylmethionine biosynthetic process; P:one-carbon metabolic process; F:magnesium ion binding; F:methionine adenosyltransferase activity; F:ATP binding; C:cytosol	EC:2.5.1.6	methionine adenosyltransferase	IPR002133 (TIGRFAM); IPR022628 (PFAM); IPR022629 (PFAM); IPR022630 (PFAM); IPR002133 (PIRSF); G3DSA:3.30.300.10 (GENE3D); G3DSA:3.30.300.10 (GENE3D); G3DSA:3.30.300.10 (GENE3D); IPR002133 (PANTHER); IPR002133 (HAMAP); cd18079 (CDD); IPR022636 (SUPERFAMILY); IPR022636 (SUPERFAMILY); IPR022636 (SUPERFAMILY)	P:GO:0006556; P:GO:0006790; P:GO:0008152; P:GO:0009058; P:GO:0009987; P:GO:0044237; P:GO:0044249; P:GO:0071704; P:GO:1901576; F:GO:0003824; F:GO:0004478; F:GO:0005524; F:GO:0016740; F:GO:0016765; C:GO:0005622; C:GO:0005737; C:GO:0005829; C:GO:0110165	P:S-adenosylmethionine biosynthetic process; P:sulfur compound metabolic process; P:metabolic process; P:biosynthetic process; P:cellular process; P:cellular metabolic process; P:cellular biosynthetic process; P:organic substance metabolic process; P:organic substance biosynthetic process; F:catalytic activity; F:methionine adenosyltransferase activity; F:ATP binding; F:transferase activity; F:tr…
[INTERPRO, BLASTED, MAPPED, ANNOTATED]	PTOS_000058	TIGR00730 family Rossman fold protein	3	P:GO:0009691; F:GO:0016798; C:GO:0005829	P:cytokinin biosynthetic process; F:hydrolase activity, acting on glycosyl bonds; C:cytosol	EC:3	Hydrolases	G3DSA:3.40.50.450 (GENE3D); IPR005269 (TIGRFAM); IPR031100 (PFAM); PTHR31223 (PANTHER); SSF102405 (SUPERFAMILY)	P:GO:0006725; P:GO:0006807; P:GO:0008152; P:GO:0009058; P:GO:0009308; P:GO:0009691; P:GO:0009987; P:GO:0010817; P:GO:0042446; P:GO:0044237; P:GO:0044249; P:GO:0046483; P:GO:0065007; P:GO:0065008; P:GO:0071704; P:GO:1901564; F:GO:0003824; F:GO:0016787; F:GO:0016798; C:GO:0005622; C:GO:0005737; C:GO:0005829; C:GO:0110165	P:cellular aromatic compound metabolic process; P:nitrogen compound metabolic process; P:metabolic process; P:biosynthetic process; P:amine metabolic process; P:cytokinin biosynthetic process; P:cellular process; P:regulation of hormone levels; P:hormone biosynthetic process; P:cellular metabolic process; P:cellular biosynthetic process; P:heterocycle metabolic process; P:biological regulation; P…
[INTERPRO, BLASTED, MAPPED, ANNOTATED]	PTOS_000059	DUF4271 domain-containing protein	1	C:GO:0016020	C:membrane			IPR025367 (PFAM)	no GO terms	no GO terms
[INTERPRO, BLASTED, MAPPED, ANNOTATED]	PTOS_000060	uroporphyrinogen-III synthase HemD family protein	4	P:GO:0006780; P:GO:0032259; F:GO:0004852; F:GO:0008168	P:uroporphyrinogen III biosynthetic process; P:methylation; F:uroporphyrinogen-III synthase activity; F:methyltransferase activity	EC:4.2.1.75; EC:2.1.1	uroporphyrinogen-III synthase; Transferring one-carbon groups	IPR036108 (G3DSA:3.40.50.GENE3D); IPR036108 (G3DSA:3.40.50.GENE3D); IPR003754 (PFAM); IPR039793 (PANTHER); IPR003754 (CDD); IPR036108 (SUPERFAMILY)	P:GO:0006780; P:GO:0033014; F:GO:0004852	P:uroporphyrinogen III biosynthetic process; P:tetrapyrrole biosynthetic process; F:uroporphyrinogen-III synthase activity
[INTERPRO, BLASTED, MAPPED, ANNOTATED]	PTOS_000061	ribonuclease P protein component	6	P:GO:0001682; P:GO:0031123; P:GO:0090502; F:GO:0000049; F:GO:0004526; C:GO:0030677	P:tRNA 5'-leader removal; P:RNA 3'-end processing; P:RNA phosphodiester bond hydrolysis, endonucleolytic; F:tRNA binding; F:ribonuclease P activity; C:ribonuclease P complex	EC:3.1.30; EC:3.1.26.5	Acting on ester bonds; ribonuclease P	IPR014721 (G3DSA:3.30.230.GENE3D); IPR000100 (PFAM); IPR000100 (TIGRFAM); IPR000100 (PANTHER); IPR000100 (HAMAP); IPR020568 (SUPERFAMILY)	P:GO:0006139; P:GO:0006396; P:GO:0006399; P:GO:0006725; P:GO:0006807; P:GO:0008033; P:GO:0008152; P:GO:0009987; P:GO:0010467; P:GO:0016070; P:GO:0031123; P:GO:0034470; P:GO:0034641; P:GO:0034660; P:GO:0043170; P:GO:0044237; P:GO:0044238; P:GO:0046483; P:GO:0071704; P:GO:0090304; P:GO:0090305; P:GO:0090501; P:GO:0090502; P:GO:1901360; F:GO:0000049; F:GO:0003824; F:GO:0004518; F:GO:0004519; F:GO:00…	P:nucleobase-containing compound metabolic process; P:RNA processing; P:tRNA metabolic process; P:cellular aromatic compound metabolic process; P:nitrogen compound metabolic process; P:tRNA processing; P:metabolic process; P:cellular process; P:gene expression; P:RNA metabolic process; P:RNA 3'-end processing; P:ncRNA processing; P:cellular nitrogen compound metabolic process; P:ncRNA metabolic p…
[INTERPRO, BLASTED, MAPPED, ANNOTATED]	PTOS_000062	membrane protein insertion efficiency factor YidD	1	C:GO:0005886	C:plasma membrane			IPR002696 (TIGRFAM); IPR002696 (PFAM); IPR002696 (PANTHER); IPR002696 (HAMAP)	no GO terms	no GO terms
[INTERPRO, BLASTED, MAPPED, ANNOTATED]	PTOS_000063	tatD related DNase family protein	2	F:GO:0016788; C:GO:0005829	F:hydrolase activity, acting on ester bonds; C:cytosol	EC:3.1	Acting on ester bonds	IPR001130 (PFAM); G3DSA:3.20.20.140 (GENE3D); PTHR46124 (PANTHER); IPR032466 (SUPERFAMILY)	F:GO:0016788; C:GO:0005622; C:GO:0005737; C:GO:0005829; C:GO:0110165	F:hydrolase activity, acting on ester bonds; C:intracellular anatomical structure; C:cytoplasm; C:cytosol; C:cellular anatomical entity
[INTERPRO, BLASTED, MAPPED, ANNOTATED]	PTOS_000064	tyrosine--tRNA ligase	5	P:GO:0006437; F:GO:0003723; F:GO:0004831; F:GO:0005524; C:GO:0005829	P:tyrosyl-tRNA aminoacylation; F:RNA binding; F:tyrosine-tRNA ligase activity; F:ATP binding; C:cytosol	EC:6.1.1.1	tyrosine--tRNA ligase	IPR002307 (PRINTS); IPR002305 (PFAM); IPR014729 (G3DSA:3.40.50.GENE3D); G3DSA:1.10.240.10 (GENE3D); IPR002307 (TIGRFAM); IPR036986 (G3DSA:3.10.290.GENE3D); IPR024088 (PANTHER); IPR024107 (HAMAP); PS50889 (PROSITE_PROFILES); IPR002307 (CDD); SSF52374 (SUPERFAMILY); SSF55174 (SUPERFAMILY)	P:GO:0006082; P:GO:0006139; P:GO:0006399; P:GO:0006418; P:GO:0006437; P:GO:0006520; P:GO:0006725; P:GO:0006807; P:GO:0008152; P:GO:0009987; P:GO:0016070; P:GO:0019752; P:GO:0034641; P:GO:0034660; P:GO:0043170; P:GO:0043436; P:GO:0044237; P:GO:0044238; P:GO:0044281; P:GO:0046483; P:GO:0071704; P:GO:0090304; P:GO:1901360; P:GO:1901564; F:GO:0000166; F:GO:0003723; F:GO:0003824; F:GO:0004812; F:GO:00…	P:organic acid metabolic process; P:nucleobase-containing compound metabolic process; P:tRNA metabolic process; P:tRNA aminoacylation for protein translation; P:tyrosyl-tRNA aminoacylation; P:amino acid metabolic process; P:cellular aromatic compound metabolic process; P:nitrogen compound metabolic process; P:metabolic process; P:cellular process; P:RNA metabolic process; P:carboxylic acid metabo…
[INTERPRO, BLASTED, MAPPED, ANNOTATED]	PTOS_000065	peptidase S41 family protein	4	P:GO:0006508; F:GO:0005515; F:GO:0008236; C:GO:0005737	P:proteolysis; F:protein binding; F:serine-type peptidase activity; C:cytoplasm	EC:3.4	Acting on peptide bonds (peptidases)	IPR011042 (G3DSA:2.120.10.GENE3D); G3DSA:2.120.10.60 (GENE3D); G3DSA:3.30.750.44 (GENE3D); IPR005151 (PFAM); G3DSA:3.90.226.10 (GENE3D); IPR011659 (PFAM); IPR036034 (G3DSA:2.30.42.GENE3D); IPR028204 (PFAM); IPR012393 (PIRSF); mobidb-lite (MOBIDB_LITE); PTHR42972 (PANTHER); cd07562 (CDD); SSF82171 (SUPERFAMILY); SSF69304 (SUPERFAMILY); IPR036034 (SUPERFAMILY); IPR029045 (SUPERFAMILY); SSF82171 (SU…	P:GO:0006508; F:GO:0005515; F:GO:0008236	P:proteolysis; F:protein binding; F:serine-type peptidase activity
[INTERPRO, BLASTED]	PTOS_000066	unknown						no IPS match	no IPS match	no IPS match
[INTERPRO, BLASTED, MAPPED, ANNOTATED]	PTOS_000067	arylsulfatase	1	F:GO:0004065	F:arylsulfatase activity	EC:3.1.6.1	arylsulfatase (type I)	IPR032506 (PFAM); IPR000917 (PFAM); IPR017850 (G3DSA:3.40.720.GENE3D); PTHR42693 (PANTHER); IPR017850 (SUPERFAMILY)	F:GO:0003824; F:GO:0008484; F:GO:0016787; F:GO:0016788	F:catalytic activity; F:sulfuric ester hydrolase activity; F:hydrolase activity; F:hydrolase activity, acting on ester bonds
[INTERPRO, BLASTED, MAPPED, ANNOTATED]	PTOS_000068	5-dehydro-4-deoxy-D-glucuronate isomerase	5	P:GO:0005996; P:GO:0045490; P:GO:0072329; F:GO:0008270; F:GO:0008697	P:monosaccharide metabolic process; P:pectin catabolic process; P:monocarboxylic acid catabolic process; F:zinc ion binding; F:4-deoxy-L-threo-5-hexosulose-uronate ketol-isomerase activity	EC:5.3.1.17	5-dehydro-4-deoxy-D-glucuronate isomerase	IPR014710 (G3DSA:2.60.120.GENE3D); IPR007045 (PIRSF); IPR027449 (G3DSA:2.60.120.GENE3D); IPR021120 (PFAM); IPR007045 (PANTHER); IPR007045 (HAMAP); cd20491 (CDD); cd20294 (CDD); IPR011051 (SUPERFAMILY)	P:GO:0005975; P:GO:0005996; P:GO:0006082; P:GO:0008152; P:GO:0009056; P:GO:0009987; P:GO:0016052; P:GO:0016054; P:GO:0019752; P:GO:0032787; P:GO:0043436; P:GO:0044237; P:GO:0044238; P:GO:0044248; P:GO:0044281; P:GO:0044282; P:GO:0045490; P:GO:0046395; P:GO:0071704; P:GO:0072329; P:GO:1901575; F:GO:0003824; F:GO:0005488; F:GO:0008697; F:GO:0016853; F:GO:0016861; F:GO:0043167; F:GO:0043169; F:GO:00…	P:carbohydrate metabolic process; P:monosaccharide metabolic process; P:organic acid metabolic process; P:metabolic process; P:catabolic process; P:cellular process; P:carbohydrate catabolic process; P:organic acid catabolic process; P:carboxylic acid metabolic process; P:monocarboxylic acid metabolic process; P:oxoacid metabolic process; P:cellular metabolic process; P:primary metabolic process;…
[INTERPRO, BLASTED, MAPPED, ANNOTATED]	PTOS_000069	gluconate 5-dehydrogenase	1	F:GO:0008874	F:gluconate 5-dehydrogenase activity	EC:1.1.1.69	gluconate 5-dehydrogenase	IPR002347 (PRINTS); IPR002347 (PRINTS); PF13561 (PFAM); G3DSA:3.40.50.720 (GENE3D); PTHR42760 (PANTHER); cd05347 (CDD); IPR036291 (SUPERFAMILY)	F:GO:0003824; F:GO:0016491; F:GO:0016616	F:catalytic activity; F:oxidoreductase activity; F:oxidoreductase activity, acting on the CH-OH group of donors, NAD or NADP as acceptor
[INTERPRO, BLASTED, MAPPED, ANNOTATED]	PTOS_000070	DUF4861 domain-containing protein	3	P:GO:0005975; F:GO:0003824; F:GO:0030246	P:carbohydrate metabolic process; F:catalytic activity; F:carbohydrate binding			IPR032342 (PFAM); IPR011013 (SUPERFAMILY)	P:GO:0005975; F:GO:0003824; F:GO:0030246	P:carbohydrate metabolic process; F:catalytic activity; F:carbohydrate binding
[INTERPRO, BLASTED, MAPPED, ANNOTATED]	PTOS_000071	tRNA epoxyqueuosine(34) reductase QueG	6	P:GO:0008033; P:GO:0008616; F:GO:0046872; F:GO:0051536; F:GO:0052693; C:GO:0005737	P:tRNA processing; P:queuosine biosynthetic process; F:metal ion binding; F:iron-sulfur cluster binding; F:epoxyqueuosine reductase activity; C:cytoplasm	EC:1.17.99.6	epoxyqueuosine reductase	IPR004453 (TIGRFAM); G3DSA:3.30.70.20 (GENE3D); PF13484 (PFAM); IPR013542 (PFAM); IPR004453 (PANTHER); IPR017896 (PROSITE_PROFILES); SSF46548 (SUPERFAMILY)	P:GO:0006139; P:GO:0006725; P:GO:0006807; P:GO:0008033; P:GO:0008152; P:GO:0008616; P:GO:0009058; P:GO:0009116; P:GO:0009119; P:GO:0009987; P:GO:0018130; P:GO:0019438; P:GO:0034641; P:GO:0034654; P:GO:0044237; P:GO:0044238; P:GO:0044249; P:GO:0044271; P:GO:0044281; P:GO:0044283; P:GO:0046483; P:GO:0055086; P:GO:0071704; P:GO:1901135; P:GO:1901137; P:GO:1901360; P:GO:1901362; P:GO:1901564; P:GO:19…	P:nucleobase-containing compound metabolic process; P:cellular aromatic compound metabolic process; P:nitrogen compound metabolic process; P:tRNA processing; P:metabolic process; P:queuosine biosynthetic process; P:biosynthetic process; P:nucleoside metabolic process; P:ribonucleoside metabolic process; P:cellular process; P:heterocycle biosynthetic process; P:aromatic compound biosynthetic proce…
[INTERPRO, BLASTED, MAPPED, ANNOTATED]	PTOS_000072	polysaccharide deacetylase family protein	3	P:GO:0005975; F:GO:0016810; C:GO:0016020	P:carbohydrate metabolic process; F:hydrolase activity, acting on carbon-nitrogen (but not peptide) bonds; C:membrane	EC:3.5	Acting on carbon-nitrogen bonds, other than peptide bonds	IPR002509 (PFAM); G3DSA:3.20.20.370 (GENE3D); PTHR10587 (PANTHER); IPR002509 (PROSITE_PROFILES); cd10917 (CDD); IPR011330 (SUPERFAMILY)	P:GO:0005975; F:GO:0016810; C:GO:0016020; C:GO:0110165	P:carbohydrate metabolic process; F:hydrolase activity, acting on carbon-nitrogen (but not peptide) bonds; C:membrane; C:cellular anatomical entity
[INTERPRO, BLASTED, MAPPED, ANNOTATED]	PTOS_000073	DUF2723 domain-containing protein	1	C:GO:0016020	C:membrane			IPR021280 (PFAM); PTHR16214 (PANTHER)	no GO terms	no GO terms
[INTERPRO, BLASTED, MAPPED, ANNOTATED]	PTOS_000074	DNA-binding protein	1	F:GO:0003677	F:DNA binding			IPR041607 (PFAM); IPR010992 (G3DSA:4.10.520.GENE3D); IPR010992 (SUPERFAMILY)	F:GO:0003677	F:DNA binding
[INTERPRO, BLASTED, MAPPED, ANNOTATED]	PTOS_000075	metal ABC transporter ATP-binding protein	5	F:GO:0005524; F:GO:0016887; F:GO:0022804; C:GO:0098797; C:GO:1902495	F:ATP binding; F:ATP hydrolysis activity; F:active transmembrane transporter activity; C:plasma membrane protein complex; C:transmembrane transporter complex	EC:3	Hydrolases	IPR003439 (PFAM); IPR027417 (G3DSA:3.40.50.GENE3D); PTHR42734 (PANTHER); IPR003439 (PROSITE_PROFILES); cd03235 (CDD); IPR027417 (SUPERFAMILY)	F:GO:0003824; F:GO:0005215; F:GO:0005524; F:GO:0016462; F:GO:0016787; F:GO:0016817; F:GO:0016818; F:GO:0016887; F:GO:0017111; F:GO:0022804; F:GO:0022857; F:GO:0140657; C:GO:0005886; C:GO:0016020; C:GO:0016020; C:GO:0031224; C:GO:0032991; C:GO:0071944; C:GO:0098796; C:GO:0098797; C:GO:0110165; C:GO:1902495; C:GO:1990351	F:catalytic activity; F:transporter activity; F:ATP binding; F:pyrophosphatase activity; F:hydrolase activity; F:hydrolase activity, acting on acid anhydrides; F:hydrolase activity, acting on acid anhydrides, in phosphorus-containing anhydrides; F:ATP hydrolysis activity; F:ribonucleoside triphosphate phosphatase activity; F:active transmembrane transporter activity; F:transmembrane transporter a…
[INTERPRO, BLASTED, MAPPED, ANNOTATED]	PTOS_000076	zinc ABC transporter substrate-binding protein	3	P:GO:0007155; P:GO:0030001; F:GO:0046872	P:cell adhesion; P:metal ion transport; F:metal ion binding			IPR006128 (PRINTS); IPR006129 (PRINTS); G3DSA:3.40.50.1980 (GENE3D); IPR006127 (PFAM); G3DSA:3.40.50.1980 (GENE3D); PTHR42953 (PANTHER); PS51257 (PROSITE_PROFILES); cd01018 (CDD); SSF53807 (SUPERFAMILY)	P:GO:0007155; P:GO:0030001; F:GO:0046872	P:cell adhesion; P:metal ion transport; F:metal ion binding
[INTERPRO, BLASTED, MAPPED, ANNOTATED]	PTOS_000077	tRNA (5-methylaminomethyl-2-thiouridine)(34)-methyltransferase MnmD	3	P:GO:0032259; F:GO:0008168; F:GO:0016645	P:methylation; F:methyltransferase activity; F:oxidoreductase activity, acting on the CH-NH group of donors	EC:1.5; EC:2.1.1	Acting on the CH-NH group of donors; Transferring one-carbon groups	IPR008471 (PFAM); IPR029063 (G3DSA:3.40.50.GENE3D); mobidb-lite (MOBIDB_LITE); mobidb-lite (MOBIDB_LITE); PTHR39963 (PANTHER); IPR029063 (SUPERFAMILY)	F:GO:0016645	F:oxidoreductase activity, acting on the CH-NH group of donors
[INTERPRO, BLASTED, MAPPED, ANNOTATED]	PTOS_000078	putative membrane protein	1	C:GO:0016020	C:membrane			no IPS match	no IPS match	no IPS match
[INTERPRO, BLASTED, MAPPED, ANNOTATED]	PTOS_000079	phosphoribosylamine--glycine ligase	5	P:GO:0006189; P:GO:0009113; F:GO:0004637; F:GO:0005524; F:GO:0046872	P:'de novo' IMP biosynthetic process; P:purine nucleobase biosynthetic process; F:phosphoribosylamine-glycine ligase activity; F:ATP binding; F:metal ion binding	EC:6.3.4.13	phosphoribosylamine--glycine ligase	IPR000115 (TIGRFAM); IPR020562 (PFAM); IPR037123 (G3DSA:3.90.600.GENE3D); G3DSA:3.40.50.20 (GENE3D); IPR020560 (PFAM); G3DSA:3.30.470.20 (GENE3D); IPR013815 (G3DSA:3.30.1490.GENE3D); IPR020561 (PFAM); IPR000115 (PANTHER); IPR011761 (PROSITE_PROFILES); IPR000115 (HAMAP); SSF56059 (SUPERFAMILY); IPR016185 (SUPERFAMILY); IPR011054 (SUPERFAMILY)	P:GO:0009113; F:GO:0004637; F:GO:0005524; F:GO:0046872	P:purine nucleobase biosynthetic process; F:phosphoribosylamine-glycine ligase activity; F:ATP binding; F:metal ion binding
[INTERPRO, BLASTED, MAPPED, ANNOTATED]	PTOS_000080	S9 family peptidase	3	P:GO:0006508; F:GO:0008236; F:GO:0008238	P:proteolysis; F:serine-type peptidase activity; F:exopeptidase activity	EC:3.4	Acting on peptide bonds (peptidases)	IPR001375 (PFAM); IPR002469 (PFAM); G3DSA:2.140.10.30 (GENE3D); IPR029058 (G3DSA:3.40.50.GENE3D); PTHR11731 (PANTHER); IPR029058 (SUPERFAMILY); SSF82171 (SUPERFAMILY)	P:GO:0006508; F:GO:0003824; F:GO:0008233; F:GO:0008236; F:GO:0008238; F:GO:0016787; F:GO:0140096	P:proteolysis; F:catalytic activity; F:peptidase activity; F:serine-type peptidase activity; F:exopeptidase activity; F:hydrolase activity; F:catalytic activity, acting on a protein
[INTERPRO, BLASTED, MAPPED, ANNOTATED]	PTOS_000081	THUMP domain-containing protein	6	P:GO:0001510; P:GO:0034470; F:GO:0003723; F:GO:0008170; F:GO:0008173; F:GO:0008757	P:RNA methylation; P:ncRNA processing; F:RNA binding; F:N-methyltransferase activity; F:RNA methyltransferase activity; F:S-adenosylmethionine-dependent methyltransferase activity	EC:2.1.1	Transferring one-carbon groups	IPR029063 (G3DSA:3.40.50.GENE3D); IPR000241 (PFAM); IPR004114 (PFAM); G3DSA:3.30.2130.30 (GENE3D); mobidb-lite (MOBIDB_LITE); PTHR47313 (PANTHER); IPR004114 (PROSITE_PROFILES); cd11715 (CDD); IPR029063 (SUPERFAMILY)	F:GO:0003723; F:GO:0003824; F:GO:0008168; F:GO:0008170; F:GO:0008173; F:GO:0008757; F:GO:0016740; F:GO:0016741; F:GO:0140098; F:GO:0140640	F:RNA binding; F:catalytic activity; F:methyltransferase activity; F:N-methyltransferase activity; F:RNA methyltransferase activity; F:S-adenosylmethionine-dependent methyltransferase activity; F:transferase activity; F:transferase activity, transferring one-carbon groups; F:catalytic activity, acting on RNA; F:catalytic activity, acting on a nucleic acid
[INTERPRO, BLASTED, MAPPED, ANNOTATED]	PTOS_000082	serine acetyltransferase	2	F:GO:0009001; C:GO:0005829	F:serine O-acetyltransferase activity; C:cytosol	EC:2.3.1.30	serine O-acetyltransferase	IPR042122 (G3DSA:1.10.3130.GENE3D); G3DSA:2.160.10.10 (GENE3D); PTHR42811 (PANTHER); IPR045304 (CDD); IPR011004 (SUPERFAMILY)	F:GO:0003824; F:GO:0008374; F:GO:0016407; F:GO:0016740; F:GO:0016746; F:GO:0016747; C:GO:0005622; C:GO:0005737; C:GO:0005829; C:GO:0110165	F:catalytic activity; F:O-acyltransferase activity; F:acetyltransferase activity; F:transferase activity; F:acyltransferase activity; F:acyltransferase activity, transferring groups other than amino-acyl groups; C:intracellular anatomical structure; C:cytoplasm; C:cytosol; C:cellular anatomical entity
[INTERPRO, BLASTED, MAPPED, ANNOTATED]	PTOS_000083	histidine kinase	5	P:GO:0000160; P:GO:0018106; F:GO:0000155; F:GO:0005515; C:GO:0016020	P:phosphorelay signal transduction system; P:peptidyl-histidine phosphorylation; F:phosphorelay sensor kinase activity; F:protein binding; C:membrane	EC:2.7.3; EC:2.7.13.3	Transferring phosphorus-containing groups; histidine kinase	IPR011990 (G3DSA:1.25.40.GENE3D); IPR010559 (PFAM); IPR036890 (G3DSA:3.30.565.GENE3D); IPR019734 (PFAM); IPR011990 (G3DSA:1.25.40.GENE3D); PTHR34220 (PANTHER); IPR036890 (SUPERFAMILY); IPR011990 (SUPERFAMILY)	P:GO:0000160; F:GO:0000155; F:GO:0005515; C:GO:0016020	P:phosphorelay signal transduction system; F:phosphorelay sensor kinase activity; F:protein binding; C:membrane
[INTERPRO, BLASTED, MAPPED, ANNOTATED]	PTOS_000084	response regulator	8	P:GO:0000160; P:GO:0006355; P:GO:2000112; F:GO:0000976; F:GO:0001216; F:GO:0060089; C:GO:0005829; C:GO:0032993	P:phosphorelay signal transduction system; P:regulation of DNA-templated transcription; P:regulation of cellular macromolecule biosynthetic process; F:transcription cis-regulatory region binding; F:DNA-binding transcription activator activity; F:molecular transducer activity; C:cytosol; C:protein-DNA complex			G3DSA:2.40.50.1020 (GENE3D); G3DSA:3.40.50.2300 (GENE3D); IPR007492 (PFAM); IPR001789 (PFAM); IPR039420 (PANTHER); IPR001789 (PROSITE_PROFILES); IPR007492 (PROSITE_PROFILES); IPR011006 (SUPERFAMILY)	P:GO:0000160; P:GO:0006139; P:GO:0006351; P:GO:0006355; P:GO:0006725; P:GO:0006807; P:GO:0008152; P:GO:0009058; P:GO:0009059; P:GO:0009889; P:GO:0009987; P:GO:0010467; P:GO:0010468; P:GO:0010556; P:GO:0016070; P:GO:0018130; P:GO:0019219; P:GO:0019222; P:GO:0019438; P:GO:0031323; P:GO:0031326; P:GO:0032774; P:GO:0034641; P:GO:0034645; P:GO:0034654; P:GO:0043170; P:GO:0044237; P:GO:0044238; P:GO:00…	P:phosphorelay signal transduction system; P:nucleobase-containing compound metabolic process; P:DNA-templated transcription; P:regulation of DNA-templated transcription; P:cellular aromatic compound metabolic process; P:nitrogen compound metabolic process; P:metabolic process; P:biosynthetic process; P:macromolecule biosynthetic process; P:regulation of biosynthetic process; P:cellular process; …
[INTERPRO, BLASTED]	PTOS_000085	DUF3836 domain-containing protein						G3DSA:2.40.128.720 (GENE3D); IPR024339 (PFAM)	no GO terms	no GO terms
[INTERPRO, BLASTED, MAPPED, ANNOTATED]	PTOS_000086	DNA polymerase I	8	P:GO:0006261; P:GO:0006302; P:GO:0071897; P:GO:0090305; F:GO:0003677; F:GO:0003887; F:GO:0008408; C:GO:0016020	P:DNA-templated DNA replication; P:double-strand break repair; P:DNA biosynthetic process; P:nucleic acid phosphodiester bond hydrolysis; F:DNA binding; F:DNA-directed DNA polymerase activity; F:3'-5' exonuclease activity; C:membrane	EC:3.1; EC:2.7.7.7	Acting on ester bonds; DNA-directed DNA polymerase	IPR002298 (PRINTS); IPR002562 (PFAM); IPR036397 (G3DSA:3.30.420.GENE3D); IPR020045 (PFAM); G3DSA:3.30.70.370 (GENE3D); G3DSA:1.20.1060.10 (GENE3D); IPR001098 (PFAM); G3DSA:1.10.150.20 (GENE3D); IPR020046 (PFAM); G3DSA:1.10.150.20 (GENE3D); G3DSA:3.40.50.1010 (GENE3D); IPR018320 (TIGRFAM); IPR002298 (PANTHER); IPR020045 (CDD); cd09859 (CDD); cd08637 (CDD); cd06139 (CDD); IPR029060 (SUPERFAMILY); I…	P:GO:0006139; P:GO:0006259; P:GO:0006260; P:GO:0006261; P:GO:0006281; P:GO:0006302; P:GO:0006725; P:GO:0006807; P:GO:0006950; P:GO:0006974; P:GO:0008152; P:GO:0009987; P:GO:0033554; P:GO:0034641; P:GO:0043170; P:GO:0044237; P:GO:0044238; P:GO:0044260; P:GO:0046483; P:GO:0050896; P:GO:0051716; P:GO:0071704; P:GO:0090304; P:GO:1901360; F:GO:0003676; F:GO:0003677; F:GO:0003824; F:GO:0003887; F:GO:00…	P:nucleobase-containing compound metabolic process; P:DNA metabolic process; P:DNA replication; P:DNA-templated DNA replication; P:DNA repair; P:double-strand break repair; P:cellular aromatic compound metabolic process; P:nitrogen compound metabolic process; P:response to stress; P:cellular response to DNA damage stimulus; P:metabolic process; P:cellular process; P:cellular response to stress; P…
[INTERPRO, BLASTED, MAPPED, ANNOTATED]	PTOS_000087	octaprenyl-diphosphate synthase	3	P:GO:0008299; F:GO:0052923; F:GO:0106350	P:isoprenoid biosynthetic process; F:all-trans-nonaprenyl-diphosphate synthase (geranyl-diphosphate specific) activity; F:octaprenyl pyrophosphate synthase activity	EC:2.5.1.90; EC:2.5.1.84	all-trans-octaprenyl-diphosphate synthase; all-trans-nonaprenyl-diphosphate synthase [geranyl-diphosphate specific]	IPR000092 (PFAM); IPR008949 (G3DSA:1.10.600.GENE3D); SFLDS00005 (SFLD); PTHR12001 (PANTHER); IPR000092 (CDD); IPR008949 (SUPERFAMILY)	P:GO:0006629; P:GO:0008152; P:GO:0008299; P:GO:0008610; P:GO:0009058; P:GO:0009987; P:GO:0044237; P:GO:0044238; P:GO:0044249; P:GO:0044255; P:GO:0071704; P:GO:1901576; F:GO:0003824; F:GO:0004659; F:GO:0016740; F:GO:0016765	P:lipid metabolic process; P:metabolic process; P:isoprenoid biosynthetic process; P:lipid biosynthetic process; P:biosynthetic process; P:cellular process; P:cellular metabolic process; P:primary metabolic process; P:cellular biosynthetic process; P:cellular lipid metabolic process; P:organic substance metabolic process; P:organic substance biosynthetic process; F:catalytic activity; F:prenyltra…
[INTERPRO, BLASTED]	PTOS_000088	DUF1266 domain-containing protein						IPR009677 (PFAM)	no GO terms	no GO terms
[INTERPRO, BLASTED, MAPPED, ANNOTATED]	PTOS_000089	deoxyribose-phosphate aldolase	4	P:GO:0009264; P:GO:0016052; F:GO:0004139; C:GO:0005737	P:deoxyribonucleotide catabolic process; P:carbohydrate catabolic process; F:deoxyribose-phosphate aldolase activity; C:cytoplasm	EC:4.1.2.4	deoxyribose-phosphate aldolase	IPR013785 (G3DSA:3.20.20.GENE3D); IPR011343 (TIGRFAM); IPR002915 (PFAM); IPR011343 (PIRSF); IPR011343 (PANTHER); IPR011343 (CDD); SSF51569 (SUPERFAMILY)	P:GO:0005975; P:GO:0006139; P:GO:0006725; P:GO:0006753; P:GO:0006793; P:GO:0006796; P:GO:0006807; P:GO:0008152; P:GO:0009056; P:GO:0009117; P:GO:0009166; P:GO:0009264; P:GO:0009987; P:GO:0016052; P:GO:0019439; P:GO:0019637; P:GO:0034641; P:GO:0034655; P:GO:0044237; P:GO:0044238; P:GO:0044248; P:GO:0044270; P:GO:0044281; P:GO:0046434; P:GO:0046483; P:GO:0046700; P:GO:0055086; P:GO:0071704; P:GO:19…	P:carbohydrate metabolic process; P:nucleobase-containing compound metabolic process; P:cellular aromatic compound metabolic process; P:nucleoside phosphate metabolic process; P:phosphorus metabolic process; P:phosphate-containing compound metabolic process; P:nitrogen compound metabolic process; P:metabolic process; P:catabolic process; P:nucleotide metabolic process; P:nucleotide catabolic proc…
[INTERPRO, BLASTED, MAPPED, ANNOTATED]	PTOS_000090	nucleotide pyrophosphohydrolase	1	F:GO:0016787	F:hydrolase activity	EC:3	Hydrolases	IPR004518 (PFAM); G3DSA:1.10.287.1080 (GENE3D); IPR012359 (PIRSF); mobidb-lite (MOBIDB_LITE); PTHR42692 (PANTHER); IPR012359 (CDD); SSF101386 (SUPERFAMILY)	no GO terms	no GO terms
[INTERPRO, BLASTED, MAPPED, ANNOTATED]	PTOS_000091	d-tyrosyl-tRNA(Tyr) deacylase	7	P:GO:0019478; P:GO:0106074; F:GO:0000049; F:GO:0043908; F:GO:0051499; F:GO:0106026; C:GO:0005737	P:D-amino acid catabolic process; P:aminoacyl-tRNA metabolism involved in translational fidelity; F:tRNA binding; F:Ser(Gly)-tRNA(Ala) hydrolase activity; F:D-aminoacyl-tRNA deacylase activity; F:Gly-tRNA(Ala) hydrolase activity; C:cytoplasm	EC:3.1.1.96	D-aminoacyl-tRNA deacylase	IPR003732 (PFAM); IPR023509 (G3DSA:3.50.80.GENE3D); IPR003732 (TIGRFAM); IPR003732 (PANTHER); IPR003732 (HAMAP); IPR003732 (CDD); IPR023509 (SUPERFAMILY)	P:GO:0006139; P:GO:0006399; P:GO:0006725; P:GO:0006807; P:GO:0008152; P:GO:0009987; P:GO:0016070; P:GO:0034641; P:GO:0034660; P:GO:0043170; P:GO:0044237; P:GO:0044238; P:GO:0046483; P:GO:0071704; P:GO:0090304; P:GO:1901360; F:GO:0002161; F:GO:0003824; F:GO:0016787; F:GO:0016788; F:GO:0051499; F:GO:0052689; F:GO:0140098; F:GO:0140640; C:GO:0005622; C:GO:0005737; C:GO:0110165	P:nucleobase-containing compound metabolic process; P:tRNA metabolic process; P:cellular aromatic compound metabolic process; P:nitrogen compound metabolic process; P:metabolic process; P:cellular process; P:RNA metabolic process; P:cellular nitrogen compound metabolic process; P:ncRNA metabolic process; P:macromolecule metabolic process; P:cellular metabolic process; P:primary metabolic process;…
[INTERPRO, BLASTED, MAPPED, ANNOTATED]	PTOS_000092	excinuclease ABC subunit UvrC	7	P:GO:0006289; P:GO:0009432; P:GO:0090305; F:GO:0003677; F:GO:0009381; C:GO:0005737; C:GO:0009380	P:nucleotide-excision repair; P:SOS response; P:nucleic acid phosphodiester bond hydrolysis; F:DNA binding; F:excinuclease ABC activity; C:cytoplasm; C:excinuclease repair complex	EC:3.1	Acting on ester bonds	IPR035901 (G3DSA:3.40.1440.GENE3D); IPR004791 (TIGRFAM); IPR000305 (PFAM); IPR038476 (G3DSA:3.30.420.GENE3D); IPR001162 (PFAM); G3DSA:1.10.150.20 (GENE3D); PTHR30562 (PANTHER); IPR001162 (PROSITE_PROFILES); IPR004791 (HAMAP); IPR000305 (PROSITE_PROFILES); cd10434 (CDD); IPR035901 (SUPERFAMILY); IPR010994 (SUPERFAMILY); IPR036876 (SUPERFAMILY)	P:GO:0006289; P:GO:0006950; P:GO:0006974; P:GO:0009987; P:GO:0033554; P:GO:0050896; P:GO:0051716; F:GO:0009381; C:GO:0009380; C:GO:0032991; C:GO:1902494	P:nucleotide-excision repair; P:response to stress; P:cellular response to DNA damage stimulus; P:cellular process; P:cellular response to stress; P:response to stimulus; P:cellular response to stimulus; F:excinuclease ABC activity; C:excinuclease repair complex; C:protein-containing complex; C:catalytic complex
[INTERPRO, BLASTED, MAPPED, ANNOTATED]	PTOS_000093	adenine phosphoribosyltransferase	9	P:GO:0006166; P:GO:0006168; P:GO:0044209; P:GO:0046148; F:GO:0003999; F:GO:0032555; F:GO:0043168; F:GO:0043169; C:GO:0005737	P:purine ribonucleoside salvage; P:adenine salvage; P:AMP salvage; P:pigment biosynthetic process; F:adenine phosphoribosyltransferase activity; F:purine ribonucleotide binding; F:anion binding; F:cation binding; C:cytoplasm	EC:2.4.2.7	adenine phosphoribosyltransferase	IPR029057 (G3DSA:3.40.50.GENE3D); IPR005764 (TIGRFAM); IPR000836 (PFAM); PTHR32315 (PANTHER); IPR005764 (HAMAP); IPR000836 (CDD); IPR029057 (SUPERFAMILY)	P:GO:0006139; P:GO:0006163; P:GO:0006164; P:GO:0006168; P:GO:0006725; P:GO:0006753; P:GO:0006793; P:GO:0006796; P:GO:0006807; P:GO:0008152; P:GO:0009058; P:GO:0009112; P:GO:0009117; P:GO:0009123; P:GO:0009126; P:GO:0009150; P:GO:0009152; P:GO:0009161; P:GO:0009165; P:GO:0009167; P:GO:0009259; P:GO:0009260; P:GO:0009987; P:GO:0018130; P:GO:0019438; P:GO:0019637; P:GO:0019693; P:GO:0034641; P:GO:00…	P:nucleobase-containing compound metabolic process; P:purine nucleotide metabolic process; P:purine nucleotide biosynthetic process; P:adenine salvage; P:cellular aromatic compound metabolic process; P:nucleoside phosphate metabolic process; P:phosphorus metabolic process; P:phosphate-containing compound metabolic process; P:nitrogen compound metabolic process; P:metabolic process; P:biosynthetic…
[INTERPRO, BLASTED, MAPPED, ANNOTATED]	PTOS_000094	tRNA uridine-5-carboxymethylaminomethyl(34) synthesis enzyme MnmG	4	P:GO:0002098; P:GO:0030488; F:GO:0050660; C:GO:0005829	P:tRNA wobble uridine modification; P:tRNA methylation; F:flavin adenine dinucleotide binding; C:cytosol			IPR004416 (TIGRFAM); IPR040131 (PFAM); IPR026904 (PFAM); IPR036188 (G3DSA:3.50.50.GENE3D); IPR044920 (G3DSA:1.10.150.GENE3D); G3DSA:1.10.10.1800 (GENE3D); IPR002218 (PANTHER); IPR004416 (HAMAP); IPR036188 (SUPERFAMILY)	P:GO:0001510; P:GO:0002098; P:GO:0006139; P:GO:0006396; P:GO:0006399; P:GO:0006400; P:GO:0006725; P:GO:0006807; P:GO:0008033; P:GO:0008152; P:GO:0009451; P:GO:0009987; P:GO:0010467; P:GO:0016070; P:GO:0030488; P:GO:0032259; P:GO:0034470; P:GO:0034641; P:GO:0034660; P:GO:0043170; P:GO:0043412; P:GO:0043414; P:GO:0044237; P:GO:0044238; P:GO:0044260; P:GO:0046483; P:GO:0071704; P:GO:0090304; P:GO:19…	P:RNA methylation; P:tRNA wobble uridine modification; P:nucleobase-containing compound metabolic process; P:RNA processing; P:tRNA metabolic process; P:tRNA modification; P:cellular aromatic compound metabolic process; P:nitrogen compound metabolic process; P:tRNA processing; P:metabolic process; P:RNA modification; P:cellular process; P:gene expression; P:RNA metabolic process; P:tRNA methylati…
[INTERPRO, BLASTED, MAPPED, ANNOTATED]	PTOS_000095	tetratricopeptide repeat protein	2	F:GO:0005515; C:GO:0016020	F:protein binding; C:membrane			IPR011990 (G3DSA:1.25.40.GENE3D); PS51257 (PROSITE_PROFILES); IPR011990 (SUPERFAMILY)	F:GO:0005515	F:protein binding
[INTERPRO, BLASTED, MAPPED, ANNOTATED]	PTOS_000096	tetratricopeptide repeat protein	1	C:GO:0016020	C:membrane			no IPS match	no IPS match	no IPS match
[INTERPRO, BLASTED]	PTOS_000097	DUF3244 domain-containing protein						no IPS match	no IPS match	no IPS match
[INTERPRO, BLASTED, MAPPED, ANNOTATED]	PTOS_000098	C10 family peptidase	2	P:GO:0006508; F:GO:0008234	P:proteolysis; F:cysteine-type peptidase activity	EC:3.4	Acting on peptide bonds (peptidases)	IPR044934 (G3DSA:3.90.70.GENE3D); IPR000200 (PFAM); PS51257 (PROSITE_PROFILES); IPR038765 (SUPERFAMILY)	P:GO:0006508; F:GO:0008234	P:proteolysis; F:cysteine-type peptidase activity
[INTERPRO, BLASTED]	PTOS_000099	hypothetical protein HMPREF2530_00421						no IPS match	no IPS match	no IPS match
[INTERPRO, BLASTED, MAPPED, ANNOTATED]	PTOS_000100	rRNA maturation RNase YbeY	7	P:GO:0006364; P:GO:0006508; P:GO:0090502; F:GO:0004222; F:GO:0004521; F:GO:0008270; C:GO:0005737	P:rRNA processing; P:proteolysis; P:RNA phosphodiester bond hydrolysis, endonucleolytic; F:metalloendopeptidase activity; F:RNA endonuclease activity; F:zinc ion binding; C:cytoplasm	EC:3.4.24; EC:3.1	Acting on peptide bonds (peptidases); Acting on ester bonds	IPR002036 (PFAM); IPR023091 (G3DSA:3.40.390.GENE3D); IPR002036 (TIGRFAM); IPR002036 (PANTHER); IPR002036 (HAMAP); SSF55486 (SUPERFAMILY)	P:GO:0006364; F:GO:0004222	P:rRNA processing; F:metalloendopeptidase activity
[INTERPRO, BLASTED]	PTOS_000101	hypothetical protein						no IPS match	no IPS match	no IPS match
[INTERPRO, BLASTED, MAPPED, ANNOTATED]	PTOS_000102	putative exported protein	1	C:GO:0016020	C:membrane			no IPS match	no IPS match	no IPS match
[INTERPRO, BLASTED, MAPPED, ANNOTATED]	PTOS_000103	transposase	1	C:GO:0016020	C:membrane			no IPS match	no IPS match	no IPS match
[INTERPRO, BLASTED]	PTOS_000104	DUF1566 domain-containing protein						PS51257 (PROSITE_PROFILES)	no GO terms	no GO terms
[INTERPRO, BLASTED, MAPPED, ANNOTATED]	PTOS_000105	nucleoside recognition family protein	1	C:GO:0005886	C:plasma membrane			IPR011415 (PIRSF); IPR011642 (PFAM); PTHR35793 (PANTHER)	C:GO:0005886; C:GO:0016020; C:GO:0071944; C:GO:0110165	C:plasma membrane; C:membrane; C:cell periphery; C:cellular anatomical entity
[INTERPRO, BLASTED]	PTOS_000106	DNA alkylation repair protein						IPR014825 (PFAM); G3DSA:1.25.10.90 (GENE3D); PTHR34070 (PANTHER); cd06561 (CDD); IPR016024 (SUPERFAMILY)	no GO terms	no GO terms
[INTERPRO, BLASTED, MAPPED, ANNOTATED]	PTOS_000107	Holliday junction branch migration DNA helicase RuvB	8	P:GO:0006281; P:GO:0006310; P:GO:0009432; P:GO:0032508; F:GO:0003677; F:GO:0005524; F:GO:0009378; F:GO:0016887	P:DNA repair; P:DNA recombination; P:SOS response; P:DNA duplex unwinding; F:DNA binding; F:ATP binding; F:four-way junction helicase activity; F:ATP hydrolysis activity	EC:3.6.1.15	nucleoside-triphosphate phosphatase	G3DSA:1.10.8.60 (GENE3D); IPR008823 (PFAM); IPR041445 (PFAM); IPR027417 (G3DSA:3.40.50.GENE3D); IPR036388 (G3DSA:1.10.10.GENE3D); IPR008824 (PFAM); IPR004605 (TIGRFAM); IPR004605 (PANTHER); IPR004605 (HAMAP); cd00009 (CDD); IPR036390 (SUPERFAMILY); IPR027417 (SUPERFAMILY)	P:GO:0006281; P:GO:0006310; F:GO:0003677; F:GO:0005524; F:GO:0009378	P:DNA repair; P:DNA recombination; F:DNA binding; F:ATP binding; F:four-way junction helicase activity
[INTERPRO, BLASTED, MAPPED, ANNOTATED]	PTOS_000108	oligosaccharide flippase family protein	1	C:GO:0005886	C:plasma membrane			IPR029303 (PFAM); IPR002797 (PFAM); PTHR30250 (PANTHER)	C:GO:0005886; C:GO:0016020; C:GO:0071944; C:GO:0110165	C:plasma membrane; C:membrane; C:cell periphery; C:cellular anatomical entity
[INTERPRO, BLASTED, MAPPED, ANNOTATED]	PTOS_000109	TIGR00341 family protein	1	C:GO:0016020	C:membrane			IPR005240 (PFAM); TIGR00341 (TIGRFAM); IPR005240 (PANTHER)	no GO terms	no GO terms
[INTERPRO, BLASTED, MAPPED, ANNOTATED]	PTOS_000110	S46 family peptidase	4	P:GO:0006508; P:GO:0043171; F:GO:0008239; F:GO:0070009	P:proteolysis; P:peptide catabolic process; F:dipeptidyl-peptidase activity; F:serine-type aminopeptidase activity	EC:3.4.11; EC:3.4.14.1; EC:3.4.14.5; EC:3.4.14.4; EC:3.4.14.2	Acting on peptide bonds (peptidases); dipeptidyl-peptidase I; dipeptidyl-peptidase IV; dipeptidyl-peptidase III; dipeptidyl-peptidase II	IPR043504 (G3DSA:2.40.10.GENE3D); IPR019500 (PFAM); IPR019500 (PANTHER); IPR009003 (SUPERFAMILY)	F:GO:0008239; F:GO:0070009	F:dipeptidyl-peptidase activity; F:serine-type aminopeptidase activity
[INTERPRO, BLASTED, MAPPED, ANNOTATED]	PTOS_000111	DMT family transporter	1	C:GO:0016020	C:membrane			G3DSA:1.10.3730.20 (GENE3D); IPR000620 (PFAM); PTHR22911 (PANTHER); SSF103481 (SUPERFAMILY); SSF103481 (SUPERFAMILY)	C:GO:0016020; C:GO:0016020; C:GO:0031224; C:GO:0110165	C:membrane; C:membrane; C:obsolete intrinsic component of membrane; C:cellular anatomical entity
[INTERPRO, BLASTED, MAPPED, ANNOTATED]	PTOS_000112	DEAD/DEAH box helicase	4	F:GO:0003676; F:GO:0003724; F:GO:0005524; F:GO:0016787	F:nucleic acid binding; F:RNA helicase activity; F:ATP binding; F:hydrolase activity	EC:3.6.4.13	RNA helicase	IPR001650 (PFAM); IPR005580 (PFAM); IPR011545 (PFAM); IPR012677 (G3DSA:3.30.70.GENE3D); IPR027417 (G3DSA:3.40.50.GENE3D); IPR027417 (G3DSA:3.40.50.GENE3D); mobidb-lite (MOBIDB_LITE); mobidb-lite (MOBIDB_LITE); mobidb-lite (MOBIDB_LITE); PTHR47959 (PANTHER); IPR001650 (PROSITE_PROFILES); IPR014001 (PROSITE_PROFILES); IPR014014 (PROSITE_PROFILES); cd18787 (CDD); cd12252 (CDD); cd00268 (CDD); IPR027…	F:GO:0003676; F:GO:0003724; F:GO:0005524	F:nucleic acid binding; F:RNA helicase activity; F:ATP binding
[INTERPRO, BLASTED, MAPPED, ANNOTATED]	PTOS_000113	tyrosine-protein phosphatase	2	P:GO:0016311; F:GO:0004721	P:dephosphorylation; F:phosphoprotein phosphatase activity	EC:3.1.3	Acting on ester bonds	IPR029021 (G3DSA:3.90.190.GENE3D); IPR026893 (PFAM); PTHR31126 (PANTHER); IPR000387 (PROSITE_PROFILES); cd14529 (CDD); IPR029021 (SUPERFAMILY)	P:GO:0016311; F:GO:0003824; F:GO:0004721; F:GO:0016787; F:GO:0016788; F:GO:0016791; F:GO:0042578	P:dephosphorylation; F:catalytic activity; F:phosphoprotein phosphatase activity; F:hydrolase activity; F:hydrolase activity, acting on ester bonds; F:phosphatase activity; F:phosphoric ester hydrolase activity
[INTERPRO, BLASTED, MAPPED, ANNOTATED]	PTOS_000114	carbohydrate kinase	3	P:GO:0016310; F:GO:0016301; F:GO:0016773	P:phosphorylation; F:kinase activity; F:phosphotransferase activity, alcohol group as acceptor	EC:2.7.1	Transferring phosphorus-containing groups	IPR029056 (G3DSA:3.40.1190.GENE3D); IPR011611 (PFAM); PTHR43085 (PANTHER); cd01167 (CDD); IPR029056 (SUPERFAMILY)	no GO terms	no GO terms
[INTERPRO, BLASTED, MAPPED, ANNOTATED]	PTOS_000115	SIS domain-containing protein	3	P:GO:1901135; F:GO:0019146; F:GO:0097367	P:carbohydrate derivative metabolic process; F:arabinose-5-phosphate isomerase activity; F:carbohydrate derivative binding	EC:5.3.1.13	arabinose-5-phosphate isomerase	IPR001347 (PFAM); G3DSA:3.40.50.10490 (GENE3D); PTHR38418 (PANTHER); IPR001347 (PROSITE_PROFILES); IPR035474 (CDD); IPR046348 (SUPERFAMILY)	P:GO:1901135; F:GO:0097367	P:carbohydrate derivative metabolic process; F:carbohydrate derivative binding
[INTERPRO, BLASTED, MAPPED, ANNOTATED]	PTOS_000116	TIGR00730 family Rossman fold protein	3	P:GO:0009691; F:GO:0016798; C:GO:0005829	P:cytokinin biosynthetic process; F:hydrolase activity, acting on glycosyl bonds; C:cytosol	EC:3	Hydrolases	IPR031100 (PFAM); IPR005269 (TIGRFAM); G3DSA:3.40.50.450 (GENE3D); PTHR31223 (PANTHER); SSF102405 (SUPERFAMILY)	P:GO:0006725; P:GO:0006807; P:GO:0008152; P:GO:0009058; P:GO:0009308; P:GO:0009691; P:GO:0009987; P:GO:0010817; P:GO:0042446; P:GO:0044237; P:GO:0044249; P:GO:0046483; P:GO:0065007; P:GO:0065008; P:GO:0071704; P:GO:1901564; F:GO:0003824; F:GO:0016787; F:GO:0016798; C:GO:0005622; C:GO:0005737; C:GO:0005829; C:GO:0110165	P:cellular aromatic compound metabolic process; P:nitrogen compound metabolic process; P:metabolic process; P:biosynthetic process; P:amine metabolic process; P:cytokinin biosynthetic process; P:cellular process; P:regulation of hormone levels; P:hormone biosynthetic process; P:cellular metabolic process; P:cellular biosynthetic process; P:heterocycle metabolic process; P:biological regulation; P…
[INTERPRO, BLASTED, MAPPED, ANNOTATED]	PTOS_000117	insulinase family protein	3	P:GO:0006508; F:GO:0004222; F:GO:0046872	P:proteolysis; F:metalloendopeptidase activity; F:metal ion binding	EC:3.4.24	Acting on peptide bonds (peptidases)	G3DSA:3.30.830.10 (GENE3D); G3DSA:3.30.830.10 (GENE3D); IPR007863 (PFAM); IPR011765 (PFAM); PTHR11851 (PANTHER); IPR011249 (SUPERFAMILY); IPR011249 (SUPERFAMILY)	F:GO:0046872	F:metal ion binding
[INTERPRO, BLASTED]	PTOS_000118	putative exported protein						no IPS match	no IPS match	no IPS match
[INTERPRO, BLASTED, MAPPED, ANNOTATED]	PTOS_000119	GNAT family N-acetyltransferase	1	F:GO:0016407	F:acetyltransferase activity	EC:2.3.1	Acyltransferases	IPR000182 (PFAM); G3DSA:3.40.630.30 (GENE3D); IPR000182 (PROSITE_PROFILES); cd04301 (CDD); IPR016181 (SUPERFAMILY)	F:GO:0016747	F:acyltransferase activity, transferring groups other than amino-acyl groups
[INTERPRO, BLASTED, MAPPED, ANNOTATED]	PTOS_000120	mannonate dehydratase	3	P:GO:0006064; F:GO:0008198; F:GO:0008927	P:glucuronate catabolic process; F:ferrous iron binding; F:mannonate dehydratase activity	EC:4.2.1.8	mannonate dehydratase	IPR004628 (TIGRFAM); G3DSA:3.20.20.150 (GENE3D); IPR004628 (PFAM); IPR004628 (PIRSF); IPR004628 (PANTHER); IPR004628 (HAMAP); IPR036237 (SUPERFAMILY)	P:GO:0006064; P:GO:0006082; P:GO:0008152; P:GO:0009056; P:GO:0009987; P:GO:0016054; P:GO:0019752; P:GO:0032787; P:GO:0043436; P:GO:0044237; P:GO:0044248; P:GO:0044281; P:GO:0044282; P:GO:0046395; P:GO:0071704; P:GO:0072329; P:GO:1901575; F:GO:0003824; F:GO:0005488; F:GO:0005506; F:GO:0008198; F:GO:0008927; F:GO:0016829; F:GO:0016835; F:GO:0016836; F:GO:0043167; F:GO:0043169; F:GO:0046872; F:GO:00…	P:glucuronate catabolic process; P:organic acid metabolic process; P:metabolic process; P:catabolic process; P:cellular process; P:organic acid catabolic process; P:carboxylic acid metabolic process; P:monocarboxylic acid metabolic process; P:oxoacid metabolic process; P:cellular metabolic process; P:cellular catabolic process; P:small molecule metabolic process; P:small molecule catabolic proces…
[INTERPRO, BLASTED, MAPPED, ANNOTATED]	PTOS_000121	SDR family oxidoreductase	2	F:GO:0016616; F:GO:0051213	F:oxidoreductase activity, acting on the CH-OH group of donors, NAD or NADP as acceptor; F:dioxygenase activity	EC:1	Oxidoreductases	IPR002347 (PRINTS); IPR002347 (PRINTS); G3DSA:3.40.50.720 (GENE3D); PF13561 (PFAM); PTHR42760 (PANTHER); IPR036291 (SUPERFAMILY)	F:GO:0003824; F:GO:0016491; F:GO:0016616	F:catalytic activity; F:oxidoreductase activity; F:oxidoreductase activity, acting on the CH-OH group of donors, NAD or NADP as acceptor
[INTERPRO, BLASTED]	PTOS_000122	WbqC family protein						IPR014985 (PFAM)	no GO terms	no GO terms
[INTERPRO, BLASTED, MAPPED, ANNOTATED]	PTOS_000123	signal peptidase I	5	P:GO:0006465; P:GO:0034641; P:GO:0044260; F:GO:0004252; C:GO:0005886	P:signal peptide processing; P:cellular nitrogen compound metabolic process; P:cellular macromolecule metabolic process; F:serine-type endopeptidase activity; C:plasma membrane	EC:3.4.21	Acting on peptide bonds (peptidases)	IPR000223 (PRINTS); IPR019533 (PFAM); G3DSA:2.10.109.10 (GENE3D); IPR000223 (TIGRFAM); IPR000223 (PANTHER); IPR019533 (CDD); IPR019533 (CDD); IPR036286 (SUPERFAMILY)	P:GO:0006465; P:GO:0006508; P:GO:0006518; P:GO:0006807; P:GO:0008152; P:GO:0009987; P:GO:0010467; P:GO:0016485; P:GO:0019538; P:GO:0019538; P:GO:0034641; P:GO:0043170; P:GO:0043603; P:GO:0044237; P:GO:0044238; P:GO:0044260; P:GO:0051604; P:GO:0071704; P:GO:1901564; F:GO:0003824; F:GO:0004175; F:GO:0004252; F:GO:0008233; F:GO:0008236; F:GO:0016787; F:GO:0017171; F:GO:0140096; C:GO:0005886; C:GO:00…	P:signal peptide processing; P:proteolysis; P:peptide metabolic process; P:nitrogen compound metabolic process; P:metabolic process; P:cellular process; P:gene expression; P:protein processing; P:protein metabolic process; P:protein metabolic process; P:cellular nitrogen compound metabolic process; P:macromolecule metabolic process; P:amide metabolic process; P:cellular metabolic process; P:prima…
[INTERPRO, BLASTED, MAPPED, ANNOTATED]	PTOS_000124	S26 family signal peptidase	5	P:GO:0006465; P:GO:0034641; P:GO:0044260; F:GO:0004252; C:GO:0005886	P:signal peptide processing; P:cellular nitrogen compound metabolic process; P:cellular macromolecule metabolic process; F:serine-type endopeptidase activity; C:plasma membrane	EC:3.4.21	Acting on peptide bonds (peptidases)	IPR000223 (PRINTS); G3DSA:2.10.109.10 (GENE3D); G3DSA:2.10.109.10 (GENE3D); IPR019533 (PFAM); IPR000223 (PANTHER); IPR019533 (CDD); IPR036286 (SUPERFAMILY); IPR036286 (SUPERFAMILY)	P:GO:0006465; P:GO:0006508; P:GO:0006518; P:GO:0006807; P:GO:0008152; P:GO:0009987; P:GO:0010467; P:GO:0016485; P:GO:0019538; P:GO:0019538; P:GO:0034641; P:GO:0043170; P:GO:0043603; P:GO:0044237; P:GO:0044238; P:GO:0044260; P:GO:0051604; P:GO:0071704; P:GO:1901564; F:GO:0003824; F:GO:0004175; F:GO:0004252; F:GO:0008233; F:GO:0008236; F:GO:0016787; F:GO:0017171; F:GO:0140096; C:GO:0005886; C:GO:00…	P:signal peptide processing; P:proteolysis; P:peptide metabolic process; P:nitrogen compound metabolic process; P:metabolic process; P:cellular process; P:gene expression; P:protein processing; P:protein metabolic process; P:protein metabolic process; P:cellular nitrogen compound metabolic process; P:macromolecule metabolic process; P:amide metabolic process; P:cellular metabolic process; P:prima…
[INTERPRO, BLASTED, MAPPED, ANNOTATED]	PTOS_000125	4-hydroxy-tetrahydrodipicolinate reductase	7	P:GO:0009089; P:GO:0019877; F:GO:0008839; F:GO:0016726; F:GO:0050661; F:GO:0051287; C:GO:0005829	P:lysine biosynthetic process via diaminopimelate; P:diaminopimelate biosynthetic process; F:4-hydroxy-tetrahydrodipicolinate reductase; F:oxidoreductase activity, acting on CH or CH2 groups, NAD or NADP as acceptor; F:NADP binding; F:NAD binding; C:cytosol	EC:1.17.1.8; EC:1.3.1	4-hydroxy-tetrahydrodipicolinate reductase; Acting on the CH-CH group of donors	G3DSA:3.30.360.10 (GENE3D); IPR023940 (PIRSF); IPR000846 (PFAM); IPR023940 (TIGRFAM); IPR022663 (PFAM); G3DSA:3.40.50.720 (GENE3D); IPR023940 (PANTHER); IPR023940 (HAMAP); IPR036291 (SUPERFAMILY); SSF55347 (SUPERFAMILY)	P:GO:0006082; P:GO:0008152; P:GO:0009058; P:GO:0009089; P:GO:0009987; P:GO:0016053; P:GO:0019752; P:GO:0043436; P:GO:0044237; P:GO:0044249; P:GO:0044281; P:GO:0044283; P:GO:0046394; P:GO:0071704; P:GO:1901576; F:GO:0003824; F:GO:0008839; F:GO:0016491; F:GO:0016627; F:GO:0016628; C:GO:0005622; C:GO:0005737; C:GO:0005829; C:GO:0110165	P:organic acid metabolic process; P:metabolic process; P:biosynthetic process; P:lysine biosynthetic process via diaminopimelate; P:cellular process; P:organic acid biosynthetic process; P:carboxylic acid metabolic process; P:oxoacid metabolic process; P:cellular metabolic process; P:cellular biosynthetic process; P:small molecule metabolic process; P:small molecule biosynthetic process; P:carbox…
[INTERPRO, BLASTED]	PTOS_000126	DUF2851 family protein						IPR021272 (PFAM)	no GO terms	no GO terms
[INTERPRO, BLASTED]	PTOS_000127	DUF4348 domain-containing protein						G3DSA:3.10.450.410 (GENE3D)	no GO terms	no GO terms
[INTERPRO, BLASTED, MAPPED, ANNOTATED]	PTOS_000128	tRNA-dihydrouridine synthase family protein	4	P:GO:0002943; F:GO:0003723; F:GO:0017150; F:GO:0050660	P:tRNA dihydrouridine synthesis; F:RNA binding; F:tRNA dihydrouridine synthase activity; F:flavin adenine dinucleotide binding	EC:1.3	Acting on the CH-CH group of donors	IPR001269 (PIRSF); IPR035587 (PFAM); IPR013785 (G3DSA:3.20.20.GENE3D); PTHR45846 (PANTHER); IPR035587 (CDD); SSF51395 (SUPERFAMILY)	P:GO:0008033; F:GO:0003676; F:GO:0003723; F:GO:0003824; F:GO:0005488; F:GO:0016491; F:GO:0016627; F:GO:0017150; F:GO:0050660; F:GO:0097159; F:GO:0140098; F:GO:0140640; F:GO:1901363	P:tRNA processing; F:nucleic acid binding; F:RNA binding; F:catalytic activity; F:binding; F:oxidoreductase activity; F:oxidoreductase activity, acting on the CH-CH group of donors; F:tRNA dihydrouridine synthase activity; F:flavin adenine dinucleotide binding; F:organic cyclic compound binding; F:catalytic activity, acting on RNA; F:catalytic activity, acting on a nucleic acid; F:heterocyclic co…
[INTERPRO, BLASTED]	PTOS_000129	putative outer membrane protein						SSF56935 (SUPERFAMILY)	no GO terms	no GO terms
[INTERPRO, BLASTED, MAPPED, ANNOTATED]	PTOS_000130	carbohydrate-binding family 9-like protein	3	P:GO:0016052; F:GO:0004553; F:GO:0030246	P:carbohydrate catabolic process; F:hydrolase activity, hydrolyzing O-glycosyl compounds; F:carbohydrate binding	EC:3.2.1	Glycosylases	G3DSA:2.60.40.1190 (GENE3D); IPR010502 (PFAM); cd09620 (CDD); SSF49344 (SUPERFAMILY)	P:GO:0016052; F:GO:0004553; F:GO:0030246	P:carbohydrate catabolic process; F:hydrolase activity, hydrolyzing O-glycosyl compounds; F:carbohydrate binding
[INTERPRO, BLASTED, MAPPED, ANNOTATED]	PTOS_000131	acyl-ACP--UDP-N-acetylglucosamine O-acyltransferase	2	P:GO:0009245; F:GO:0008780	P:lipid A biosynthetic process; F:acyl-[acyl-carrier-protein]-UDP-N-acetylglucosamine O-acyltransferase activity	EC:2.3.1.129	acyl-[acyl-carrier-protein]--UDP-N-acetylglucosamine O-acyltransferase	IPR010137 (PIRSF); IPR001451 (PFAM); IPR037157 (G3DSA:1.20.1180.GENE3D); G3DSA:2.160.10.10 (GENE3D); IPR029098 (PFAM); IPR010137 (TIGRFAM); IPR010137 (PANTHER); IPR010137 (CDD); IPR011004 (SUPERFAMILY)	P:GO:0008610; F:GO:0008780	P:lipid biosynthetic process; F:acyl-[acyl-carrier-protein]-UDP-N-acetylglucosamine O-acyltransferase activity
[INTERPRO, BLASTED, MAPPED, ANNOTATED]	PTOS_000132	TolC family protein	3	P:GO:0055085; F:GO:0015562; C:GO:0005886	P:transmembrane transport; F:efflux transmembrane transporter activity; C:plasma membrane			G3DSA:2.20.200.10 (GENE3D); G3DSA:1.20.1600.10 (GENE3D); IPR003423 (PFAM); IPR010131 (TIGRFAM); PTHR30203 (PANTHER); PS51257 (PROSITE_PROFILES); SSF56954 (SUPERFAMILY)	P:GO:0055085; F:GO:0015562; F:GO:0022857; C:GO:0016020	P:transmembrane transport; F:efflux transmembrane transporter activity; F:transmembrane transporter activity; C:membrane
[INTERPRO, BLASTED, MAPPED, ANNOTATED]	PTOS_000133	efflux RND transporter permease subunit	6	P:GO:0009636; P:GO:0042908; P:GO:0055085; F:GO:0015562; F:GO:0042910; C:GO:0005886	P:response to toxic substance; P:xenobiotic transport; P:transmembrane transport; F:efflux transmembrane transporter activity; F:xenobiotic transmembrane transporter activity; C:plasma membrane			IPR001036 (PRINTS); IPR027463 (G3DSA:3.30.2090.GENE3D); IPR004764 (TIGRFAM); IPR027463 (G3DSA:3.30.2090.GENE3D); G3DSA:3.30.70.1440 (GENE3D); G3DSA:3.30.70.1320 (GENE3D); G3DSA:1.20.1640.10 (GENE3D); IPR001036 (PFAM); G3DSA:3.30.70.1430 (GENE3D); G3DSA:3.30.70.1430 (GENE3D); G3DSA:1.20.1640.10 (GENE3D); IPR001036 (PANTHER); SSF82693 (SUPERFAMILY); IPR027463 (SUPERFAMILY); SSF82866 (SUPERFAMILY); …	P:GO:0042908; P:GO:0055085; F:GO:0005215; F:GO:0015562; F:GO:0022857; F:GO:0042910; C:GO:0005886; C:GO:0016020; C:GO:0071944; C:GO:0110165	P:xenobiotic transport; P:transmembrane transport; F:transporter activity; F:efflux transmembrane transporter activity; F:transmembrane transporter activity; F:xenobiotic transmembrane transporter activity; C:plasma membrane; C:membrane; C:cell periphery; C:cellular anatomical entity
[INTERPRO, BLASTED, MAPPED, ANNOTATED]	PTOS_000134	efflux transporter, RND family, MFP subunit	5	P:GO:0042221; P:GO:0055085; F:GO:0016779; F:GO:0022857; C:GO:0005886	P:response to chemical; P:transmembrane transport; F:nucleotidyltransferase activity; F:transmembrane transporter activity; C:plasma membrane	EC:2.7.7	Transferring phosphorus-containing groups	G3DSA:2.40.50.100 (GENE3D); G3DSA:1.10.287.470 (GENE3D); G3DSA:2.40.30.170 (GENE3D); G3DSA:2.40.420.20 (GENE3D); IPR032317 (PFAM); IPR006143 (TIGRFAM); PTHR30158 (PANTHER); PS51257 (PROSITE_PROFILES); SSF111369 (SUPERFAMILY)	P:GO:0042221; P:GO:0050896; P:GO:0055085; F:GO:0022857; C:GO:0005886; C:GO:0016020; C:GO:0031224; C:GO:0031226; C:GO:0071944; C:GO:0110165	P:response to chemical; P:response to stimulus; P:transmembrane transport; F:transmembrane transporter activity; C:plasma membrane; C:membrane; C:obsolete intrinsic component of membrane; C:obsolete intrinsic component of plasma membrane; C:cell periphery; C:cellular anatomical entity
[INTERPRO, BLASTED, MAPPED, ANNOTATED]	PTOS_000135	DUF4981 domain-containing protein	4	P:GO:0044275; F:GO:0004565; F:GO:0030246; C:GO:0009341	P:cellular carbohydrate catabolic process; F:beta-galactosidase activity; F:carbohydrate binding; C:beta-galactosidase complex	EC:3.2.1.23	beta-galactosidase	IPR006101 (PRINTS); G3DSA:2.60.120.260 (GENE3D); IPR006102 (PFAM); IPR014718 (G3DSA:2.70.98.GENE3D); IPR006104 (PFAM); IPR006103 (PFAM); IPR004199 (PFAM); G3DSA:3.20.20.80 (GENE3D); IPR032312 (PFAM); IPR013783 (G3DSA:2.60.40.GENE3D); IPR013783 (G3DSA:2.60.40.GENE3D); PTHR46323 (PANTHER); IPR011013 (SUPERFAMILY); IPR036156 (SUPERFAMILY); IPR017853 (SUPERFAMILY); IPR008979 (SUPERFAMILY); IPR036156 …	P:GO:0005975; P:GO:0008152; P:GO:0009056; P:GO:0009987; P:GO:0016052; P:GO:0044237; P:GO:0044238; P:GO:0044248; P:GO:0044262; P:GO:0044275; P:GO:0071704; P:GO:1901575; F:GO:0003824; F:GO:0004553; F:GO:0004565; F:GO:0016787; F:GO:0016798; F:GO:0030246; C:GO:0009341; C:GO:0032991; C:GO:1902494	P:carbohydrate metabolic process; P:metabolic process; P:catabolic process; P:cellular process; P:carbohydrate catabolic process; P:cellular metabolic process; P:primary metabolic process; P:cellular catabolic process; P:cellular carbohydrate metabolic process; P:cellular carbohydrate catabolic process; P:organic substance metabolic process; P:organic substance catabolic process; F:catalytic acti…
[INTERPRO, BLASTED]	PTOS_000136	Ig-like domain-containing protein						IPR032812 (PFAM); mobidb-lite (MOBIDB_LITE); mobidb-lite (MOBIDB_LITE); mobidb-lite (MOBIDB_LITE); mobidb-lite (MOBIDB_LITE)	no GO terms	no GO terms
[INTERPRO, BLASTED]	PTOS_000137	DUF3108 domain-containing protein						IPR021457 (PFAM)	no GO terms	no GO terms
[INTERPRO, BLASTED, MAPPED, ANNOTATED]	PTOS_000138	hotdog fold thioesterase	1	F:GO:0016289	F:CoA hydrolase activity	EC:3.1.2	Acting on ester bonds	IPR006683 (PFAM); G3DSA:3.10.129.10 (GENE3D); IPR003736 (TIGRFAM); PTHR42856 (PANTHER); cd03443 (CDD); IPR029069 (SUPERFAMILY)	F:GO:0003824; F:GO:0016787; F:GO:0016788; F:GO:0016790	F:catalytic activity; F:hydrolase activity; F:hydrolase activity, acting on ester bonds; F:thiolester hydrolase activity
[INTERPRO, BLASTED, MAPPED, ANNOTATED]	PTOS_000139	cysteine--tRNA ligase	6	P:GO:0006414; P:GO:0006423; F:GO:0004817; F:GO:0005524; F:GO:0008270; C:GO:0005829	P:translational elongation; P:cysteinyl-tRNA aminoacylation; F:cysteine-tRNA ligase activity; F:ATP binding; F:zinc ion binding; C:cytosol	EC:6.1.1.16	cysteine--tRNA ligase	IPR024909 (PRINTS); G3DSA:1.20.120.1910 (GENE3D); IPR015803 (TIGRFAM); IPR032678 (PFAM); IPR015273 (PFAM); IPR014729 (G3DSA:3.40.50.GENE3D); IPR024909 (PANTHER); IPR015803 (HAMAP); IPR032678 (CDD); SSF52374 (SUPERFAMILY); IPR009080 (SUPERFAMILY)	P:GO:0006082; P:GO:0006139; P:GO:0006399; P:GO:0006412; P:GO:0006414; P:GO:0006418; P:GO:0006423; P:GO:0006518; P:GO:0006520; P:GO:0006725; P:GO:0006807; P:GO:0008152; P:GO:0009058; P:GO:0009059; P:GO:0009987; P:GO:0010467; P:GO:0016070; P:GO:0019538; P:GO:0019538; P:GO:0019752; P:GO:0034641; P:GO:0034645; P:GO:0034660; P:GO:0043043; P:GO:0043170; P:GO:0043436; P:GO:0043603; P:GO:0043604; P:GO:00…	P:organic acid metabolic process; P:nucleobase-containing compound metabolic process; P:tRNA metabolic process; P:translation; P:translational elongation; P:tRNA aminoacylation for protein translation; P:cysteinyl-tRNA aminoacylation; P:peptide metabolic process; P:amino acid metabolic process; P:cellular aromatic compound metabolic process; P:nitrogen compound metabolic process; P:metabolic proc…
[INTERPRO, BLASTED, MAPPED, ANNOTATED]	PTOS_000140	Cof-type HAD-IIB family hydrolase	3	F:GO:0000287; F:GO:0016791; C:GO:0005829	F:magnesium ion binding; F:phosphatase activity; C:cytosol	EC:3.1.3	Acting on ester bonds	IPR023214 (G3DSA:3.40.50.GENE3D); IPR006379 (TIGRFAM); G3DSA:3.30.1240.10 (GENE3D); IPR000150 (TIGRFAM); PF08282 (PFAM); SFLDG01144 (SFLD); SFLDS00003 (SFLD); PTHR10000 (PANTHER); cd07516 (CDD); IPR036412 (SUPERFAMILY)	F:GO:0000287; F:GO:0003824; F:GO:0005488; F:GO:0016787; F:GO:0016788; F:GO:0016791; F:GO:0042578; F:GO:0043167; F:GO:0043169; F:GO:0046872; C:GO:0005622; C:GO:0005737; C:GO:0005829; C:GO:0110165	F:magnesium ion binding; F:catalytic activity; F:binding; F:hydrolase activity; F:hydrolase activity, acting on ester bonds; F:phosphatase activity; F:phosphoric ester hydrolase activity; F:ion binding; F:cation binding; F:metal ion binding; C:intracellular anatomical structure; C:cytoplasm; C:cytosol; C:cellular anatomical entity
[INTERPRO, BLASTED, MAPPED, ANNOTATED]	PTOS_000141	response regulator transcription factor	7	P:GO:0000160; P:GO:0006355; F:GO:0000976; F:GO:0001216; F:GO:0060089; C:GO:0005829; C:GO:0032993	P:phosphorelay signal transduction system; P:regulation of DNA-templated transcription; F:transcription cis-regulatory region binding; F:DNA-binding transcription activator activity; F:molecular transducer activity; C:cytosol; C:protein-DNA complex			IPR001789 (PFAM); IPR036388 (G3DSA:1.10.10.GENE3D); IPR001867 (PFAM); G3DSA:3.40.50.2300 (GENE3D); IPR039420 (PANTHER); IPR001867 (PROSITE_PROFILES); IPR001789 (PROSITE_PROFILES); IPR001867 (CDD); cd00156 (CDD); IPR011006 (SUPERFAMILY); IPR016032 (SUPERFAMILY)	P:GO:0000160; P:GO:0006355; F:GO:0000976; F:GO:0001067; F:GO:0001216; F:GO:0003676; F:GO:0003677; F:GO:0003690; F:GO:0003700; F:GO:0005488; F:GO:0043565; F:GO:0060089; F:GO:0097159; F:GO:0140110; F:GO:1901363; F:GO:1990837; C:GO:0005622; C:GO:0005737; C:GO:0005829; C:GO:0032991; C:GO:0032993; C:GO:0110165	P:phosphorelay signal transduction system; P:regulation of DNA-templated transcription; F:transcription cis-regulatory region binding; F:transcription regulatory region nucleic acid binding; F:DNA-binding transcription activator activity; F:nucleic acid binding; F:DNA binding; F:double-stranded DNA binding; F:DNA-binding transcription factor activity; F:binding; F:sequence-specific DNA binding; F…
[INTERPRO, BLASTED, MAPPED, ANNOTATED]	PTOS_000142	HAMP domain-containing histidine kinase	4	P:GO:0000160; P:GO:0018106; F:GO:0000155; C:GO:0016020	P:phosphorelay signal transduction system; P:peptidyl-histidine phosphorylation; F:phosphorelay sensor kinase activity; C:membrane	EC:2.7.3; EC:2.7.13.3	Transferring phosphorus-containing groups; histidine kinase	IPR004358 (PRINTS); G3DSA:1.10.287.130 (GENE3D); IPR003594 (PFAM); IPR036890 (G3DSA:3.30.565.GENE3D); PTHR43711 (PANTHER); IPR005467 (PROSITE_PROFILES); cd00075 (CDD); IPR003661 (CDD); IPR036890 (SUPERFAMILY); IPR036097 (SUPERFAMILY)	P:GO:0007165; P:GO:0016310; F:GO:0000155; F:GO:0016772	P:signal transduction; P:phosphorylation; F:phosphorelay sensor kinase activity; F:transferase activity, transferring phosphorus-containing groups
[INTERPRO, BLASTED]	PTOS_000143	hypothetical protein						no IPS match	no IPS match	no IPS match
[INTERPRO, BLASTED, ANNOTATED]	PTOS_000144	kelch motif family protein	1	F:GO:0005515	F:protein binding			IPR006652 (PFAM); IPR015915 (G3DSA:2.120.10.GENE3D); IPR015915 (G3DSA:2.120.10.GENE3D); PTHR24412 (PANTHER); IPR015915 (SUPERFAMILY); IPR015915 (SUPERFAMILY); IPR008969 (SUPERFAMILY)	F:GO:0005515	F:protein binding
[INTERPRO, BLASTED, MAPPED, ANNOTATED]	PTOS_000145	response regulator transcription factor	7	P:GO:0000160; P:GO:0006355; F:GO:0000976; F:GO:0001216; F:GO:0060089; C:GO:0005829; C:GO:0032993	P:phosphorelay signal transduction system; P:regulation of DNA-templated transcription; F:transcription cis-regulatory region binding; F:DNA-binding transcription activator activity; F:molecular transducer activity; C:cytosol; C:protein-DNA complex			G3DSA:6.10.250.690 (GENE3D); IPR001867 (PFAM); IPR036388 (G3DSA:1.10.10.GENE3D); IPR001789 (PFAM); G3DSA:3.40.50.2300 (GENE3D); IPR039420 (PANTHER); IPR001867 (PROSITE_PROFILES); IPR001789 (PROSITE_PROFILES); IPR001867 (CDD); cd17574 (CDD); IPR011006 (SUPERFAMILY); IPR016032 (SUPERFAMILY)	P:GO:0000160; P:GO:0006355; F:GO:0000976; F:GO:0001067; F:GO:0001216; F:GO:0003676; F:GO:0003677; F:GO:0003690; F:GO:0003700; F:GO:0005488; F:GO:0043565; F:GO:0060089; F:GO:0097159; F:GO:0140110; F:GO:1901363; F:GO:1990837; C:GO:0005622; C:GO:0005737; C:GO:0005829; C:GO:0032991; C:GO:0032993; C:GO:0110165	P:phosphorelay signal transduction system; P:regulation of DNA-templated transcription; F:transcription cis-regulatory region binding; F:transcription regulatory region nucleic acid binding; F:DNA-binding transcription activator activity; F:nucleic acid binding; F:DNA binding; F:double-stranded DNA binding; F:DNA-binding transcription factor activity; F:binding; F:sequence-specific DNA binding; F…
[INTERPRO, BLASTED, MAPPED, ANNOTATED]	PTOS_000146	HAMP domain-containing histidine kinase	4	P:GO:0000160; P:GO:0018106; F:GO:0000155; C:GO:0005886	P:phosphorelay signal transduction system; P:peptidyl-histidine phosphorylation; F:phosphorelay sensor kinase activity; C:plasma membrane	EC:2.7.3; EC:2.7.13.3	Transferring phosphorus-containing groups; histidine kinase	IPR004358 (PRINTS); IPR036890 (G3DSA:3.30.565.GENE3D); IPR003594 (PFAM); IPR003661 (PFAM); IPR003660 (PFAM); G3DSA:6.10.340.10 (GENE3D); G3DSA:1.10.287.130 (GENE3D); PTHR45436 (PANTHER); IPR005467 (PROSITE_PROFILES); IPR003660 (PROSITE_PROFILES); IPR003661 (CDD); cd00075 (CDD); cd06225 (CDD); IPR036890 (SUPERFAMILY); SSF158472 (SUPERFAMILY); IPR036097 (SUPERFAMILY)	P:GO:0007154; P:GO:0007165; P:GO:0009987; P:GO:0016310; P:GO:0023052; P:GO:0035556; P:GO:0050789; P:GO:0050794; P:GO:0050896; P:GO:0051716; P:GO:0065007; F:GO:0000155; F:GO:0016772; C:GO:0005886; C:GO:0016020; C:GO:0071944; C:GO:0110165	P:cell communication; P:signal transduction; P:cellular process; P:phosphorylation; P:signaling; P:intracellular signal transduction; P:regulation of biological process; P:regulation of cellular process; P:response to stimulus; P:cellular response to stimulus; P:biological regulation; F:phosphorelay sensor kinase activity; F:transferase activity, transferring phosphorus-containing groups; C:plasm…
[INTERPRO, BLASTED, MAPPED, ANNOTATED]	PTOS_000147	magnesium-translocating P-type ATPase	5	P:GO:1903830; F:GO:0005524; F:GO:0015444; F:GO:0016887; C:GO:0005886	P:magnesium ion transmembrane transport; F:ATP binding; F:P-type magnesium transporter activity; F:ATP hydrolysis activity; C:plasma membrane	EC:7.2.2.14; EC:3.6.1.15	P-type Mg(2+) transporter; nucleoside-triphosphate phosphatase	IPR006415 (PRINTS); G3DSA:1.20.1110.10 (GENE3D); G3DSA:2.70.150.10 (GENE3D); IPR004014 (PFAM); IPR001757 (TIGRFAM); IPR023299 (G3DSA:3.40.1110.GENE3D); PF00122 (PFAM); IPR006415 (TIGRFAM); IPR023214 (G3DSA:3.40.50.GENE3D); PF00702 (PFAM); IPR006068 (PFAM); SFLDS00003 (SFLD); IPR044492 (SFLD); PTHR42861 (PANTHER); IPR006415 (CDD); IPR023298 (SUPERFAMILY); IPR008250 (SUPERFAMILY); IPR023299 (SUPERF…	P:GO:0006810; P:GO:0006811; P:GO:0009987; P:GO:0015693; P:GO:0034220; P:GO:0051179; P:GO:0051234; P:GO:0055085; F:GO:0000166; F:GO:0003824; F:GO:0005215; F:GO:0005524; F:GO:0015075; F:GO:0015444; F:GO:0016462; F:GO:0016787; F:GO:0016817; F:GO:0016818; F:GO:0016887; F:GO:0017111; F:GO:0022804; F:GO:0022853; F:GO:0022857; F:GO:0140657; C:GO:0016020; C:GO:0016020; C:GO:0031224; C:GO:0110165	P:transport; P:monoatomic ion transport; P:cellular process; P:magnesium ion transport; P:monoatomic ion transmembrane transport; P:localization; P:establishment of localization; P:transmembrane transport; F:nucleotide binding; F:catalytic activity; F:transporter activity; F:ATP binding; F:monoatomic ion transmembrane transporter activity; F:P-type magnesium transporter activity; F:pyrophosphatas…
[INTERPRO, BLASTED]	PTOS_000148	carbohydrate-selective porin, OprB family						IPR038673 (G3DSA:2.40.160.GENE3D)	no GO terms	no GO terms
[INTERPRO, BLASTED]	PTOS_000149	putative lipoprotein						PS51257 (PROSITE_PROFILES)	no GO terms	no GO terms
[INTERPRO, BLASTED, MAPPED, ANNOTATED]	PTOS_000150	DEAD/DEAH box helicase	8	P:GO:0006338; F:GO:0003677; F:GO:0004386; F:GO:0005524; F:GO:0016887; F:GO:0140658; C:GO:0005634; C:GO:0016020	P:chromatin remodeling; F:DNA binding; F:helicase activity; F:ATP binding; F:ATP hydrolysis activity; F:ATP-dependent chromatin remodeler activity; C:nucleus; C:membrane			IPR027417 (G3DSA:3.40.50.GENE3D); IPR001650 (PFAM); IPR000330 (PFAM); IPR038718 (G3DSA:3.40.50.GENE3D); IPR038718 (G3DSA:3.40.50.GENE3D); PTHR10799 (PANTHER); IPR014001 (PROSITE_PROFILES); IPR001650 (PROSITE_PROFILES); cd18793 (CDD); IPR027417 (SUPERFAMILY); IPR027417 (SUPERFAMILY)	F:GO:0003676; F:GO:0003677; F:GO:0003824; F:GO:0005488; F:GO:0005524; F:GO:0008094; F:GO:0016462; F:GO:0016787; F:GO:0016817; F:GO:0016818; F:GO:0016887; F:GO:0017111; F:GO:0097159; F:GO:0140097; F:GO:0140640; F:GO:0140657; F:GO:0140658; F:GO:1901363; C:GO:0005622; C:GO:0005634; C:GO:0016020; C:GO:0043226; C:GO:0043227; C:GO:0043229; C:GO:0043231; C:GO:0110165	F:nucleic acid binding; F:DNA binding; F:catalytic activity; F:binding; F:ATP binding; F:ATP-dependent activity, acting on DNA; F:pyrophosphatase activity; F:hydrolase activity; F:hydrolase activity, acting on acid anhydrides; F:hydrolase activity, acting on acid anhydrides, in phosphorus-containing anhydrides; F:ATP hydrolysis activity; F:ribonucleoside triphosphate phosphatase activity; F:organ…
[INTERPRO, BLASTED, MAPPED, ANNOTATED]	PTOS_000151	tRNA 2-thiouridine(34) synthase MnmA	7	P:GO:0002098; P:GO:0032259; F:GO:0000049; F:GO:0005524; F:GO:0008168; F:GO:0016783; C:GO:0005737	P:tRNA wobble uridine modification; P:methylation; F:tRNA binding; F:ATP binding; F:methyltransferase activity; F:sulfurtransferase activity; C:cytoplasm	EC:2.8.1; EC:2.1.1	Transferring sulfur-containing groups; Transferring one-carbon groups	IPR046885 (PFAM); IPR014729 (G3DSA:3.40.50.GENE3D); PF03054 (PFAM); IPR004506 (TIGRFAM); IPR046884 (PFAM); IPR023382 (G3DSA:2.30.30.GENE3D); G3DSA:2.40.30.10 (GENE3D); PTHR11933 (PANTHER); IPR004506 (HAMAP); IPR001763 (PROSITE_PROFILES); IPR004506 (CDD); SSF52402 (SUPERFAMILY)	P:GO:0002098; P:GO:0006139; P:GO:0006396; P:GO:0006399; P:GO:0006400; P:GO:0006725; P:GO:0006807; P:GO:0008033; P:GO:0008152; P:GO:0009451; P:GO:0009987; P:GO:0010467; P:GO:0016070; P:GO:0034470; P:GO:0034641; P:GO:0034660; P:GO:0043170; P:GO:0043412; P:GO:0044237; P:GO:0044238; P:GO:0046483; P:GO:0071704; P:GO:0090304; P:GO:1901360; F:GO:0016740; F:GO:0016783	P:tRNA wobble uridine modification; P:nucleobase-containing compound metabolic process; P:RNA processing; P:tRNA metabolic process; P:tRNA modification; P:cellular aromatic compound metabolic process; P:nitrogen compound metabolic process; P:tRNA processing; P:metabolic process; P:RNA modification; P:cellular process; P:gene expression; P:RNA metabolic process; P:ncRNA processing; P:cellular nitr…
[INTERPRO, BLASTED, ANNOTATED]	PTOS_000152	GH3 auxin-responsive promoter family protein	2	F:GO:0016874; C:GO:0005737	F:ligase activity; C:cytoplasm			IPR004993 (PFAM); IPR004993 (PANTHER)	F:GO:0003824; F:GO:0016874; C:GO:0005622; C:GO:0005737; C:GO:0110165	F:catalytic activity; F:ligase activity; C:intracellular anatomical structure; C:cytoplasm; C:cellular anatomical entity
[INTERPRO, BLASTED, MAPPED, ANNOTATED]	PTOS_000153	6-phosphofructokinase	17	P:GO:0006002; P:GO:0030388; P:GO:0046835; P:GO:0061621; F:GO:0003872; F:GO:0004332; F:GO:0005524; F:GO:0016208; F:GO:0016491; F:GO:0016836; F:GO:0016866; F:GO:0042802; F:GO:0046872; F:GO:0047334; F:GO:0048029; F:GO:0070095; C:GO:0005945	P:fructose 6-phosphate metabolic process; P:fructose 1,6-bisphosphate metabolic process; P:carbohydrate phosphorylation; P:canonical glycolysis; F:6-phosphofructokinase activity; F:fructose-bisphosphate aldolase activity; F:ATP binding; F:AMP binding; F:oxidoreductase activity; F:hydro-lyase activity; F:intramolecular transferase activity; F:identical protein binding; F:metal ion binding; F:dipho…	EC:2.7.1.90; EC:2.7.1.11	diphosphate--fructose-6-phosphate 1-phosphotransferase; 6-phosphofructokinase	IPR022953 (PRINTS); G3DSA:3.40.50.450 (GENE3D); IPR035966 (G3DSA:3.40.50.GENE3D); IPR012003 (PIRSF); IPR000023 (PFAM); PTHR13697 (PANTHER); IPR012829 (HAMAP); IPR035966 (SUPERFAMILY)	P:GO:0005975; P:GO:0005996; P:GO:0006002; P:GO:0006006; P:GO:0006082; P:GO:0006091; P:GO:0006096; P:GO:0006139; P:GO:0006163; P:GO:0006165; P:GO:0006725; P:GO:0006753; P:GO:0006757; P:GO:0006793; P:GO:0006796; P:GO:0006807; P:GO:0008152; P:GO:0009056; P:GO:0009117; P:GO:0009132; P:GO:0009135; P:GO:0009150; P:GO:0009179; P:GO:0009185; P:GO:0009259; P:GO:0009987; P:GO:0016052; P:GO:0016310; P:GO:00…	P:carbohydrate metabolic process; P:monosaccharide metabolic process; P:fructose 6-phosphate metabolic process; P:glucose metabolic process; P:organic acid metabolic process; P:generation of precursor metabolites and energy; P:glycolytic process; P:nucleobase-containing compound metabolic process; P:purine nucleotide metabolic process; P:nucleoside diphosphate phosphorylation; P:cellular aromatic…
[INTERPRO, BLASTED, MAPPED, ANNOTATED]	PTOS_000154	ribonuclease III	10	P:GO:0006364; P:GO:0006397; P:GO:0008033; P:GO:0010468; P:GO:0090502; F:GO:0003725; F:GO:0004525; F:GO:0019843; F:GO:0046872; C:GO:0005737	P:rRNA processing; P:mRNA processing; P:tRNA processing; P:regulation of gene expression; P:RNA phosphodiester bond hydrolysis, endonucleolytic; F:double-stranded RNA binding; F:ribonuclease III activity; F:rRNA binding; F:metal ion binding; C:cytoplasm	EC:3.1.30; EC:3.1.26.3	Acting on ester bonds; ribonuclease III	IPR014720 (PFAM); IPR036389 (G3DSA:1.10.1520.GENE3D); G3DSA:3.30.160.20 (GENE3D); IPR000999 (PFAM); IPR011907 (TIGRFAM); mobidb-lite (MOBIDB_LITE); IPR011907 (PANTHER); IPR014720 (PROSITE_PROFILES); IPR000999 (PROSITE_PROFILES); IPR011907 (HAMAP); IPR000999 (CDD); cd10845 (CDD); IPR036389 (SUPERFAMILY); SSF54768 (SUPERFAMILY)	P:GO:0006139; P:GO:0006364; P:GO:0006396; P:GO:0006725; P:GO:0006807; P:GO:0008152; P:GO:0009987; P:GO:0010467; P:GO:0010468; P:GO:0016070; P:GO:0019222; P:GO:0034641; P:GO:0043170; P:GO:0044237; P:GO:0044238; P:GO:0046483; P:GO:0050789; P:GO:0060255; P:GO:0065007; P:GO:0071704; P:GO:0090304; P:GO:1901360; F:GO:0003676; F:GO:0003723; F:GO:0003725; F:GO:0003824; F:GO:0004518; F:GO:0004519; F:GO:00…	P:nucleobase-containing compound metabolic process; P:rRNA processing; P:RNA processing; P:cellular aromatic compound metabolic process; P:nitrogen compound metabolic process; P:metabolic process; P:cellular process; P:gene expression; P:regulation of gene expression; P:RNA metabolic process; P:regulation of metabolic process; P:cellular nitrogen compound metabolic process; P:macromolecule metabo…
[INTERPRO, BLASTED, MAPPED, ANNOTATED]	PTOS_000155	beta-ketoacyl-ACP synthase II	3	P:GO:0006633; F:GO:0004315; C:GO:0005829	P:fatty acid biosynthetic process; F:3-oxoacyl-[acyl-carrier-protein] synthase activity; C:cytosol	EC:2.3.1.41; EC:2.3.1.85	beta-ketoacyl-[acyl-carrier-protein] synthase I; fatty-acid synthase system	IPR014031 (PFAM); IPR017568 (TIGRFAM); IPR016039 (G3DSA:3.40.47.GENE3D); IPR017568 (PIRSF); IPR014030 (PFAM); IPR000794 (PANTHER); IPR000794 (CDD); IPR016039 (SUPERFAMILY); IPR016039 (SUPERFAMILY)	P:GO:0006082; P:GO:0006629; P:GO:0006631; P:GO:0006633; P:GO:0008152; P:GO:0008610; P:GO:0009058; P:GO:0009987; P:GO:0016053; P:GO:0019752; P:GO:0032787; P:GO:0043436; P:GO:0044237; P:GO:0044238; P:GO:0044249; P:GO:0044255; P:GO:0044281; P:GO:0044283; P:GO:0046394; P:GO:0071704; P:GO:0072330; P:GO:1901576; F:GO:0003824; F:GO:0016740; F:GO:0016746; F:GO:0016747; C:GO:0005622; C:GO:0005737; C:GO:00…	P:organic acid metabolic process; P:lipid metabolic process; P:fatty acid metabolic process; P:fatty acid biosynthetic process; P:metabolic process; P:lipid biosynthetic process; P:biosynthetic process; P:cellular process; P:organic acid biosynthetic process; P:carboxylic acid metabolic process; P:monocarboxylic acid metabolic process; P:oxoacid metabolic process; P:cellular metabolic process; P:…
[INTERPRO, BLASTED, MAPPED, ANNOTATED]	PTOS_000156	acyl carrier protein	6	P:GO:0006633; P:GO:0009245; F:GO:0000035; F:GO:0000036; F:GO:0031177; C:GO:0005829	P:fatty acid biosynthetic process; P:lipid A biosynthetic process; F:acyl binding; F:acyl carrier activity; F:phosphopantetheine binding; C:cytosol			IPR009081 (PFAM); IPR036736 (G3DSA:1.10.1200.GENE3D); IPR003231 (TIGRFAM); IPR003231 (PANTHER); IPR009081 (PROSITE_PROFILES); IPR003231 (HAMAP); IPR036736 (SUPERFAMILY)	P:GO:0005975; P:GO:0006629; P:GO:0006633; P:GO:0006643; P:GO:0006644; P:GO:0006664; P:GO:0006793; P:GO:0006796; P:GO:0008152; P:GO:0008610; P:GO:0008654; P:GO:0009058; P:GO:0009247; P:GO:0009312; P:GO:0009987; P:GO:0016051; P:GO:0019637; P:GO:0044237; P:GO:0044238; P:GO:0044249; P:GO:0044255; P:GO:0046467; P:GO:0071704; P:GO:0090407; P:GO:1901135; P:GO:1901137; P:GO:1901576; P:GO:1903509; F:GO:00…	P:carbohydrate metabolic process; P:lipid metabolic process; P:fatty acid biosynthetic process; P:membrane lipid metabolic process; P:phospholipid metabolic process; P:glycolipid metabolic process; P:phosphorus metabolic process; P:phosphate-containing compound metabolic process; P:metabolic process; P:lipid biosynthetic process; P:phospholipid biosynthetic process; P:biosynthetic process; P:glyc…
[INTERPRO, BLASTED, MAPPED, ANNOTATED]	PTOS_000157	phosphoribosylglycinamide formyltransferase	3	P:GO:0006189; F:GO:0004644; C:GO:0005829	P:'de novo' IMP biosynthetic process; F:phosphoribosylglycinamide formyltransferase activity; C:cytosol	EC:2.1.2.2	phosphoribosylglycinamide formyltransferase 1	IPR002376 (PFAM); G3DSA:3.40.50.170 (GENE3D); IPR004607 (TIGRFAM); PTHR43369 (PANTHER); IPR004607 (HAMAP); IPR004607 (CDD); IPR036477 (SUPERFAMILY)	P:GO:0006139; P:GO:0006163; P:GO:0006164; P:GO:0006188; P:GO:0006189; P:GO:0006725; P:GO:0006753; P:GO:0006793; P:GO:0006796; P:GO:0006807; P:GO:0008152; P:GO:0009058; P:GO:0009117; P:GO:0009123; P:GO:0009126; P:GO:0009150; P:GO:0009152; P:GO:0009161; P:GO:0009165; P:GO:0009167; P:GO:0009259; P:GO:0009260; P:GO:0009987; P:GO:0018130; P:GO:0019438; P:GO:0019637; P:GO:0019693; P:GO:0034641; P:GO:00…	P:nucleobase-containing compound metabolic process; P:purine nucleotide metabolic process; P:purine nucleotide biosynthetic process; P:IMP biosynthetic process; P:'de novo' IMP biosynthetic process; P:cellular aromatic compound metabolic process; P:nucleoside phosphate metabolic process; P:phosphorus metabolic process; P:phosphate-containing compound metabolic process; P:nitrogen compound metabol…
[INTERPRO, BLASTED, MAPPED, ANNOTATED]	PTOS_000158	4-phosphoerythronate dehydrogenase PdxB	5	P:GO:0008615; F:GO:0033711; F:GO:0046983; F:GO:0051287; C:GO:0005829	P:pyridoxine biosynthetic process; F:4-phosphoerythronate dehydrogenase activity; F:protein dimerization activity; F:NAD binding; C:cytosol	EC:1.1.1.290	4-phosphoerythronate dehydrogenase	IPR024531 (PFAM); IPR006140 (PFAM); G3DSA:3.40.50.720 (GENE3D); G3DSA:3.40.50.720 (GENE3D); IPR038251 (G3DSA:3.30.1370.GENE3D); IPR006139 (PFAM); PTHR10996 (PANTHER); IPR020921 (HAMAP); IPR020921 (CDD); SSF52283 (SUPERFAMILY); IPR036291 (SUPERFAMILY)	P:GO:0008615; F:GO:0003824; F:GO:0016491; F:GO:0016616; F:GO:0033711; F:GO:0046983; F:GO:0051287; C:GO:0005622; C:GO:0005737; C:GO:0005829; C:GO:0110165	P:pyridoxine biosynthetic process; F:catalytic activity; F:oxidoreductase activity; F:oxidoreductase activity, acting on the CH-OH group of donors, NAD or NADP as acceptor; F:4-phosphoerythronate dehydrogenase activity; F:protein dimerization activity; F:NAD binding; C:intracellular anatomical structure; C:cytoplasm; C:cytosol; C:cellular anatomical entity
[INTERPRO, BLASTED, MAPPED, ANNOTATED]	PTOS_000159	glycosyltransferase family 2 protein	1	F:GO:0016740	F:transferase activity	EC:2	Transferases	IPR029044 (G3DSA:3.90.550.GENE3D); cd00761 (CDD); IPR029044 (SUPERFAMILY)	no GO terms	no GO terms
[INTERPRO, BLASTED, MAPPED, ANNOTATED]	PTOS_000160	phosphotransferase	2	P:GO:0006468; F:GO:0004672	P:protein phosphorylation; F:protein kinase activity	EC:2.7.1	Transferring phosphorus-containing groups	G3DSA:1.10.510.10 (GENE3D); PF06293 (PFAM); IPR011009 (SUPERFAMILY)	no GO terms	no GO terms
[INTERPRO, BLASTED, MAPPED, ANNOTATED]	PTOS_000161	glycosyltransferase family 8 protein	1	F:GO:0016757	F:glycosyltransferase activity	EC:2.4	Glycosyltransferases	IPR002495 (PFAM); IPR029044 (G3DSA:3.90.550.GENE3D); PTHR13778 (PANTHER); cd04194 (CDD); IPR029044 (SUPERFAMILY)	F:GO:0016757	F:glycosyltransferase activity
[INTERPRO, BLASTED, MAPPED, ANNOTATED]	PTOS_000162	lipopolysaccharide biosynthesis protein	1	F:GO:0016740	F:transferase activity	EC:2	Transferases	IPR006598 (PFAM); PTHR12203 (PANTHER)	no GO terms	no GO terms
[INTERPRO, BLASTED, MAPPED, ANNOTATED]	PTOS_000163	glycosyltransferase family 2 protein	1	F:GO:0016757	F:glycosyltransferase activity	EC:2.4	Glycosyltransferases	IPR027791 (PFAM); IPR029044 (G3DSA:3.90.550.GENE3D); IPR001173 (PFAM); PTHR43685 (PANTHER); cd06420 (CDD); IPR029044 (SUPERFAMILY)	no GO terms	no GO terms
[INTERPRO, BLASTED, MAPPED, ANNOTATED]	PTOS_000164	glycosyl transferase 2 family protein	1	F:GO:0016757	F:glycosyltransferase activity	EC:2.4	Glycosyltransferases	IPR029044 (G3DSA:3.90.550.GENE3D); IPR001173 (PFAM); PTHR22916 (PANTHER); cd00761 (CDD); IPR029044 (SUPERFAMILY)	no GO terms	no GO terms
[INTERPRO, BLASTED, MAPPED, ANNOTATED]	PTOS_000165	ABC transporter family protein	6	P:GO:0055085; F:GO:0005319; F:GO:0005524; F:GO:0016887; F:GO:0140359; C:GO:0016020	P:transmembrane transport; F:lipid transporter activity; F:ATP binding; F:ATP hydrolysis activity; F:ABC-type transporter activity; C:membrane	EC:3; EC:7	Hydrolases; Translocases	IPR027417 (G3DSA:3.40.50.GENE3D); IPR003439 (PFAM); IPR036640 (G3DSA:1.20.1560.GENE3D); IPR011527 (PFAM); IPR039421 (PANTHER); IPR003439 (PROSITE_PROFILES); IPR011527 (PROSITE_PROFILES); cd18552 (CDD); cd03251 (CDD); IPR036640 (SUPERFAMILY); IPR027417 (SUPERFAMILY)	P:GO:0006810; P:GO:0009987; P:GO:0051179; P:GO:0051234; P:GO:0055085; F:GO:0003824; F:GO:0005215; F:GO:0005319; F:GO:0005524; F:GO:0016462; F:GO:0016787; F:GO:0016817; F:GO:0016818; F:GO:0016887; F:GO:0017111; F:GO:0022804; F:GO:0022857; F:GO:0140359; F:GO:0140657; C:GO:0016020	P:transport; P:cellular process; P:localization; P:establishment of localization; P:transmembrane transport; F:catalytic activity; F:transporter activity; F:lipid transporter activity; F:ATP binding; F:pyrophosphatase activity; F:hydrolase activity; F:hydrolase activity, acting on acid anhydrides; F:hydrolase activity, acting on acid anhydrides, in phosphorus-containing anhydrides; F:ATP hydrolys…
[INTERPRO, BLASTED]	PTOS_000166	putative exported protein						no IPS match	no IPS match	no IPS match
[INTERPRO, BLASTED, MAPPED, ANNOTATED]	PTOS_000167	ribonuclease H family protein	5	P:GO:0090502; F:GO:0003676; F:GO:0004523; F:GO:0046872; C:GO:0005737	P:RNA phosphodiester bond hydrolysis, endonucleolytic; F:nucleic acid binding; F:RNA-DNA hybrid ribonuclease activity; F:metal ion binding; C:cytoplasm	EC:3.1.30; EC:3.1.26.4	Acting on ester bonds; ribonuclease H	IPR011320 (PFAM); IPR002156 (PFAM); IPR037056 (G3DSA:3.40.970.GENE3D); IPR036397 (G3DSA:3.30.420.GENE3D); IPR017290 (PIRSF); IPR002156 (PROSITE_PROFILES); IPR009027 (SUPERFAMILY); IPR012337 (SUPERFAMILY)	F:GO:0003676; F:GO:0004523	F:nucleic acid binding; F:RNA-DNA hybrid ribonuclease activity
[INTERPRO, BLASTED, MAPPED, ANNOTATED]	PTOS_000168	nitroreductase family protein	2	P:GO:0034599; F:GO:0016657	P:cellular response to oxidative stress; F:oxidoreductase activity, acting on NAD(P)H, nitrogenous group as acceptor	EC:1.6.6	Acting on NADH or NADPH	IPR000415 (G3DSA:3.40.109.GENE3D); IPR029479 (PFAM); IPR033877 (PANTHER); IPR033877 (CDD); IPR000415 (SUPERFAMILY)	P:GO:0034599; F:GO:0003824; F:GO:0016491; F:GO:0016651; F:GO:0016657	P:cellular response to oxidative stress; F:catalytic activity; F:oxidoreductase activity; F:oxidoreductase activity, acting on NAD(P)H; F:oxidoreductase activity, acting on NAD(P)H, nitrogenous group as acceptor
[INTERPRO, BLASTED, MAPPED, ANNOTATED]	PTOS_000169	shikimate kinase	8	P:GO:0008652; P:GO:0009073; P:GO:0009423; P:GO:0016310; F:GO:0000287; F:GO:0004765; F:GO:0005524; C:GO:0005829	P:amino acid biosynthetic process; P:aromatic amino acid family biosynthetic process; P:chorismate biosynthetic process; P:phosphorylation; F:magnesium ion binding; F:shikimate kinase activity; F:ATP binding; C:cytosol	EC:2.7.1.71	shikimate kinase	PR01100 (PRINTS); IPR027417 (G3DSA:3.40.50.GENE3D); IPR031322 (PFAM); PTHR21087 (PANTHER); IPR000623 (HAMAP); IPR000623 (CDD); IPR027417 (SUPERFAMILY)	P:GO:0006082; P:GO:0008152; P:GO:0009058; P:GO:0009987; P:GO:0016053; P:GO:0019752; P:GO:0043436; P:GO:0044237; P:GO:0044249; P:GO:0044281; P:GO:0044283; P:GO:0046394; P:GO:0071704; P:GO:1901576; F:GO:0003824; F:GO:0016301; F:GO:0016740; F:GO:0016772; F:GO:0016773; C:GO:0005622; C:GO:0005737; C:GO:0005829; C:GO:0110165	P:organic acid metabolic process; P:metabolic process; P:biosynthetic process; P:cellular process; P:organic acid biosynthetic process; P:carboxylic acid metabolic process; P:oxoacid metabolic process; P:cellular metabolic process; P:cellular biosynthetic process; P:small molecule metabolic process; P:small molecule biosynthetic process; P:carboxylic acid biosynthetic process; P:organic substance…
[INTERPRO, BLASTED, ANNOTATED]	PTOS_000170	sel1 repeat family protein	1	F:GO:0005515	F:protein binding			IPR011990 (G3DSA:1.25.40.GENE3D); IPR011990 (G3DSA:1.25.40.GENE3D); IPR011990 (G3DSA:1.25.40.GENE3D); IPR006597 (PFAM); IPR011990 (G3DSA:1.25.40.GENE3D); PTHR11102 (PANTHER); SSF81901 (SUPERFAMILY); SSF81901 (SUPERFAMILY); SSF81901 (SUPERFAMILY); SSF81901 (SUPERFAMILY)	F:GO:0005515	F:protein binding
[INTERPRO, BLASTED, MAPPED, ANNOTATED]	PTOS_000171	HSP90 family protein	10	P:GO:0006457; P:GO:0006974; P:GO:0009408; P:GO:0016310; F:GO:0005524; F:GO:0016301; F:GO:0016887; F:GO:0051082; F:GO:0140662; C:GO:0005829	P:protein folding; P:cellular response to DNA damage stimulus; P:response to heat; P:phosphorylation; F:ATP binding; F:kinase activity; F:ATP hydrolysis activity; F:unfolded protein binding; F:ATP-dependent protein folding chaperone; C:cytosol	EC:2.7; EC:3.6.1.15	Transferring phosphorus-containing groups; nucleoside-triphosphate phosphatase	IPR020575 (PRINTS); IPR001404 (PIRSF); PF13589 (PFAM); G3DSA:3.30.230.80 (GENE3D); IPR001404 (PFAM); IPR036890 (G3DSA:3.30.565.GENE3D); IPR001404 (PANTHER); IPR020568 (SUPERFAMILY); IPR036890 (SUPERFAMILY)	P:GO:0006457; P:GO:0006950; P:GO:0006974; P:GO:0009266; P:GO:0009408; P:GO:0009628; P:GO:0009987; P:GO:0033554; P:GO:0050896; P:GO:0051716; F:GO:0003824; F:GO:0005488; F:GO:0005515; F:GO:0005524; F:GO:0016462; F:GO:0016787; F:GO:0016817; F:GO:0016818; F:GO:0016887; F:GO:0017111; F:GO:0051082; F:GO:0140657; F:GO:0140662; C:GO:0005622; C:GO:0005737; C:GO:0005829; C:GO:0110165	P:protein folding; P:response to stress; P:cellular response to DNA damage stimulus; P:response to temperature stimulus; P:response to heat; P:response to abiotic stimulus; P:cellular process; P:cellular response to stress; P:response to stimulus; P:cellular response to stimulus; F:catalytic activity; F:binding; F:protein binding; F:ATP binding; F:pyrophosphatase activity; F:hydrolase activity; F…
[INTERPRO, BLASTED, ANNOTATED]	PTOS_000172	MULTISPECIES: hypothetical protein	1	F:GO:0005515	F:protein binding			IPR011990 (G3DSA:1.25.40.GENE3D)	F:GO:0005515	F:protein binding
[INTERPRO, BLASTED, MAPPED, ANNOTATED]	PTOS_000173	biosynthetic arginine decarboxylase	5	P:GO:0006527; P:GO:0008295; F:GO:0004497; F:GO:0008792; F:GO:0046872	P:arginine catabolic process; P:spermidine biosynthetic process; F:monooxygenase activity; F:arginine decarboxylase activity; F:metal ion binding	EC:1; EC:4.1.1.19	Oxidoreductases; arginine decarboxylase	IPR000183 (PRINTS); IPR002985 (PRINTS); IPR022644 (PFAM); IPR002985 (PIRSF); IPR029066 (G3DSA:3.20.20.GENE3D); IPR040634 (PFAM); IPR041128 (PFAM); IPR002985 (TIGRFAM); IPR009006 (G3DSA:2.40.37.GENE3D); G3DSA:1.10.287.3440 (GENE3D); G3DSA:1.20.58.930 (GENE3D); IPR002985 (PANTHER); IPR002985 (HAMAP); IPR002985 (CDD); IPR009006 (SUPERFAMILY); IPR029066 (SUPERFAMILY)	P:GO:0006527; P:GO:0008295; F:GO:0003824; F:GO:0008792	P:arginine catabolic process; P:spermidine biosynthetic process; F:catalytic activity; F:arginine decarboxylase activity
[INTERPRO, BLASTED, MAPPED, ANNOTATED]	PTOS_000174	acetylglutamate kinase	7	P:GO:0016310; P:GO:0042450; F:GO:0003991; F:GO:0005524; F:GO:0031406; F:GO:0043169; C:GO:0005737	P:phosphorylation; P:arginine biosynthetic process via ornithine; F:acetylglutamate kinase activity; F:ATP binding; F:carboxylic acid binding; F:cation binding; C:cytoplasm	EC:2.7.2.8	acetylglutamate kinase	IPR004662 (TIGRFAM); IPR036393 (G3DSA:3.40.1160.GENE3D); IPR001048 (PFAM); IPR004662 (PIRSF); PTHR23342 (PANTHER); IPR037528 (HAMAP); cd04238 (CDD); IPR036393 (SUPERFAMILY)	P:GO:0006082; P:GO:0006520; P:GO:0006526; P:GO:0006807; P:GO:0008152; P:GO:0008652; P:GO:0009058; P:GO:0009064; P:GO:0009987; P:GO:0016053; P:GO:0019752; P:GO:0043436; P:GO:0044237; P:GO:0044238; P:GO:0044249; P:GO:0044281; P:GO:0044283; P:GO:0046394; P:GO:0071704; P:GO:1901564; P:GO:1901566; P:GO:1901576; P:GO:1901605; P:GO:1901607; F:GO:0003824; F:GO:0003991; F:GO:0005488; F:GO:0016301; F:GO:00…	P:organic acid metabolic process; P:amino acid metabolic process; P:arginine biosynthetic process; P:nitrogen compound metabolic process; P:metabolic process; P:amino acid biosynthetic process; P:biosynthetic process; P:glutamine family amino acid metabolic process; P:cellular process; P:organic acid biosynthetic process; P:carboxylic acid metabolic process; P:oxoacid metabolic process; P:cellula…
[INTERPRO, BLASTED, MAPPED, ANNOTATED]	PTOS_000175	sigma-70 family RNA polymerase sigma factor	3	P:GO:2000142; F:GO:0003677; F:GO:0016987	P:regulation of DNA-templated transcription initiation; F:DNA binding; F:sigma factor activity			IPR036388 (G3DSA:1.10.10.GENE3D); IPR013249 (PFAM); IPR007627 (PFAM); G3DSA:1.10.1740.10 (GENE3D); IPR014284 (TIGRFAM); IPR039425 (PANTHER); cd06171 (CDD); IPR013324 (SUPERFAMILY); IPR013325 (SUPERFAMILY)	P:GO:0006352; P:GO:0006355; F:GO:0003677; F:GO:0003700; F:GO:0016987	P:DNA-templated transcription initiation; P:regulation of DNA-templated transcription; F:DNA binding; F:DNA-binding transcription factor activity; F:sigma factor activity
[INTERPRO, BLASTED, MAPPED, ANNOTATED]	PTOS_000176	Uncharacterised protein	1	C:GO:0016020	C:membrane			no IPS match	no IPS match	no IPS match
[INTERPRO, BLASTED]	PTOS_000177	DUF4252 domain-containing protein						IPR025348 (PFAM)	no GO terms	no GO terms
[INTERPRO, BLASTED]	PTOS_000178	DUF2807 domain-containing protein						G3DSA:2.160.20.120 (GENE3D); IPR021255 (PFAM); PTHR39200 (PANTHER); PS51257 (PROSITE_PROFILES)	no GO terms	no GO terms
[INTERPRO, BLASTED]	PTOS_000179	DUF2807 domain-containing protein						IPR021255 (PFAM); G3DSA:2.160.20.120 (GENE3D); PTHR39200 (PANTHER); PS51257 (PROSITE_PROFILES)	no GO terms	no GO terms
[INTERPRO, BLASTED, MAPPED, ANNOTATED]	PTOS_000180	M48 family metallopeptidase	2	P:GO:0006508; F:GO:0008233	P:proteolysis; F:peptidase activity	EC:3.4	Acting on peptide bonds (peptidases)	G3DSA:3.30.2010.10 (GENE3D); IPR002725 (PFAM); PTHR30399 (PANTHER); cd07344 (CDD)	no GO terms	no GO terms
[INTERPRO, BLASTED, MAPPED, ANNOTATED]	PTOS_000181	putative transmembrane protein	1	C:GO:0016020	C:membrane			no IPS match	no IPS match	no IPS match
[INTERPRO, BLASTED, MAPPED, ANNOTATED]	PTOS_000182	winged helix-turn-helix domain-containing protein	4	P:GO:0000160; P:GO:0006355; F:GO:0003677; C:GO:0016020	P:phosphorelay signal transduction system; P:regulation of DNA-templated transcription; F:DNA binding; C:membrane			IPR001867 (PFAM); IPR036388 (G3DSA:1.10.10.GENE3D); IPR016032 (SUPERFAMILY)	P:GO:0000160; P:GO:0006355; F:GO:0003677	P:phosphorelay signal transduction system; P:regulation of DNA-templated transcription; F:DNA binding
[INTERPRO, BLASTED, MAPPED, ANNOTATED]	PTOS_000183	NVEALA domain-containing protein	1	C:GO:0016020	C:membrane			IPR025905 (PFAM)	no GO terms	no GO terms
[INTERPRO, BLASTED, MAPPED, ANNOTATED]	PTOS_000184	6-bladed beta-propeller	1	C:GO:0016020	C:membrane			no IPS match	no IPS match	no IPS match
[INTERPRO, BLASTED, MAPPED, ANNOTATED]	PTOS_000185	6-bladed beta-propeller	1	C:GO:0016020	C:membrane			PF17170 (PFAM); PS51257 (PROSITE_PROFILES); SSF101898 (SUPERFAMILY)	no GO terms	no GO terms
[INTERPRO, BLASTED, MAPPED, ANNOTATED]	PTOS_000186	MULTISPECIES: hypothetical protein	1	C:GO:0016020	C:membrane			no IPS match	no IPS match	no IPS match
[INTERPRO, BLASTED, MAPPED, ANNOTATED]	PTOS_000187	GntR family transcriptional regulator	3	P:GO:0006355; F:GO:0003700; F:GO:0016787	P:regulation of DNA-templated transcription; F:DNA-binding transcription factor activity; F:hydrolase activity	EC:3	Hydrolases	IPR036388 (G3DSA:1.10.10.GENE3D); G3DSA:3.40.50.2300 (GENE3D); IPR000524 (PFAM); IPR046335 (PFAM); PTHR38445 (PANTHER); IPR000524 (PROSITE_PROFILES); IPR000524 (CDD); IPR036390 (SUPERFAMILY); IPR028082 (SUPERFAMILY)	P:GO:0006355; F:GO:0003700	P:regulation of DNA-templated transcription; F:DNA-binding transcription factor activity
[INTERPRO, BLASTED, MAPPED, ANNOTATED]	PTOS_000188	L-fucose isomerase	4	P:GO:0042355; F:GO:0008736; F:GO:0030145; C:GO:0005737	P:L-fucose catabolic process; F:L-fucose isomerase activity; F:manganese ion binding; C:cytoplasm	EC:5.3.1.25	L-fucose isomerase	IPR012889 (PFAM); IPR015888 (PFAM); IPR038392 (G3DSA:3.40.275.GENE3D); IPR005763 (TIGRFAM); IPR012888 (PFAM); IPR038393 (G3DSA:3.20.14.GENE3D); IPR038391 (G3DSA:3.40.50.GENE3D); PTHR37840 (PANTHER); IPR005763 (HAMAP); cd03556 (CDD); IPR004216 (SUPERFAMILY); IPR009015 (SUPERFAMILY)	P:GO:0005975; P:GO:0005996; P:GO:0006004; P:GO:0008152; P:GO:0009056; P:GO:0016052; P:GO:0019317; P:GO:0019318; P:GO:0044238; P:GO:0044281; P:GO:0044282; P:GO:0071704; P:GO:1901575; F:GO:0003824; F:GO:0008736; F:GO:0016853; F:GO:0016861; F:GO:0030145; C:GO:0005737	P:carbohydrate metabolic process; P:monosaccharide metabolic process; P:fucose metabolic process; P:metabolic process; P:catabolic process; P:carbohydrate catabolic process; P:fucose catabolic process; P:hexose metabolic process; P:primary metabolic process; P:small molecule metabolic process; P:small molecule catabolic process; P:organic substance metabolic process; P:organic substance catabolic…
[INTERPRO, BLASTED, MAPPED, ANNOTATED]	PTOS_000189	lactaldehyde reductase	2	F:GO:0008912; F:GO:0046872	F:lactaldehyde reductase activity; F:metal ion binding	EC:1.1.1.77	lactaldehyde reductase	IPR013460 (TIGRFAM); G3DSA:1.20.1090.10 (GENE3D); IPR001670 (PFAM); G3DSA:3.40.50.1970 (GENE3D); IPR039697 (PANTHER); cd08176 (CDD); SSF56796 (SUPERFAMILY)	F:GO:0003824; F:GO:0016491; F:GO:0016616; F:GO:0046872	F:catalytic activity; F:oxidoreductase activity; F:oxidoreductase activity, acting on the CH-OH group of donors, NAD or NADP as acceptor; F:metal ion binding
[INTERPRO, BLASTED, MAPPED, ANNOTATED]	PTOS_000190	class II aldolase/adducin family protein	3	P:GO:0019323; F:GO:0008738; C:GO:0005829	P:pentose catabolic process; F:L-fuculose-phosphate aldolase activity; C:cytosol	EC:4.1.2.17	L-fuculose-phosphate aldolase	IPR036409 (G3DSA:3.40.225.GENE3D); IPR001303 (PFAM); PTHR22789 (PANTHER); IPR036409 (SUPERFAMILY)	P:GO:0005975; P:GO:0005996; P:GO:0008152; P:GO:0009056; P:GO:0016052; P:GO:0044238; P:GO:0044281; P:GO:0044282; P:GO:0071704; P:GO:1901575; F:GO:0003824; F:GO:0016829; F:GO:0016830; C:GO:0005622; C:GO:0005737; C:GO:0005829; C:GO:0110165	P:carbohydrate metabolic process; P:monosaccharide metabolic process; P:metabolic process; P:catabolic process; P:carbohydrate catabolic process; P:primary metabolic process; P:small molecule metabolic process; P:small molecule catabolic process; P:organic substance metabolic process; P:organic substance catabolic process; F:catalytic activity; F:lyase activity; F:carbon-carbon lyase activity; C:…
[INTERPRO, BLASTED, MAPPED, ANNOTATED]	PTOS_000191	rhamnulokinase	4	P:GO:0019301; P:GO:0046835; F:GO:0008993; C:GO:0005829	P:rhamnose catabolic process; P:carbohydrate phosphorylation; F:rhamnulokinase activity; C:cytosol	EC:2.7.1.5	rhamnulokinase	IPR018484 (PFAM); IPR018485 (PFAM); G3DSA:3.30.420.40 (GENE3D); G3DSA:3.30.420.40 (GENE3D); IPR000577 (PIRSF); PTHR10196 (PANTHER); IPR013449 (CDD); IPR043129 (SUPERFAMILY); IPR043129 (SUPERFAMILY)	P:GO:0005975; P:GO:0005996; P:GO:0008152; P:GO:0009056; P:GO:0016052; P:GO:0019301; P:GO:0019318; P:GO:0044238; P:GO:0044281; P:GO:0044282; P:GO:0071704; P:GO:1901575; F:GO:0008993; F:GO:0016301; C:GO:0005622; C:GO:0005737; C:GO:0005829; C:GO:0110165	P:carbohydrate metabolic process; P:monosaccharide metabolic process; P:metabolic process; P:catabolic process; P:carbohydrate catabolic process; P:rhamnose catabolic process; P:hexose metabolic process; P:primary metabolic process; P:small molecule metabolic process; P:small molecule catabolic process; P:organic substance metabolic process; P:organic substance catabolic process; F:rhamnulokinase…
[INTERPRO, BLASTED, MAPPED, ANNOTATED]	PTOS_000192	L-fucose:H+ symporter permease	3	P:GO:0015756; F:GO:0015535; C:GO:0016020	P:fucose transmembrane transport; F:fucose:proton symporter activity; C:membrane			IPR036259 (G3DSA:1.20.1250.GENE3D); IPR005275 (TIGRFAM); IPR011701 (PFAM); IPR036259 (G3DSA:1.20.1250.GENE3D); PTHR43702 (PANTHER); PS51257 (PROSITE_PROFILES); cd17394 (CDD); IPR036259 (SUPERFAMILY)	P:GO:0015756; P:GO:0055085; F:GO:0015150; F:GO:0015535; F:GO:0022857	P:fucose transmembrane transport; P:transmembrane transport; F:fucose transmembrane transporter activity; F:fucose:proton symporter activity; F:transmembrane transporter activity
[INTERPRO, BLASTED, MAPPED, ANNOTATED]	PTOS_000193	ribosome assembly cofactor RimP	5	P:GO:0006414; P:GO:0022618; P:GO:0042274; P:GO:0140694; C:GO:0005829	P:translational elongation; P:ribonucleoprotein complex assembly; P:ribosomal small subunit biogenesis; P:non-membrane-bounded organelle assembly; C:cytosol			IPR028998 (PFAM); IPR035956 (G3DSA:3.30.300.GENE3D); IPR028989 (PFAM); IPR003728 (PANTHER); IPR003728 (HAMAP); IPR035956 (SUPERFAMILY)	P:GO:0006412; P:GO:0006414; P:GO:0006518; P:GO:0006807; P:GO:0006996; P:GO:0008152; P:GO:0009058; P:GO:0009059; P:GO:0009987; P:GO:0010467; P:GO:0016043; P:GO:0019538; P:GO:0019538; P:GO:0022607; P:GO:0022613; P:GO:0022618; P:GO:0034641; P:GO:0034645; P:GO:0042254; P:GO:0042274; P:GO:0043043; P:GO:0043170; P:GO:0043603; P:GO:0043604; P:GO:0043933; P:GO:0044085; P:GO:0044237; P:GO:0044238; P:GO:00…	P:translation; P:translational elongation; P:peptide metabolic process; P:nitrogen compound metabolic process; P:organelle organization; P:metabolic process; P:biosynthetic process; P:macromolecule biosynthetic process; P:cellular process; P:gene expression; P:cellular component organization; P:protein metabolic process; P:protein metabolic process; P:cellular component assembly; P:ribonucleoprot…
[INTERPRO, BLASTED, MAPPED, ANNOTATED]	PTOS_000194	transcription termination factor NusA	7	P:GO:0006355; P:GO:0006414; P:GO:0031564; F:GO:0003700; F:GO:0003723; F:GO:0003746; C:GO:0005829	P:regulation of DNA-templated transcription; P:translational elongation; P:transcription antitermination; F:DNA-binding transcription factor activity; F:RNA binding; F:translation elongation factor activity; C:cytosol			IPR013735 (PFAM); IPR015946 (G3DSA:3.30.300.GENE3D); IPR036555 (G3DSA:3.30.1480.GENE3D); IPR010213 (TIGRFAM); IPR025249 (PFAM); IPR015946 (G3DSA:3.30.300.GENE3D); IPR012340 (G3DSA:2.40.50.GENE3D); IPR030842 (PANTHER); IPR030842 (HAMAP); cd02134 (CDD); cd02134 (CDD); cd04455 (CDD); IPR009019 (SUPERFAMILY); IPR036555 (SUPERFAMILY); IPR012340 (SUPERFAMILY); IPR009019 (SUPERFAMILY)	P:GO:0006139; P:GO:0006351; P:GO:0006353; P:GO:0006725; P:GO:0006807; P:GO:0008152; P:GO:0009058; P:GO:0009059; P:GO:0009889; P:GO:0009987; P:GO:0010467; P:GO:0010556; P:GO:0016043; P:GO:0016070; P:GO:0018130; P:GO:0019219; P:GO:0019222; P:GO:0019438; P:GO:0022411; P:GO:0031323; P:GO:0031326; P:GO:0031554; P:GO:0031564; P:GO:0032774; P:GO:0032984; P:GO:0034641; P:GO:0034645; P:GO:0034654; P:GO:00…	P:nucleobase-containing compound metabolic process; P:DNA-templated transcription; P:DNA-templated transcription termination; P:cellular aromatic compound metabolic process; P:nitrogen compound metabolic process; P:metabolic process; P:biosynthetic process; P:macromolecule biosynthetic process; P:regulation of biosynthetic process; P:cellular process; P:gene expression; P:regulation of macromolec…
[INTERPRO, BLASTED, MAPPED, ANNOTATED]	PTOS_000195	translation initiation factor If-2	5	P:GO:0006413; F:GO:0003743; F:GO:0003924; F:GO:0005525; C:GO:0005737	P:translational initiation; F:translation initiation factor activity; F:GTPase activity; F:GTP binding; C:cytoplasm	EC:3.6.1.15	nucleoside-triphosphate phosphatase	IPR000178 (TIGRFAM); IPR006847 (PFAM); IPR023115 (PFAM); IPR005225 (TIGRFAM); IPR000795 (PFAM); IPR027417 (G3DSA:3.40.50.GENE3D); IPR036925 (G3DSA:3.40.50.GENE3D); G3DSA:2.40.30.10 (GENE3D); G3DSA:2.40.30.10 (GENE3D); mobidb-lite (MOBIDB_LITE); mobidb-lite (MOBIDB_LITE); mobidb-lite (MOBIDB_LITE); mobidb-lite (MOBIDB_LITE); mobidb-lite (MOBIDB_LITE); IPR015760 (PANTHER); IPR000178 (HAMAP); IPR000…	P:GO:0006413; F:GO:0003743; F:GO:0003924; F:GO:0005525	P:translational initiation; F:translation initiation factor activity; F:GTPase activity; F:GTP binding
[INTERPRO, BLASTED, MAPPED, ANNOTATED]	PTOS_000196	CvpA family protein	2	P:GO:0009403; C:GO:0016020	P:toxin biosynthetic process; C:membrane			IPR003825 (PFAM); PTHR37306 (PANTHER)	P:GO:0009403; C:GO:0016020	P:toxin biosynthetic process; C:membrane
[INTERPRO, BLASTED, MAPPED, ANNOTATED]	PTOS_000197	Fe-S cluster assembly protein SufB	1	P:GO:0016226	P:iron-sulfur cluster assembly			IPR000825 (PFAM); IPR045595 (PFAM); IPR010231 (TIGRFAM); PTHR30508 (PANTHER); IPR037284 (SUPERFAMILY)	P:GO:0016226	P:iron-sulfur cluster assembly
[INTERPRO, BLASTED]	PTOS_000198	hypothetical protein						IPR011250 (SUPERFAMILY)	no GO terms	no GO terms
[INTERPRO, BLASTED, MAPPED, ANNOTATED]	PTOS_000199	Fe-S cluster assembly ATPase SufC	1	F:GO:0005524	F:ATP binding			IPR003439 (PFAM); IPR027417 (G3DSA:3.40.50.GENE3D); IPR010230 (TIGRFAM); IPR010230 (PANTHER); IPR003439 (PROSITE_PROFILES); IPR010230 (CDD); IPR027417 (SUPERFAMILY)	F:GO:0005524	F:ATP binding
[INTERPRO, BLASTED, MAPPED, ANNOTATED]	PTOS_000200	Fe-S cluster assembly protein SufD	1	P:GO:0016226	P:iron-sulfur cluster assembly			IPR045595 (PFAM); IPR011542 (TIGRFAM); IPR000825 (PFAM); IPR011542 (PANTHER); IPR037284 (SUPERFAMILY)	P:GO:0016226	P:iron-sulfur cluster assembly
[INTERPRO, BLASTED, MAPPED, ANNOTATED]	PTOS_000201	cysteine desulfurase	3	P:GO:0006534; F:GO:0030170; F:GO:0031071	P:cysteine metabolic process; F:pyridoxal phosphate binding; F:cysteine desulfurase activity	EC:2.8.1.7	cysteine desulfurase	IPR010970 (TIGRFAM); IPR015422 (G3DSA:3.90.1150.GENE3D); IPR000192 (PFAM); IPR016454 (PIRSF); IPR015421 (G3DSA:3.40.640.GENE3D); PTHR43586 (PANTHER); IPR010970 (CDD); IPR015424 (SUPERFAMILY)	P:GO:0006534; F:GO:0003824; F:GO:0030170; F:GO:0031071	P:cysteine metabolic process; F:catalytic activity; F:pyridoxal phosphate binding; F:cysteine desulfurase activity
[INTERPRO, BLASTED]	PTOS_000202	heavy metal-binding domain-containing protein						IPR002765 (PFAM); G3DSA:3.30.110.70 (GENE3D); IPR002765 (PANTHER); IPR002765 (HAMAP); IPR035439 (SUPERFAMILY)	no GO terms	no GO terms
[INTERPRO, BLASTED, MAPPED, ANNOTATED]	PTOS_000203	alpha-galactosidase	3	P:GO:0005975; F:GO:0030246; F:GO:0052692	P:carbohydrate metabolic process; F:carbohydrate binding; F:raffinose alpha-galactosidase activity	EC:3.2.1.22	alpha-galactosidase	IPR002241 (PRINTS); IPR002241 (PFAM); IPR013785 (G3DSA:3.20.20.GENE3D); IPR041233 (PFAM); G3DSA:2.60.120.260 (GENE3D); IPR013780 (G3DSA:2.60.40.GENE3D); IPR002241 (PANTHER); IPR005084 (PROSITE_PROFILES); cd04081 (CDD); IPR002241 (CDD); IPR017853 (SUPERFAMILY); IPR008979 (SUPERFAMILY); SSF51011 (SUPERFAMILY)	P:GO:0005975; F:GO:0004553; F:GO:0030246	P:carbohydrate metabolic process; F:hydrolase activity, hydrolyzing O-glycosyl compounds; F:carbohydrate binding
[INTERPRO, BLASTED, MAPPED, ANNOTATED]	PTOS_000204	RagB/SusD family nutrient uptake outer membrane protein	2	F:GO:0005515; C:GO:0009279	F:protein binding; C:cell outer membrane			IPR012944 (PFAM); IPR033985 (PFAM); G3DSA:1.25.40.390 (GENE3D); IPR011990 (SUPERFAMILY)	F:GO:0005515	F:protein binding
[INTERPRO, BLASTED, MAPPED, ANNOTATED]	PTOS_000205	TonB-dependent receptor	1	C:GO:0009279	C:cell outer membrane			G3DSA:2.60.40.1120 (GENE3D); IPR037066 (G3DSA:2.170.130.GENE3D); IPR000531 (PFAM); IPR023997 (TIGRFAM); PF13715 (PFAM); IPR012910 (PFAM); IPR023996 (TIGRFAM); G3DSA:3.55.50.30 (GENE3D); IPR036942 (G3DSA:2.40.170.GENE3D); PTHR47322 (PANTHER); IPR008969 (SUPERFAMILY); SSF56935 (SUPERFAMILY)	no GO terms	no GO terms
[INTERPRO, BLASTED, MAPPED, ANNOTATED]	PTOS_000206	FecR family protein	2	F:GO:0003714; C:GO:0016020	F:transcription corepressor activity; C:membrane			IPR006860 (PFAM); G3DSA:2.60.120.1440 (GENE3D); IPR012373 (PIRSF); IPR032508 (PFAM); G3DSA:3.55.50.30 (GENE3D); mobidb-lite (MOBIDB_LITE); mobidb-lite (MOBIDB_LITE); IPR012373 (PANTHER)	F:GO:0003712; F:GO:0003714; F:GO:0140110	F:transcription coregulator activity; F:transcription corepressor activity; F:transcription regulator activity
[INTERPRO, BLASTED, MAPPED, ANNOTATED]	PTOS_000207	RNA polymerase sigma-70 factor	3	P:GO:2000142; F:GO:0003677; F:GO:0016987	P:regulation of DNA-templated transcription initiation; F:DNA binding; F:sigma factor activity			IPR036388 (G3DSA:1.10.10.GENE3D); IPR007627 (PFAM); IPR014284 (TIGRFAM); IPR014327 (TIGRFAM); IPR013249 (PFAM); G3DSA:1.10.1740.10 (GENE3D); IPR039425 (PANTHER); IPR013325 (SUPERFAMILY); IPR013324 (SUPERFAMILY)	P:GO:0006352; P:GO:0006355; F:GO:0003677; F:GO:0003700; F:GO:0016987	P:DNA-templated transcription initiation; P:regulation of DNA-templated transcription; F:DNA binding; F:DNA-binding transcription factor activity; F:sigma factor activity
[INTERPRO, BLASTED, MAPPED, ANNOTATED]	PTOS_000208	alpha-galactosidase	2	P:GO:0016052; F:GO:0052692	P:carbohydrate catabolic process; F:raffinose alpha-galactosidase activity	EC:3.2.1.22	alpha-galactosidase	IPR002252 (PRINTS); IPR031704 (PFAM); PF02065 (PFAM); IPR038417 (G3DSA:2.70.98.GENE3D); IPR013785 (G3DSA:3.20.20.GENE3D); IPR013780 (G3DSA:2.60.40.GENE3D); IPR002252 (PIRSF); IPR031705 (PFAM); PTHR43053 (PANTHER); IPR002252 (CDD); IPR017853 (SUPERFAMILY)	P:GO:0016052; F:GO:0004557	P:carbohydrate catabolic process; F:alpha-galactosidase activity
[INTERPRO, BLASTED]	PTOS_000209	putative lipoprotein						PS51257 (PROSITE_PROFILES)	no GO terms	no GO terms
[INTERPRO, BLASTED, MAPPED, ANNOTATED]	PTOS_000210	sodium-translocating pyrophosphatase	7	P:GO:0006814; P:GO:1902600; F:GO:0000287; F:GO:0004427; F:GO:0009678; F:GO:0030955; C:GO:0005886	P:sodium ion transport; P:proton transmembrane transport; F:magnesium ion binding; F:inorganic diphosphate phosphatase activity; F:pyrophosphate hydrolysis-driven proton transmembrane transporter activity; F:potassium ion binding; C:plasma membrane	EC:7.1.3.1; EC:3.6.1.1	H(+)-exporting diphosphatase; inorganic diphosphatase	IPR004131 (PIRSF); IPR004131 (PFAM); IPR004131 (TIGRFAM); IPR004131 (PANTHER); IPR004131 (HAMAP)	P:GO:1902600; F:GO:0004427; F:GO:0009678; C:GO:0016020	P:proton transmembrane transport; F:inorganic diphosphate phosphatase activity; F:pyrophosphate hydrolysis-driven proton transmembrane transporter activity; C:membrane
[INTERPRO, BLASTED, ANNOTATED]	PTOS_000211	carboxypeptidase-like regulatory domain-containing protein	1	F:GO:0005515	F:protein binding			PF13715 (PFAM); IPR006652 (PFAM); IPR015915 (G3DSA:2.120.10.GENE3D); PTHR24412 (PANTHER); IPR015915 (SUPERFAMILY); IPR008969 (SUPERFAMILY)	F:GO:0005515	F:protein binding
[INTERPRO, BLASTED, MAPPED, ANNOTATED]	PTOS_000212	ribonuclease HII	11	P:GO:0006260; P:GO:0006298; P:GO:0006401; P:GO:0034645; P:GO:0071897; P:GO:0090502; F:GO:0003723; F:GO:0004523; F:GO:0030145; C:GO:0005737; C:GO:0140535	P:DNA replication; P:mismatch repair; P:RNA catabolic process; P:cellular macromolecule biosynthetic process; P:DNA biosynthetic process; P:RNA phosphodiester bond hydrolysis, endonucleolytic; F:RNA binding; F:RNA-DNA hybrid ribonuclease activity; F:manganese ion binding; C:cytoplasm; C:intracellular protein-containing complex	EC:3.1.30; EC:3.1.26.4	Acting on ester bonds; ribonuclease H	IPR036397 (G3DSA:3.30.420.GENE3D); IPR024567 (PFAM); IPR001352 (PANTHER); IPR022898 (HAMAP); IPR024567 (PROSITE_PROFILES); IPR022898 (CDD); IPR012337 (SUPERFAMILY)	P:GO:0006139; P:GO:0006259; P:GO:0006260; P:GO:0006281; P:GO:0006298; P:GO:0006401; P:GO:0006725; P:GO:0006807; P:GO:0006950; P:GO:0006974; P:GO:0008152; P:GO:0009056; P:GO:0009057; P:GO:0009058; P:GO:0009059; P:GO:0009987; P:GO:0016070; P:GO:0018130; P:GO:0019438; P:GO:0019439; P:GO:0033554; P:GO:0034641; P:GO:0034645; P:GO:0034654; P:GO:0034655; P:GO:0043170; P:GO:0044237; P:GO:0044238; P:GO:00…	P:nucleobase-containing compound metabolic process; P:DNA metabolic process; P:DNA replication; P:DNA repair; P:mismatch repair; P:RNA catabolic process; P:cellular aromatic compound metabolic process; P:nitrogen compound metabolic process; P:response to stress; P:cellular response to DNA damage stimulus; P:metabolic process; P:catabolic process; P:macromolecule catabolic process; P:biosynthetic …
[INTERPRO, BLASTED, MAPPED, ANNOTATED]	PTOS_000213	magnesium transporter CorA family protein	4	P:GO:0030001; P:GO:0055085; F:GO:0046873; C:GO:0016020	P:metal ion transport; P:transmembrane transport; F:metal ion transmembrane transporter activity; C:membrane			IPR002523 (PFAM); G3DSA:3.30.460.20 (GENE3D); G3DSA:1.20.58.340 (GENE3D); G3DSA:1.20.58.340 (GENE3D); PTHR47891 (PANTHER); cd12827 (CDD); IPR045861 (SUPERFAMILY); IPR045863 (SUPERFAMILY)	P:GO:0030001; P:GO:0055085; F:GO:0046873; C:GO:0016020	P:metal ion transport; P:transmembrane transport; F:metal ion transmembrane transporter activity; C:membrane
[INTERPRO, BLASTED, MAPPED, ANNOTATED]	PTOS_000214	2,3-bisphosphoglycerate-independent phosphoglycerate mutase	6	P:GO:0006007; P:GO:0006096; P:GO:0044262; F:GO:0030145; F:GO:0046537; C:GO:0005829	P:glucose catabolic process; P:glycolytic process; P:cellular carbohydrate metabolic process; F:manganese ion binding; F:2,3-bisphosphoglycerate-independent phosphoglycerate mutase activity; C:cytosol	EC:5.4.2.1	Intramolecular transferases	IPR011258 (PFAM); IPR005995 (PIRSF); IPR036646 (G3DSA:3.40.1450.GENE3D); IPR017850 (G3DSA:3.40.720.GENE3D); IPR006124 (PFAM); IPR005995 (TIGRFAM); IPR005995 (PANTHER); IPR005995 (HAMAP); IPR005995 (CDD); IPR036646 (SUPERFAMILY); IPR017850 (SUPERFAMILY)	P:GO:0005975; P:GO:0006007; P:GO:0008152; P:GO:0009987; P:GO:0044237; P:GO:0044238; P:GO:0044262; P:GO:0071704; F:GO:0003824; F:GO:0004619; F:GO:0005488; F:GO:0016853; F:GO:0016866; F:GO:0030145; F:GO:0043167; F:GO:0043169; F:GO:0046872; F:GO:0046914; C:GO:0005622; C:GO:0005737; C:GO:0005829; C:GO:0110165	P:carbohydrate metabolic process; P:glucose catabolic process; P:metabolic process; P:cellular process; P:cellular metabolic process; P:primary metabolic process; P:cellular carbohydrate metabolic process; P:organic substance metabolic process; F:catalytic activity; F:phosphoglycerate mutase activity; F:binding; F:isomerase activity; F:intramolecular transferase activity; F:manganese ion binding;…
[INTERPRO, BLASTED, MAPPED, ANNOTATED]	PTOS_000215	HAMP domain-containing histidine kinase	4	P:GO:0000160; P:GO:0018106; F:GO:0000155; C:GO:0016020	P:phosphorelay signal transduction system; P:peptidyl-histidine phosphorylation; F:phosphorelay sensor kinase activity; C:membrane	EC:2.7.3; EC:2.7.13.3	Transferring phosphorus-containing groups; histidine kinase	IPR004358 (PRINTS); IPR003661 (PFAM); G3DSA:1.10.287.130 (GENE3D); IPR036890 (G3DSA:3.30.565.GENE3D); IPR003594 (PFAM); PTHR43711 (PANTHER); IPR005467 (PROSITE_PROFILES); IPR003661 (CDD); IPR036890 (SUPERFAMILY); IPR036097 (SUPERFAMILY)	P:GO:0007165; P:GO:0016310; F:GO:0000155; F:GO:0016772	P:signal transduction; P:phosphorylation; F:phosphorelay sensor kinase activity; F:transferase activity, transferring phosphorus-containing groups
[INTERPRO, BLASTED, MAPPED, ANNOTATED]	PTOS_000216	sensor histidine kinase	5	P:GO:0000160; P:GO:0016310; F:GO:0000155; F:GO:0005515; C:GO:0016020	P:phosphorelay signal transduction system; P:phosphorylation; F:phosphorelay sensor kinase activity; F:protein binding; C:membrane	EC:2.7.3; EC:2.7.13.3	Transferring phosphorus-containing groups; histidine kinase	IPR011990 (G3DSA:1.25.40.GENE3D); IPR011990 (G3DSA:1.25.40.GENE3D); IPR003661 (PFAM); G3DSA:1.10.287.130 (GENE3D); PTHR43711 (PANTHER); IPR019734 (PROSITE_PROFILES); IPR003661 (CDD); IPR036097 (SUPERFAMILY); IPR011990 (SUPERFAMILY)	P:GO:0007165; F:GO:0000155; F:GO:0005515	P:signal transduction; F:phosphorelay sensor kinase activity; F:protein binding
[INTERPRO, BLASTED]	PTOS_000217	DUF3109 family protein						IPR021458 (PFAM)	no GO terms	no GO terms
[INTERPRO, BLASTED, MAPPED, ANNOTATED]	PTOS_000218	AsmA-like C-terminal region-containing protein	4	P:GO:0006612; P:GO:0033157; P:GO:1905475; C:GO:0005886	P:protein targeting to membrane; P:regulation of intracellular protein transport; P:regulation of protein localization to membrane; C:plasma membrane			IPR007844 (PFAM); IPR032712 (PFAM); PTHR30441 (PANTHER)	P:GO:0006605; P:GO:0006612; P:GO:0006810; P:GO:0006886; P:GO:0008104; P:GO:0008104; P:GO:0009987; P:GO:0015031; P:GO:0032879; P:GO:0032880; P:GO:0033036; P:GO:0033157; P:GO:0045184; P:GO:0046907; P:GO:0050789; P:GO:0050794; P:GO:0051049; P:GO:0051179; P:GO:0051223; P:GO:0051234; P:GO:0051641; P:GO:0051649; P:GO:0051668; P:GO:0060341; P:GO:0065007; P:GO:0070201; P:GO:0070727; P:GO:0071702; P:GO:00…	P:protein targeting; P:protein targeting to membrane; P:transport; P:intracellular protein transport; P:protein localization; P:protein localization; P:cellular process; P:protein transport; P:regulation of localization; P:regulation of protein localization; P:macromolecule localization; P:regulation of intracellular protein transport; P:establishment of protein localization; P:intracellular tran…
[INTERPRO, BLASTED, MAPPED, ANNOTATED]	PTOS_000219	DNA topoisomerase (ATP-hydrolyzing) subunit B	9	P:GO:0006261; P:GO:0006265; F:GO:0003677; F:GO:0003918; F:GO:0005524; F:GO:0016887; F:GO:0046872; C:GO:0005694; C:GO:0005737	P:DNA-templated DNA replication; P:DNA topological change; F:DNA binding; F:DNA topoisomerase type II (double strand cut, ATP-hydrolyzing) activity; F:ATP binding; F:ATP hydrolysis activity; F:metal ion binding; C:chromosome; C:cytoplasm	EC:5.6.2.2	DNA topoisomerase (ATP-hydrolyzing)	PR00418 (PRINTS); IPR000565 (PRINTS); IPR006171 (PFAM); IPR036890 (G3DSA:3.30.565.GENE3D); IPR014721 (G3DSA:3.30.230.GENE3D); IPR003594 (PFAM); IPR002288 (PFAM); IPR011557 (TIGRFAM); IPR013506 (PFAM); IPR013759 (G3DSA:3.40.50.GENE3D); PTHR45866 (PANTHER); IPR011557 (HAMAP); IPR006171 (PROSITE_PROFILES); IPR034160 (CDD); cd00822 (CDD); cd16928 (CDD); IPR036890 (SUPERFAMILY); IPR020568 (SUPERFAMILY…	P:GO:0006139; P:GO:0006259; P:GO:0006265; P:GO:0006725; P:GO:0006807; P:GO:0006996; P:GO:0008152; P:GO:0009987; P:GO:0016043; P:GO:0034641; P:GO:0043170; P:GO:0044237; P:GO:0044238; P:GO:0044260; P:GO:0046483; P:GO:0051276; P:GO:0071103; P:GO:0071704; P:GO:0071840; P:GO:0090304; P:GO:1901360; F:GO:0003676; F:GO:0003677; F:GO:0003824; F:GO:0003918; F:GO:0005488; F:GO:0005524; F:GO:0008094; F:GO:00…	P:nucleobase-containing compound metabolic process; P:DNA metabolic process; P:DNA topological change; P:cellular aromatic compound metabolic process; P:nitrogen compound metabolic process; P:organelle organization; P:metabolic process; P:cellular process; P:cellular component organization; P:cellular nitrogen compound metabolic process; P:macromolecule metabolic process; P:cellular metabolic pro…
[INTERPRO, BLASTED, MAPPED, ANNOTATED]	PTOS_000220	30S ribosomal protein S20	5	P:GO:0006412; F:GO:0003735; F:GO:0019843; C:GO:0005829; C:GO:0015935	P:translation; F:structural constituent of ribosome; F:rRNA binding; C:cytosol; C:small ribosomal subunit			IPR036510 (G3DSA:1.20.58.GENE3D); IPR002583 (TIGRFAM); IPR002583 (PFAM); IPR002583 (PANTHER); IPR002583 (HAMAP); IPR036510 (SUPERFAMILY)	P:GO:0006412; F:GO:0003676; F:GO:0003723; F:GO:0003735; F:GO:0005488; F:GO:0019843; F:GO:0097159; F:GO:1901363; C:GO:0005622; C:GO:0005737; C:GO:0005829; C:GO:0005840; C:GO:0015935; C:GO:0032991; C:GO:0043226; C:GO:0043228; C:GO:0043229; C:GO:0043232; C:GO:0044391; C:GO:0110165; C:GO:1990904	P:translation; F:nucleic acid binding; F:RNA binding; F:structural constituent of ribosome; F:binding; F:rRNA binding; F:organic cyclic compound binding; F:heterocyclic compound binding; C:intracellular anatomical structure; C:cytoplasm; C:cytosol; C:ribosome; C:small ribosomal subunit; C:protein-containing complex; C:organelle; C:non-membrane-bounded organelle; C:intracellular organelle; C:intra…
[INTERPRO, BLASTED]	PTOS_000221	uncharacterized protein BN728_00157						no IPS match	no IPS match	no IPS match
[INTERPRO, BLASTED, MAPPED, ANNOTATED]	PTOS_000222	DNA repair protein RecO	3	P:GO:0006302; P:GO:0006310; C:GO:0043232	P:double-strand break repair; P:DNA recombination; C:intracellular non-membrane-bounded organelle			IPR022572 (PFAM); IPR012340 (G3DSA:2.40.50.GENE3D); IPR003717 (PFAM); IPR003717 (TIGRFAM); IPR003717 (PANTHER); IPR003717 (HAMAP); IPR037278 (SUPERFAMILY)	P:GO:0006139; P:GO:0006259; P:GO:0006281; P:GO:0006302; P:GO:0006310; P:GO:0006725; P:GO:0006807; P:GO:0006950; P:GO:0006974; P:GO:0008152; P:GO:0009987; P:GO:0033554; P:GO:0034641; P:GO:0043170; P:GO:0044237; P:GO:0044238; P:GO:0044260; P:GO:0046483; P:GO:0050896; P:GO:0051716; P:GO:0071704; P:GO:0090304; P:GO:1901360; C:GO:0005622; C:GO:0043226; C:GO:0043228; C:GO:0043229; C:GO:0043232; C:GO:01…	P:nucleobase-containing compound metabolic process; P:DNA metabolic process; P:DNA repair; P:double-strand break repair; P:DNA recombination; P:cellular aromatic compound metabolic process; P:nitrogen compound metabolic process; P:response to stress; P:cellular response to DNA damage stimulus; P:metabolic process; P:cellular process; P:cellular response to stress; P:cellular nitrogen compound met…
[INTERPRO, BLASTED, MAPPED, ANNOTATED]	PTOS_000223	GatB/YqeY domain-containing protein	2	F:GO:0016740; F:GO:0016884	F:transferase activity; F:carbon-nitrogen ligase activity, with glutamine as amido-N-donor	EC:2; EC:6.3.5	Transferases; Forming carbon-nitrogen bonds	IPR023168 (G3DSA:1.10.10.GENE3D); IPR042184 (G3DSA:1.10.1510.GENE3D); IPR019004 (PFAM); IPR019004 (PANTHER); IPR003789 (SUPERFAMILY)	F:GO:0016884	F:carbon-nitrogen ligase activity, with glutamine as amido-N-donor
[INTERPRO, BLASTED, MAPPED, ANNOTATED]	PTOS_000224	cell division protein FtsZ	7	P:GO:0000917; P:GO:0043093; P:GO:0051258; F:GO:0003924; F:GO:0005525; C:GO:0005737; C:GO:0032153	P:division septum assembly; P:FtsZ-dependent cytokinesis; P:protein polymerization; F:GTPase activity; F:GTP binding; C:cytoplasm; C:cell division site	EC:3.6.1.15	nucleoside-triphosphate phosphatase	IPR003008 (PRINTS); IPR037103 (G3DSA:3.30.1330.GENE3D); IPR036525 (G3DSA:3.40.50.GENE3D); IPR024757 (PFAM); IPR000158 (TIGRFAM); IPR003008 (PFAM); IPR045061 (PANTHER); IPR000158 (HAMAP); IPR000158 (CDD); IPR036525 (SUPERFAMILY); IPR008280 (SUPERFAMILY)	P:GO:0009987; P:GO:0051301; F:GO:0000166; F:GO:0003824; F:GO:0003924; F:GO:0005488; F:GO:0005525; F:GO:0016462; F:GO:0016787; F:GO:0016817; F:GO:0016818; F:GO:0017076; F:GO:0017111; F:GO:0019001; F:GO:0032553; F:GO:0032555; F:GO:0032561; F:GO:0035639; F:GO:0036094; F:GO:0043167; F:GO:0043168; F:GO:0097159; F:GO:0097367; F:GO:1901265; F:GO:1901363; C:GO:0005622; C:GO:0005737; C:GO:0032153; C:GO:01…	P:cellular process; P:cell division; F:nucleotide binding; F:catalytic activity; F:GTPase activity; F:binding; F:GTP binding; F:pyrophosphatase activity; F:hydrolase activity; F:hydrolase activity, acting on acid anhydrides; F:hydrolase activity, acting on acid anhydrides, in phosphorus-containing anhydrides; F:purine nucleotide binding; F:ribonucleoside triphosphate phosphatase activity; F:guany…
[INTERPRO, BLASTED, MAPPED, ANNOTATED]	PTOS_000225	cell division protein FtsA	5	P:GO:0043093; F:GO:0005515; C:GO:0009898; C:GO:0032153; C:GO:0097478	P:FtsZ-dependent cytokinesis; F:protein binding; C:cytoplasmic side of plasma membrane; C:cell division site; C:leaflet of membrane bilayer			IPR003494 (PFAM); IPR020823 (PIRSF); IPR020823 (TIGRFAM); G3DSA:3.30.420.40 (GENE3D); PF14450 (PFAM); mobidb-lite (MOBIDB_LITE); mobidb-lite (MOBIDB_LITE); PTHR32432 (PANTHER); IPR020823 (HAMAP); IPR043129 (SUPERFAMILY); IPR043129 (SUPERFAMILY)	P:GO:0009987; P:GO:0051301; F:GO:0005515; C:GO:0005886; C:GO:0009898; C:GO:0016020; C:GO:0032153; C:GO:0071944; C:GO:0097478; C:GO:0098552; C:GO:0098562; C:GO:0110165	P:cellular process; P:cell division; F:protein binding; C:plasma membrane; C:cytoplasmic side of plasma membrane; C:membrane; C:cell division site; C:cell periphery; C:leaflet of membrane bilayer; C:side of membrane; C:cytoplasmic side of membrane; C:cellular anatomical entity
[INTERPRO, BLASTED, MAPPED, ANNOTATED]	PTOS_000226	cell division protein FtsQ	1	P:GO:0051301	P:cell division			no IPS match	no IPS match	no IPS match
[INTERPRO, BLASTED, MAPPED, ANNOTATED]	PTOS_000227	UDP-N-acetylmuramate--L-alanine ligase	9	P:GO:0007049; P:GO:0008360; P:GO:0009252; P:GO:0051301; P:GO:0071555; F:GO:0005524; F:GO:0008763; C:GO:0005737; C:GO:0016020	P:cell cycle; P:regulation of cell shape; P:peptidoglycan biosynthetic process; P:cell division; P:cell wall organization; F:ATP binding; F:UDP-N-acetylmuramate-L-alanine ligase activity; C:cytoplasm; C:membrane	EC:6.3.2.8	UDP-N-acetylmuramate--L-alanine ligase	G3DSA:3.40.50.720 (GENE3D); IPR000713 (PFAM); IPR005758 (TIGRFAM); IPR013221 (PFAM); IPR004101 (PFAM); IPR036615 (G3DSA:3.90.190.GENE3D); IPR036565 (G3DSA:3.40.1190.GENE3D); PTHR43445 (PANTHER); IPR005758 (HAMAP); SSF51984 (SUPERFAMILY); IPR036565 (SUPERFAMILY); IPR036615 (SUPERFAMILY)	P:GO:0009058; F:GO:0005524; F:GO:0008763; F:GO:0016881	P:biosynthetic process; F:ATP binding; F:UDP-N-acetylmuramate-L-alanine ligase activity; F:acid-amino acid ligase activity
[INTERPRO, BLASTED, MAPPED, ANNOTATED]	PTOS_000228	undecaprenyldiphospho-muramoylpentapeptide beta-N-acetylglucosaminyltransferase	10	P:GO:0005975; P:GO:0007049; P:GO:0008360; P:GO:0009252; P:GO:0030259; P:GO:0051301; P:GO:0071555; F:GO:0050511; F:GO:0051991; C:GO:0005886	P:carbohydrate metabolic process; P:cell cycle; P:regulation of cell shape; P:peptidoglycan biosynthetic process; P:lipid glycosylation; P:cell division; P:cell wall organization; F:undecaprenyldiphospho-muramoylpentapeptide beta-N-acetylglucosaminyltransferase activity; F:UDP-N-acetyl-D-glucosamine:N-acetylmuramoyl-L-alanyl-D-glutamyl-meso-2,6-diaminopimelyl-D-alanyl-D-alanine-diphosphoundecapre…	EC:2.4.1.227	undecaprenyldiphospho-muramoylpentapeptide beta-N-	IPR007235 (PFAM); G3DSA:3.40.50.2000 (GENE3D); IPR004276 (PFAM); G3DSA:3.40.50.2000 (GENE3D); IPR006009 (TIGRFAM); PTHR21015 (PANTHER); IPR006009 (HAMAP); cd03785 (CDD); SSF53756 (SUPERFAMILY)	P:GO:0005975; P:GO:0030259; F:GO:0003824; F:GO:0016740; F:GO:0016757; F:GO:0016758; F:GO:0050511	P:carbohydrate metabolic process; P:lipid glycosylation; F:catalytic activity; F:transferase activity; F:glycosyltransferase activity; F:hexosyltransferase activity; F:undecaprenyldiphospho-muramoylpentapeptide beta-N-acetylglucosaminyltransferase activity
[INTERPRO, BLASTED, MAPPED, ANNOTATED]	PTOS_000229	FtsW/RodA/SpoVE family cell cycle protein	6	P:GO:0008360; P:GO:0051301; P:GO:0065008; F:GO:1901505; C:GO:0005886; C:GO:0032153	P:regulation of cell shape; P:cell division; P:regulation of biological quality; F:carbohydrate derivative transmembrane transporter activity; C:plasma membrane; C:cell division site			IPR001182 (PFAM); mobidb-lite (MOBIDB_LITE); IPR001182 (PANTHER)	P:GO:0000902; P:GO:0008360; P:GO:0009653; P:GO:0009987; P:GO:0022603; P:GO:0032502; P:GO:0048856; P:GO:0050789; P:GO:0050793; P:GO:0051301; P:GO:0065007; P:GO:0065008; F:GO:0005215; F:GO:0022857; F:GO:1901505; C:GO:0005886; C:GO:0005886; C:GO:0016020; C:GO:0016020; C:GO:0031224; C:GO:0031226; C:GO:0032153; C:GO:0071944; C:GO:0110165	P:cell morphogenesis; P:regulation of cell shape; P:anatomical structure morphogenesis; P:cellular process; P:regulation of anatomical structure morphogenesis; P:developmental process; P:anatomical structure development; P:regulation of biological process; P:regulation of developmental process; P:cell division; P:biological regulation; P:regulation of biological quality; F:transporter activity; F…
[INTERPRO, BLASTED, MAPPED, ANNOTATED]	PTOS_000230	UDP-N-acetylmuramoyl-L-alanine--D-glutamate ligase	8	P:GO:0007049; P:GO:0008360; P:GO:0009252; P:GO:0051301; P:GO:0071555; F:GO:0005524; F:GO:0008764; C:GO:0005737	P:cell cycle; P:regulation of cell shape; P:peptidoglycan biosynthetic process; P:cell division; P:cell wall organization; F:ATP binding; F:UDP-N-acetylmuramoylalanine-D-glutamate ligase activity; C:cytoplasm	EC:6.3.2.9	UDP-N-acetylmuramoyl-L-alanine--D-glutamate ligase	G3DSA:3.40.50.720 (GENE3D); IPR036565 (G3DSA:3.40.1190.GENE3D); IPR005762 (TIGRFAM); IPR036615 (G3DSA:3.90.190.GENE3D); IPR004101 (PFAM); IPR013221 (PFAM); PTHR43692 (PANTHER); IPR005762 (HAMAP); IPR036615 (SUPERFAMILY); SSF51984 (SUPERFAMILY); IPR036565 (SUPERFAMILY)	P:GO:0008360; P:GO:0009058; P:GO:0051301; F:GO:0005524; F:GO:0008764; F:GO:0016881; C:GO:0005737	P:regulation of cell shape; P:biosynthetic process; P:cell division; F:ATP binding; F:UDP-N-acetylmuramoylalanine-D-glutamate ligase activity; F:acid-amino acid ligase activity; C:cytoplasm
[INTERPRO, BLASTED, MAPPED, ANNOTATED]	PTOS_000231	phospho-N-acetylmuramoyl-pentapeptide-transferase	9	P:GO:0007049; P:GO:0008360; P:GO:0009252; P:GO:0051301; P:GO:0071555; F:GO:0008963; F:GO:0046872; F:GO:0051992; C:GO:0005886	P:cell cycle; P:regulation of cell shape; P:peptidoglycan biosynthetic process; P:cell division; P:cell wall organization; F:phospho-N-acetylmuramoyl-pentapeptide-transferase activity; F:metal ion binding; F:UDP-N-acetylmuramoyl-L-alanyl-D-glutamyl-meso-2,6-diaminopimelyl-D-alanyl-D-alanine:undecaprenyl-phosphate transferase activity; C:plasma membrane	EC:2.7.8.13	phospho-N-acetylmuramoyl-pentapeptide-transferase	IPR003524 (TIGRFAM); IPR000715 (PFAM); IPR000715 (PANTHER); IPR003524 (HAMAP); IPR003524 (CDD)	P:GO:0008152; P:GO:0009058; P:GO:0009059; P:GO:0009987; P:GO:0016043; P:GO:0034645; P:GO:0042546; P:GO:0043170; P:GO:0044036; P:GO:0044038; P:GO:0044085; P:GO:0044237; P:GO:0044249; P:GO:0044260; P:GO:0045229; P:GO:0070589; P:GO:0071554; P:GO:0071555; P:GO:0071704; P:GO:0071840; P:GO:1901576; F:GO:0003824; F:GO:0008963; F:GO:0016740; F:GO:0016772; F:GO:0016780; C:GO:0005886; C:GO:0005886; C:GO:00…	P:metabolic process; P:biosynthetic process; P:macromolecule biosynthetic process; P:cellular process; P:cellular component organization; P:cellular macromolecule biosynthetic process; P:cell wall biogenesis; P:macromolecule metabolic process; P:cell wall macromolecule metabolic process; P:cell wall macromolecule biosynthetic process; P:cellular component biogenesis; P:cellular metabolic process;…
[INTERPRO, BLASTED, MAPPED, ANNOTATED]	PTOS_000232	UDP-N-acetylmuramoyl-L-alanyl-D-glutamate--2,6-diaminopimelate ligase	9	P:GO:0007049; P:GO:0008360; P:GO:0009252; P:GO:0051301; P:GO:0071555; F:GO:0000287; F:GO:0005524; F:GO:0008765; C:GO:0005737	P:cell cycle; P:regulation of cell shape; P:peptidoglycan biosynthetic process; P:cell division; P:cell wall organization; F:magnesium ion binding; F:ATP binding; F:UDP-N-acetylmuramoylalanyl-D-glutamate-2,6-diaminopimelate ligase activity; C:cytoplasm	EC:6.3.2.13	UDP-N-acetylmuramoyl-L-alanyl-D-glutamate--2,6-diaminopimelate ligase	IPR013221 (PFAM); IPR005761 (TIGRFAM); IPR004101 (PFAM); IPR036615 (G3DSA:3.90.190.GENE3D); G3DSA:3.40.1390.10 (GENE3D); IPR000713 (PFAM); IPR036565 (G3DSA:3.40.1190.GENE3D); PTHR23135 (PANTHER); IPR005761 (HAMAP); IPR036615 (SUPERFAMILY); IPR036565 (SUPERFAMILY); IPR035911 (SUPERFAMILY)	P:GO:0008360; P:GO:0009058; P:GO:0051301; F:GO:0005524; F:GO:0016881; C:GO:0005737	P:regulation of cell shape; P:biosynthetic process; P:cell division; F:ATP binding; F:acid-amino acid ligase activity; C:cytoplasm
[INTERPRO, BLASTED, MAPPED, ANNOTATED]	PTOS_000233	PASTA domain-containing protein	4	P:GO:0051301; P:GO:0071555; F:GO:0008658; C:GO:0005886	P:cell division; P:cell wall organization; F:penicillin binding; C:plasma membrane			G3DSA:3.30.450.330 (GENE3D); IPR001460 (PFAM); G3DSA:3.30.10.20 (GENE3D); G3DSA:3.90.1310.10 (GENE3D); IPR005311 (PFAM); IPR012338 (G3DSA:3.40.710.GENE3D); IPR005543 (PFAM); PTHR30627 (PANTHER); IPR005543 (PROSITE_PROFILES); cd06575 (CDD); SSF54184 (SUPERFAMILY); IPR012338 (SUPERFAMILY); IPR036138 (SUPERFAMILY)	P:GO:0009987; P:GO:0016043; P:GO:0045229; P:GO:0071554; P:GO:0071555; P:GO:0071840; F:GO:0005488; F:GO:0008658; F:GO:0031406; F:GO:0033218; F:GO:0036094; F:GO:0043167; F:GO:0043168; F:GO:0097159; F:GO:1901363; C:GO:0005886; C:GO:0005886; C:GO:0016020; C:GO:0016020; C:GO:0031224; C:GO:0031226; C:GO:0071944; C:GO:0110165	P:cellular process; P:cellular component organization; P:external encapsulating structure organization; P:cell wall organization or biogenesis; P:cell wall organization; P:cellular component organization or biogenesis; F:binding; F:penicillin binding; F:carboxylic acid binding; F:amide binding; F:small molecule binding; F:ion binding; F:anion binding; F:organic cyclic compound binding; F:heterocy…
[INTERPRO, BLASTED, MAPPED, ANNOTATED]	PTOS_000234	MULTISPECIES: FtsL-like putative cell division protein	6	P:GO:0006334; F:GO:0003677; F:GO:0030527; C:GO:0000786; C:GO:0005634; C:GO:0016020	P:nucleosome assembly; F:DNA binding; F:structural constituent of chromatin; C:nucleosome; C:nucleus; C:membrane			IPR045755 (PFAM)	no GO terms	no GO terms
[INTERPRO, BLASTED, MAPPED, ANNOTATED]	PTOS_000235	16S rRNA (cytosine(1402)-N(4))-methyltransferase RsmH	3	P:GO:0070475; F:GO:0071424; C:GO:0005737	P:rRNA base methylation; F:rRNA (cytosine-N4-)-methyltransferase activity; C:cytoplasm	EC:2.1.1	Transferring one-carbon groups	IPR002903 (PFAM); IPR029063 (G3DSA:3.40.50.GENE3D); IPR002903 (TIGRFAM); IPR002903 (PIRSF); IPR023397 (G3DSA:1.10.150.GENE3D); IPR002903 (PANTHER); IPR002903 (HAMAP); IPR023397 (SUPERFAMILY); IPR029063 (SUPERFAMILY)	P:GO:0000154; P:GO:0001510; P:GO:0006139; P:GO:0006364; P:GO:0006396; P:GO:0006725; P:GO:0006807; P:GO:0008152; P:GO:0009451; P:GO:0009987; P:GO:0010467; P:GO:0016070; P:GO:0016072; P:GO:0022613; P:GO:0031167; P:GO:0032259; P:GO:0034470; P:GO:0034641; P:GO:0034660; P:GO:0042254; P:GO:0043170; P:GO:0043412; P:GO:0043414; P:GO:0044085; P:GO:0044237; P:GO:0044238; P:GO:0044260; P:GO:0046483; P:GO:00…	P:rRNA modification; P:RNA methylation; P:nucleobase-containing compound metabolic process; P:rRNA processing; P:RNA processing; P:cellular aromatic compound metabolic process; P:nitrogen compound metabolic process; P:metabolic process; P:RNA modification; P:cellular process; P:gene expression; P:RNA metabolic process; P:rRNA metabolic process; P:ribonucleoprotein complex biogenesis; P:rRNA methy…
[INTERPRO, BLASTED, MAPPED, ANNOTATED]	PTOS_000236	division/cell wall cluster transcriptional repressor MraZ	8	P:GO:0045892; P:GO:0051301; P:GO:2000113; P:GO:2000142; F:GO:0000976; F:GO:0003700; C:GO:0005737; C:GO:0009295	P:negative regulation of DNA-templated transcription; P:cell division; P:negative regulation of cellular macromolecule biosynthetic process; P:regulation of DNA-templated transcription initiation; F:transcription cis-regulatory region binding; F:DNA-binding transcription factor activity; C:cytoplasm; C:nucleoid			IPR038619 (G3DSA:3.40.1550.GENE3D); IPR020603 (PFAM); IPR003444 (PANTHER); IPR003444 (HAMAP); IPR007159 (PROSITE_PROFILES); IPR007159 (PROSITE_PROFILES); IPR035644 (CDD); IPR035642 (CDD); IPR037914 (SUPERFAMILY)	P:GO:0006139; P:GO:0006351; P:GO:0006352; P:GO:0006355; P:GO:0006725; P:GO:0006807; P:GO:0008152; P:GO:0009058; P:GO:0009059; P:GO:0009889; P:GO:0009890; P:GO:0009892; P:GO:0009987; P:GO:0010467; P:GO:0010468; P:GO:0010556; P:GO:0010558; P:GO:0010605; P:GO:0016070; P:GO:0018130; P:GO:0019219; P:GO:0019222; P:GO:0019438; P:GO:0031323; P:GO:0031324; P:GO:0031326; P:GO:0031327; P:GO:0032774; P:GO:00…	P:nucleobase-containing compound metabolic process; P:DNA-templated transcription; P:DNA-templated transcription initiation; P:regulation of DNA-templated transcription; P:cellular aromatic compound metabolic process; P:nitrogen compound metabolic process; P:metabolic process; P:biosynthetic process; P:macromolecule biosynthetic process; P:regulation of biosynthetic process; P:negative regulation…
[INTERPRO, BLASTED, MAPPED, ANNOTATED]	PTOS_000237	HU family DNA-binding protein	1	F:GO:0003677	F:DNA binding			IPR041607 (PFAM); IPR010992 (G3DSA:4.10.520.GENE3D); IPR005902 (TIGRFAM); mobidb-lite (MOBIDB_LITE); mobidb-lite (MOBIDB_LITE); IPR010992 (SUPERFAMILY)	F:GO:0003677	F:DNA binding
[INTERPRO, BLASTED, MAPPED, ANNOTATED]	PTOS_000238	RNA polymerase sigma factor	3	P:GO:2000142; F:GO:0003677; F:GO:0016987	P:regulation of DNA-templated transcription initiation; F:DNA binding; F:sigma factor activity			IPR013249 (PFAM); IPR036388 (G3DSA:1.10.10.GENE3D); IPR007627 (PFAM); IPR014284 (TIGRFAM); G3DSA:1.10.1740.10 (GENE3D); IPR039425 (PANTHER); IPR013324 (SUPERFAMILY); IPR013325 (SUPERFAMILY)	P:GO:0006352; P:GO:0006355; F:GO:0003677; F:GO:0003700; F:GO:0016987	P:DNA-templated transcription initiation; P:regulation of DNA-templated transcription; F:DNA binding; F:DNA-binding transcription factor activity; F:sigma factor activity
[INTERPRO, BLASTED]	PTOS_000239	hypothetical protein						no IPS match	no IPS match	no IPS match
[INTERPRO, BLASTED, MAPPED, ANNOTATED]	PTOS_000240	TonB-dependent receptor	4	P:GO:0034755; F:GO:0022857; C:GO:0005886; C:GO:0009279	P:iron ion transmembrane transport; F:transmembrane transporter activity; C:plasma membrane; C:cell outer membrane			IPR000531 (PFAM); IPR037066 (G3DSA:2.170.130.GENE3D); IPR012910 (PFAM); IPR036942 (G3DSA:2.40.170.GENE3D); IPR039426 (PANTHER); SSF56935 (SUPERFAMILY)	P:GO:0000041; P:GO:0006810; P:GO:0006811; P:GO:0006812; P:GO:0006826; P:GO:0009987; P:GO:0030001; P:GO:0034220; P:GO:0034755; P:GO:0051179; P:GO:0051234; P:GO:0055085; P:GO:0098655; P:GO:0098660; P:GO:0098662; F:GO:0005215; F:GO:0022857; C:GO:0005886; C:GO:0009279; C:GO:0016020; C:GO:0019867; C:GO:0030312; C:GO:0030313; C:GO:0031224; C:GO:0031230; C:GO:0031975; C:GO:0071944; C:GO:0110165	P:transition metal ion transport; P:transport; P:monoatomic ion transport; P:monoatomic cation transport; P:iron ion transport; P:cellular process; P:metal ion transport; P:monoatomic ion transmembrane transport; P:iron ion transmembrane transport; P:localization; P:establishment of localization; P:transmembrane transport; P:monoatomic cation transmembrane transport; P:inorganic ion transmembrane…
[INTERPRO, BLASTED]	PTOS_000241	DUF4625 domain-containing protein						IPR027829 (PFAM); PS51257 (PROSITE_PROFILES)	no GO terms	no GO terms
[INTERPRO, BLASTED, MAPPED, ANNOTATED]	PTOS_000242	1-acyl-sn-glycerol-3-phosphate acyltransferase	1	F:GO:0016746	F:acyltransferase activity	EC:2.3	Acyltransferases	IPR045746 (PFAM); SSF69593 (SUPERFAMILY)	no GO terms	no GO terms
[INTERPRO, BLASTED, MAPPED, ANNOTATED]	PTOS_000243	GNAT family N-acetyltransferase	1	F:GO:0016740	F:transferase activity	EC:2	Transferases	PF13444 (PFAM); PTHR37323 (PANTHER); IPR016181 (SUPERFAMILY)	no GO terms	no GO terms
[INTERPRO, BLASTED, MAPPED, ANNOTATED]	PTOS_000244	deoxyguanosinetriphosphate triphosphohydrolase	3	P:GO:0006203; F:GO:0000287; F:GO:0008832	P:dGTP catabolic process; F:magnesium ion binding; F:dGTPase activity	EC:3.1.5.1	dGTPase	IPR026875 (PFAM); IPR006674 (PFAM); IPR027432 (G3DSA:1.10.3550.GENE3D); IPR006261 (TIGRFAM); IPR023293 (G3DSA:1.10.3410.GENE3D); G3DSA:1.10.3210.10 (GENE3D); PTHR11373 (PANTHER); IPR006674 (PROSITE_PROFILES); SSF109604 (SUPERFAMILY)	P:GO:0006139; P:GO:0006163; P:GO:0006725; P:GO:0006753; P:GO:0006793; P:GO:0006796; P:GO:0006807; P:GO:0008152; P:GO:0009056; P:GO:0009117; P:GO:0009141; P:GO:0009143; P:GO:0009144; P:GO:0009166; P:GO:0009987; P:GO:0019439; P:GO:0019637; P:GO:0034641; P:GO:0034655; P:GO:0044237; P:GO:0044238; P:GO:0044248; P:GO:0044270; P:GO:0044281; P:GO:0046434; P:GO:0046483; P:GO:0046700; P:GO:0055086; P:GO:00…	P:nucleobase-containing compound metabolic process; P:purine nucleotide metabolic process; P:cellular aromatic compound metabolic process; P:nucleoside phosphate metabolic process; P:phosphorus metabolic process; P:phosphate-containing compound metabolic process; P:nitrogen compound metabolic process; P:metabolic process; P:catabolic process; P:nucleotide metabolic process; P:nucleoside triphosph…
[INTERPRO, BLASTED, MAPPED, ANNOTATED]	PTOS_000245	dUTP diphosphatase	4	P:GO:0006226; P:GO:0046081; F:GO:0000287; F:GO:0004170	P:dUMP biosynthetic process; P:dUTP catabolic process; F:magnesium ion binding; F:dUTP diphosphatase activity	EC:3.6.1.23; EC:3.6.1.9	dUTP diphosphatase; nucleotide diphosphatase	IPR036157 (G3DSA:2.70.40.GENE3D); IPR008181 (TIGRFAM); IPR029054 (PFAM); IPR008181 (PANTHER); IPR008181 (HAMAP); IPR033704 (CDD); IPR036157 (SUPERFAMILY)	P:GO:0006139; P:GO:0006220; P:GO:0006221; P:GO:0006226; P:GO:0006725; P:GO:0006753; P:GO:0006793; P:GO:0006796; P:GO:0006807; P:GO:0008152; P:GO:0009056; P:GO:0009058; P:GO:0009117; P:GO:0009123; P:GO:0009141; P:GO:0009143; P:GO:0009165; P:GO:0009166; P:GO:0009987; P:GO:0018130; P:GO:0019438; P:GO:0019439; P:GO:0019637; P:GO:0034641; P:GO:0034654; P:GO:0034655; P:GO:0044237; P:GO:0044238; P:GO:00…	P:nucleobase-containing compound metabolic process; P:pyrimidine nucleotide metabolic process; P:pyrimidine nucleotide biosynthetic process; P:dUMP biosynthetic process; P:cellular aromatic compound metabolic process; P:nucleoside phosphate metabolic process; P:phosphorus metabolic process; P:phosphate-containing compound metabolic process; P:nitrogen compound metabolic process; P:metabolic proce…
[INTERPRO, BLASTED, ANNOTATED]	PTOS_000246	tetratricopeptide repeat protein	1	F:GO:0005515	F:protein binding			PF13432 (PFAM); IPR011990 (G3DSA:1.25.40.GENE3D); PTHR45586 (PANTHER); IPR019734 (PROSITE_PROFILES); IPR019734 (PROSITE_PROFILES); IPR019734 (PROSITE_PROFILES); IPR019734 (PROSITE_PROFILES); PS51257 (PROSITE_PROFILES); IPR011990 (SUPERFAMILY); IPR011990 (SUPERFAMILY); SSF81901 (SUPERFAMILY)	F:GO:0005515	F:protein binding
[INTERPRO, BLASTED]	PTOS_000247	DUF4292 domain-containing protein						IPR025634 (PFAM); PS51257 (PROSITE_PROFILES)	no GO terms	no GO terms
[INTERPRO, BLASTED, MAPPED, ANNOTATED]	PTOS_000248	peptidoglycan DD-metalloendopeptidase family protein	1	F:GO:0004222	F:metalloendopeptidase activity	EC:3	Hydrolases	IPR011055 (G3DSA:2.70.70.GENE3D); G3DSA:6.10.250.3150 (GENE3D); IPR016047 (PFAM); mobidb-lite (MOBIDB_LITE); mobidb-lite (MOBIDB_LITE); PTHR21666 (PANTHER); IPR011055 (SUPERFAMILY)	F:GO:0003824; F:GO:0004175; F:GO:0004222; F:GO:0008233; F:GO:0008237; F:GO:0016787; F:GO:0140096	F:catalytic activity; F:endopeptidase activity; F:metalloendopeptidase activity; F:peptidase activity; F:metallopeptidase activity; F:hydrolase activity; F:catalytic activity, acting on a protein
[INTERPRO, BLASTED, MAPPED, ANNOTATED]	PTOS_000249	response regulator	8	P:GO:0000160; P:GO:0006355; P:GO:0018106; F:GO:0000155; F:GO:0003700; F:GO:0005515; F:GO:0043565; C:GO:0016020	P:phosphorelay signal transduction system; P:regulation of DNA-templated transcription; P:peptidyl-histidine phosphorylation; F:phosphorelay sensor kinase activity; F:DNA-binding transcription factor activity; F:protein binding; F:sequence-specific DNA binding; C:membrane	EC:2.7.3; EC:2.7.13.3	Transferring phosphorus-containing groups; histidine kinase	IPR004358 (PRINTS); IPR003594 (PFAM); IPR013783 (G3DSA:2.60.40.GENE3D); G3DSA:1.10.10.60 (GENE3D); IPR003661 (PFAM); IPR011110 (PFAM); IPR018060 (PFAM); IPR036890 (G3DSA:3.30.565.GENE3D); G3DSA:1.10.10.60 (GENE3D); G3DSA:1.10.287.130 (GENE3D); IPR011123 (PFAM); IPR001789 (PFAM); IPR015943 (G3DSA:2.130.10.GENE3D); IPR015943 (G3DSA:2.130.10.GENE3D); G3DSA:3.40.50.2300 (GENE3D); PTHR43547 (PANTHER);…	P:GO:0000160; P:GO:0006355; P:GO:0007165; P:GO:0016310; F:GO:0000155; F:GO:0003700; F:GO:0003824; F:GO:0004672; F:GO:0005515; F:GO:0016301; F:GO:0016740; F:GO:0016772; F:GO:0016773; F:GO:0043565; F:GO:0140096	P:phosphorelay signal transduction system; P:regulation of DNA-templated transcription; P:signal transduction; P:phosphorylation; F:phosphorelay sensor kinase activity; F:DNA-binding transcription factor activity; F:catalytic activity; F:protein kinase activity; F:protein binding; F:kinase activity; F:transferase activity; F:transferase activity, transferring phosphorus-containing groups; F:phosp…
[INTERPRO, BLASTED, MAPPED, ANNOTATED]	PTOS_000250	glycoside hydrolase family 43 protein	2	P:GO:0005975; F:GO:0046556	P:carbohydrate metabolic process; F:alpha-L-arabinofuranosidase activity	EC:3.2.1.55	non-reducing end alpha-L-arabinofuranosidase	IPR023296 (G3DSA:2.115.10.GENE3D); IPR016828 (PIRSF); IPR006710 (PFAM); PTHR43817 (PANTHER); cd18820 (CDD); IPR023296 (SUPERFAMILY)	P:GO:0005975; F:GO:0004553	P:carbohydrate metabolic process; F:hydrolase activity, hydrolyzing O-glycosyl compounds
[INTERPRO, BLASTED, MAPPED, ANNOTATED]	PTOS_000251	glycoside hydrolase family 3 C-terminal domain-containing protein	3	P:GO:0005975; F:GO:0008422; F:GO:0102483	P:carbohydrate metabolic process; F:beta-glucosidase activity; F:scopolin beta-glucosidase activity	EC:3.2.1.21	beta-glucosidase	IPR001764 (PRINTS); IPR011658 (PFAM); IPR026891 (PFAM); G3DSA:2.60.120.260 (GENE3D); IPR001764 (PFAM); IPR036881 (G3DSA:3.40.50.GENE3D); IPR013783 (G3DSA:2.60.40.GENE3D); IPR002772 (PFAM); IPR036962 (G3DSA:3.20.20.GENE3D); PTHR42715 (PANTHER); IPR037524 (PROSITE_PROFILES); SSF56988 (SUPERFAMILY); IPR017853 (SUPERFAMILY)	P:GO:0005975; F:GO:0004553	P:carbohydrate metabolic process; F:hydrolase activity, hydrolyzing O-glycosyl compounds
[INTERPRO, BLASTED, MAPPED, ANNOTATED]	PTOS_000252	glycosyl Hydrolase Family 88 family protein	2	P:GO:0005975; F:GO:0016787	P:carbohydrate metabolic process; F:hydrolase activity	EC:3	Hydrolases	IPR014512 (PIRSF); G3DSA:1.50.10.20 (GENE3D); IPR005198 (PFAM); PTHR47791 (PANTHER); IPR008928 (SUPERFAMILY)	P:GO:0005975	P:carbohydrate metabolic process
[INTERPRO, BLASTED, MAPPED, ANNOTATED]	PTOS_000253	beta-glucuronidase	2	P:GO:0016052; F:GO:0004553	P:carbohydrate catabolic process; F:hydrolase activity, hydrolyzing O-glycosyl compounds	EC:3.2.1	Glycosylases	IPR006102 (PFAM); IPR006104 (PFAM); G3DSA:2.60.120.260 (GENE3D); G3DSA:3.20.20.80 (GENE3D); IPR013783 (G3DSA:2.60.40.GENE3D); IPR006103 (PFAM); PTHR42732 (PANTHER); IPR036156 (SUPERFAMILY); IPR008979 (SUPERFAMILY); IPR017853 (SUPERFAMILY)	P:GO:0005975; F:GO:0004553	P:carbohydrate metabolic process; F:hydrolase activity, hydrolyzing O-glycosyl compounds
[INTERPRO, BLASTED, MAPPED, ANNOTATED]	PTOS_000254	glycoside hydrolase family 127 protein	2	P:GO:0005975; F:GO:0016787	P:carbohydrate metabolic process; F:hydrolase activity	EC:3	Hydrolases	IPR012878 (PFAM); PTHR31151 (PANTHER); IPR008928 (SUPERFAMILY)	P:GO:0005975	P:carbohydrate metabolic process
[INTERPRO, BLASTED, MAPPED, ANNOTATED]	PTOS_000255	glycoside hydrolase family 127 protein	2	P:GO:0005975; F:GO:0102478	P:carbohydrate metabolic process; F:beta-L-arabinofuranosidase activity	EC:3.2.1.185	non-reducing end beta-L-arabinofuranosidase	IPR012878 (PFAM); PTHR31151 (PANTHER); PS51257 (PROSITE_PROFILES); IPR008928 (SUPERFAMILY)	P:GO:0005975	P:carbohydrate metabolic process
[INTERPRO, BLASTED, MAPPED, ANNOTATED]	PTOS_000256	glycoside hydrolase family 43 protein	2	P:GO:0005975; F:GO:0046556	P:carbohydrate metabolic process; F:alpha-L-arabinofuranosidase activity	EC:3.2.1.55	non-reducing end alpha-L-arabinofuranosidase	IPR006710 (PFAM); IPR016828 (PIRSF); IPR023296 (G3DSA:2.115.10.GENE3D); PTHR43817 (PANTHER); cd18820 (CDD); IPR023296 (SUPERFAMILY)	P:GO:0005975; F:GO:0004553	P:carbohydrate metabolic process; F:hydrolase activity, hydrolyzing O-glycosyl compounds
[INTERPRO, BLASTED, MAPPED, ANNOTATED]	PTOS_000257	beta-galactosidase	2	P:GO:0016052; F:GO:0004565	P:carbohydrate catabolic process; F:beta-galactosidase activity	EC:3.2.1.23	beta-galactosidase	IPR006103 (PFAM); IPR006104 (PFAM); G3DSA:2.60.120.260 (GENE3D); IPR013783 (G3DSA:2.60.40.GENE3D); IPR006102 (PFAM); G3DSA:3.20.20.80 (GENE3D); PTHR42732 (PANTHER); IPR036156 (SUPERFAMILY); IPR008979 (SUPERFAMILY); IPR017853 (SUPERFAMILY)	P:GO:0005975; F:GO:0004553	P:carbohydrate metabolic process; F:hydrolase activity, hydrolyzing O-glycosyl compounds
[INTERPRO, BLASTED, MAPPED, ANNOTATED]	PTOS_000258	DUF4965 domain-containing protein	1	P:GO:0005975	P:carbohydrate metabolic process			IPR032515 (PFAM); IPR014870 (PFAM); IPR032514 (PFAM); IPR033433 (PFAM); G3DSA:2.60.120.260 (GENE3D); PTHR31987 (PANTHER); IPR008979 (SUPERFAMILY); IPR008928 (SUPERFAMILY)	P:GO:0005975	P:carbohydrate metabolic process
[INTERPRO, BLASTED]	PTOS_000259	TonB-dependent receptor plug domain-containing protein						G3DSA:2.60.40.1930 (GENE3D); IPR037066 (G3DSA:2.170.130.GENE3D); IPR012910 (PFAM); SSF56935 (SUPERFAMILY)	no GO terms	no GO terms
[INTERPRO, BLASTED, MAPPED, ANNOTATED]	PTOS_000260	discoidin domain-containing protein	5	P:GO:0006013; P:GO:0016052; F:GO:0004559; F:GO:0030246; F:GO:0046872	P:mannose metabolic process; P:carbohydrate catabolic process; F:alpha-mannosidase activity; F:carbohydrate binding; F:metal ion binding	EC:3.2.1.24	alpha-mannosidase	IPR015341 (PFAM); IPR037094 (G3DSA:1.20.1270.GENE3D); G3DSA:2.70.98.30 (GENE3D); IPR027291 (G3DSA:3.20.110.GENE3D); G3DSA:2.60.40.2220 (GENE3D); G3DSA:2.60.120.260 (GENE3D); IPR041147 (PFAM); IPR011682 (PFAM); IPR013780 (G3DSA:2.60.40.GENE3D); IPR000421 (PFAM); IPR000602 (PFAM); PTHR46017 (PANTHER); IPR000421 (PROSITE_PROFILES); cd10789 (CDD); IPR011013 (SUPERFAMILY); IPR008979 (SUPERFAMILY); IPR…	P:GO:0005975; P:GO:0006013; P:GO:0008152; P:GO:0009056; P:GO:0016052; P:GO:0044238; P:GO:0071704; P:GO:1901575; F:GO:0003824; F:GO:0004553; F:GO:0004559; F:GO:0016787; F:GO:0016798; F:GO:0030246	P:carbohydrate metabolic process; P:mannose metabolic process; P:metabolic process; P:catabolic process; P:carbohydrate catabolic process; P:primary metabolic process; P:organic substance metabolic process; P:organic substance catabolic process; F:catalytic activity; F:hydrolase activity, hydrolyzing O-glycosyl compounds; F:alpha-mannosidase activity; F:hydrolase activity; F:hydrolase activity, a…
[INTERPRO, BLASTED]	PTOS_000261	TonB-dependent receptor						IPR037066 (G3DSA:2.170.130.GENE3D); IPR012910 (PFAM); G3DSA:2.60.40.1120 (GENE3D); PF13715 (PFAM); IPR023996 (TIGRFAM); IPR023997 (TIGRFAM); PTHR47322 (PANTHER); IPR008969 (SUPERFAMILY); SSF56935 (SUPERFAMILY)	no GO terms	no GO terms
[INTERPRO, BLASTED, MAPPED, ANNOTATED]	PTOS_000262	RagB/SusD family nutrient uptake outer membrane protein	2	F:GO:0005515; C:GO:0009279	F:protein binding; C:cell outer membrane			IPR033985 (PFAM); IPR012944 (PFAM); G3DSA:1.25.40.390 (GENE3D); PS51257 (PROSITE_PROFILES); IPR011990 (SUPERFAMILY)	F:GO:0005515	F:protein binding
[INTERPRO, BLASTED]	PTOS_000263	DUF3823 domain-containing protein						G3DSA:2.60.40.1120 (GENE3D); IPR024278 (PFAM); G3DSA:2.60.40.2060 (GENE3D); IPR041186 (PFAM); PS51257 (PROSITE_PROFILES)	no GO terms	no GO terms
[INTERPRO, BLASTED]	PTOS_000264	hypothetical protein						no IPS match	no IPS match	no IPS match
[INTERPRO, BLASTED, MAPPED, ANNOTATED]	PTOS_000265	family 43 glycosylhydrolase	2	P:GO:0031222; F:GO:0046558	P:arabinan catabolic process; F:arabinan endo-1,5-alpha-L-arabinosidase activity	EC:3.2.1.99	arabinan endo-1,5-alpha-L-arabinosidase	IPR023296 (G3DSA:2.115.10.GENE3D); IPR006710 (PFAM); IPR016840 (PIRSF); PTHR43301 (PANTHER); cd18616 (CDD); IPR023296 (SUPERFAMILY)	P:GO:0005975; F:GO:0004553; F:GO:0046558	P:carbohydrate metabolic process; F:hydrolase activity, hydrolyzing O-glycosyl compounds; F:arabinan endo-1,5-alpha-L-arabinosidase activity
[INTERPRO, BLASTED]	PTOS_000266	hypothetical protein						no IPS match	no IPS match	no IPS match
[INTERPRO, BLASTED, MAPPED, ANNOTATED]	PTOS_000267	glycoside hydrolase family 76 protein	2	P:GO:0005975; F:GO:0016787	P:carbohydrate metabolic process; F:hydrolase activity	EC:3	Hydrolases	IPR005198 (PFAM); G3DSA:1.50.10.20 (GENE3D); IPR014512 (PIRSF); PTHR47791 (PANTHER); IPR008928 (SUPERFAMILY)	P:GO:0005975	P:carbohydrate metabolic process
[INTERPRO, BLASTED]	PTOS_000268	putative exported protein						IPR029062 (G3DSA:3.40.50.GENE3D); PS51257 (PROSITE_PROFILES); IPR029062 (SUPERFAMILY)	no GO terms	no GO terms
[INTERPRO, BLASTED, MAPPED, ANNOTATED]	PTOS_000269	DUF4965 domain-containing protein	1	P:GO:0005975	P:carbohydrate metabolic process			G3DSA:2.60.120.260 (GENE3D); IPR032515 (PFAM); IPR033433 (PFAM); IPR014870 (PFAM); IPR032514 (PFAM); PTHR31987 (PANTHER); PS51257 (PROSITE_PROFILES); IPR008979 (SUPERFAMILY); IPR008928 (SUPERFAMILY)	P:GO:0005975	P:carbohydrate metabolic process
[INTERPRO, BLASTED, MAPPED, ANNOTATED]	PTOS_000270	GH92 family glycosyl hydrolase	11	P:GO:0005975; P:GO:0006515; P:GO:0009100; P:GO:0036211; P:GO:0044265; P:GO:1901136; F:GO:0016811; F:GO:0030246; C:GO:0005634; C:GO:0005829; C:GO:0016020	P:carbohydrate metabolic process; P:protein quality control for misfolded or incompletely synthesized proteins; P:glycoprotein metabolic process; P:protein modification process; P:cellular macromolecule catabolic process; P:carbohydrate derivative catabolic process; F:hydrolase activity, acting on carbon-nitrogen (but not peptide) bonds, in linear amides; F:carbohydrate binding; C:nucleus; C:cyto…	EC:3	Hydrolases	G3DSA:1.20.1050.60 (GENE3D); IPR041371 (PFAM); G3DSA:1.20.1610.10 (GENE3D); IPR014718 (G3DSA:2.70.98.GENE3D); G3DSA:3.30.2080.10 (GENE3D); IPR012939 (PFAM); IPR005887 (TIGRFAM); PTHR12143 (PANTHER); IPR008928 (SUPERFAMILY)	P:GO:0005975; P:GO:0006508; P:GO:0006515; P:GO:0006807; P:GO:0008152; P:GO:0009056; P:GO:0009057; P:GO:0009100; P:GO:0009987; P:GO:0019538; P:GO:0019538; P:GO:0030163; P:GO:0030163; P:GO:0036211; P:GO:0036211; P:GO:0043170; P:GO:0043412; P:GO:0044237; P:GO:0044238; P:GO:0044248; P:GO:0044260; P:GO:0044265; P:GO:0051603; P:GO:0071704; P:GO:1901135; P:GO:1901136; P:GO:1901564; P:GO:1901565; P:GO:19…	P:carbohydrate metabolic process; P:proteolysis; P:protein quality control for misfolded or incompletely synthesized proteins; P:nitrogen compound metabolic process; P:metabolic process; P:catabolic process; P:macromolecule catabolic process; P:glycoprotein metabolic process; P:cellular process; P:protein metabolic process; P:protein metabolic process; P:protein catabolic process; P:protein catab…
[INTERPRO, BLASTED, MAPPED, ANNOTATED]	PTOS_000271	glycoside hydrolase family 125 protein	2	P:GO:0005975; F:GO:0016787	P:carbohydrate metabolic process; F:hydrolase activity	EC:3	Hydrolases	IPR008313 (PIRSF); IPR008313 (PFAM); IPR012341 (G3DSA:1.50.10.GENE3D); IPR008313 (PANTHER); IPR008928 (SUPERFAMILY)	P:GO:0005975	P:carbohydrate metabolic process
[INTERPRO, BLASTED, MAPPED, ANNOTATED]	PTOS_000272	galactose mutarotase	6	P:GO:0006006; P:GO:0016052; P:GO:0044282; F:GO:0004034; F:GO:0030246; C:GO:0005737	P:glucose metabolic process; P:carbohydrate catabolic process; P:small molecule catabolic process; F:aldose 1-epimerase activity; F:carbohydrate binding; C:cytoplasm	EC:5.1.3.3	aldose 1-epimerase	IPR008183 (PFAM); IPR014718 (G3DSA:2.70.98.GENE3D); IPR015443 (PIRSF); PTHR10091 (PANTHER); PS51257 (PROSITE_PROFILES); cd09019 (CDD); IPR011013 (SUPERFAMILY)	P:GO:0005975; P:GO:0005996; P:GO:0006006; P:GO:0008152; P:GO:0009056; P:GO:0016052; P:GO:0019318; P:GO:0044238; P:GO:0044281; P:GO:0044282; P:GO:0071704; P:GO:1901575; F:GO:0003824; F:GO:0016853; F:GO:0016857; F:GO:0030246; C:GO:0005622; C:GO:0005737; C:GO:0110165	P:carbohydrate metabolic process; P:monosaccharide metabolic process; P:glucose metabolic process; P:metabolic process; P:catabolic process; P:carbohydrate catabolic process; P:hexose metabolic process; P:primary metabolic process; P:small molecule metabolic process; P:small molecule catabolic process; P:organic substance metabolic process; P:organic substance catabolic process; F:catalytic activ…
[INTERPRO, BLASTED, MAPPED, ANNOTATED]	PTOS_000273	DUF418 domain-containing protein	1	C:GO:0016020	C:membrane			IPR007349 (PFAM); PTHR30590 (PANTHER)	no GO terms	no GO terms
[INTERPRO, BLASTED, MAPPED, ANNOTATED]	PTOS_000274	family 43 glycosylhydrolase	3	P:GO:0000272; F:GO:0004553; F:GO:0030246	P:polysaccharide catabolic process; F:hydrolase activity, hydrolyzing O-glycosyl compounds; F:carbohydrate binding	EC:3.2.1	Glycosylases	G3DSA:2.60.120.200 (GENE3D); IPR046780 (PFAM); IPR005084 (PFAM); G3DSA:2.60.120.260 (GENE3D); IPR000421 (PFAM); G3DSA:2.60.120.260 (GENE3D); IPR023296 (G3DSA:2.115.10.GENE3D); IPR006710 (PFAM); PF13385 (PFAM); PTHR43772 (PANTHER); IPR005084 (PROSITE_PROFILES); IPR000421 (PROSITE_PROFILES); cd18608 (CDD); cd04084 (CDD); IPR008979 (SUPERFAMILY); IPR013320 (SUPERFAMILY); IPR023296 (SUPERFAMILY); IPR…	P:GO:0005975; F:GO:0004553; F:GO:0030246	P:carbohydrate metabolic process; F:hydrolase activity, hydrolyzing O-glycosyl compounds; F:carbohydrate binding
[INTERPRO, BLASTED, MAPPED, ANNOTATED]	PTOS_000275	glycoside hydrolase family 43 protein	2	P:GO:0045493; F:GO:0046556	P:xylan catabolic process; F:alpha-L-arabinofuranosidase activity	EC:3.2.1.55	non-reducing end alpha-L-arabinofuranosidase	IPR023296 (G3DSA:2.115.10.GENE3D); IPR006710 (PFAM); PTHR43772 (PANTHER); cd08991 (CDD); IPR023296 (SUPERFAMILY)	P:GO:0005975; F:GO:0004553	P:carbohydrate metabolic process; F:hydrolase activity, hydrolyzing O-glycosyl compounds
[INTERPRO, BLASTED]	PTOS_000276	NVEALA domain-containing protein						no IPS match	no IPS match	no IPS match
[INTERPRO, BLASTED]	PTOS_000277	6-bladed beta-propeller						PF17170 (PFAM); PS51257 (PROSITE_PROFILES)	no GO terms	no GO terms
[INTERPRO, BLASTED, MAPPED, ANNOTATED]	PTOS_000278	glycoside hydrolase family 43 protein	2	P:GO:0045493; F:GO:0004553	P:xylan catabolic process; F:hydrolase activity, hydrolyzing O-glycosyl compounds	EC:3.2.1	Glycosylases	IPR023296 (G3DSA:2.115.10.GENE3D); IPR023296 (SUPERFAMILY)	no GO terms	no GO terms
[INTERPRO, BLASTED]	PTOS_000279	putative lipoprotein						PS51257 (PROSITE_PROFILES)	no GO terms	no GO terms
[INTERPRO, BLASTED, MAPPED, ANNOTATED]	PTOS_000280	acyltransferase	4	P:GO:0033692; F:GO:0016747; F:GO:0016787; C:GO:0016020	P:cellular polysaccharide biosynthetic process; F:acyltransferase activity, transferring groups other than amino-acyl groups; F:hydrolase activity; C:membrane	EC:3; EC:2.3.1	Hydrolases; Acyltransferases	IPR002656 (PFAM); PTHR23028 (PANTHER)	P:GO:0000271; P:GO:0005975; P:GO:0005976; P:GO:0008152; P:GO:0009058; P:GO:0009059; P:GO:0009987; P:GO:0016051; P:GO:0033692; P:GO:0034637; P:GO:0034645; P:GO:0043170; P:GO:0044237; P:GO:0044238; P:GO:0044249; P:GO:0044260; P:GO:0044262; P:GO:0044264; P:GO:0071704; P:GO:1901576; F:GO:0016747; C:GO:0016020; C:GO:0110165	P:polysaccharide biosynthetic process; P:carbohydrate metabolic process; P:polysaccharide metabolic process; P:metabolic process; P:biosynthetic process; P:macromolecule biosynthetic process; P:cellular process; P:carbohydrate biosynthetic process; P:cellular polysaccharide biosynthetic process; P:cellular carbohydrate biosynthetic process; P:cellular macromolecule biosynthetic process; P:macromo…
[INTERPRO, BLASTED, MAPPED, ANNOTATED]	PTOS_000281	Crp/Fnr family transcriptional regulator	2	P:GO:0016310; F:GO:0016301	P:phosphorylation; F:kinase activity	EC:2.7	Transferring phosphorus-containing groups	IPR000595 (PFAM); IPR014710 (G3DSA:2.60.120.GENE3D); IPR000595 (PROSITE_PROFILES); IPR000595 (CDD); IPR018490 (SUPERFAMILY)	no GO terms	no GO terms
[INTERPRO, BLASTED]	PTOS_000282	PepSY-like domain-containing protein						G3DSA:3.40.1420.30 (GENE3D); G3DSA:3.40.1420.30 (GENE3D); IPR021533 (PFAM); PS51257 (PROSITE_PROFILES); SSF160574 (SUPERFAMILY); SSF160574 (SUPERFAMILY); SSF160574 (SUPERFAMILY)	no GO terms	no GO terms
[INTERPRO, BLASTED, MAPPED, ANNOTATED]	PTOS_000283	GntR family transcriptional regulator	2	P:GO:0006355; F:GO:0003700	P:regulation of DNA-templated transcription; F:DNA-binding transcription factor activity			IPR036388 (G3DSA:1.10.10.GENE3D); IPR046335 (PFAM); IPR000524 (PFAM); G3DSA:3.40.50.2300 (GENE3D); G3DSA:3.40.50.2300 (GENE3D); PTHR43525 (PANTHER); IPR000524 (PROSITE_PROFILES); IPR000524 (CDD); IPR028082 (SUPERFAMILY); IPR036390 (SUPERFAMILY)	P:GO:0006355; F:GO:0003700	P:regulation of DNA-templated transcription; F:DNA-binding transcription factor activity
[INTERPRO, BLASTED, MAPPED, ANNOTATED]	PTOS_000284	glycoside hydrolase family 127 protein	1	P:GO:0005975	P:carbohydrate metabolic process			IPR012878 (PFAM); PTHR43465 (PANTHER); IPR008928 (SUPERFAMILY)	P:GO:0005975	P:carbohydrate metabolic process
[INTERPRO, BLASTED, MAPPED, ANNOTATED]	PTOS_000285	DUF1080 domain-containing protein	2	P:GO:0046373; F:GO:0046556	P:L-arabinose metabolic process; F:alpha-L-arabinofuranosidase activity	EC:3.2.1.55	non-reducing end alpha-L-arabinofuranosidase	IPR013780 (G3DSA:2.60.40.GENE3D); G3DSA:3.20.20.80 (GENE3D); G3DSA:2.60.120.560 (GENE3D); G3DSA:2.60.120.260 (GENE3D); IPR010720 (PFAM); IPR010496 (PFAM); PTHR31776 (PANTHER); SSF51011 (SUPERFAMILY); IPR017853 (SUPERFAMILY)	P:GO:0046373; F:GO:0003824; F:GO:0004553; F:GO:0016787; F:GO:0016798; F:GO:0046556	P:L-arabinose metabolic process; F:catalytic activity; F:hydrolase activity, hydrolyzing O-glycosyl compounds; F:hydrolase activity; F:hydrolase activity, acting on glycosyl bonds; F:alpha-L-arabinofuranosidase activity
[INTERPRO, BLASTED, MAPPED, ANNOTATED]	PTOS_000286	glycoside hydrolase family 78 protein	2	P:GO:0005975; F:GO:0030596	P:carbohydrate metabolic process; F:alpha-L-rhamnosidase activity	EC:3.2.1.40	alpha-L-rhamnosidase	IPR016007 (PIRSF); G3DSA:2.60.120.260 (GENE3D); IPR012341 (G3DSA:1.50.10.GENE3D); G3DSA:2.60.120.260 (GENE3D); G3DSA:2.60.420.10 (GENE3D); IPR013737 (PFAM); IPR013783 (G3DSA:2.60.40.GENE3D); IPR035398 (PFAM); IPR035396 (PFAM); IPR008902 (PFAM); PTHR33307 (PANTHER); IPR008928 (SUPERFAMILY)	P:GO:0005975	P:carbohydrate metabolic process
[INTERPRO, BLASTED, MAPPED, ANNOTATED]	PTOS_000287	M20 family metallo-hydrolase	3	P:GO:0009064; P:GO:1901607; F:GO:0008777	P:glutamine family amino acid metabolic process; P:alpha-amino acid biosynthetic process; F:acetylornithine deacetylase activity	EC:3.5.1.16	acetylornithine deacetylase	G3DSA:3.30.70.360 (GENE3D); IPR002933 (PFAM); G3DSA:3.40.630.10 (GENE3D); IPR011650 (PFAM); PTHR43808 (PANTHER); cd05651 (CDD); SSF53187 (SUPERFAMILY); IPR036264 (SUPERFAMILY)	P:GO:0006082; P:GO:0006520; P:GO:0006807; P:GO:0008152; P:GO:0008652; P:GO:0009058; P:GO:0009064; P:GO:0009987; P:GO:0016053; P:GO:0019752; P:GO:0043436; P:GO:0044237; P:GO:0044238; P:GO:0044249; P:GO:0044281; P:GO:0044283; P:GO:0046394; P:GO:0071704; P:GO:1901564; P:GO:1901566; P:GO:1901576; P:GO:1901605; P:GO:1901607; F:GO:0003824; F:GO:0016787; F:GO:0016810; F:GO:0016811; F:GO:0019213	P:organic acid metabolic process; P:amino acid metabolic process; P:nitrogen compound metabolic process; P:metabolic process; P:amino acid biosynthetic process; P:biosynthetic process; P:glutamine family amino acid metabolic process; P:cellular process; P:organic acid biosynthetic process; P:carboxylic acid metabolic process; P:oxoacid metabolic process; P:cellular metabolic process; P:primary me…
[INTERPRO, BLASTED, MAPPED, ANNOTATED]	PTOS_000288	long-chain fatty acid--CoA ligase	6	P:GO:0001676; F:GO:0004467; F:GO:0016887; C:GO:0005773; C:GO:0005783; C:GO:0005886	P:long-chain fatty acid metabolic process; F:long-chain fatty acid-CoA ligase activity; F:ATP hydrolysis activity; C:vacuole; C:endoplasmic reticulum; C:plasma membrane	EC:6.2.1.3	long-chain-fatty-acid--CoA ligase	IPR020459 (PRINTS); IPR042099 (G3DSA:3.40.50.GENE3D); IPR000873 (PFAM); PTHR43272 (PANTHER); cd05907 (CDD); SSF56801 (SUPERFAMILY)	F:GO:0003824; F:GO:0004467; F:GO:0016462; F:GO:0016787; F:GO:0016817; F:GO:0016818; F:GO:0016874; F:GO:0016877; F:GO:0016887; F:GO:0017111; F:GO:0140657; C:GO:0005622; C:GO:0005737; C:GO:0005773; C:GO:0005783; C:GO:0005886; C:GO:0012505; C:GO:0016020; C:GO:0043226; C:GO:0043227; C:GO:0043229; C:GO:0043231; C:GO:0071944; C:GO:0110165	F:catalytic activity; F:long-chain fatty acid-CoA ligase activity; F:pyrophosphatase activity; F:hydrolase activity; F:hydrolase activity, acting on acid anhydrides; F:hydrolase activity, acting on acid anhydrides, in phosphorus-containing anhydrides; F:ligase activity; F:ligase activity, forming carbon-sulfur bonds; F:ATP hydrolysis activity; F:ribonucleoside triphosphate phosphatase activity; F…
[INTERPRO, BLASTED, MAPPED, ANNOTATED]	PTOS_000289	peptide chain release factor 2	3	P:GO:0006415; F:GO:0016149; C:GO:0005737	P:translational termination; F:translation release factor activity, codon specific; C:cytoplasm			G3DSA:3.30.160.20 (GENE3D); G3DSA:3.30.70.1660 (GENE3D); IPR000352 (PFAM); IPR005139 (PFAM); PTHR43116 (PANTHER); IPR045853 (SUPERFAMILY)	P:GO:0006415; F:GO:0003747	P:translational termination; F:translation release factor activity
[INTERPRO, BLASTED]	PTOS_000290	porin						IPR010870 (PFAM); IPR023614 (G3DSA:2.40.160.GENE3D); SSF56935 (SUPERFAMILY)	no GO terms	no GO terms
[INTERPRO, BLASTED]	PTOS_000291	CYTH domain-containing protein						IPR023577 (PFAM); IPR012042 (PIRSF); G3DSA:2.40.320.10 (GENE3D); IPR012042 (PANTHER); IPR023577 (PROSITE_PROFILES); cd07891 (CDD); IPR033469 (SUPERFAMILY)	no GO terms	no GO terms
[INTERPRO, BLASTED, MAPPED, ANNOTATED]	PTOS_000292	DUF4010 domain-containing protein	1	C:GO:0016020	C:membrane			IPR025105 (PFAM); PTHR39084 (PANTHER)	no GO terms	no GO terms
[INTERPRO, BLASTED]	PTOS_000293	TonB-dependent receptor						IPR041700 (PFAM); IPR037066 (G3DSA:2.170.130.GENE3D); IPR036942 (G3DSA:2.40.170.GENE3D); PTHR40980 (PANTHER); IPR008969 (SUPERFAMILY); SSF56935 (SUPERFAMILY)	no GO terms	no GO terms
[INTERPRO, BLASTED]	PTOS_000294	DUF2264 domain-containing protein						IPR016624 (PFAM); IPR016624 (PIRSF); IPR016624 (PANTHER)	no GO terms	no GO terms
[INTERPRO, BLASTED, MAPPED, ANNOTATED]	PTOS_000295	glycoside hydrolase family 2 protein	2	P:GO:0016052; F:GO:0004565	P:carbohydrate catabolic process; F:beta-galactosidase activity	EC:3.2.1.23	beta-galactosidase	IPR006101 (PRINTS); IPR032311 (PFAM); IPR006104 (PFAM); IPR006103 (PFAM); G3DSA:2.60.120.260 (GENE3D); G3DSA:3.20.20.80 (GENE3D); IPR013783 (G3DSA:2.60.40.GENE3D); IPR013783 (G3DSA:2.60.40.GENE3D); IPR006102 (PFAM); PTHR42732 (PANTHER); IPR017853 (SUPERFAMILY); IPR036156 (SUPERFAMILY); IPR008979 (SUPERFAMILY)	P:GO:0005975; F:GO:0004553	P:carbohydrate metabolic process; F:hydrolase activity, hydrolyzing O-glycosyl compounds
[INTERPRO, BLASTED, MAPPED, ANNOTATED]	PTOS_000296	beta-N-acetylhexosaminidase	5	P:GO:0005975; P:GO:0030203; F:GO:0004563; F:GO:0102148; C:GO:0016020	P:carbohydrate metabolic process; P:glycosaminoglycan metabolic process; F:beta-N-acetylhexosaminidase activity; F:N-acetyl-beta-D-galactosaminidase activity; C:membrane	EC:3.2.1.52	beta-N-acetylhexosaminidase	IPR025705 (PRINTS); IPR025705 (PIRSF); G3DSA:3.20.20.80 (GENE3D); IPR015883 (PFAM); IPR015882 (PFAM); IPR029018 (G3DSA:3.30.379.GENE3D); IPR025705 (PANTHER); cd06563 (CDD); IPR017853 (SUPERFAMILY); IPR029018 (SUPERFAMILY)	P:GO:0005975; P:GO:0006022; P:GO:0006807; P:GO:0008152; P:GO:0030203; P:GO:0043170; P:GO:0071704; P:GO:1901135; P:GO:1901564; F:GO:0003824; F:GO:0004553; F:GO:0004563; F:GO:0016787; F:GO:0016798; C:GO:0016020; C:GO:0110165	P:carbohydrate metabolic process; P:aminoglycan metabolic process; P:nitrogen compound metabolic process; P:metabolic process; P:glycosaminoglycan metabolic process; P:macromolecule metabolic process; P:organic substance metabolic process; P:carbohydrate derivative metabolic process; P:organonitrogen compound metabolic process; F:catalytic activity; F:hydrolase activity, hydrolyzing O-glycosyl co…
[INTERPRO, BLASTED, MAPPED, ANNOTATED]	PTOS_000297	alkaline phosphatase	2	F:GO:0016787; F:GO:0016874	F:hydrolase activity; F:ligase activity	EC:3; EC:6	Hydrolases; Ligases	IPR002591 (PFAM); IPR017850 (G3DSA:3.40.720.GENE3D); PTHR10151 (PANTHER); cd00016 (CDD); IPR017850 (SUPERFAMILY)	no GO terms	no GO terms
[INTERPRO, BLASTED, MAPPED, ANNOTATED]	PTOS_000298	glycoside hydrolase family 88 protein	4	P:GO:0005976; P:GO:0009057; P:GO:0016052; F:GO:0102212	P:polysaccharide metabolic process; P:macromolecule catabolic process; P:carbohydrate catabolic process; F:unsaturated chondroitin disaccharide hydrolase activity	EC:3.2.1.180	unsaturated chondroitin disaccharide hydrolase	IPR012341 (G3DSA:1.50.10.GENE3D); IPR010905 (PFAM); PTHR36845 (PANTHER); IPR008928 (SUPERFAMILY)	P:GO:0005975; P:GO:0005976; P:GO:0008152; P:GO:0009056; P:GO:0009057; P:GO:0016052; P:GO:0043170; P:GO:0044238; P:GO:0071704; P:GO:1901575; F:GO:0003824; F:GO:0004553; F:GO:0016787; F:GO:0016798	P:carbohydrate metabolic process; P:polysaccharide metabolic process; P:metabolic process; P:catabolic process; P:macromolecule catabolic process; P:carbohydrate catabolic process; P:macromolecule metabolic process; P:primary metabolic process; P:organic substance metabolic process; P:organic substance catabolic process; F:catalytic activity; F:hydrolase activity, hydrolyzing O-glycosyl compounds…
[INTERPRO, BLASTED, MAPPED, ANNOTATED]	PTOS_000299	heparinase II/III-family protein	1	F:GO:0016829	F:lyase activity	EC:4	Lyases	G3DSA:2.70.98.70 (GENE3D); IPR008929 (G3DSA:1.50.10.GENE3D); IPR012480 (PFAM); IPR008929 (SUPERFAMILY)	F:GO:0016829	F:lyase activity
[INTERPRO, BLASTED, MAPPED, ANNOTATED]	PTOS_000300	RagB/SusD family nutrient uptake outer membrane protein	2	F:GO:0005515; C:GO:0009279	F:protein binding; C:cell outer membrane			IPR012944 (PFAM); IPR033985 (PFAM); G3DSA:1.25.40.390 (GENE3D); PS51257 (PROSITE_PROFILES); IPR011990 (SUPERFAMILY)	F:GO:0005515	F:protein binding
[INTERPRO, BLASTED, MAPPED, ANNOTATED]	PTOS_000301	TonB-dependent receptor	1	C:GO:0009279	C:cell outer membrane			PF13715 (PFAM); IPR000531 (PFAM); IPR012910 (PFAM); IPR023996 (TIGRFAM); IPR037066 (G3DSA:2.170.130.GENE3D); IPR036942 (G3DSA:2.40.170.GENE3D); IPR023997 (TIGRFAM); G3DSA:2.60.40.1120 (GENE3D); PTHR47322 (PANTHER); SSF56935 (SUPERFAMILY); SSF56935 (SUPERFAMILY); IPR008969 (SUPERFAMILY)	no GO terms	no GO terms
[INTERPRO, BLASTED, MAPPED, ANNOTATED]	PTOS_000302	response regulator	6	P:GO:0000160; P:GO:0006355; P:GO:0016310; F:GO:0000155; F:GO:0003700; F:GO:0043565	P:phosphorelay signal transduction system; P:regulation of DNA-templated transcription; P:phosphorylation; F:phosphorelay sensor kinase activity; F:DNA-binding transcription factor activity; F:sequence-specific DNA binding	EC:2.7.3; EC:2.7.13.3	Transferring phosphorus-containing groups; histidine kinase	IPR004358 (PRINTS); IPR003661 (PFAM); IPR036890 (G3DSA:3.30.565.GENE3D); IPR001789 (PFAM); G3DSA:1.10.287.130 (GENE3D); G3DSA:3.40.50.2300 (GENE3D); IPR003594 (PFAM); IPR018060 (PFAM); G3DSA:1.10.10.60 (GENE3D); G3DSA:1.10.10.60 (GENE3D); PTHR43547 (PANTHER); IPR001789 (PROSITE_PROFILES); IPR005467 (PROSITE_PROFILES); IPR018060 (PROSITE_PROFILES); cd00075 (CDD); cd17574 (CDD); IPR003661 (CDD); IP…	P:GO:0000160; P:GO:0006355; P:GO:0007165; P:GO:0016310; F:GO:0000155; F:GO:0003700; F:GO:0003824; F:GO:0004672; F:GO:0016301; F:GO:0016740; F:GO:0016772; F:GO:0016773; F:GO:0043565; F:GO:0140096	P:phosphorelay signal transduction system; P:regulation of DNA-templated transcription; P:signal transduction; P:phosphorylation; F:phosphorelay sensor kinase activity; F:DNA-binding transcription factor activity; F:catalytic activity; F:protein kinase activity; F:kinase activity; F:transferase activity; F:transferase activity, transferring phosphorus-containing groups; F:phosphotransferase activ…
[INTERPRO, BLASTED, MAPPED, ANNOTATED]	PTOS_000303	histidine kinase	4	P:GO:0016310; F:GO:0004672; F:GO:0005515; C:GO:0016020	P:phosphorylation; F:protein kinase activity; F:protein binding; C:membrane	EC:2.7	Transferring phosphorus-containing groups	IPR015943 (G3DSA:2.130.10.GENE3D); IPR011110 (PFAM); IPR011123 (PFAM); IPR013783 (G3DSA:2.60.40.GENE3D); IPR015943 (G3DSA:2.130.10.GENE3D); PTHR43547 (PANTHER); SSF63829 (SUPERFAMILY); SSF63829 (SUPERFAMILY); SSF63829 (SUPERFAMILY); SSF63829 (SUPERFAMILY)	F:GO:0003824; F:GO:0004672; F:GO:0005515; F:GO:0016301; F:GO:0016740; F:GO:0016772; F:GO:0016773; F:GO:0140096	F:catalytic activity; F:protein kinase activity; F:protein binding; F:kinase activity; F:transferase activity; F:transferase activity, transferring phosphorus-containing groups; F:phosphotransferase activity, alcohol group as acceptor; F:catalytic activity, acting on a protein
[INTERPRO, BLASTED, MAPPED, ANNOTATED]	PTOS_000304	lipase	1	F:GO:0016787	F:hydrolase activity	EC:3	Hydrolases	IPR036514 (G3DSA:3.40.50.GENE3D); cd04502 (CDD); SSF52266 (SUPERFAMILY)	no GO terms	no GO terms
[INTERPRO, BLASTED]	PTOS_000305	DUF3131 domain-containing protein						IPR019282 (PFAM); IPR016883 (PIRSF); G3DSA:1.50.10.140 (GENE3D); IPR021478 (PFAM)	no GO terms	no GO terms
[INTERPRO, BLASTED, MAPPED, ANNOTATED]	PTOS_000306	beta-glucosidase BglX	5	P:GO:0009057; P:GO:0016052; P:GO:0044042; F:GO:0008422; F:GO:0102483	P:macromolecule catabolic process; P:carbohydrate catabolic process; P:glucan metabolic process; F:beta-glucosidase activity; F:scopolin beta-glucosidase activity	EC:3.2.1.21	beta-glucosidase	IPR001764 (PRINTS); IPR001764 (PFAM); IPR026891 (PFAM); IPR036881 (G3DSA:3.40.50.GENE3D); IPR013783 (G3DSA:2.60.40.GENE3D); IPR002772 (PFAM); IPR036962 (G3DSA:3.20.20.GENE3D); PTHR30620 (PANTHER); IPR036881 (SUPERFAMILY); IPR017853 (SUPERFAMILY)	P:GO:0005975; P:GO:0005976; P:GO:0008152; P:GO:0009056; P:GO:0009057; P:GO:0016052; P:GO:0043170; P:GO:0044042; P:GO:0044238; P:GO:0071704; P:GO:1901575; F:GO:0003824; F:GO:0004553; F:GO:0015926; F:GO:0016787; F:GO:0016798	P:carbohydrate metabolic process; P:polysaccharide metabolic process; P:metabolic process; P:catabolic process; P:macromolecule catabolic process; P:carbohydrate catabolic process; P:macromolecule metabolic process; P:glucan metabolic process; P:primary metabolic process; P:organic substance metabolic process; P:organic substance catabolic process; F:catalytic activity; F:hydrolase activity, hydr…
[INTERPRO, BLASTED, MAPPED, ANNOTATED]	PTOS_000307	RagB/SusD family nutrient uptake outer membrane protein	2	F:GO:0005515; C:GO:0009279	F:protein binding; C:cell outer membrane			IPR012944 (PFAM); G3DSA:1.25.40.390 (GENE3D); IPR033985 (PFAM); PS51257 (PROSITE_PROFILES); cd08977 (CDD); IPR011990 (SUPERFAMILY)	F:GO:0005515	F:protein binding
[INTERPRO, BLASTED]	PTOS_000308	TonB-dependent receptor						IPR023996 (TIGRFAM); IPR037066 (G3DSA:2.170.130.GENE3D); PF13715 (PFAM); G3DSA:2.60.40.1120 (GENE3D); IPR023997 (TIGRFAM); IPR012910 (PFAM); IPR036942 (G3DSA:2.40.170.GENE3D); PTHR47322 (PANTHER); SSF56935 (SUPERFAMILY); IPR008969 (SUPERFAMILY)	no GO terms	no GO terms
[INTERPRO, BLASTED]	PTOS_000309	hypothetical protein						no IPS match	no IPS match	no IPS match
[INTERPRO, BLASTED, MAPPED, ANNOTATED]	PTOS_000310	helix-turn-helix domain-containing protein	1	F:GO:0003677	F:DNA binding			IPR001387 (PFAM); IPR010982 (G3DSA:1.10.260.GENE3D); IPR001387 (PROSITE_PROFILES); IPR001387 (CDD); IPR010982 (SUPERFAMILY)	F:GO:0003677	F:DNA binding
[INTERPRO, BLASTED]	PTOS_000311	type II toxin-antitoxin system RelE/ParE family toxin						IPR009241 (PFAM)	no GO terms	no GO terms
[INTERPRO, BLASTED, MAPPED, ANNOTATED]	PTOS_000312	virulence RhuM family protein	1	F:GO:0003677	F:DNA binding			IPR011204 (PFAM); PTHR35810 (PANTHER)	no GO terms	no GO terms
[INTERPRO, BLASTED]	PTOS_000313	Uncharacterised protein						no IPS match	no IPS match	no IPS match
[INTERPRO, BLASTED]	PTOS_000314	hypothetical protein PBAL39_22140						mobidb-lite (MOBIDB_LITE)	no GO terms	no GO terms
[INTERPRO, BLASTED]	PTOS_000315	TonB-dependent receptor						IPR023997 (TIGRFAM); IPR023996 (TIGRFAM); IPR037066 (G3DSA:2.170.130.GENE3D); IPR012910 (PFAM); PF13715 (PFAM); G3DSA:2.60.40.1120 (GENE3D); IPR036942 (G3DSA:2.40.170.GENE3D); PTHR47322 (PANTHER); IPR008969 (SUPERFAMILY); SSF56935 (SUPERFAMILY)	no GO terms	no GO terms
[INTERPRO, BLASTED, MAPPED, ANNOTATED]	PTOS_000316	RagB/SusD family nutrient uptake outer membrane protein	2	F:GO:0005515; C:GO:0009279	F:protein binding; C:cell outer membrane			G3DSA:2.20.20.130 (GENE3D); G3DSA:1.25.40.900 (GENE3D); IPR033985 (PFAM); IPR012944 (PFAM); G3DSA:1.25.40.390 (GENE3D); PS51257 (PROSITE_PROFILES); cd08977 (CDD); IPR011990 (SUPERFAMILY)	F:GO:0005515	F:protein binding
[INTERPRO, BLASTED, MAPPED, ANNOTATED]	PTOS_000317	S41 family peptidase	2	P:GO:0006508; F:GO:0008236	P:proteolysis; F:serine-type peptidase activity	EC:3.4	Acting on peptide bonds (peptidases)	G3DSA:3.90.226.10 (GENE3D); IPR005151 (PFAM); IPR028204 (PFAM); G3DSA:3.30.750.44 (GENE3D); PTHR11261 (PANTHER); PS51257 (PROSITE_PROFILES); cd07563 (CDD); IPR029045 (SUPERFAMILY)	P:GO:0006508; F:GO:0008236	P:proteolysis; F:serine-type peptidase activity
[INTERPRO, BLASTED]	PTOS_000318	DUF3316 domain-containing protein						IPR016879 (PFAM)	no GO terms	no GO terms
[INTERPRO, BLASTED, MAPPED, ANNOTATED]	PTOS_000319	DNA gyrase/topoisomerase IV subunit A	7	P:GO:0006265; F:GO:0003677; F:GO:0003918; F:GO:0005524; F:GO:0016887; C:GO:0005737; C:GO:0032991	P:DNA topological change; F:DNA binding; F:DNA topoisomerase type II (double strand cut, ATP-hydrolyzing) activity; F:ATP binding; F:ATP hydrolysis activity; C:cytoplasm; C:protein-containing complex	EC:5.6.2.2	DNA topoisomerase (ATP-hydrolyzing)	IPR013758 (G3DSA:3.90.199.GENE3D); IPR002205 (PFAM); G3DSA:3.30.1360.40 (GENE3D); IPR013757 (G3DSA:1.10.268.GENE3D); mobidb-lite (MOBIDB_LITE); mobidb-lite (MOBIDB_LITE); mobidb-lite (MOBIDB_LITE); PTHR43493 (PANTHER); IPR013760 (SUPERFAMILY)	P:GO:0006139; P:GO:0006259; P:GO:0006265; P:GO:0006725; P:GO:0006807; P:GO:0006996; P:GO:0008152; P:GO:0009987; P:GO:0016043; P:GO:0034641; P:GO:0043170; P:GO:0044237; P:GO:0044238; P:GO:0044260; P:GO:0046483; P:GO:0051276; P:GO:0071103; P:GO:0071704; P:GO:0071840; P:GO:0090304; P:GO:1901360; F:GO:0000166; F:GO:0003676; F:GO:0003677; F:GO:0003824; F:GO:0003918; F:GO:0005488; F:GO:0005524; F:GO:00…	P:nucleobase-containing compound metabolic process; P:DNA metabolic process; P:DNA topological change; P:cellular aromatic compound metabolic process; P:nitrogen compound metabolic process; P:organelle organization; P:metabolic process; P:cellular process; P:cellular component organization; P:cellular nitrogen compound metabolic process; P:macromolecule metabolic process; P:cellular metabolic pro…
[INTERPRO, BLASTED, MAPPED, ANNOTATED]	PTOS_000320	glycine--tRNA ligase	5	P:GO:0006414; P:GO:0006426; F:GO:0004820; F:GO:0005524; C:GO:0005737	P:translational elongation; P:glycyl-tRNA aminoacylation; F:glycine-tRNA ligase activity; F:ATP binding; C:cytoplasm	EC:6.1.1.14	glycine--tRNA ligase	PR01043 (PRINTS); IPR002314 (PFAM); IPR045864 (G3DSA:3.30.930.GENE3D); G3DSA:3.30.40.230 (GENE3D); IPR002315 (TIGRFAM); IPR036621 (G3DSA:3.40.50.GENE3D); IPR004154 (PFAM); IPR027031 (PANTHER); IPR022961 (HAMAP); IPR006195 (PROSITE_PROFILES); cd00858 (CDD); IPR033731 (CDD); IPR045864 (SUPERFAMILY); SSF52954 (SUPERFAMILY)	P:GO:0006082; P:GO:0006139; P:GO:0006399; P:GO:0006412; P:GO:0006414; P:GO:0006418; P:GO:0006426; P:GO:0006518; P:GO:0006520; P:GO:0006725; P:GO:0006807; P:GO:0008152; P:GO:0009058; P:GO:0009059; P:GO:0009987; P:GO:0010467; P:GO:0016070; P:GO:0019538; P:GO:0019538; P:GO:0019752; P:GO:0034641; P:GO:0034645; P:GO:0034660; P:GO:0043043; P:GO:0043170; P:GO:0043436; P:GO:0043603; P:GO:0043604; P:GO:00…	P:organic acid metabolic process; P:nucleobase-containing compound metabolic process; P:tRNA metabolic process; P:translation; P:translational elongation; P:tRNA aminoacylation for protein translation; P:glycyl-tRNA aminoacylation; P:peptide metabolic process; P:amino acid metabolic process; P:cellular aromatic compound metabolic process; P:nitrogen compound metabolic process; P:metabolic process…
[INTERPRO, BLASTED, MAPPED, ANNOTATED]	PTOS_000321	FKBP-type peptidyl-prolyl cis-trans isomerase	2	P:GO:0006457; F:GO:0003755	P:protein folding; F:peptidyl-prolyl cis-trans isomerase activity	EC:5.2.1.8	peptidylprolyl isomerase	IPR046357 (G3DSA:3.10.50.GENE3D); IPR001179 (PFAM); PTHR43811 (PANTHER); PS51257 (PROSITE_PROFILES); IPR001179 (PROSITE_PROFILES); SSF54534 (SUPERFAMILY)	P:GO:0006457; P:GO:0009987; F:GO:0003755; F:GO:0003824; F:GO:0016853; F:GO:0140096	P:protein folding; P:cellular process; F:peptidyl-prolyl cis-trans isomerase activity; F:catalytic activity; F:isomerase activity; F:catalytic activity, acting on a protein
[INTERPRO, BLASTED]	PTOS_000322	hypothetical protein M085_0352, partial						no IPS match	no IPS match	no IPS match
[INTERPRO, BLASTED, MAPPED, ANNOTATED]	PTOS_000323	CfxA family class A broad-spectrum beta-lactamase	4	P:GO:0030655; P:GO:0046677; F:GO:0008800; C:GO:0016020	P:beta-lactam antibiotic catabolic process; P:response to antibiotic; F:beta-lactamase activity; C:membrane	EC:3.5.2.6	beta-lactamase	IPR012338 (G3DSA:3.40.710.GENE3D); IPR045155 (PFAM); IPR000871 (PANTHER); IPR012338 (SUPERFAMILY)	P:GO:0017001; P:GO:0030655; P:GO:0046677; F:GO:0008800	P:antibiotic catabolic process; P:beta-lactam antibiotic catabolic process; P:response to antibiotic; F:beta-lactamase activity
[INTERPRO, BLASTED]	PTOS_000324	mobilization protein						no IPS match	no IPS match	no IPS match
[INTERPRO, BLASTED]	PTOS_000325	DUF6371 domain-containing protein						IPR045951 (PFAM)	no GO terms	no GO terms
[INTERPRO, BLASTED, MAPPED, ANNOTATED]	PTOS_000326	AAA family ATPase	1	F:GO:0004386	F:helicase activity			IPR027417 (G3DSA:3.40.50.GENE3D); PF13481 (PFAM); IPR036388 (G3DSA:1.10.10.GENE3D); PF13384 (PFAM); mobidb-lite (MOBIDB_LITE); mobidb-lite (MOBIDB_LITE); IPR027417 (SUPERFAMILY)	no GO terms	no GO terms
[INTERPRO, BLASTED, MAPPED, ANNOTATED]	PTOS_000327	helix-turn-helix domain-containing protein	1	F:GO:0003677	F:DNA binding			IPR010093 (TIGRFAM); IPR041657 (PFAM); mobidb-lite (MOBIDB_LITE)	F:GO:0003677	F:DNA binding
[INTERPRO, BLASTED, MAPPED, ANNOTATED]	PTOS_000328	transposase	1	C:GO:0016020	C:membrane			no IPS match	no IPS match	no IPS match
[INTERPRO, BLASTED, MAPPED, ANNOTATED]	PTOS_000329	site-specific integrase	3	P:GO:0006310; P:GO:0015074; F:GO:0003677	P:DNA recombination; P:DNA integration; F:DNA binding			IPR002104 (PFAM); IPR025269 (PFAM); IPR010998 (G3DSA:1.10.150.GENE3D); IPR013762 (G3DSA:1.10.443.GENE3D); IPR035386 (PFAM); IPR002104 (PROSITE_PROFILES); cd01185 (CDD); IPR011010 (SUPERFAMILY)	P:GO:0006310; P:GO:0015074; F:GO:0003677	P:DNA recombination; P:DNA integration; F:DNA binding
[INTERPRO, BLASTED, MAPPED, ANNOTATED]	PTOS_000330	helix-turn-helix domain-containing protein	2	P:GO:0006355; F:GO:0003677	P:regulation of DNA-templated transcription; F:DNA binding			IPR000551 (PFAM); IPR041657 (PFAM); G3DSA:1.10.1660.10 (GENE3D); mobidb-lite (MOBIDB_LITE); mobidb-lite (MOBIDB_LITE)	P:GO:0006355; F:GO:0003677	P:regulation of DNA-templated transcription; F:DNA binding
[INTERPRO, BLASTED]	PTOS_000331	hypothetical protein						PS51257 (PROSITE_PROFILES)	no GO terms	no GO terms
[INTERPRO, BLASTED]	PTOS_000332	DUF3244 domain-containing protein						IPR021638 (PFAM); G3DSA:2.60.40.3080 (GENE3D)	no GO terms	no GO terms
[INTERPRO, BLASTED, MAPPED, ANNOTATED]	PTOS_000333	tetratricopeptide repeat protein	2	F:GO:0005515; C:GO:0016020	F:protein binding; C:membrane			IPR011990 (G3DSA:1.25.40.GENE3D); IPR019734 (PFAM); IPR011990 (G3DSA:1.25.40.GENE3D); PTHR46630 (PANTHER); IPR019734 (PROSITE_PROFILES); IPR019734 (PROSITE_PROFILES); IPR019734 (PROSITE_PROFILES); IPR011990 (SUPERFAMILY)	F:GO:0005515	F:protein binding
[INTERPRO, BLASTED]	PTOS_000334	pyridoxamine 5'-phosphate oxidase family protein						IPR024747 (PFAM); IPR012349 (G3DSA:2.30.110.GENE3D); PTHR34071 (PANTHER); SSF50475 (SUPERFAMILY)	no GO terms	no GO terms
[INTERPRO, BLASTED, MAPPED, ANNOTATED]	PTOS_000335	cytochrome c nitrite reductase small subunit	9	P:GO:0009061; P:GO:0019333; P:GO:0022900; F:GO:0009055; F:GO:0016787; F:GO:0020037; F:GO:0042279; F:GO:0046872; C:GO:0005886	P:anaerobic respiration; P:denitrification pathway; P:electron transport chain; F:electron transfer activity; F:hydrolase activity; F:heme binding; F:nitrite reductase (cytochrome, ammonia-forming) activity; F:metal ion binding; C:plasma membrane	EC:1.7.2.2; EC:3	nitrite reductase (cytochrome; ammonia-forming); Hydrolases	IPR017571 (TIGRFAM); IPR005126 (PFAM); IPR024717 (PIRSF); IPR038266 (G3DSA:1.10.3820.GENE3D); PTHR30333 (PANTHER); IPR036280 (SUPERFAMILY)	P:GO:0006091; P:GO:0008152; P:GO:0009061; P:GO:0009987; P:GO:0015980; P:GO:0019333; P:GO:0022900; P:GO:0044237; P:GO:0045333; F:GO:0003824; F:GO:0009055; F:GO:0016491; F:GO:0020037; C:GO:0016020	P:generation of precursor metabolites and energy; P:metabolic process; P:anaerobic respiration; P:cellular process; P:energy derivation by oxidation of organic compounds; P:denitrification pathway; P:electron transport chain; P:cellular metabolic process; P:cellular respiration; F:catalytic activity; F:electron transfer activity; F:oxidoreductase activity; F:heme binding; C:membrane
[INTERPRO, BLASTED, MAPPED, ANNOTATED]	PTOS_000336	ammonia-forming cytochrome c nitrite reductase	9	P:GO:0009061; P:GO:0022904; P:GO:0042128; F:GO:0005506; F:GO:0005509; F:GO:0020037; F:GO:0042279; C:GO:0005886; C:GO:0030288	P:anaerobic respiration; P:respiratory electron transport chain; P:nitrate assimilation; F:iron ion binding; F:calcium ion binding; F:heme binding; F:nitrite reductase (cytochrome, ammonia-forming) activity; C:plasma membrane; C:outer membrane-bounded periplasmic space	EC:1.7.2.2	nitrite reductase (cytochrome; ammonia-forming)	IPR003321 (PIRSF); IPR003321 (PFAM); G3DSA:1.20.140.10 (GENE3D); G3DSA:1.10.1130.10 (GENE3D); IPR003321 (PANTHER); IPR017570 (HAMAP); IPR003321 (CDD); IPR036280 (SUPERFAMILY)	P:GO:0006091; P:GO:0006807; P:GO:0008152; P:GO:0009061; P:GO:0009987; P:GO:0015980; P:GO:0022900; P:GO:0022904; P:GO:0044237; P:GO:0045333; F:GO:0003824; F:GO:0005488; F:GO:0005509; F:GO:0016491; F:GO:0020037; F:GO:0042279; F:GO:0046906; F:GO:0097159; F:GO:1901363; C:GO:0005886; C:GO:0016020; C:GO:0030288; C:GO:0030313; C:GO:0031975; C:GO:0042597; C:GO:0071944; C:GO:0110165	P:generation of precursor metabolites and energy; P:nitrogen compound metabolic process; P:metabolic process; P:anaerobic respiration; P:cellular process; P:energy derivation by oxidation of organic compounds; P:electron transport chain; P:respiratory electron transport chain; P:cellular metabolic process; P:cellular respiration; F:catalytic activity; F:binding; F:calcium ion binding; F:oxidoredu…
[INTERPRO, BLASTED, MAPPED, ANNOTATED]	PTOS_000337	cytochrome c biogenesis protein ResB	2	P:GO:0017004; C:GO:0016020	P:cytochrome complex assembly; C:membrane			IPR007816 (PFAM); IPR023494 (PANTHER)	no GO terms	no GO terms
[INTERPRO, BLASTED, MAPPED, ANNOTATED]	PTOS_000338	cytochrome c biogenesis protein CcsA	3	P:GO:0017004; F:GO:0020037; C:GO:0005886	P:cytochrome complex assembly; F:heme binding; C:plasma membrane			IPR002541 (PFAM); IPR045062 (PANTHER)	P:GO:0017004; F:GO:0020037; C:GO:0005886; C:GO:0016020; C:GO:0071944; C:GO:0110165	P:cytochrome complex assembly; F:heme binding; C:plasma membrane; C:membrane; C:cell periphery; C:cellular anatomical entity
[INTERPRO, BLASTED]	PTOS_000339	alginate export family protein						IPR025388 (PFAM); G3DSA:2.40.160.100 (GENE3D); SSF56935 (SUPERFAMILY)	no GO terms	no GO terms
[INTERPRO, BLASTED, MAPPED, ANNOTATED]	PTOS_000340	Crp/Fnr family transcriptional regulator	2	P:GO:0006355; F:GO:0003677	P:regulation of DNA-templated transcription; F:DNA binding			IPR014710 (G3DSA:2.60.120.GENE3D); IPR012318 (PFAM); IPR000595 (PFAM); IPR000595 (PROSITE_PROFILES); IPR000595 (CDD); IPR018490 (SUPERFAMILY); IPR036390 (SUPERFAMILY)	P:GO:0006355; F:GO:0003677	P:regulation of DNA-templated transcription; F:DNA binding
[INTERPRO, BLASTED, MAPPED, ANNOTATED]	PTOS_000341	serine hydrolase	1	F:GO:0016787	F:hydrolase activity	EC:3	Hydrolases	IPR013830 (PFAM); IPR012338 (G3DSA:3.40.710.GENE3D); IPR036514 (G3DSA:3.40.50.GENE3D); IPR001466 (PFAM); PTHR43283 (PANTHER); IPR012338 (SUPERFAMILY); SSF52266 (SUPERFAMILY)	no GO terms	no GO terms
[INTERPRO, BLASTED, MAPPED, ANNOTATED]	PTOS_000342	N-acetylmuramic acid 6-phosphate etherase	7	P:GO:0000270; P:GO:0005975; P:GO:0046348; P:GO:0097173; F:GO:0016803; F:GO:0016835; F:GO:0097367	P:peptidoglycan metabolic process; P:carbohydrate metabolic process; P:amino sugar catabolic process; P:N-acetylmuramic acid catabolic process; F:ether hydrolase activity; F:carbon-oxygen lyase activity; F:carbohydrate derivative binding	EC:4.2	Carbon-oxygen lyases	IPR005488 (TIGRFAM); G3DSA:3.40.50.10490 (GENE3D); IPR001347 (PFAM); IPR040190 (PANTHER); IPR005488 (HAMAP); IPR001347 (PROSITE_PROFILES); IPR005488 (CDD); IPR046348 (SUPERFAMILY)	P:GO:0000270; P:GO:0006022; P:GO:0006040; P:GO:0006807; P:GO:0008152; P:GO:0009056; P:GO:0030203; P:GO:0043170; P:GO:0046348; P:GO:0071704; P:GO:1901135; P:GO:1901136; P:GO:1901564; P:GO:1901575; F:GO:0003824; F:GO:0016787; F:GO:0016803; F:GO:0016829; F:GO:0016835; F:GO:0097367	P:peptidoglycan metabolic process; P:aminoglycan metabolic process; P:amino sugar metabolic process; P:nitrogen compound metabolic process; P:metabolic process; P:catabolic process; P:glycosaminoglycan metabolic process; P:macromolecule metabolic process; P:amino sugar catabolic process; P:organic substance metabolic process; P:carbohydrate derivative metabolic process; P:carbohydrate derivative …
[INTERPRO, BLASTED]	PTOS_000343	ATPase						G3DSA:3.30.420.40 (GENE3D); G3DSA:1.10.720.160 (GENE3D); G3DSA:3.30.420.40 (GENE3D); PTHR43190 (PANTHER); IPR043129 (SUPERFAMILY); IPR043129 (SUPERFAMILY)	no GO terms	no GO terms
[INTERPRO, BLASTED, MAPPED, ANNOTATED]	PTOS_000344	heparan-alpha-glucosaminide N-acetyltransferase domain-containing protein	1	C:GO:0016020	C:membrane			IPR012429 (PFAM); PTHR31061 (PANTHER)	no GO terms	no GO terms
[INTERPRO, BLASTED, MAPPED, ANNOTATED]	PTOS_000345	FAD-binding oxidoreductase	5	P:GO:0072329; P:GO:1901615; F:GO:0016616; F:GO:0051536; F:GO:0071949	P:monocarboxylic acid catabolic process; P:organic hydroxy compound metabolic process; F:oxidoreductase activity, acting on the CH-OH group of donors, NAD or NADP as acceptor; F:iron-sulfur cluster binding; F:FAD binding	EC:1	Oxidoreductases	IPR004017 (PFAM); IPR004113 (PFAM); IPR006094 (PFAM); IPR016171 (G3DSA:1.10.45.GENE3D); IPR017896 (PFAM); IPR009051 (G3DSA:1.10.1060.GENE3D); G3DSA:3.30.70.2740 (GENE3D); IPR016169 (G3DSA:3.30.465.GENE3D); PTHR11748 (PANTHER); IPR016166 (PROSITE_PROFILES); IPR017896 (PROSITE_PROFILES); SSF46548 (SUPERFAMILY); IPR016164 (SUPERFAMILY); IPR036318 (SUPERFAMILY)	P:GO:0006082; P:GO:0008152; P:GO:0009056; P:GO:0009987; P:GO:0016054; P:GO:0019752; P:GO:0032787; P:GO:0043436; P:GO:0044237; P:GO:0044248; P:GO:0044281; P:GO:0044282; P:GO:0046395; P:GO:0071704; P:GO:0072329; P:GO:1901575; P:GO:1901615; F:GO:0000166; F:GO:0003824; F:GO:0005488; F:GO:0016491; F:GO:0016616; F:GO:0036094; F:GO:0043167; F:GO:0043168; F:GO:0050660; F:GO:0051536; F:GO:0071949; F:GO:00…	P:organic acid metabolic process; P:metabolic process; P:catabolic process; P:cellular process; P:organic acid catabolic process; P:carboxylic acid metabolic process; P:monocarboxylic acid metabolic process; P:oxoacid metabolic process; P:cellular metabolic process; P:cellular catabolic process; P:small molecule metabolic process; P:small molecule catabolic process; P:carboxylic acid catabolic pr…
[INTERPRO, BLASTED, MAPPED, ANNOTATED]	PTOS_000346	DUF1343 domain-containing protein	1	F:GO:0033922	F:peptidoglycan beta-N-acetylmuramidase activity	EC:3.2.1.92	peptidoglycan beta-N-acetylmuramidase	IPR008302 (PIRSF); IPR008302 (PFAM); G3DSA:3.90.1150.140 (GENE3D); G3DSA:3.40.50.12170 (GENE3D); IPR008302 (PANTHER)	F:GO:0033922	F:peptidoglycan beta-N-acetylmuramidase activity
[INTERPRO, BLASTED, MAPPED, ANNOTATED]	PTOS_000347	MFS transporter	3	P:GO:0055085; F:GO:0022857; C:GO:0016020	P:transmembrane transport; F:transmembrane transporter activity; C:membrane			IPR036259 (G3DSA:1.20.1250.GENE3D); IPR011701 (PFAM); IPR004752 (PANTHER); IPR036259 (SUPERFAMILY)	P:GO:0055085; F:GO:0022857; C:GO:0016020	P:transmembrane transport; F:transmembrane transporter activity; C:membrane
[INTERPRO, BLASTED, MAPPED, ANNOTATED]	PTOS_000348	SpoIID/LytB domain-containing protein	3	P:GO:0030435; C:GO:0005886; C:GO:0030288	P:sporulation resulting in formation of a cellular spore; C:plasma membrane; C:outer membrane-bounded periplasmic space			IPR013693 (PFAM); IPR013486 (TIGRFAM); PTHR30032 (PANTHER)	P:GO:0030435; C:GO:0005886; C:GO:0016020; C:GO:0030288; C:GO:0030313; C:GO:0031975; C:GO:0042597; C:GO:0071944; C:GO:0110165	P:sporulation resulting in formation of a cellular spore; C:plasma membrane; C:membrane; C:outer membrane-bounded periplasmic space; C:cell envelope; C:envelope; C:periplasmic space; C:cell periphery; C:cellular anatomical entity
[INTERPRO, BLASTED, MAPPED, ANNOTATED]	PTOS_000349	DUF4922 domain-containing protein	4	P:GO:0006006; F:GO:0016758; F:GO:0080048; C:GO:0005737	P:glucose metabolic process; F:hexosyltransferase activity; F:GDP-D-glucose phosphorylase activity; C:cytoplasm	EC:2	Transferases	IPR046320 (PFAM); IPR043171 (G3DSA:3.30.428.GENE3D); IPR026506 (PANTHER); IPR036265 (SUPERFAMILY)	P:GO:0005975; P:GO:0005996; P:GO:0006006; P:GO:0008152; P:GO:0019318; P:GO:0044238; P:GO:0044281; P:GO:0071704; F:GO:0003824; F:GO:0016740; F:GO:0016757; F:GO:0016758; F:GO:0080048; C:GO:0005622; C:GO:0005737; C:GO:0110165	P:carbohydrate metabolic process; P:monosaccharide metabolic process; P:glucose metabolic process; P:metabolic process; P:hexose metabolic process; P:primary metabolic process; P:small molecule metabolic process; P:organic substance metabolic process; F:catalytic activity; F:transferase activity; F:glycosyltransferase activity; F:hexosyltransferase activity; F:GDP-D-glucose phosphorylase activity…
[INTERPRO, BLASTED, MAPPED, ANNOTATED]	PTOS_000350	glycosyltransferase family 2 protein	1	F:GO:0016757	F:glycosyltransferase activity	EC:2.4	Glycosyltransferases	IPR029044 (G3DSA:3.90.550.GENE3D); IPR029044 (G3DSA:3.90.550.GENE3D); IPR001173 (PFAM); PTHR43685 (PANTHER); cd00761 (CDD); IPR029044 (SUPERFAMILY)	no GO terms	no GO terms
[INTERPRO, BLASTED, MAPPED, ANNOTATED]	PTOS_000351	PQQ-binding-like beta-propeller repeat protein	2	F:GO:0005515; F:GO:0016787	F:protein binding; F:hydrolase activity	EC:3	Hydrolases	IPR015943 (G3DSA:2.130.10.GENE3D); IPR002372 (PFAM); IPR002372 (PFAM); IPR004843 (PFAM); IPR029052 (G3DSA:3.60.21.GENE3D); G3DSA:2.40.10.480 (GENE3D); PTHR34512 (PANTHER); IPR029052 (SUPERFAMILY); IPR011047 (SUPERFAMILY)	F:GO:0005515; F:GO:0016787	F:protein binding; F:hydrolase activity
[INTERPRO, BLASTED, ANNOTATED]	PTOS_000352	xanthan lyase	1	F:GO:0005515	F:protein binding			IPR013783 (G3DSA:2.60.40.GENE3D); G3DSA:3.40.630.40 (GENE3D); IPR003961 (CDD); SSF53187 (SUPERFAMILY); IPR036116 (SUPERFAMILY)	F:GO:0005515	F:protein binding
[INTERPRO, BLASTED, MAPPED, ANNOTATED]	PTOS_000353	sodium:solute symporter	4	P:GO:0006814; P:GO:0055085; F:GO:0015293; C:GO:0016020	P:sodium ion transport; P:transmembrane transport; F:symporter activity; C:membrane			IPR038377 (G3DSA:1.20.1730.GENE3D); IPR001734 (PFAM); PTHR42985 (PANTHER); IPR001734 (PROSITE_PROFILES); cd10326 (CDD)	P:GO:0006810; P:GO:0006811; P:GO:0006812; P:GO:0006814; P:GO:0030001; P:GO:0051179; P:GO:0051234; P:GO:0055085; F:GO:0005215; F:GO:0015291; F:GO:0015293; F:GO:0022804; F:GO:0022857; C:GO:0016020	P:transport; P:monoatomic ion transport; P:monoatomic cation transport; P:sodium ion transport; P:metal ion transport; P:localization; P:establishment of localization; P:transmembrane transport; F:transporter activity; F:secondary active transmembrane transporter activity; F:symporter activity; F:active transmembrane transporter activity; F:transmembrane transporter activity; C:membrane
[INTERPRO, BLASTED, MAPPED, ANNOTATED]	PTOS_000354	DUF1343 domain-containing protein	1	F:GO:0033922	F:peptidoglycan beta-N-acetylmuramidase activity	EC:3.2.1.92	peptidoglycan beta-N-acetylmuramidase	IPR008302 (PFAM); G3DSA:3.40.50.12170 (GENE3D); G3DSA:3.90.1150.140 (GENE3D); IPR008302 (PIRSF); IPR008302 (PANTHER)	F:GO:0033922	F:peptidoglycan beta-N-acetylmuramidase activity
[INTERPRO, BLASTED, MAPPED, ANNOTATED]	PTOS_000355	RagB/SusD family nutrient uptake outer membrane protein	2	F:GO:0005515; C:GO:0009279	F:protein binding; C:cell outer membrane			IPR033985 (PFAM); IPR012944 (PFAM); G3DSA:1.25.40.390 (GENE3D); PS51257 (PROSITE_PROFILES); IPR011990 (SUPERFAMILY)	F:GO:0005515	F:protein binding
[INTERPRO, BLASTED, MAPPED, ANNOTATED]	PTOS_000356	TonB-dependent receptor	1	C:GO:0009279	C:cell outer membrane			IPR012910 (PFAM); G3DSA:2.60.40.1120 (GENE3D); PF13715 (PFAM); IPR023996 (TIGRFAM); IPR037066 (G3DSA:2.170.130.GENE3D); IPR036942 (G3DSA:2.40.170.GENE3D); IPR023997 (TIGRFAM); IPR000531 (PFAM); PTHR47322 (PANTHER); IPR008969 (SUPERFAMILY); SSF56935 (SUPERFAMILY)	no GO terms	no GO terms
[INTERPRO, BLASTED, MAPPED, ANNOTATED]	PTOS_000357	putative N-acetylglucosamine kinase	2	P:GO:0016310; F:GO:0016301	P:phosphorylation; F:kinase activity	EC:2.7	Transferring phosphorus-containing groups	G3DSA:3.30.420.40 (GENE3D); G3DSA:3.30.420.40 (GENE3D); G3DSA:1.10.720.160 (GENE3D); PTHR43190 (PANTHER); IPR043129 (SUPERFAMILY); IPR043129 (SUPERFAMILY)	no GO terms	no GO terms
[INTERPRO, BLASTED, MAPPED, ANNOTATED]	PTOS_000358	aspartate-semialdehyde dehydrogenase	9	P:GO:0009088; P:GO:0009089; P:GO:0009097; P:GO:0019877; P:GO:0071266; F:GO:0004073; F:GO:0046983; F:GO:0050661; F:GO:0051287	P:threonine biosynthetic process; P:lysine biosynthetic process via diaminopimelate; P:isoleucine biosynthetic process; P:diaminopimelate biosynthetic process; P:'de novo' L-methionine biosynthetic process; F:aspartate-semialdehyde dehydrogenase activity; F:protein dimerization activity; F:NADP binding; F:NAD binding	EC:1.2.1.11	aspartate-semialdehyde dehydrogenase	IPR000534 (PFAM); G3DSA:3.30.360.10 (GENE3D); G3DSA:3.40.50.720 (GENE3D); PIRSF000148 (PIRSF); IPR012280 (PFAM); IPR005986 (TIGRFAM); PTHR46278 (PANTHER); IPR012080 (HAMAP); IPR036291 (SUPERFAMILY); SSF55347 (SUPERFAMILY)	P:GO:0008652; P:GO:0009086; P:GO:0009088; P:GO:0009089; P:GO:0009097; F:GO:0004073; F:GO:0016620; F:GO:0046983; F:GO:0050661; F:GO:0051287	P:amino acid biosynthetic process; P:methionine biosynthetic process; P:threonine biosynthetic process; P:lysine biosynthetic process via diaminopimelate; P:isoleucine biosynthetic process; F:aspartate-semialdehyde dehydrogenase activity; F:oxidoreductase activity, acting on the aldehyde or oxo group of donors, NAD or NADP as acceptor; F:protein dimerization activity; F:NADP binding; F:NAD binding
[INTERPRO, BLASTED, MAPPED, ANNOTATED]	PTOS_000359	cation:proton antiporter	2	P:GO:1902600; C:GO:0016020	P:proton transmembrane transport; C:membrane			IPR006153 (PFAM); IPR014729 (G3DSA:3.40.50.GENE3D); IPR038770 (G3DSA:1.20.1530.GENE3D); PTHR43562 (PANTHER); cd01988 (CDD); SSF52402 (SUPERFAMILY)	P:GO:0006812; P:GO:0055085; F:GO:0015299; C:GO:0016020	P:monoatomic cation transport; P:transmembrane transport; F:obsolete solute:proton antiporter activity; C:membrane
[INTERPRO, BLASTED, MAPPED, ANNOTATED]	PTOS_000360	thiF family protein	4	P:GO:0006400; F:GO:0008641; F:GO:0016836; F:GO:0140098	P:tRNA modification; F:ubiquitin-like modifier activating enzyme activity; F:hydro-lyase activity; F:catalytic activity, acting on RNA	EC:6.2	Forming carbon-sulfur bonds	G3DSA:3.40.50.720 (GENE3D); IPR000594 (PFAM); IPR045886 (PANTHER); cd00755 (CDD); IPR035985 (SUPERFAMILY)	P:GO:0006139; P:GO:0006396; P:GO:0006399; P:GO:0006400; P:GO:0006725; P:GO:0006807; P:GO:0008033; P:GO:0008152; P:GO:0009451; P:GO:0009987; P:GO:0010467; P:GO:0016070; P:GO:0034470; P:GO:0034641; P:GO:0034660; P:GO:0043170; P:GO:0043412; P:GO:0044237; P:GO:0044238; P:GO:0046483; P:GO:0071704; P:GO:0090304; P:GO:1901360; F:GO:0003824; F:GO:0008641; F:GO:0016829; F:GO:0016835; F:GO:0016836; F:GO:01…	P:nucleobase-containing compound metabolic process; P:RNA processing; P:tRNA metabolic process; P:tRNA modification; P:cellular aromatic compound metabolic process; P:nitrogen compound metabolic process; P:tRNA processing; P:metabolic process; P:RNA modification; P:cellular process; P:gene expression; P:RNA metabolic process; P:ncRNA processing; P:cellular nitrogen compound metabolic process; P:n…
[INTERPRO, BLASTED, MAPPED, ANNOTATED]	PTOS_000361	ABC transporter ATP-binding protein	6	P:GO:0042953; P:GO:0055085; F:GO:0005524; F:GO:0016787; F:GO:0022857; C:GO:0005886	P:lipoprotein transport; P:transmembrane transport; F:ATP binding; F:hydrolase activity; F:transmembrane transporter activity; C:plasma membrane	EC:3	Hydrolases	IPR003439 (PFAM); IPR027417 (G3DSA:3.40.50.GENE3D); PTHR24220 (PANTHER); IPR003439 (PROSITE_PROFILES); IPR017911 (CDD); IPR027417 (SUPERFAMILY)	P:GO:0006810; P:GO:0009987; P:GO:0051179; P:GO:0051234; P:GO:0055085; F:GO:0005215; F:GO:0005524; F:GO:0022857; C:GO:0005886; C:GO:0016020; C:GO:0071944; C:GO:0110165	P:transport; P:cellular process; P:localization; P:establishment of localization; P:transmembrane transport; F:transporter activity; F:ATP binding; F:transmembrane transporter activity; C:plasma membrane; C:membrane; C:cell periphery; C:cellular anatomical entity
[INTERPRO, BLASTED, MAPPED, ANNOTATED]	PTOS_000362	helix-hairpin-helix domain-containing protein	4	P:GO:0009306; P:GO:0071806; C:GO:0016020; C:GO:0032991	P:protein secretion; P:protein transmembrane transport; C:membrane; C:protein-containing complex			G3DSA:1.10.150.280 (GENE3D); G3DSA:1.10.150.310 (GENE3D); PF12836 (PFAM); PTHR21180 (PANTHER); IPR010994 (SUPERFAMILY); IPR010994 (SUPERFAMILY); IPR010994 (SUPERFAMILY)	P:GO:0006810; P:GO:0008104; P:GO:0009306; P:GO:0009987; P:GO:0015031; P:GO:0032940; P:GO:0033036; P:GO:0035592; P:GO:0045184; P:GO:0046903; P:GO:0051179; P:GO:0051234; P:GO:0055085; P:GO:0071692; P:GO:0071702; P:GO:0071705; P:GO:0071806; P:GO:0140352; C:GO:0032991	P:transport; P:protein localization; P:protein secretion; P:cellular process; P:protein transport; P:secretion by cell; P:macromolecule localization; P:establishment of protein localization to extracellular region; P:establishment of protein localization; P:secretion; P:localization; P:establishment of localization; P:transmembrane transport; P:protein localization to extracellular region; P:orga…
[INTERPRO, BLASTED, MAPPED, ANNOTATED]	PTOS_000363	sodium-dependent transporter	3	P:GO:0055085; F:GO:0015293; C:GO:0016020	P:transmembrane transport; F:symporter activity; C:membrane			IPR000175 (PRINTS); IPR000175 (PFAM); PTHR42948 (PANTHER); IPR000175 (PROSITE_PROFILES); cd10336 (CDD); IPR037272 (SUPERFAMILY)	C:GO:0016020	C:membrane
[INTERPRO, BLASTED, MAPPED, ANNOTATED]	PTOS_000364	VanZ family protein	1	C:GO:0016020	C:membrane			IPR006976 (PFAM); PTHR28008 (PANTHER)	no GO terms	no GO terms
[INTERPRO, BLASTED, MAPPED, ANNOTATED]	PTOS_000365	UDP-N-acetylmuramoyl-tripeptide--D-alanyl-D-alanine ligase	9	P:GO:0007049; P:GO:0008360; P:GO:0009252; P:GO:0051301; P:GO:0071555; F:GO:0005524; F:GO:0008766; F:GO:0047480; C:GO:0005737	P:cell cycle; P:regulation of cell shape; P:peptidoglycan biosynthetic process; P:cell division; P:cell wall organization; F:ATP binding; F:UDP-N-acetylmuramoylalanyl-D-glutamyl-2,6-diaminopimelate-D-alanyl-D-alanine ligase activity; F:UDP-N-acetylmuramoyl-tripeptide-D-alanyl-D-alanine ligase activity; C:cytoplasm	EC:6.3.2.10	UDP-N-acetylmuramoyl-tripeptide--D-alanyl-D-alanine ligase	IPR013221 (PFAM); IPR036615 (G3DSA:3.90.190.GENE3D); G3DSA:3.40.1390.10 (GENE3D); IPR036565 (G3DSA:3.40.1190.GENE3D); IPR005863 (TIGRFAM); IPR000713 (PFAM); IPR004101 (PFAM); PTHR43024 (PANTHER); IPR005863 (HAMAP); IPR036615 (SUPERFAMILY); IPR036565 (SUPERFAMILY); IPR035911 (SUPERFAMILY)	P:GO:0009058; P:GO:0071555; F:GO:0005524; F:GO:0016881; F:GO:0047480	P:biosynthetic process; P:cell wall organization; F:ATP binding; F:acid-amino acid ligase activity; F:UDP-N-acetylmuramoyl-tripeptide-D-alanyl-D-alanine ligase activity
[INTERPRO, BLASTED, MAPPED, ANNOTATED]	PTOS_000366	MFS transporter	4	P:GO:0008643; P:GO:0055085; F:GO:0022857; C:GO:0016020	P:carbohydrate transport; P:transmembrane transport; F:transmembrane transporter activity; C:membrane			IPR011701 (PFAM); IPR036259 (G3DSA:1.20.1250.GENE3D); PTHR23517 (PANTHER); IPR020846 (PROSITE_PROFILES); cd17473 (CDD); IPR036259 (SUPERFAMILY)	P:GO:0055085; F:GO:0022857	P:transmembrane transport; F:transmembrane transporter activity
[INTERPRO, BLASTED, MAPPED, ANNOTATED]	PTOS_000367	glutamate decarboxylase	6	P:GO:0006536; P:GO:0046395; P:GO:1901565; F:GO:0004351; F:GO:0030170; C:GO:0005829	P:glutamate metabolic process; P:carboxylic acid catabolic process; P:organonitrogen compound catabolic process; F:glutamate decarboxylase activity; F:pyridoxal phosphate binding; C:cytosol	EC:4.1.1.15	glutamate decarboxylase	G3DSA:3.90.1150.160 (GENE3D); IPR015421 (G3DSA:3.40.640.GENE3D); IPR010107 (TIGRFAM); G3DSA:4.10.280.50 (GENE3D); IPR002129 (PFAM); IPR010107 (PANTHER); cd06450 (CDD); IPR015424 (SUPERFAMILY)	P:GO:0006082; P:GO:0006520; P:GO:0006536; P:GO:0006807; P:GO:0008152; P:GO:0009056; P:GO:0009064; P:GO:0009987; P:GO:0016054; P:GO:0019752; P:GO:0043436; P:GO:0044237; P:GO:0044238; P:GO:0044248; P:GO:0044281; P:GO:0044282; P:GO:0046395; P:GO:0071704; P:GO:1901564; P:GO:1901565; P:GO:1901575; P:GO:1901605; F:GO:0003824; F:GO:0004351; F:GO:0016829; F:GO:0016830; F:GO:0016831; F:GO:0030170; C:GO:00…	P:organic acid metabolic process; P:amino acid metabolic process; P:glutamate metabolic process; P:nitrogen compound metabolic process; P:metabolic process; P:catabolic process; P:glutamine family amino acid metabolic process; P:cellular process; P:organic acid catabolic process; P:carboxylic acid metabolic process; P:oxoacid metabolic process; P:cellular metabolic process; P:primary metabolic pr…
[INTERPRO, BLASTED, MAPPED, ANNOTATED]	PTOS_000368	glutaminase A	6	P:GO:0006536; P:GO:0006541; P:GO:0046395; P:GO:1901565; P:GO:1901607; F:GO:0004359	P:glutamate metabolic process; P:glutamine metabolic process; P:carboxylic acid catabolic process; P:organonitrogen compound catabolic process; P:alpha-amino acid biosynthetic process; F:glutaminase activity	EC:3.5.1.2	glutaminase	IPR015868 (TIGRFAM); IPR012338 (G3DSA:3.40.710.GENE3D); IPR015868 (PFAM); IPR015868 (PANTHER); IPR015868 (HAMAP); IPR012338 (SUPERFAMILY)	P:GO:0006082; P:GO:0006520; P:GO:0006536; P:GO:0006541; P:GO:0006807; P:GO:0008152; P:GO:0008652; P:GO:0009056; P:GO:0009058; P:GO:0009064; P:GO:0009987; P:GO:0016053; P:GO:0016054; P:GO:0019752; P:GO:0043436; P:GO:0044237; P:GO:0044238; P:GO:0044248; P:GO:0044249; P:GO:0044281; P:GO:0044282; P:GO:0044283; P:GO:0046394; P:GO:0046395; P:GO:0071704; P:GO:1901564; P:GO:1901565; P:GO:1901566; P:GO:19…	P:organic acid metabolic process; P:amino acid metabolic process; P:glutamate metabolic process; P:glutamine metabolic process; P:nitrogen compound metabolic process; P:metabolic process; P:amino acid biosynthetic process; P:catabolic process; P:biosynthetic process; P:glutamine family amino acid metabolic process; P:cellular process; P:organic acid biosynthetic process; P:organic acid catabolic …
[INTERPRO, BLASTED, MAPPED, ANNOTATED]	PTOS_000369	two-component sensor histidine kinase	5	P:GO:0000160; P:GO:0018106; F:GO:0000155; F:GO:0005515; C:GO:0016020	P:phosphorelay signal transduction system; P:peptidyl-histidine phosphorylation; F:phosphorelay sensor kinase activity; F:protein binding; C:membrane	EC:2.7.3; EC:2.7.13.3	Transferring phosphorus-containing groups; histidine kinase	IPR004358 (PRINTS); IPR003594 (PFAM); IPR003661 (PFAM); G3DSA:1.10.287.130 (GENE3D); IPR011990 (G3DSA:1.25.40.GENE3D); IPR036890 (G3DSA:3.30.565.GENE3D); PTHR43711 (PANTHER); IPR019734 (PROSITE_PROFILES); IPR005467 (PROSITE_PROFILES); IPR003661 (CDD); IPR036890 (SUPERFAMILY); IPR036097 (SUPERFAMILY); IPR011990 (SUPERFAMILY)	P:GO:0007165; P:GO:0016310; F:GO:0000155; F:GO:0005515; F:GO:0016772	P:signal transduction; P:phosphorylation; F:phosphorelay sensor kinase activity; F:protein binding; F:transferase activity, transferring phosphorus-containing groups
[INTERPRO, BLASTED, MAPPED, ANNOTATED]	PTOS_000370	dihydropteroate synthase	3	P:GO:0009396; F:GO:0004156; C:GO:0005829	P:folic acid-containing compound biosynthetic process; F:dihydropteroate synthase activity; C:cytosol	EC:2.5.1.15	dihydropteroate synthase	IPR000489 (PFAM); IPR006390 (TIGRFAM); IPR011005 (G3DSA:3.20.20.GENE3D); IPR045031 (PANTHER); IPR000489 (PROSITE_PROFILES); IPR006390 (CDD); IPR011005 (SUPERFAMILY)	P:GO:0006575; P:GO:0006725; P:GO:0006760; P:GO:0006807; P:GO:0008152; P:GO:0009058; P:GO:0009396; P:GO:0009987; P:GO:0018130; P:GO:0019438; P:GO:0034641; P:GO:0042558; P:GO:0044237; P:GO:0044249; P:GO:0044271; P:GO:0046483; P:GO:0071704; P:GO:1901360; P:GO:1901362; P:GO:1901564; P:GO:1901566; P:GO:1901576; F:GO:0003824; F:GO:0004156; F:GO:0016740; F:GO:0016765; C:GO:0005622; C:GO:0005737; C:GO:00…	P:cellular modified amino acid metabolic process; P:cellular aromatic compound metabolic process; P:folic acid-containing compound metabolic process; P:nitrogen compound metabolic process; P:metabolic process; P:biosynthetic process; P:folic acid-containing compound biosynthetic process; P:cellular process; P:heterocycle biosynthetic process; P:aromatic compound biosynthetic process; P:cellular n…
[INTERPRO, BLASTED, MAPPED, ANNOTATED]	PTOS_000371	TIGR00159 family protein	6	P:GO:0006171; P:GO:0019932; F:GO:0004016; F:GO:0005524; F:GO:0106408; C:GO:0005886	P:cAMP biosynthetic process; P:second-messenger-mediated signaling; F:adenylate cyclase activity; F:ATP binding; F:diadenylate cyclase activity; C:plasma membrane	EC:2.7.7.85; EC:4.6.1.1	diadenylate cyclase; adenylate cyclase	IPR045585 (PFAM); IPR003390 (PFAM); IPR036888 (G3DSA:3.40.1700.GENE3D); IPR014046 (PIRSF); IPR034701 (TIGRFAM); PTHR34185 (PANTHER); IPR003390 (PROSITE_PROFILES); IPR034701 (HAMAP); IPR036888 (SUPERFAMILY)	P:GO:0006171; F:GO:0003824; F:GO:0004016; F:GO:0009975; F:GO:0016829; F:GO:0016849	P:cAMP biosynthetic process; F:catalytic activity; F:adenylate cyclase activity; F:cyclase activity; F:lyase activity; F:phosphorus-oxygen lyase activity
[INTERPRO, BLASTED]	PTOS_000372	hypothetical protein						no IPS match	no IPS match	no IPS match
[INTERPRO, BLASTED]	PTOS_000373	predicted protein						no IPS match	no IPS match	no IPS match
[INTERPRO, BLASTED, MAPPED, ANNOTATED]	PTOS_000374	response regulator transcription factor	3	P:GO:0006355; F:GO:0003677; C:GO:0016020	P:regulation of DNA-templated transcription; F:DNA binding; C:membrane			IPR036388 (G3DSA:1.10.10.GENE3D); IPR016032 (SUPERFAMILY)	P:GO:0006355; F:GO:0003677	P:regulation of DNA-templated transcription; F:DNA binding
[INTERPRO, BLASTED, MAPPED, ANNOTATED]	PTOS_000375	NVEALA domain-containing protein	1	C:GO:0016020	C:membrane			IPR025905 (PFAM)	no GO terms	no GO terms
[INTERPRO, BLASTED]	PTOS_000376	DUF1573 domain-containing protein						IPR011467 (PFAM); G3DSA:3.40.30.10 (GENE3D); IPR013783 (G3DSA:2.60.40.GENE3D); PTHR37833 (PANTHER); PS51257 (PROSITE_PROFILES)	no GO terms	no GO terms
[INTERPRO, BLASTED, MAPPED, ANNOTATED]	PTOS_000377	NVEALA domain-containing protein	1	C:GO:0016020	C:membrane			IPR025905 (PFAM)	no GO terms	no GO terms
[INTERPRO, BLASTED]	PTOS_000378	6-bladed beta-propeller						PF17170 (PFAM); IPR011042 (G3DSA:2.120.10.GENE3D); PS51257 (PROSITE_PROFILES)	no GO terms	no GO terms
[INTERPRO, BLASTED]	PTOS_000379	6-bladed beta-propeller						IPR011042 (G3DSA:2.120.10.GENE3D); PF17170 (PFAM); SSF63829 (SUPERFAMILY)	no GO terms	no GO terms
[INTERPRO, BLASTED, MAPPED, ANNOTATED]	PTOS_000380	hypothetical protein	1	C:GO:0016020	C:membrane			no IPS match	no IPS match	no IPS match
[INTERPRO, BLASTED]	PTOS_000381	TolB-like 6-bladed beta-propeller domain-containing protein						PF15869 (PFAM); PS51257 (PROSITE_PROFILES); IPR011044 (SUPERFAMILY)	no GO terms	no GO terms
[INTERPRO, BLASTED, MAPPED, ANNOTATED]	PTOS_000382	6-bladed beta-propeller	1	C:GO:0016020	C:membrane			IPR011042 (G3DSA:2.120.10.GENE3D); PF17170 (PFAM); SSF63829 (SUPERFAMILY)	no GO terms	no GO terms
[INTERPRO, BLASTED]	PTOS_000383	conserved hypothetical exported protein						G3DSA:2.60.120.260 (GENE3D); PTHR35532 (PANTHER); PS51257 (PROSITE_PROFILES); IPR038765 (SUPERFAMILY)	no GO terms	no GO terms
[INTERPRO, BLASTED]	PTOS_000384	6-bladed beta-propeller						no IPS match	no IPS match	no IPS match
[INTERPRO, BLASTED]	PTOS_000385	6-bladed beta-propeller						PF17170 (PFAM); PS51257 (PROSITE_PROFILES)	no GO terms	no GO terms
[INTERPRO, BLASTED, MAPPED, ANNOTATED]	PTOS_000386	GNAT family N-acetyltransferase	3	P:GO:0044248; P:GO:1901658; F:GO:0008080	P:cellular catabolic process; P:glycosyl compound catabolic process; F:N-acetyltransferase activity	EC:2.3.1	Acyltransferases	G3DSA:3.40.630.30 (GENE3D); IPR036527 (G3DSA:3.30.1050.GENE3D); PF13527 (PFAM); PTHR37817 (PANTHER); IPR000182 (PROSITE_PROFILES); cd04301 (CDD); IPR036527 (SUPERFAMILY); IPR016181 (SUPERFAMILY)	P:GO:0008152; P:GO:0009056; P:GO:0009987; P:GO:0044237; P:GO:0044248; P:GO:0071704; P:GO:1901135; P:GO:1901136; P:GO:1901575; P:GO:1901657; P:GO:1901658; F:GO:0003824; F:GO:0008080; F:GO:0016407; F:GO:0016410; F:GO:0016740; F:GO:0016746; F:GO:0016747	P:metabolic process; P:catabolic process; P:cellular process; P:cellular metabolic process; P:cellular catabolic process; P:organic substance metabolic process; P:carbohydrate derivative metabolic process; P:carbohydrate derivative catabolic process; P:organic substance catabolic process; P:glycosyl compound metabolic process; P:glycosyl compound catabolic process; F:catalytic activity; F:N-acety…
[INTERPRO, BLASTED, MAPPED, ANNOTATED]	PTOS_000387	DUF2156 domain-containing protein	1	C:GO:0005886	C:plasma membrane			IPR024320 (PFAM); IPR016732 (PIRSF); G3DSA:3.40.630.30 (GENE3D); IPR016732 (PANTHER); IPR016181 (SUPERFAMILY); IPR016181 (SUPERFAMILY)	no GO terms	no GO terms
[INTERPRO, BLASTED, MAPPED, ANNOTATED]	PTOS_000388	LrgB family protein	1	C:GO:0016020	C:membrane			IPR007300 (PFAM); IPR007300 (PANTHER)	no GO terms	no GO terms
[INTERPRO, BLASTED, MAPPED, ANNOTATED]	PTOS_000389	CidA/LrgA family protein	1	C:GO:0005886	C:plasma membrane			IPR005538 (PFAM); IPR005538 (PANTHER)	C:GO:0016020	C:membrane
[INTERPRO, BLASTED]	PTOS_000390	predicted protein						no IPS match	no IPS match	no IPS match
[INTERPRO, BLASTED]	PTOS_000391	DUF4384 domain-containing protein						no IPS match	no IPS match	no IPS match
[INTERPRO, BLASTED]	PTOS_000392	hypothetical protein DXB33_05450						no IPS match	no IPS match	no IPS match
[INTERPRO, BLASTED, MAPPED, ANNOTATED]	PTOS_000393	phosphate acetyltransferase	1	F:GO:0008959	F:phosphate acetyltransferase activity	EC:2.3.1.8	phosphate acetyltransferase	IPR002505 (PFAM); IPR042113 (G3DSA:3.40.50.GENE3D); IPR004614 (TIGRFAM); IPR042112 (G3DSA:3.40.50.GENE3D); IPR012147 (PIRSF); PTHR43356 (PANTHER); SSF53659 (SUPERFAMILY)	F:GO:0016407; F:GO:0016746	F:acetyltransferase activity; F:acyltransferase activity
[INTERPRO, BLASTED, MAPPED, ANNOTATED]	PTOS_000394	acetate kinase	7	P:GO:0006085; P:GO:0016310; P:GO:0032787; F:GO:0000287; F:GO:0005524; F:GO:0008776; C:GO:0005737	P:acetyl-CoA biosynthetic process; P:phosphorylation; P:monocarboxylic acid metabolic process; F:magnesium ion binding; F:ATP binding; F:acetate kinase activity; C:cytoplasm	EC:2.7.2.1	acetate kinase	IPR000890 (PRINTS); G3DSA:3.30.420.40 (GENE3D); IPR004372 (TIGRFAM); IPR000890 (PFAM); IPR004372 (PIRSF); G3DSA:3.30.420.40 (GENE3D); IPR000890 (PANTHER); IPR004372 (HAMAP); IPR043129 (SUPERFAMILY); IPR043129 (SUPERFAMILY)	P:GO:0006082; P:GO:0008152; P:GO:0009987; P:GO:0016310; P:GO:0019752; P:GO:0032787; P:GO:0043436; P:GO:0044237; P:GO:0044281; P:GO:0071704; F:GO:0003824; F:GO:0016301; F:GO:0016740; F:GO:0016772; F:GO:0016774	P:organic acid metabolic process; P:metabolic process; P:cellular process; P:phosphorylation; P:carboxylic acid metabolic process; P:monocarboxylic acid metabolic process; P:oxoacid metabolic process; P:cellular metabolic process; P:small molecule metabolic process; P:organic substance metabolic process; F:catalytic activity; F:kinase activity; F:transferase activity; F:transferase activity, tran…
[INTERPRO, BLASTED, MAPPED, ANNOTATED]	PTOS_000395	alkaline phosphatase	2	P:GO:0016311; F:GO:0004035	P:dephosphorylation; F:alkaline phosphatase activity	EC:3.1.3.1	alkaline phosphatase	IPR001952 (PRINTS); IPR001952 (PFAM); G3DSA:1.10.60.40 (GENE3D); IPR017850 (G3DSA:3.40.720.GENE3D); IPR001952 (PANTHER); IPR001952 (CDD); IPR017850 (SUPERFAMILY)	P:GO:0006793; P:GO:0006796; P:GO:0008152; P:GO:0009987; P:GO:0016311; P:GO:0044237; F:GO:0003824; F:GO:0016787; F:GO:0016788; F:GO:0016791; F:GO:0042578	P:phosphorus metabolic process; P:phosphate-containing compound metabolic process; P:metabolic process; P:cellular process; P:dephosphorylation; P:cellular metabolic process; F:catalytic activity; F:hydrolase activity; F:hydrolase activity, acting on ester bonds; F:phosphatase activity; F:phosphoric ester hydrolase activity
[INTERPRO, BLASTED]	PTOS_000396	DUF59 domain-containing protein						IPR002744 (PFAM); IPR034904 (G3DSA:3.30.300.GENE3D); PTHR42831 (PANTHER); IPR034904 (SUPERFAMILY)	no GO terms	no GO terms
[INTERPRO, BLASTED, MAPPED, ANNOTATED]	PTOS_000397	UDP-2,3-diacylglucosamine diphosphatase	5	P:GO:0009245; F:GO:0016462; F:GO:0046872; C:GO:0005737; C:GO:0019897	P:lipid A biosynthetic process; F:pyrophosphatase activity; F:metal ion binding; C:cytoplasm; C:extrinsic component of plasma membrane	EC:3.6.1	Acting on acid anhydrides	IPR029052 (G3DSA:3.60.21.GENE3D); IPR004843 (PFAM); IPR043461 (PANTHER); cd07398 (CDD); IPR029052 (SUPERFAMILY)	P:GO:0005975; P:GO:0006629; P:GO:0006643; P:GO:0006644; P:GO:0006664; P:GO:0006793; P:GO:0006796; P:GO:0008152; P:GO:0008610; P:GO:0008654; P:GO:0009058; P:GO:0009247; P:GO:0009312; P:GO:0009987; P:GO:0016051; P:GO:0019637; P:GO:0044237; P:GO:0044238; P:GO:0044249; P:GO:0044255; P:GO:0046467; P:GO:0071704; P:GO:0090407; P:GO:1901135; P:GO:1901137; P:GO:1901576; P:GO:1903509; F:GO:0003824; F:GO:00…	P:carbohydrate metabolic process; P:lipid metabolic process; P:membrane lipid metabolic process; P:phospholipid metabolic process; P:glycolipid metabolic process; P:phosphorus metabolic process; P:phosphate-containing compound metabolic process; P:metabolic process; P:lipid biosynthetic process; P:phospholipid biosynthetic process; P:biosynthetic process; P:glycolipid biosynthetic process; P:olig…
[INTERPRO, BLASTED, MAPPED, ANNOTATED]	PTOS_000398	DNA repair protein RadC	3	P:GO:0006508; F:GO:0008237; F:GO:0046872	P:proteolysis; F:metallopeptidase activity; F:metal ion binding	EC:3.4	Acting on peptide bonds (peptidases)	IPR001405 (TIGRFAM); IPR025657 (PFAM); IPR046778 (PFAM); G3DSA:3.40.140.10 (GENE3D); IPR001405 (PANTHER); IPR037518 (PROSITE_PROFILES); IPR025657 (CDD); SSF102712 (SUPERFAMILY)	no GO terms	no GO terms
[INTERPRO, BLASTED, MAPPED, ANNOTATED]	PTOS_000399	glycosyltransferase	2	F:GO:0016757; C:GO:0016020	F:glycosyltransferase activity; C:membrane	EC:2.4	Glycosyltransferases	IPR001173 (PFAM); IPR029044 (G3DSA:3.90.550.GENE3D); PTHR43685 (PANTHER); IPR029044 (SUPERFAMILY)	no GO terms	no GO terms
[INTERPRO, BLASTED, MAPPED, ANNOTATED]	PTOS_000400	elongation factor P	4	P:GO:0006414; F:GO:0003723; F:GO:0003746; C:GO:0005737	P:translational elongation; F:RNA binding; F:translation elongation factor activity; C:cytoplasm			IPR015365 (PFAM); IPR001059 (PFAM); IPR012340 (G3DSA:2.40.50.GENE3D); IPR014722 (G3DSA:2.30.30.GENE3D); IPR013185 (PFAM); IPR020599 (PIRSF); IPR012340 (G3DSA:2.40.50.GENE3D); IPR011768 (TIGRFAM); IPR020599 (PANTHER); IPR011768 (HAMAP); IPR015365 (CDD); IPR001059 (CDD); IPR012340 (SUPERFAMILY); IPR008991 (SUPERFAMILY); IPR012340 (SUPERFAMILY)	P:GO:0006414; P:GO:0043043; F:GO:0003676; F:GO:0003723; F:GO:0003746; F:GO:0005488; F:GO:0008135; F:GO:0045182; F:GO:0090079; F:GO:0097159; F:GO:1901363; C:GO:0005622; C:GO:0005737; C:GO:0110165	P:translational elongation; P:peptide biosynthetic process; F:nucleic acid binding; F:RNA binding; F:translation elongation factor activity; F:binding; F:translation factor activity, RNA binding; F:translation regulator activity; F:translation regulator activity, nucleic acid binding; F:organic cyclic compound binding; F:heterocyclic compound binding; C:intracellular anatomical structure; C:cytop…
[INTERPRO, BLASTED, MAPPED, ANNOTATED]	PTOS_000401	50S ribosomal protein L34	4	P:GO:0006412; F:GO:0003735; C:GO:0005840; C:GO:1990904	P:translation; F:structural constituent of ribosome; C:ribosome; C:ribonucleoprotein complex			IPR000271 (TIGRFAM); IPR000271 (PFAM); G3DSA:1.10.287.3980 (GENE3D); mobidb-lite (MOBIDB_LITE); mobidb-lite (MOBIDB_LITE); IPR000271 (PANTHER); IPR000271 (HAMAP)	P:GO:0006412; F:GO:0003735; C:GO:0005840	P:translation; F:structural constituent of ribosome; C:ribosome
[INTERPRO, BLASTED, MAPPED, ANNOTATED]	PTOS_000402	PASTA domain-containing protein	1	C:GO:0016020	C:membrane			G3DSA:3.30.10.20 (GENE3D); IPR005543 (PFAM); IPR005543 (PROSITE_PROFILES); cd06577 (CDD); SSF54184 (SUPERFAMILY)	no GO terms	no GO terms
[INTERPRO, BLASTED, MAPPED, ANNOTATED]	PTOS_000403	RluA family pseudouridine synthase	3	P:GO:0000455; F:GO:0003723; F:GO:0120159	P:enzyme-directed rRNA pseudouridine synthesis; F:RNA binding; F:rRNA pseudouridine synthase activity	EC:5.4.99.24; EC:5.4.99.23; EC:5.4.99.19; EC:5.4.99.29; EC:5.4.99.20; EC:5.4.99.22; EC:5.4.99.21; EC:5.4.99.43	23S rRNA pseudouridine(955/2504/2580) synthase; 23S rRNA pseudouridine(1911/1915/1917) synthase; 16S rRNA pseudouridine(516) synthase; 23S rRNA pseudouridine(746) synthase; 23S rRNA pseudouridine(2457) synthase; 23S rRNA pseudouridine(2605) synthase; 23S rRNA pseudouridine(2604) synthase; 21S rRNA pseudouridine(2819) synthase	IPR006225 (TIGRFAM); IPR036986 (G3DSA:3.10.290.GENE3D); IPR006145 (PFAM); IPR002942 (PFAM); G3DSA:3.30.2350.10 (GENE3D); PTHR21600 (PANTHER); PS50889 (PROSITE_PROFILES); IPR006145 (CDD); cd00165 (CDD); IPR020103 (SUPERFAMILY); SSF55174 (SUPERFAMILY)	P:GO:0001522; P:GO:0009451; F:GO:0003723; F:GO:0009982	P:pseudouridine synthesis; P:RNA modification; F:RNA binding; F:pseudouridine synthase activity
[INTERPRO, BLASTED, MAPPED, ANNOTATED]	PTOS_000404	D-alanine--D-alanine ligase	7	P:GO:0008360; P:GO:0009252; P:GO:0071555; F:GO:0005524; F:GO:0008716; F:GO:0046872; C:GO:0005737	P:regulation of cell shape; P:peptidoglycan biosynthetic process; P:cell wall organization; F:ATP binding; F:D-alanine-D-alanine ligase activity; F:metal ion binding; C:cytoplasm	EC:6.3.2.4	D-alanine--D-alanine ligase	IPR005905 (TIGRFAM); IPR011095 (PFAM); IPR005905 (PIRSF); G3DSA:3.30.470.20 (GENE3D); IPR013815 (G3DSA:3.30.1490.GENE3D); G3DSA:3.40.50.20 (GENE3D); IPR011127 (PFAM); PTHR23132 (PANTHER); IPR005905 (HAMAP); IPR011761 (PROSITE_PROFILES); IPR016185 (SUPERFAMILY); SSF56059 (SUPERFAMILY)	P:GO:0000270; P:GO:0006022; P:GO:0006023; P:GO:0006024; P:GO:0006807; P:GO:0008152; P:GO:0009058; P:GO:0009059; P:GO:0009252; P:GO:0009987; P:GO:0030203; P:GO:0034645; P:GO:0042546; P:GO:0043170; P:GO:0044036; P:GO:0044038; P:GO:0044085; P:GO:0044237; P:GO:0044249; P:GO:0044260; P:GO:0070589; P:GO:0071554; P:GO:0071704; P:GO:0071840; P:GO:1901135; P:GO:1901137; P:GO:1901564; P:GO:1901566; P:GO:19…	P:peptidoglycan metabolic process; P:aminoglycan metabolic process; P:aminoglycan biosynthetic process; P:glycosaminoglycan biosynthetic process; P:nitrogen compound metabolic process; P:metabolic process; P:biosynthetic process; P:macromolecule biosynthetic process; P:peptidoglycan biosynthetic process; P:cellular process; P:glycosaminoglycan metabolic process; P:cellular macromolecule biosynthe…
[INTERPRO, BLASTED, MAPPED, ANNOTATED]	PTOS_000405	1-acyl-sn-glycerol-3-phosphate acyltransferase	4	P:GO:0005996; P:GO:0016052; P:GO:0072329; F:GO:0016746	P:monosaccharide metabolic process; P:carbohydrate catabolic process; P:monocarboxylic acid catabolic process; F:acyltransferase activity	EC:2.3	Acyltransferases	PTHR30068 (PANTHER)	P:GO:0005975; P:GO:0005996; P:GO:0006082; P:GO:0008152; P:GO:0009056; P:GO:0009987; P:GO:0016052; P:GO:0016054; P:GO:0019752; P:GO:0032787; P:GO:0043436; P:GO:0044237; P:GO:0044238; P:GO:0044248; P:GO:0044281; P:GO:0044282; P:GO:0046395; P:GO:0071704; P:GO:0072329; P:GO:1901575	P:carbohydrate metabolic process; P:monosaccharide metabolic process; P:organic acid metabolic process; P:metabolic process; P:catabolic process; P:cellular process; P:carbohydrate catabolic process; P:organic acid catabolic process; P:carboxylic acid metabolic process; P:monocarboxylic acid metabolic process; P:oxoacid metabolic process; P:cellular metabolic process; P:primary metabolic process;…
[INTERPRO, BLASTED]	PTOS_000406	NigD-like protein						IPR035376 (PFAM); IPR038179 (G3DSA:2.40.50.GENE3D); IPR024299 (PFAM); IPR038143 (G3DSA:2.60.40.GENE3D); PS51257 (PROSITE_PROFILES)	no GO terms	no GO terms
[INTERPRO, BLASTED, MAPPED, ANNOTATED]	PTOS_000407	rhodanese-like domain-containing protein	1	F:GO:0004792	F:thiosulfate sulfurtransferase activity	EC:2.8.1.1	thiosulfate sulfurtransferase	IPR001763 (PFAM); IPR036873 (G3DSA:3.40.250.GENE3D); PTHR45431 (PANTHER); PS51257 (PROSITE_PROFILES); IPR001763 (PROSITE_PROFILES); cd00158 (CDD); IPR036873 (SUPERFAMILY)	no GO terms	no GO terms
[INTERPRO, BLASTED, MAPPED, ANNOTATED]	PTOS_000408	acetylornithine carbamoyltransferase	4	P:GO:0006526; P:GO:0006591; F:GO:0004585; F:GO:0016597	P:arginine biosynthetic process; P:ornithine metabolic process; F:ornithine carbamoyltransferase activity; F:amino acid binding	EC:2.1.3.3	ornithine carbamoyltransferase	IPR006130 (PRINTS); PR00101 (PRINTS); IPR006131 (PFAM); IPR036901 (G3DSA:3.40.50.GENE3D); IPR036901 (G3DSA:3.40.50.GENE3D); IPR006132 (PFAM); PTHR45753 (PANTHER); IPR043696 (HAMAP); IPR036901 (SUPERFAMILY)	P:GO:0006082; P:GO:0006520; P:GO:0006526; P:GO:0006807; P:GO:0008152; P:GO:0008652; P:GO:0009058; P:GO:0009064; P:GO:0009987; P:GO:0016053; P:GO:0019752; P:GO:0043436; P:GO:0044237; P:GO:0044238; P:GO:0044249; P:GO:0044281; P:GO:0044283; P:GO:0046394; P:GO:0071704; P:GO:1901564; P:GO:1901566; P:GO:1901576; P:GO:1901605; P:GO:1901607; F:GO:0003824; F:GO:0004585; F:GO:0016597; F:GO:0016740; F:GO:00…	P:organic acid metabolic process; P:amino acid metabolic process; P:arginine biosynthetic process; P:nitrogen compound metabolic process; P:metabolic process; P:amino acid biosynthetic process; P:biosynthetic process; P:glutamine family amino acid metabolic process; P:cellular process; P:organic acid biosynthetic process; P:carboxylic acid metabolic process; P:oxoacid metabolic process; P:cellula…
[INTERPRO, BLASTED, MAPPED, ANNOTATED]	PTOS_000409	murein L,D-transpeptidase catalytic domain family protein	2	P:GO:0009252; F:GO:0016740	P:peptidoglycan biosynthetic process; F:transferase activity	EC:2	Transferases	IPR032676 (PFAM); IPR032676 (PANTHER); IPR005490 (CDD)	F:GO:0016740	F:transferase activity
[INTERPRO, BLASTED, MAPPED, ANNOTATED]	PTOS_000410	L,D-transpeptidase	2	P:GO:0009252; F:GO:0016740	P:peptidoglycan biosynthetic process; F:transferase activity	EC:2	Transferases	IPR038063 (G3DSA:2.40.440.GENE3D); IPR005490 (PFAM); PS51257 (PROSITE_PROFILES); IPR005490 (CDD); IPR038063 (SUPERFAMILY)	F:GO:0016740	F:transferase activity
[INTERPRO, BLASTED, MAPPED, ANNOTATED]	PTOS_000411	glutamate-5-semialdehyde dehydrogenase	4	P:GO:0055129; F:GO:0004350; F:GO:0050661; C:GO:0005737	P:L-proline biosynthetic process; F:glutamate-5-semialdehyde dehydrogenase activity; F:NADP binding; C:cytoplasm	EC:1.2.1.41	glutamate-5-semialdehyde dehydrogenase	IPR016162 (G3DSA:3.40.605.GENE3D); IPR012134 (PIRSF); IPR016163 (G3DSA:3.40.309.GENE3D); IPR000965 (TIGRFAM); PTHR11063 (PANTHER); IPR000965 (HAMAP); IPR000965 (CDD); IPR016161 (SUPERFAMILY)	P:GO:0006561; F:GO:0003824; F:GO:0004350; F:GO:0016491; F:GO:0016620; F:GO:0050661	P:proline biosynthetic process; F:catalytic activity; F:glutamate-5-semialdehyde dehydrogenase activity; F:oxidoreductase activity; F:oxidoreductase activity, acting on the aldehyde or oxo group of donors, NAD or NADP as acceptor; F:NADP binding
[INTERPRO, BLASTED, MAPPED, ANNOTATED]	PTOS_000412	glutamate 5-kinase	6	P:GO:0016310; P:GO:0055129; F:GO:0003723; F:GO:0004349; F:GO:0005524; C:GO:0005829	P:phosphorylation; P:L-proline biosynthetic process; F:RNA binding; F:glutamate 5-kinase activity; F:ATP binding; C:cytosol	EC:2.7.2.11	glutamate 5-kinase	IPR001057 (PRINTS); IPR011529 (PIRSF); IPR036393 (G3DSA:3.40.1160.GENE3D); IPR001048 (PFAM); IPR005715 (TIGRFAM); IPR002478 (PFAM); IPR036974 (G3DSA:2.30.130.GENE3D); PTHR43654 (PANTHER); PS50890 (PROSITE_PROFILES); IPR005715 (HAMAP); IPR041739 (CDD); IPR036393 (SUPERFAMILY); IPR015947 (SUPERFAMILY)	P:GO:0006082; P:GO:0006520; P:GO:0006561; P:GO:0006807; P:GO:0008152; P:GO:0008652; P:GO:0009058; P:GO:0009064; P:GO:0009987; P:GO:0016053; P:GO:0019752; P:GO:0043436; P:GO:0044237; P:GO:0044238; P:GO:0044249; P:GO:0044281; P:GO:0044283; P:GO:0046394; P:GO:0071704; P:GO:1901564; P:GO:1901566; P:GO:1901576; P:GO:1901605; P:GO:1901607; F:GO:0003723; F:GO:0003824; F:GO:0004349; F:GO:0005524; F:GO:00…	P:organic acid metabolic process; P:amino acid metabolic process; P:proline biosynthetic process; P:nitrogen compound metabolic process; P:metabolic process; P:amino acid biosynthetic process; P:biosynthetic process; P:glutamine family amino acid metabolic process; P:cellular process; P:organic acid biosynthetic process; P:carboxylic acid metabolic process; P:oxoacid metabolic process; P:cellular…
[INTERPRO, BLASTED]	PTOS_000413	DUF2007 domain-containing protein						IPR018551 (PFAM); G3DSA:3.30.70.790 (GENE3D); IPR011322 (SUPERFAMILY)	no GO terms	no GO terms
[INTERPRO, BLASTED, MAPPED, ANNOTATED]	PTOS_000414	glutamate racemase	4	P:GO:0008360; P:GO:0009252; P:GO:0071555; F:GO:0008881	P:regulation of cell shape; P:peptidoglycan biosynthetic process; P:cell wall organization; F:glutamate racemase activity	EC:5.1.1.10; EC:5.1.1.3	amino-acid racemase; glutamate racemase	G3DSA:3.40.50.1860 (GENE3D); G3DSA:3.40.50.1860 (GENE3D); IPR015942 (PFAM); IPR004391 (TIGRFAM); PTHR21198 (PANTHER); IPR004391 (HAMAP); IPR001920 (SUPERFAMILY); IPR001920 (SUPERFAMILY)	P:GO:0000270; P:GO:0006022; P:GO:0006023; P:GO:0006024; P:GO:0006807; P:GO:0008152; P:GO:0009058; P:GO:0009059; P:GO:0009252; P:GO:0009987; P:GO:0030203; P:GO:0034645; P:GO:0042546; P:GO:0043170; P:GO:0044036; P:GO:0044038; P:GO:0044085; P:GO:0044237; P:GO:0044249; P:GO:0044260; P:GO:0070589; P:GO:0071554; P:GO:0071704; P:GO:0071840; P:GO:1901135; P:GO:1901137; P:GO:1901564; P:GO:1901566; P:GO:19…	P:peptidoglycan metabolic process; P:aminoglycan metabolic process; P:aminoglycan biosynthetic process; P:glycosaminoglycan biosynthetic process; P:nitrogen compound metabolic process; P:metabolic process; P:biosynthetic process; P:macromolecule biosynthetic process; P:peptidoglycan biosynthetic process; P:cellular process; P:glycosaminoglycan metabolic process; P:cellular macromolecule biosynthe…
[INTERPRO, BLASTED, MAPPED, ANNOTATED]	PTOS_000415	outer membrane family protein	7	P:GO:0022417; P:GO:0032978; P:GO:0050821; P:GO:0061077; F:GO:0051082; C:GO:0005886; C:GO:0030288	P:protein maturation by protein folding; P:protein insertion into membrane from inner side; P:protein stabilization; P:chaperone-mediated protein folding; F:unfolded protein binding; C:plasma membrane; C:outer membrane-bounded periplasmic space			IPR024930 (G3DSA:3.30.910.GENE3D); IPR005632 (PFAM); IPR005632 (PANTHER); IPR024930 (SUPERFAMILY)	P:GO:0006457; P:GO:0006807; P:GO:0008104; P:GO:0008104; P:GO:0008152; P:GO:0009987; P:GO:0010467; P:GO:0016043; P:GO:0019538; P:GO:0031647; P:GO:0033036; P:GO:0043170; P:GO:0044238; P:GO:0045184; P:GO:0050821; P:GO:0051179; P:GO:0051205; P:GO:0051234; P:GO:0051604; P:GO:0051641; P:GO:0051668; P:GO:0061024; P:GO:0061077; P:GO:0065007; P:GO:0065008; P:GO:0070727; P:GO:0071704; P:GO:0071840; P:GO:00…	P:protein folding; P:nitrogen compound metabolic process; P:protein localization; P:protein localization; P:metabolic process; P:cellular process; P:gene expression; P:cellular component organization; P:protein metabolic process; P:regulation of protein stability; P:macromolecule localization; P:macromolecule metabolic process; P:primary metabolic process; P:establishment of protein localization;…
[INTERPRO, BLASTED, MAPPED, ANNOTATED]	PTOS_000416	OmpH family outer membrane protein	7	P:GO:0050821; P:GO:0051205; P:GO:0051604; P:GO:0061077; F:GO:0051082; C:GO:0005886; C:GO:0030288	P:protein stabilization; P:protein insertion into membrane; P:protein maturation; P:chaperone-mediated protein folding; F:unfolded protein binding; C:plasma membrane; C:outer membrane-bounded periplasmic space			IPR024930 (G3DSA:3.30.910.GENE3D); IPR005632 (PFAM); IPR005632 (PANTHER); IPR024930 (SUPERFAMILY)	P:GO:0006457; P:GO:0006807; P:GO:0008104; P:GO:0008104; P:GO:0008152; P:GO:0009987; P:GO:0010467; P:GO:0016043; P:GO:0019538; P:GO:0031647; P:GO:0033036; P:GO:0043170; P:GO:0044238; P:GO:0045184; P:GO:0050821; P:GO:0051179; P:GO:0051205; P:GO:0051234; P:GO:0051604; P:GO:0051641; P:GO:0051668; P:GO:0061024; P:GO:0061077; P:GO:0065007; P:GO:0065008; P:GO:0070727; P:GO:0071704; P:GO:0071840; P:GO:00…	P:protein folding; P:nitrogen compound metabolic process; P:protein localization; P:protein localization; P:metabolic process; P:cellular process; P:gene expression; P:cellular component organization; P:protein metabolic process; P:regulation of protein stability; P:macromolecule localization; P:macromolecule metabolic process; P:primary metabolic process; P:establishment of protein localization;…
[INTERPRO, BLASTED, MAPPED, ANNOTATED]	PTOS_000417	outer membrane protein assembly factor BamA	2	P:GO:0071709; C:GO:0019867	P:membrane assembly; C:outer membrane			G3DSA:2.40.160.50 (GENE3D); G3DSA:3.10.20.310 (GENE3D); G3DSA:3.10.20.310 (GENE3D); G3DSA:3.10.20.310 (GENE3D); IPR010827 (PFAM); G3DSA:3.10.20.310 (GENE3D); IPR023707 (PIRSF); G3DSA:3.10.20.310 (GENE3D); IPR039910 (PANTHER); IPR034746 (PROSITE_PROFILES); IPR034746 (PROSITE_PROFILES)	P:GO:0071709; C:GO:0019867	P:membrane assembly; C:outer membrane
[INTERPRO, BLASTED, MAPPED, ANNOTATED]	PTOS_000418	isoprenyl transferase	6	P:GO:0008610; P:GO:0044249; P:GO:0044255; P:GO:0046165; F:GO:0000287; F:GO:0004659	P:lipid biosynthetic process; P:cellular biosynthetic process; P:cellular lipid metabolic process; P:alcohol biosynthetic process; F:magnesium ion binding; F:prenyltransferase activity	EC:2.5.1	Transferring alkyl or aryl groups, other than methyl groups	IPR001441 (TIGRFAM); IPR001441 (PFAM); IPR036424 (G3DSA:3.40.1180.GENE3D); IPR001441 (PANTHER); IPR001441 (HAMAP); IPR001441 (CDD); IPR036424 (SUPERFAMILY)	P:GO:0006066; P:GO:0006629; P:GO:0008152; P:GO:0008610; P:GO:0009058; P:GO:0009987; P:GO:0044237; P:GO:0044238; P:GO:0044249; P:GO:0044255; P:GO:0044281; P:GO:0044283; P:GO:0046165; P:GO:0071704; P:GO:1901576; P:GO:1901615; P:GO:1901617; F:GO:0003824; F:GO:0004659; F:GO:0016740; F:GO:0016765	P:alcohol metabolic process; P:lipid metabolic process; P:metabolic process; P:lipid biosynthetic process; P:biosynthetic process; P:cellular process; P:cellular metabolic process; P:primary metabolic process; P:cellular biosynthetic process; P:cellular lipid metabolic process; P:small molecule metabolic process; P:small molecule biosynthetic process; P:alcohol biosynthetic process; P:organic sub…
[INTERPRO, BLASTED, MAPPED, ANNOTATED]	PTOS_000419	DUF6242 domain-containing protein	2	F:GO:0005515; F:GO:0016787	F:protein binding; F:hydrolase activity	EC:3	Hydrolases	IPR046209 (PFAM); IPR015943 (G3DSA:2.130.10.GENE3D); PS51257 (PROSITE_PROFILES); SSF110296 (SUPERFAMILY)	F:GO:0005515	F:protein binding
[INTERPRO, BLASTED, MAPPED, ANNOTATED]	PTOS_000420	bifunctional diaminohydroxyphosphoribosylaminopyrimidine deaminase/5-amino-6-(5-phosphoribosylamino)uracil reductase RibD	4	P:GO:0009231; F:GO:0008270; F:GO:0008703; F:GO:0008835	P:riboflavin biosynthetic process; F:zinc ion binding; F:5-amino-6-(5-phosphoribosylamino)uracil reductase activity; F:diaminohydroxyphosphoribosylaminopyrimidine deaminase activity	EC:3.5.4.26; EC:1.1.1.193	diaminohydroxyphosphoribosylaminopyrimidine deaminase; 5-amino-6-(5-phosphoribosylamino)uracil reductase	IPR002125 (PFAM); IPR004794 (PIRSF); IPR004794 (TIGRFAM); G3DSA:3.40.140.10 (GENE3D); IPR002734 (PFAM); IPR024072 (G3DSA:3.40.430.GENE3D); PTHR38011 (PANTHER); IPR002125 (PROSITE_PROFILES); cd01284 (CDD); IPR024072 (SUPERFAMILY); IPR016193 (SUPERFAMILY)	P:GO:0006807; P:GO:0008152; P:GO:0009058; P:GO:0009231; P:GO:0009987; P:GO:0018130; P:GO:0034641; P:GO:0044237; P:GO:0044249; P:GO:0044271; P:GO:0044281; P:GO:0044283; P:GO:0046483; P:GO:0071704; P:GO:1901360; P:GO:1901362; P:GO:1901564; P:GO:1901566; P:GO:1901576; F:GO:0003824; F:GO:0008703; F:GO:0008835; F:GO:0016491; F:GO:0016616	P:nitrogen compound metabolic process; P:metabolic process; P:biosynthetic process; P:riboflavin biosynthetic process; P:cellular process; P:heterocycle biosynthetic process; P:cellular nitrogen compound metabolic process; P:cellular metabolic process; P:cellular biosynthetic process; P:cellular nitrogen compound biosynthetic process; P:small molecule metabolic process; P:small molecule biosynthe…
[INTERPRO, BLASTED, MAPPED, ANNOTATED]	PTOS_000421	peptide chain release factor N(5)-glutamine methyltransferase	4	P:GO:0018364; F:GO:0003676; F:GO:0036009; F:GO:0102559	P:peptidyl-glutamine methylation; F:nucleic acid binding; F:protein-glutamine N-methyltransferase activity; F:protein-(glutamine-N5) methyltransferase activity	EC:2.1.1.297	peptide chain release factor N(5)-glutamine methyltransferase	G3DSA:1.10.8.10 (GENE3D); IPR007848 (PFAM); IPR019874 (TIGRFAM); IPR029063 (G3DSA:3.40.50.GENE3D); IPR040758 (PFAM); IPR004556 (TIGRFAM); PTHR18895 (PANTHER); IPR019874 (HAMAP); cd02440 (CDD); IPR029063 (SUPERFAMILY)	P:GO:0006479; F:GO:0008168; F:GO:0008276	P:protein methylation; F:methyltransferase activity; F:protein methyltransferase activity
[INTERPRO, BLASTED, MAPPED, ANNOTATED]	PTOS_000422	RecX family transcriptional regulator	2	P:GO:0006282; C:GO:0005737	P:regulation of DNA repair; C:cytoplasm			IPR036388 (G3DSA:1.10.10.GENE3D); IPR036388 (G3DSA:1.10.10.GENE3D); IPR003783 (PFAM); IPR003783 (PANTHER)	P:GO:0006282	P:regulation of DNA repair
[INTERPRO, BLASTED, MAPPED, ANNOTATED]	PTOS_000423	orotate phosphoribosyltransferase	4	P:GO:0019856; P:GO:0044205; F:GO:0000287; F:GO:0004588	P:pyrimidine nucleobase biosynthetic process; P:'de novo' UMP biosynthetic process; F:magnesium ion binding; F:orotate phosphoribosyltransferase activity	EC:2.4.2.10	orotate phosphoribosyltransferase	IPR029057 (G3DSA:3.40.50.GENE3D); IPR004467 (TIGRFAM); IPR000836 (PFAM); PTHR19278 (PANTHER); IPR023031 (HAMAP); IPR000836 (CDD); IPR029057 (SUPERFAMILY)	P:GO:0006139; P:GO:0006206; P:GO:0006220; P:GO:0006221; P:GO:0006725; P:GO:0006753; P:GO:0006793; P:GO:0006796; P:GO:0006807; P:GO:0008152; P:GO:0009058; P:GO:0009112; P:GO:0009117; P:GO:0009123; P:GO:0009161; P:GO:0009165; P:GO:0009259; P:GO:0009260; P:GO:0009987; P:GO:0018130; P:GO:0019438; P:GO:0019637; P:GO:0019693; P:GO:0034641; P:GO:0034654; P:GO:0044237; P:GO:0044238; P:GO:0044249; P:GO:00…	P:nucleobase-containing compound metabolic process; P:pyrimidine nucleobase metabolic process; P:pyrimidine nucleotide metabolic process; P:pyrimidine nucleotide biosynthetic process; P:cellular aromatic compound metabolic process; P:nucleoside phosphate metabolic process; P:phosphorus metabolic process; P:phosphate-containing compound metabolic process; P:nitrogen compound metabolic process; P:m…
[INTERPRO, BLASTED]	PTOS_000424	SRPBCC family protein						SSF55961 (SUPERFAMILY)	no GO terms	no GO terms
[INTERPRO, BLASTED, MAPPED, ANNOTATED]	PTOS_000425	argininosuccinate lyase	3	P:GO:0042450; F:GO:0004056; C:GO:0005829	P:arginine biosynthetic process via ornithine; F:argininosuccinate lyase activity; C:cytosol	EC:4.3.2.1	argininosuccinate lyase	PR00145 (PRINTS); IPR000362 (PRINTS); G3DSA:1.20.200.10 (GENE3D); G3DSA:1.10.40.30 (GENE3D); IPR009049 (TIGRFAM); IPR024083 (G3DSA:1.10.275.GENE3D); IPR022761 (PFAM); IPR009049 (PANTHER); IPR009049 (HAMAP); IPR009049 (CDD); IPR008948 (SUPERFAMILY)	P:GO:0006082; P:GO:0006520; P:GO:0006807; P:GO:0008152; P:GO:0008652; P:GO:0009058; P:GO:0009064; P:GO:0009987; P:GO:0016053; P:GO:0019752; P:GO:0042450; P:GO:0043436; P:GO:0044237; P:GO:0044238; P:GO:0044249; P:GO:0044281; P:GO:0044283; P:GO:0046394; P:GO:0071704; P:GO:1901564; P:GO:1901566; P:GO:1901576; P:GO:1901605; P:GO:1901607; F:GO:0003824; F:GO:0004056; F:GO:0016829; C:GO:0005622; C:GO:00…	P:organic acid metabolic process; P:amino acid metabolic process; P:nitrogen compound metabolic process; P:metabolic process; P:amino acid biosynthetic process; P:biosynthetic process; P:glutamine family amino acid metabolic process; P:cellular process; P:organic acid biosynthetic process; P:carboxylic acid metabolic process; P:arginine biosynthetic process via ornithine; P:oxoacid metabolic proc…
[INTERPRO, BLASTED, MAPPED, ANNOTATED]	PTOS_000426	AMP-binding enzyme family protein	3	P:GO:0006310; F:GO:0000150; F:GO:0003677	P:DNA recombination; F:DNA strand exchange activity; F:DNA binding			no IPS match	no IPS match	no IPS match
[INTERPRO, BLASTED, MAPPED, ANNOTATED]	PTOS_000427	serine type site-specific recombinase	3	P:GO:0006310; F:GO:0000150; F:GO:0003677	P:DNA recombination; F:DNA strand exchange activity; F:DNA binding			no IPS match	no IPS match	no IPS match
[INTERPRO, BLASTED, MAPPED, ANNOTATED]	PTOS_000428	hypothetical protein	2	P:GO:0005975; F:GO:0004553	P:carbohydrate metabolic process; F:hydrolase activity, hydrolyzing O-glycosyl compounds			IPR013780 (G3DSA:2.60.40.GENE3D); IPR012341 (G3DSA:1.50.10.GENE3D); PTHR31084 (PANTHER); IPR008928 (SUPERFAMILY)	P:GO:0005975; F:GO:0003824; F:GO:0004553; F:GO:0016787; F:GO:0016798	P:carbohydrate metabolic process; F:catalytic activity; F:hydrolase activity, hydrolyzing O-glycosyl compounds; F:hydrolase activity; F:hydrolase activity, acting on glycosyl bonds
[INTERPRO, BLASTED]	PTOS_000429	DUF2007-related protein						no IPS match	no IPS match	no IPS match
[INTERPRO, BLASTED, MAPPED, ANNOTATED]	PTOS_000430	AMP-binding protein	5	P:GO:0006633; P:GO:0006637; F:GO:0003987; F:GO:0016747; F:GO:0016887	P:fatty acid biosynthetic process; P:acyl-CoA metabolic process; F:acetate-CoA ligase activity; F:acyltransferase activity, transferring groups other than amino-acyl groups; F:ATP hydrolysis activity	EC:6.2.1.1	acetate--CoA ligase	IPR000873 (PFAM); IPR042099 (G3DSA:3.40.50.GENE3D); IPR025110 (PFAM); IPR045851 (G3DSA:3.30.300.GENE3D); PTHR43605 (PANTHER); SSF56801 (SUPERFAMILY)	P:GO:0006082; P:GO:0006139; P:GO:0006163; P:GO:0006629; P:GO:0006631; P:GO:0006633; P:GO:0006637; P:GO:0006725; P:GO:0006753; P:GO:0006790; P:GO:0006793; P:GO:0006796; P:GO:0006807; P:GO:0008152; P:GO:0008610; P:GO:0009058; P:GO:0009117; P:GO:0009150; P:GO:0009259; P:GO:0009987; P:GO:0016053; P:GO:0019637; P:GO:0019693; P:GO:0019752; P:GO:0032787; P:GO:0034641; P:GO:0043436; P:GO:0043603; P:GO:00…	P:organic acid metabolic process; P:nucleobase-containing compound metabolic process; P:purine nucleotide metabolic process; P:lipid metabolic process; P:fatty acid metabolic process; P:fatty acid biosynthetic process; P:acyl-CoA metabolic process; P:cellular aromatic compound metabolic process; P:nucleoside phosphate metabolic process; P:sulfur compound metabolic process; P:phosphorus metabolic …
[INTERPRO, BLASTED, MAPPED, ANNOTATED]	PTOS_000431	cupin domain-containing protein	5	P:GO:0006355; P:GO:2000112; F:GO:0000976; F:GO:0003700; C:GO:0005829	P:regulation of DNA-templated transcription; P:regulation of cellular macromolecule biosynthetic process; F:transcription cis-regulatory region binding; F:DNA-binding transcription factor activity; C:cytosol			IPR010982 (G3DSA:1.10.260.GENE3D); IPR014710 (G3DSA:2.60.120.GENE3D); IPR013096 (PFAM); PTHR46797 (PANTHER); IPR001387 (PROSITE_PROFILES); cd02209 (CDD); IPR001387 (CDD); IPR011051 (SUPERFAMILY); IPR010982 (SUPERFAMILY)	P:GO:0006139; P:GO:0006351; P:GO:0006355; P:GO:0006725; P:GO:0006807; P:GO:0008152; P:GO:0009058; P:GO:0009059; P:GO:0009889; P:GO:0009987; P:GO:0010467; P:GO:0010468; P:GO:0010556; P:GO:0016070; P:GO:0018130; P:GO:0019219; P:GO:0019222; P:GO:0019438; P:GO:0031323; P:GO:0031326; P:GO:0032774; P:GO:0034641; P:GO:0034645; P:GO:0034654; P:GO:0043170; P:GO:0044237; P:GO:0044238; P:GO:0044249; P:GO:00…	P:nucleobase-containing compound metabolic process; P:DNA-templated transcription; P:regulation of DNA-templated transcription; P:cellular aromatic compound metabolic process; P:nitrogen compound metabolic process; P:metabolic process; P:biosynthetic process; P:macromolecule biosynthetic process; P:regulation of biosynthetic process; P:cellular process; P:gene expression; P:regulation of gene exp…
[INTERPRO, BLASTED, MAPPED, ANNOTATED]	PTOS_000432	pyrroline-5-carboxylate reductase	3	P:GO:0055129; F:GO:0004735; C:GO:0005737	P:L-proline biosynthetic process; F:pyrroline-5-carboxylate reductase activity; C:cytoplasm	EC:1.5.1.2	pyrroline-5-carboxylate reductase	IPR029036 (PFAM); G3DSA:3.40.50.720 (GENE3D); IPR000304 (PIRSF); IPR028939 (PFAM); IPR000304 (TIGRFAM); G3DSA:1.10.3730.10 (GENE3D); IPR000304 (PANTHER); PS51257 (PROSITE_PROFILES); IPR000304 (HAMAP); IPR008927 (SUPERFAMILY); IPR036291 (SUPERFAMILY)	P:GO:0006082; P:GO:0006520; P:GO:0006561; P:GO:0006807; P:GO:0008152; P:GO:0008652; P:GO:0009058; P:GO:0009064; P:GO:0009987; P:GO:0016053; P:GO:0018130; P:GO:0019752; P:GO:0043436; P:GO:0044237; P:GO:0044238; P:GO:0044249; P:GO:0044281; P:GO:0044283; P:GO:0046394; P:GO:0046483; P:GO:0071704; P:GO:1901360; P:GO:1901362; P:GO:1901564; P:GO:1901566; P:GO:1901576; P:GO:1901605; P:GO:1901607; F:GO:00…	P:organic acid metabolic process; P:amino acid metabolic process; P:proline biosynthetic process; P:nitrogen compound metabolic process; P:metabolic process; P:amino acid biosynthetic process; P:biosynthetic process; P:glutamine family amino acid metabolic process; P:cellular process; P:organic acid biosynthetic process; P:heterocycle biosynthetic process; P:carboxylic acid metabolic process; P:o…
[INTERPRO, BLASTED, MAPPED, ANNOTATED]	PTOS_000433	aminotransferase class III-fold pyridoxal phosphate-dependent enzyme	3	F:GO:0003992; F:GO:0030170; F:GO:0042802	F:N2-acetyl-L-ornithine:2-oxoglutarate 5-aminotransferase activity; F:pyridoxal phosphate binding; F:identical protein binding	EC:2.6.1.11	acetylornithine transaminase	IPR005814 (PIRSF); IPR015421 (G3DSA:3.40.640.GENE3D); IPR015422 (G3DSA:3.90.1150.GENE3D); IPR005814 (PFAM); PTHR11986 (PANTHER); IPR005814 (CDD); IPR015424 (SUPERFAMILY)	F:GO:0003824; F:GO:0005488; F:GO:0005515; F:GO:0008483; F:GO:0030170; F:GO:0036094; F:GO:0042802; F:GO:0043167; F:GO:0043168; F:GO:0097159; F:GO:1901363	F:catalytic activity; F:binding; F:protein binding; F:transaminase activity; F:pyridoxal phosphate binding; F:small molecule binding; F:identical protein binding; F:ion binding; F:anion binding; F:organic cyclic compound binding; F:heterocyclic compound binding
[INTERPRO, BLASTED, MAPPED, ANNOTATED]	PTOS_000434	N-acetyl-gamma-glutamyl-phosphate reductase	6	P:GO:0006526; F:GO:0003942; F:GO:0046983; F:GO:0051287; F:GO:0070401; C:GO:0005737	P:arginine biosynthetic process; F:N-acetyl-gamma-glutamyl-phosphate reductase activity; F:protein dimerization activity; F:NAD binding; F:NADP+ binding; C:cytoplasm	EC:1.2.1.38	N-acetyl-gamma-glutamyl-phosphate reductase	G3DSA:3.30.360.10 (GENE3D); IPR000706 (TIGRFAM); G3DSA:3.40.50.720 (GENE3D); IPR000534 (PFAM); IPR012280 (PFAM); PTHR32338 (PANTHER); IPR000706 (HAMAP); IPR036291 (SUPERFAMILY); SSF55347 (SUPERFAMILY)	P:GO:0006526; P:GO:0008652; F:GO:0003942; F:GO:0016620; F:GO:0046983; F:GO:0051287; F:GO:0070401	P:arginine biosynthetic process; P:amino acid biosynthetic process; F:N-acetyl-gamma-glutamyl-phosphate reductase activity; F:oxidoreductase activity, acting on the aldehyde or oxo group of donors, NAD or NADP as acceptor; F:protein dimerization activity; F:NAD binding; F:NADP+ binding
[INTERPRO, BLASTED, MAPPED, ANNOTATED]	PTOS_000435	argininosuccinate synthase	7	P:GO:0006526; P:GO:0006575; P:GO:0043604; F:GO:0004055; F:GO:0005524; F:GO:0016740; C:GO:0005737	P:arginine biosynthetic process; P:cellular modified amino acid metabolic process; P:amide biosynthetic process; F:argininosuccinate synthase activity; F:ATP binding; F:transferase activity; C:cytoplasm	EC:6.3.4.5; EC:2	argininosuccinate synthase; Transferases	IPR001518 (PFAM); IPR024074 (G3DSA:3.90.1260.GENE3D); IPR014729 (G3DSA:3.40.50.GENE3D); IPR001518 (PANTHER); IPR023434 (CDD); IPR024074 (SUPERFAMILY); SSF52402 (SUPERFAMILY)	P:GO:0006082; P:GO:0006520; P:GO:0006526; P:GO:0006575; P:GO:0006807; P:GO:0008152; P:GO:0008652; P:GO:0009058; P:GO:0009064; P:GO:0009987; P:GO:0016053; P:GO:0019752; P:GO:0034641; P:GO:0043436; P:GO:0043603; P:GO:0043604; P:GO:0044237; P:GO:0044238; P:GO:0044249; P:GO:0044271; P:GO:0044281; P:GO:0044283; P:GO:0046394; P:GO:0071704; P:GO:1901564; P:GO:1901566; P:GO:1901576; P:GO:1901605; P:GO:19…	P:organic acid metabolic process; P:amino acid metabolic process; P:arginine biosynthetic process; P:cellular modified amino acid metabolic process; P:nitrogen compound metabolic process; P:metabolic process; P:amino acid biosynthetic process; P:biosynthetic process; P:glutamine family amino acid metabolic process; P:cellular process; P:organic acid biosynthetic process; P:carboxylic acid metabol…
[INTERPRO, BLASTED, MAPPED, ANNOTATED]	PTOS_000436	acetyltransferase family protein	1	F:GO:0016407	F:acetyltransferase activity	EC:2.3.1	Acyltransferases	G3DSA:3.40.630.30 (GENE3D); IPR000182 (PROSITE_PROFILES); cd04301 (CDD); IPR016181 (SUPERFAMILY)	F:GO:0016747	F:acyltransferase activity, transferring groups other than amino-acyl groups
[INTERPRO, BLASTED, MAPPED, ANNOTATED]	PTOS_000437	arginine repressor	7	P:GO:0006355; P:GO:0006526; P:GO:0051259; F:GO:0003677; F:GO:0003700; F:GO:0034618; C:GO:0005737	P:regulation of DNA-templated transcription; P:arginine biosynthetic process; P:protein complex oligomerization; F:DNA binding; F:DNA-binding transcription factor activity; F:arginine binding; C:cytoplasm			IPR001669 (PRINTS); IPR020899 (PFAM); IPR020900 (PFAM); G3DSA:3.30.1360.40 (GENE3D); IPR036388 (G3DSA:1.10.10.GENE3D); IPR001669 (TIGRFAM); IPR001669 (PANTHER); IPR001669 (HAMAP); IPR036390 (SUPERFAMILY); IPR036251 (SUPERFAMILY)	P:GO:0006355; P:GO:0006525; P:GO:0051259; F:GO:0003700; F:GO:0034618	P:regulation of DNA-templated transcription; P:arginine metabolic process; P:protein complex oligomerization; F:DNA-binding transcription factor activity; F:arginine binding
[INTERPRO, BLASTED]	PTOS_000438	unknown						no IPS match	no IPS match	no IPS match
[INTERPRO, BLASTED]	PTOS_000439	putative uncharacterized protein						no IPS match	no IPS match	no IPS match
[INTERPRO, BLASTED, MAPPED, ANNOTATED]	PTOS_000440	HAMP domain-containing histidine kinase	4	P:GO:0000160; P:GO:0018106; F:GO:0000155; C:GO:0016020	P:phosphorelay signal transduction system; P:peptidyl-histidine phosphorylation; F:phosphorelay sensor kinase activity; C:membrane	EC:2.7.3; EC:2.7.13.3	Transferring phosphorus-containing groups; histidine kinase	IPR004358 (PRINTS); G3DSA:1.10.287.130 (GENE3D); IPR003594 (PFAM); IPR036890 (G3DSA:3.30.565.GENE3D); IPR003661 (PFAM); PTHR43711 (PANTHER); IPR005467 (PROSITE_PROFILES); cd16922 (CDD); IPR003661 (CDD); IPR036890 (SUPERFAMILY); IPR036097 (SUPERFAMILY)	P:GO:0007165; P:GO:0016310; F:GO:0000155; F:GO:0016772	P:signal transduction; P:phosphorylation; F:phosphorelay sensor kinase activity; F:transferase activity, transferring phosphorus-containing groups
[INTERPRO, BLASTED, MAPPED, ANNOTATED]	PTOS_000441	amino acid permease	3	P:GO:0055085; F:GO:0022857; C:GO:0016020	P:transmembrane transport; F:transmembrane transporter activity; C:membrane			IPR002293 (PFAM); IPR022520 (TIGRFAM); PIRSF006060 (PIRSF); G3DSA:1.20.1740.10 (GENE3D); mobidb-lite (MOBIDB_LITE); PTHR42770 (PANTHER)	P:GO:0055085; F:GO:0022857; C:GO:0016020	P:transmembrane transport; F:transmembrane transporter activity; C:membrane
[INTERPRO, BLASTED, MAPPED, ANNOTATED]	PTOS_000442	potassium channel family protein	3	P:GO:0071805; F:GO:0005249; C:GO:0008076	P:potassium ion transmembrane transport; F:voltage-gated potassium channel activity; C:voltage-gated potassium channel complex			G3DSA:1.10.287.70 (GENE3D); IPR013099 (PFAM); IPR027359 (G3DSA:1.20.120.GENE3D); IPR028325 (PANTHER); SSF81324 (SUPERFAMILY)	P:GO:0006810; P:GO:0006811; P:GO:0006812; P:GO:0006813; P:GO:0009987; P:GO:0030001; P:GO:0034220; P:GO:0051179; P:GO:0051234; P:GO:0055085; P:GO:0071805; P:GO:0098655; P:GO:0098660; P:GO:0098662; F:GO:0005215; F:GO:0005216; F:GO:0005244; F:GO:0005249; F:GO:0005261; F:GO:0005267; F:GO:0008324; F:GO:0015075; F:GO:0015079; F:GO:0015267; F:GO:0015318; F:GO:0022803; F:GO:0022832; F:GO:0022836; F:GO:00…	P:transport; P:monoatomic ion transport; P:monoatomic cation transport; P:potassium ion transport; P:cellular process; P:metal ion transport; P:monoatomic ion transmembrane transport; P:localization; P:establishment of localization; P:transmembrane transport; P:potassium ion transmembrane transport; P:monoatomic cation transmembrane transport; P:inorganic ion transmembrane transport; P:inorganic …
[INTERPRO, BLASTED, MAPPED, ANNOTATED]	PTOS_000443	malate dehydrogenase	3	P:GO:0006099; P:GO:0006108; F:GO:0030060	P:tricarboxylic acid cycle; P:malate metabolic process; F:L-malate dehydrogenase activity	EC:1.1.1.37	malate dehydrogenase	IPR001236 (PFAM); G3DSA:3.40.50.720 (GENE3D); IPR001557 (PIRSF); IPR022383 (PFAM); IPR015955 (G3DSA:3.90.110.GENE3D); IPR010945 (PANTHER); IPR036291 (SUPERFAMILY); IPR015955 (SUPERFAMILY)	P:GO:0006082; P:GO:0006091; P:GO:0006099; P:GO:0006108; P:GO:0008152; P:GO:0009060; P:GO:0009987; P:GO:0015980; P:GO:0019752; P:GO:0043436; P:GO:0044237; P:GO:0044238; P:GO:0044281; P:GO:0045333; P:GO:0071704; F:GO:0003824; F:GO:0016491; F:GO:0016615; F:GO:0016616	P:organic acid metabolic process; P:generation of precursor metabolites and energy; P:tricarboxylic acid cycle; P:malate metabolic process; P:metabolic process; P:aerobic respiration; P:cellular process; P:energy derivation by oxidation of organic compounds; P:carboxylic acid metabolic process; P:oxoacid metabolic process; P:cellular metabolic process; P:primary metabolic process; P:small molecul…
[INTERPRO, BLASTED]	PTOS_000444	GntR family transcriptional regulator						IPR012340 (G3DSA:2.40.50.GENE3D); IPR040764 (PFAM); IPR036388 (G3DSA:1.10.10.GENE3D); IPR012340 (G3DSA:2.40.50.GENE3D); IPR039566 (PFAM); IPR014464 (PIRSF); IPR014464 (PANTHER); IPR012340 (SUPERFAMILY)	no GO terms	no GO terms
[INTERPRO, BLASTED]	PTOS_000445	DUF4476 domain-containing protein						IPR028011 (PFAM)	no GO terms	no GO terms
[INTERPRO, BLASTED, MAPPED, ANNOTATED]	PTOS_000446	DUF4476 domain-containing protein	1	C:GO:0019867	C:outer membrane			IPR037873 (G3DSA:3.30.1450.GENE3D); IPR028011 (PFAM); IPR007450 (PFAM); PS51257 (PROSITE_PROFILES)	C:GO:0019867	C:outer membrane
[INTERPRO, BLASTED]	PTOS_000447	putative exported protein						mobidb-lite (MOBIDB_LITE); mobidb-lite (MOBIDB_LITE); mobidb-lite (MOBIDB_LITE); mobidb-lite (MOBIDB_LITE)	no GO terms	no GO terms
[INTERPRO, BLASTED, MAPPED, ANNOTATED]	PTOS_000448	transglycosylase domain-containing protein	6	P:GO:0008360; P:GO:0009252; P:GO:0071555; F:GO:0016763; C:GO:0005886; C:GO:0009274	P:regulation of cell shape; P:peptidoglycan biosynthetic process; P:cell wall organization; F:pentosyltransferase activity; C:plasma membrane; C:peptidoglycan-based cell wall	EC:2.4.2	Glycosyltransferases	IPR036950 (G3DSA:1.10.3810.GENE3D); IPR001264 (PFAM); IPR011812 (PANTHER); IPR023346 (SUPERFAMILY)	P:GO:0009252; F:GO:0016763; C:GO:0009274; C:GO:0016020	P:peptidoglycan biosynthetic process; F:pentosyltransferase activity; C:peptidoglycan-based cell wall; C:membrane
[INTERPRO, BLASTED, MAPPED, ANNOTATED]	PTOS_000449	DNA mismatch repair protein MutS	4	P:GO:0006298; F:GO:0005524; F:GO:0030983; F:GO:0140664	P:mismatch repair; F:ATP binding; F:mismatched DNA binding; F:ATP-dependent DNA damage sensor activity			IPR007696 (PFAM); G3DSA:1.10.1420.10 (GENE3D); IPR045076 (PANTHER); IPR036187 (SUPERFAMILY)	P:GO:0006298; F:GO:0003676; F:GO:0003677; F:GO:0003690; F:GO:0005488; F:GO:0005524; F:GO:0030983; F:GO:0097159; F:GO:0140664; F:GO:1901363	P:mismatch repair; F:nucleic acid binding; F:DNA binding; F:double-stranded DNA binding; F:binding; F:ATP binding; F:mismatched DNA binding; F:organic cyclic compound binding; F:ATP-dependent DNA damage sensor activity; F:heterocyclic compound binding
[INTERPRO, BLASTED]	PTOS_000450	hypothetical protein						no IPS match	no IPS match	no IPS match
[INTERPRO, BLASTED, MAPPED, ANNOTATED]	PTOS_000451	alpha-galactosidase	2	P:GO:0016052; F:GO:0052692	P:carbohydrate catabolic process; F:raffinose alpha-galactosidase activity	EC:3.2.1.22	alpha-galactosidase	IPR002252 (PRINTS); IPR002252 (PIRSF); PF02065 (PFAM); IPR013780 (G3DSA:2.60.40.GENE3D); IPR031705 (PFAM); IPR013785 (G3DSA:3.20.20.GENE3D); IPR031704 (PFAM); IPR038417 (G3DSA:2.70.98.GENE3D); PTHR43053 (PANTHER); IPR002252 (CDD); IPR017853 (SUPERFAMILY)	P:GO:0016052; F:GO:0004557	P:carbohydrate catabolic process; F:alpha-galactosidase activity
[INTERPRO, BLASTED, MAPPED, ANNOTATED]	PTOS_000452	glycoside hydrolase family 31 protein	2	P:GO:0005975; F:GO:0004553	P:carbohydrate metabolic process; F:hydrolase activity, hydrolyzing O-glycosyl compounds	EC:3.2.1	Glycosylases	IPR000322 (PFAM); IPR013780 (G3DSA:2.60.40.GENE3D); IPR013780 (G3DSA:2.60.40.GENE3D); G3DSA:3.20.20.80 (GENE3D); IPR033403 (PFAM); PTHR43863 (PANTHER); cd06595 (CDD); IPR017853 (SUPERFAMILY); SSF51011 (SUPERFAMILY)	P:GO:0005975; F:GO:0004553	P:carbohydrate metabolic process; F:hydrolase activity, hydrolyzing O-glycosyl compounds
[INTERPRO, BLASTED, MAPPED, ANNOTATED]	PTOS_000453	RagB/SusD family nutrient uptake outer membrane protein	2	F:GO:0005515; C:GO:0009279	F:protein binding; C:cell outer membrane			IPR012944 (PFAM); IPR033985 (PFAM); G3DSA:1.25.40.390 (GENE3D); G3DSA:1.25.40.390 (GENE3D); PS51257 (PROSITE_PROFILES); IPR011990 (SUPERFAMILY)	F:GO:0005515	F:protein binding
[INTERPRO, BLASTED, MAPPED, ANNOTATED]	PTOS_000454	TonB-dependent receptor	1	C:GO:0009279	C:cell outer membrane			PF13715 (PFAM); IPR012910 (PFAM); IPR023996 (TIGRFAM); IPR037066 (G3DSA:2.170.130.GENE3D); IPR036942 (G3DSA:2.40.170.GENE3D); IPR023997 (TIGRFAM); IPR011662 (PFAM); G3DSA:2.60.40.1120 (GENE3D); PTHR47322 (PANTHER); IPR008969 (SUPERFAMILY); SSF56935 (SUPERFAMILY)	C:GO:0019867	C:outer membrane
[INTERPRO, BLASTED, MAPPED, ANNOTATED]	PTOS_000455	FecR domain-containing protein	2	F:GO:0003714; C:GO:0016020	F:transcription corepressor activity; C:membrane			IPR012373 (PIRSF); IPR006860 (PFAM); G3DSA:2.60.120.1440 (GENE3D); IPR032508 (PFAM); G3DSA:3.55.50.30 (GENE3D); IPR012373 (PANTHER)	F:GO:0003712; F:GO:0003714; F:GO:0140110	F:transcription coregulator activity; F:transcription corepressor activity; F:transcription regulator activity
[INTERPRO, BLASTED, MAPPED, ANNOTATED]	PTOS_000456	RNA polymerase sigma-70 factor, expansion 1 family protein	3	P:GO:2000142; F:GO:0003677; F:GO:0016987	P:regulation of DNA-templated transcription initiation; F:DNA binding; F:sigma factor activity			G3DSA:1.10.1740.10 (GENE3D); IPR014327 (TIGRFAM); IPR013249 (PFAM); IPR007627 (PFAM); IPR036388 (G3DSA:1.10.10.GENE3D); IPR014284 (TIGRFAM); IPR039425 (PANTHER); IPR013324 (SUPERFAMILY); IPR013325 (SUPERFAMILY)	P:GO:0006352; P:GO:0006355; F:GO:0003677; F:GO:0003700; F:GO:0016987	P:DNA-templated transcription initiation; P:regulation of DNA-templated transcription; F:DNA binding; F:DNA-binding transcription factor activity; F:sigma factor activity
[INTERPRO, BLASTED, MAPPED, ANNOTATED]	PTOS_000457	TolC family protein	4	P:GO:0055085; F:GO:0015562; F:GO:0022829; C:GO:1902495	P:transmembrane transport; F:efflux transmembrane transporter activity; F:wide pore channel activity; C:transmembrane transporter complex			IPR003423 (PFAM); G3DSA:1.20.1600.10 (GENE3D); PTHR30026 (PANTHER); SSF56954 (SUPERFAMILY)	P:GO:0055085; F:GO:0005215; F:GO:0015267; F:GO:0015562; F:GO:0022803; F:GO:0022829; F:GO:0022857; C:GO:0016020; C:GO:0016020; C:GO:0031224; C:GO:0032991; C:GO:0098796; C:GO:0110165; C:GO:1902495; C:GO:1990351	P:transmembrane transport; F:transporter activity; F:channel activity; F:efflux transmembrane transporter activity; F:passive transmembrane transporter activity; F:wide pore channel activity; F:transmembrane transporter activity; C:membrane; C:membrane; C:obsolete intrinsic component of membrane; C:protein-containing complex; C:membrane protein complex; C:cellular anatomical entity; C:transmembra…
[INTERPRO, BLASTED, MAPPED, ANNOTATED]	PTOS_000458	efflux RND transporter periplasmic adaptor subunit	3	P:GO:0055085; F:GO:0015562; C:GO:1902495	P:transmembrane transport; F:efflux transmembrane transporter activity; C:transmembrane transporter complex			G3DSA:6.20.50.140 (GENE3D); G3DSA:2.40.30.170 (GENE3D); IPR032317 (PFAM); IPR006143 (TIGRFAM); G3DSA:1.10.287.470 (GENE3D); G3DSA:2.40.50.100 (GENE3D); PTHR30469 (PANTHER); SSF111369 (SUPERFAMILY)	P:GO:0055085; F:GO:0005215; F:GO:0015562; F:GO:0022857; C:GO:0016020; C:GO:0016020; C:GO:0031224; C:GO:0032991; C:GO:0098796; C:GO:0110165; C:GO:1902495; C:GO:1990351	P:transmembrane transport; F:transporter activity; F:efflux transmembrane transporter activity; F:transmembrane transporter activity; C:membrane; C:membrane; C:obsolete intrinsic component of membrane; C:protein-containing complex; C:membrane protein complex; C:cellular anatomical entity; C:transmembrane transporter complex; C:transporter complex
[INTERPRO, BLASTED, MAPPED, ANNOTATED]	PTOS_000459	ABC transporter permease	3	F:GO:0005524; F:GO:0022857; C:GO:0005886	F:ATP binding; F:transmembrane transporter activity; C:plasma membrane			IPR003838 (PFAM); IPR025857 (PFAM); PTHR30572 (PANTHER)	F:GO:0005215; F:GO:0022857; C:GO:0005886; C:GO:0016020; C:GO:0071944; C:GO:0110165	F:transporter activity; F:transmembrane transporter activity; C:plasma membrane; C:membrane; C:cell periphery; C:cellular anatomical entity
[INTERPRO, BLASTED, MAPPED, ANNOTATED]	PTOS_000460	ABC transporter permease	2	F:GO:0022857; C:GO:0005886	F:transmembrane transporter activity; C:plasma membrane			IPR003838 (PFAM); IPR025857 (PFAM); PTHR30572 (PANTHER)	F:GO:0005215; F:GO:0022857; C:GO:0005886; C:GO:0016020; C:GO:0071944; C:GO:0110165	F:transporter activity; F:transmembrane transporter activity; C:plasma membrane; C:membrane; C:cell periphery; C:cellular anatomical entity
[INTERPRO, BLASTED, MAPPED, ANNOTATED]	PTOS_000461	ABC transporter ATP-binding protein	2	F:GO:0005524; F:GO:0016787	F:ATP binding; F:hydrolase activity	EC:3	Hydrolases	IPR003439 (PFAM); IPR027417 (G3DSA:3.40.50.GENE3D); PTHR42798 (PANTHER); IPR003439 (PROSITE_PROFILES); IPR017911 (CDD); IPR027417 (SUPERFAMILY)	F:GO:0005524	F:ATP binding
[INTERPRO, BLASTED, MAPPED, ANNOTATED]	PTOS_000462	ROK family protein	3	P:GO:0016310; P:GO:0051156; F:GO:0004340	P:phosphorylation; P:glucose 6-phosphate metabolic process; F:glucokinase activity	EC:2.7.1.2; EC:2.7.1.1	glucokinase; hexokinase	G3DSA:3.30.420.40 (GENE3D); G3DSA:3.30.420.40 (GENE3D); IPR000600 (PFAM); IPR000600 (PANTHER); cd00012 (CDD); IPR043129 (SUPERFAMILY)	no GO terms	no GO terms
[INTERPRO, BLASTED, MAPPED, ANNOTATED]	PTOS_000463	50S ribosomal protein L19	3	P:GO:0006412; F:GO:0003735; C:GO:0022625	P:translation; F:structural constituent of ribosome; C:cytosolic large ribosomal subunit			IPR001857 (PRINTS); IPR001857 (PFAM); IPR001857 (TIGRFAM); IPR001857 (PIRSF); IPR038657 (G3DSA:2.30.30.GENE3D); IPR001857 (PANTHER); IPR001857 (HAMAP); IPR008991 (SUPERFAMILY)	P:GO:0006412; F:GO:0003735; F:GO:0005198; C:GO:0005622; C:GO:0005737; C:GO:0005829; C:GO:0005840; C:GO:0015934; C:GO:0022625; C:GO:0022626; C:GO:0032991; C:GO:0043226; C:GO:0043228; C:GO:0043229; C:GO:0043232; C:GO:0044391; C:GO:0110165; C:GO:1990904	P:translation; F:structural constituent of ribosome; F:structural molecule activity; C:intracellular anatomical structure; C:cytoplasm; C:cytosol; C:ribosome; C:large ribosomal subunit; C:cytosolic large ribosomal subunit; C:cytosolic ribosome; C:protein-containing complex; C:organelle; C:non-membrane-bounded organelle; C:intracellular organelle; C:intracellular non-membrane-bounded organelle; C:…
[INTERPRO, BLASTED, MAPPED, ANNOTATED]	PTOS_000464	5'-nucleotidase C-terminal domain-containing protein	2	P:GO:0009166; F:GO:0016787	P:nucleotide catabolic process; F:hydrolase activity	EC:3	Hydrolases	IPR006179 (PRINTS); IPR008334 (PFAM); IPR036907 (G3DSA:3.90.780.GENE3D); IPR006179 (PANTHER); PS51257 (PROSITE_PROFILES); IPR036907 (SUPERFAMILY)	P:GO:0009166; F:GO:0016787	P:nucleotide catabolic process; F:hydrolase activity
[INTERPRO, BLASTED, MAPPED, ANNOTATED]	PTOS_000465	metallophosphatase	5	P:GO:0009166; F:GO:0000166; F:GO:0008252; F:GO:0046872; C:GO:0110165	P:nucleotide catabolic process; F:nucleotide binding; F:nucleotidase activity; F:metal ion binding; C:cellular anatomical entity	EC:3.1.3	Acting on ester bonds	IPR006179 (PRINTS); IPR029052 (G3DSA:3.60.21.GENE3D); IPR004843 (PFAM); IPR006179 (PANTHER); cd00845 (CDD); IPR029052 (SUPERFAMILY)	P:GO:0009166; F:GO:0016787	P:nucleotide catabolic process; F:hydrolase activity
[INTERPRO, BLASTED, MAPPED, ANNOTATED]	PTOS_000466	serine hydrolase	3	P:GO:0000270; P:GO:0005975; F:GO:0004553	P:peptidoglycan metabolic process; P:carbohydrate metabolic process; F:hydrolase activity, hydrolyzing O-glycosyl compounds	EC:3.2.1	Glycosylases	IPR001764 (PRINTS); IPR001466 (PFAM); IPR036962 (G3DSA:3.20.20.GENE3D); IPR012338 (G3DSA:3.40.710.GENE3D); IPR001764 (PFAM); PTHR30480 (PANTHER); IPR017853 (SUPERFAMILY); IPR012338 (SUPERFAMILY)	P:GO:0000270; P:GO:0005975; P:GO:0006022; P:GO:0006807; P:GO:0008152; P:GO:0030203; P:GO:0043170; P:GO:0071704; P:GO:1901135; P:GO:1901564; F:GO:0004553	P:peptidoglycan metabolic process; P:carbohydrate metabolic process; P:aminoglycan metabolic process; P:nitrogen compound metabolic process; P:metabolic process; P:glycosaminoglycan metabolic process; P:macromolecule metabolic process; P:organic substance metabolic process; P:carbohydrate derivative metabolic process; P:organonitrogen compound metabolic process; F:hydrolase activity, hydrolyzing …
[INTERPRO, BLASTED, MAPPED, ANNOTATED]	PTOS_000467	serine hydrolase	3	P:GO:0000270; P:GO:0005975; F:GO:0004553	P:peptidoglycan metabolic process; P:carbohydrate metabolic process; F:hydrolase activity, hydrolyzing O-glycosyl compounds	EC:3.2.1	Glycosylases	IPR012338 (G3DSA:3.40.710.GENE3D); IPR036962 (G3DSA:3.20.20.GENE3D); IPR001764 (PFAM); IPR036881 (G3DSA:3.40.50.GENE3D); IPR001466 (PFAM); PTHR30480 (PANTHER); IPR012338 (SUPERFAMILY); IPR017853 (SUPERFAMILY)	P:GO:0000270; P:GO:0005975; P:GO:0006022; P:GO:0006807; P:GO:0008152; P:GO:0030203; P:GO:0043170; P:GO:0071704; P:GO:1901135; P:GO:1901564; F:GO:0004553	P:peptidoglycan metabolic process; P:carbohydrate metabolic process; P:aminoglycan metabolic process; P:nitrogen compound metabolic process; P:metabolic process; P:glycosaminoglycan metabolic process; P:macromolecule metabolic process; P:organic substance metabolic process; P:carbohydrate derivative metabolic process; P:organonitrogen compound metabolic process; F:hydrolase activity, hydrolyzing …
[INTERPRO, BLASTED, MAPPED, ANNOTATED]	PTOS_000468	TonB-dependent receptor	1	C:GO:0009279	C:cell outer membrane			IPR023997 (TIGRFAM); IPR023996 (TIGRFAM); IPR036942 (G3DSA:2.40.170.GENE3D); PF13715 (PFAM); IPR037066 (G3DSA:2.170.130.GENE3D); IPR012910 (PFAM); IPR000531 (PFAM); PTHR47322 (PANTHER); IPR008969 (SUPERFAMILY); SSF56935 (SUPERFAMILY)	no GO terms	no GO terms
[INTERPRO, BLASTED, MAPPED, ANNOTATED]	PTOS_000469	RagB/SusD family nutrient uptake outer membrane protein	2	F:GO:0005515; C:GO:0009279	F:protein binding; C:cell outer membrane			G3DSA:1.25.40.390 (GENE3D); IPR012944 (PFAM); IPR033985 (PFAM); PS51257 (PROSITE_PROFILES); IPR011990 (SUPERFAMILY)	F:GO:0005515	F:protein binding
[INTERPRO, BLASTED, MAPPED, ANNOTATED]	PTOS_000470	arylsulfatase	1	F:GO:0008484	F:sulfuric ester hydrolase activity	EC:3.1.6	Acting on ester bonds	G3DSA:3.30.1120.10 (GENE3D); IPR000917 (PFAM); IPR032506 (PFAM); IPR017850 (G3DSA:3.40.720.GENE3D); PTHR43751 (PANTHER); cd16145 (CDD); IPR017850 (SUPERFAMILY)	F:GO:0008484	F:sulfuric ester hydrolase activity
[INTERPRO, BLASTED]	PTOS_000471	porin family protein						IPR027385 (PFAM); G3DSA:2.40.160.20 (GENE3D); IPR011250 (SUPERFAMILY)	no GO terms	no GO terms
[INTERPRO, BLASTED]	PTOS_000472	DUF4136 domain-containing protein						IPR025411 (PFAM); G3DSA:3.30.160.670 (GENE3D); PS51257 (PROSITE_PROFILES)	no GO terms	no GO terms
[INTERPRO, BLASTED, MAPPED, ANNOTATED]	PTOS_000473	aminopeptidase	3	P:GO:0006508; F:GO:0004177; C:GO:0016020	P:proteolysis; F:aminopeptidase activity; C:membrane	EC:3.4.11	Acting on peptide bonds (peptidases)	IPR029058 (G3DSA:3.40.50.GENE3D); IPR008761 (PFAM); IPR029058 (G3DSA:3.40.50.GENE3D); PTHR11010 (PANTHER); IPR029058 (SUPERFAMILY)	P:GO:0006508; P:GO:0006807; P:GO:0008152; P:GO:0019538; P:GO:0043170; P:GO:0044238; P:GO:0071704; P:GO:1901564; F:GO:0003824; F:GO:0008233; F:GO:0008238; F:GO:0016787; F:GO:0140096	P:proteolysis; P:nitrogen compound metabolic process; P:metabolic process; P:protein metabolic process; P:macromolecule metabolic process; P:primary metabolic process; P:organic substance metabolic process; P:organonitrogen compound metabolic process; F:catalytic activity; F:peptidase activity; F:exopeptidase activity; F:hydrolase activity; F:catalytic activity, acting on a protein
[INTERPRO, BLASTED, MAPPED, ANNOTATED]	PTOS_000474	marR family protein	3	P:GO:0006355; F:GO:0003677; F:GO:0003700	P:regulation of DNA-templated transcription; F:DNA binding; F:DNA-binding transcription factor activity			IPR036388 (G3DSA:1.10.10.GENE3D); IPR000835 (PFAM); PTHR42756 (PANTHER); IPR000835 (PROSITE_PROFILES); IPR036390 (SUPERFAMILY)	P:GO:0006355; F:GO:0003700	P:regulation of DNA-templated transcription; F:DNA-binding transcription factor activity
[INTERPRO, BLASTED, MAPPED, ANNOTATED]	PTOS_000475	FAD-dependent oxidoreductase	3	P:GO:0045454; F:GO:0050451; F:GO:0050660	P:cell redox homeostasis; F:CoA-disulfide reductase activity; F:flavin adenine dinucleotide binding	EC:1.8.1.14	CoA-disulfide reductase	PR00411 (PRINTS); PR00368 (PRINTS); IPR036873 (G3DSA:3.40.250.GENE3D); IPR023753 (PFAM); IPR001455 (PFAM); IPR004099 (PFAM); IPR036188 (G3DSA:3.50.50.GENE3D); IPR032836 (PFAM); IPR027396 (G3DSA:3.40.1260.GENE3D); IPR036188 (G3DSA:3.50.50.GENE3D); IPR036868 (G3DSA:3.30.110.GENE3D); IPR001763 (PFAM); mobidb-lite (MOBIDB_LITE); mobidb-lite (MOBIDB_LITE); PTHR43031 (PANTHER); IPR001763 (PROSITE_PROFI…	F:GO:0016491; F:GO:0050660	F:oxidoreductase activity; F:flavin adenine dinucleotide binding
[INTERPRO, BLASTED]	PTOS_000476	Uncharacterised protein						no IPS match	no IPS match	no IPS match
[INTERPRO, BLASTED, MAPPED, ANNOTATED]	PTOS_000477	aspartate kinase	4	P:GO:0009085; P:GO:0016310; F:GO:0016301; C:GO:0005829	P:lysine biosynthetic process; P:phosphorylation; F:kinase activity; C:cytosol	EC:2.7	Transferring phosphorus-containing groups	IPR036393 (G3DSA:3.40.1160.GENE3D); G3DSA:3.30.70.260 (GENE3D); IPR001048 (PFAM); IPR042199 (G3DSA:1.20.120.GENE3D); G3DSA:3.30.70.260 (GENE3D); PTHR21499 (PANTHER); cd04917 (CDD); cd04243 (CDD); IPR036393 (SUPERFAMILY); IPR045865 (SUPERFAMILY); IPR045865 (SUPERFAMILY)	P:GO:0006082; P:GO:0006520; P:GO:0006807; P:GO:0008152; P:GO:0008652; P:GO:0009058; P:GO:0009066; P:GO:0009067; P:GO:0009085; P:GO:0009987; P:GO:0016053; P:GO:0019752; P:GO:0043436; P:GO:0044237; P:GO:0044238; P:GO:0044249; P:GO:0044281; P:GO:0044283; P:GO:0046394; P:GO:0071704; P:GO:1901564; P:GO:1901566; P:GO:1901576; P:GO:1901605; P:GO:1901607; F:GO:0003824; F:GO:0016301; F:GO:0016740; F:GO:00…	P:organic acid metabolic process; P:amino acid metabolic process; P:nitrogen compound metabolic process; P:metabolic process; P:amino acid biosynthetic process; P:biosynthetic process; P:aspartate family amino acid metabolic process; P:aspartate family amino acid biosynthetic process; P:lysine biosynthetic process; P:cellular process; P:organic acid biosynthetic process; P:carboxylic acid metabol…
[INTERPRO, BLASTED, MAPPED, ANNOTATED]	PTOS_000478	sigma-54 dependent transcriptional regulator	5	P:GO:0000160; P:GO:0006355; F:GO:0005524; F:GO:0008134; F:GO:0043565	P:phosphorelay signal transduction system; P:regulation of DNA-templated transcription; F:ATP binding; F:transcription factor binding; F:sequence-specific DNA binding			IPR002197 (PRINTS); IPR002078 (PFAM); G3DSA:1.10.10.60 (GENE3D); IPR001789 (PFAM); G3DSA:1.10.8.60 (GENE3D); G3DSA:3.40.50.2300 (GENE3D); IPR027417 (G3DSA:3.40.50.GENE3D); IPR002197 (PFAM); PTHR32071 (PANTHER); IPR002078 (PROSITE_PROFILES); IPR001789 (PROSITE_PROFILES); cd00009 (CDD); IPR027417 (SUPERFAMILY); IPR011006 (SUPERFAMILY); IPR009057 (SUPERFAMILY)	P:GO:0000160; P:GO:0006355; F:GO:0005524; F:GO:0008134; F:GO:0043565	P:phosphorelay signal transduction system; P:regulation of DNA-templated transcription; F:ATP binding; F:transcription factor binding; F:sequence-specific DNA binding
[INTERPRO, BLASTED, MAPPED, ANNOTATED]	PTOS_000479	potassium-transporting ATPase subunit KdpA	5	P:GO:0071805; F:GO:0008556; F:GO:0016887; F:GO:0030955; C:GO:0005886	P:potassium ion transmembrane transport; F:P-type potassium transmembrane transporter activity; F:ATP hydrolysis activity; F:potassium ion binding; C:plasma membrane	EC:3; EC:7.2.2.6	Hydrolases; P-type K(+) transporter	IPR004623 (PIRSF); IPR004623 (TIGRFAM); IPR004623 (PFAM); IPR004623 (PANTHER); IPR004623 (HAMAP)	P:GO:0006810; P:GO:0006811; P:GO:0006812; P:GO:0006813; P:GO:0009987; P:GO:0030001; P:GO:0034220; P:GO:0051179; P:GO:0051234; P:GO:0055085; P:GO:0071805; P:GO:0098655; P:GO:0098660; P:GO:0098662; F:GO:0003824; F:GO:0005215; F:GO:0008324; F:GO:0008556; F:GO:0015075; F:GO:0015079; F:GO:0015318; F:GO:0016462; F:GO:0016787; F:GO:0016817; F:GO:0016818; F:GO:0016887; F:GO:0017111; F:GO:0022804; F:GO:00…	P:transport; P:monoatomic ion transport; P:monoatomic cation transport; P:potassium ion transport; P:cellular process; P:metal ion transport; P:monoatomic ion transmembrane transport; P:localization; P:establishment of localization; P:transmembrane transport; P:potassium ion transmembrane transport; P:monoatomic cation transmembrane transport; P:inorganic ion transmembrane transport; P:inorganic …
[INTERPRO, BLASTED, MAPPED, ANNOTATED]	PTOS_000480	potassium-transporting ATPase subunit KdpB	6	P:GO:0071805; F:GO:0000287; F:GO:0005524; F:GO:0008556; F:GO:0016887; C:GO:0005886	P:potassium ion transmembrane transport; F:magnesium ion binding; F:ATP binding; F:P-type potassium transmembrane transporter activity; F:ATP hydrolysis activity; C:plasma membrane	EC:3.6.1.15; EC:7.2.2.6	nucleoside-triphosphate phosphatase; P-type K(+) transporter	PR00119 (PRINTS); IPR001757 (TIGRFAM); PF00702 (PFAM); IPR023214 (G3DSA:3.40.50.GENE3D); IPR006391 (TIGRFAM); PF00122 (PFAM); IPR023299 (G3DSA:3.40.1110.GENE3D); G3DSA:2.70.150.10 (GENE3D); IPR044492 (SFLD); SFLDG00002 (SFLD); IPR006391 (PANTHER); IPR006391 (HAMAP); IPR006391 (CDD); IPR023298 (SUPERFAMILY); IPR036412 (SUPERFAMILY); IPR008250 (SUPERFAMILY)	P:GO:0006813; F:GO:0000166; F:GO:0003824; F:GO:0005215; F:GO:0005524; F:GO:0008324; F:GO:0008556; F:GO:0015075; F:GO:0015079; F:GO:0015318; F:GO:0016462; F:GO:0016787; F:GO:0016817; F:GO:0016818; F:GO:0016887; F:GO:0017111; F:GO:0022804; F:GO:0022853; F:GO:0022857; F:GO:0022890; F:GO:0046873; F:GO:0140657; C:GO:0016020	P:potassium ion transport; F:nucleotide binding; F:catalytic activity; F:transporter activity; F:ATP binding; F:monoatomic cation transmembrane transporter activity; F:P-type potassium transmembrane transporter activity; F:monoatomic ion transmembrane transporter activity; F:potassium ion transmembrane transporter activity; F:inorganic molecular entity transmembrane transporter activity; F:pyroph…
[INTERPRO, BLASTED, MAPPED, ANNOTATED]	PTOS_000481	K(+)-transporting ATPase subunit C	5	P:GO:0071805; F:GO:0005524; F:GO:0008556; F:GO:0016887; C:GO:0005886	P:potassium ion transmembrane transport; F:ATP binding; F:P-type potassium transmembrane transporter activity; F:ATP hydrolysis activity; C:plasma membrane	EC:3; EC:7.2.2.6	Hydrolases; P-type K(+) transporter	IPR003820 (TIGRFAM); IPR003820 (PFAM); IPR003820 (PIRSF); IPR003820 (PANTHER); IPR003820 (HAMAP)	P:GO:0006810; P:GO:0006811; P:GO:0006812; P:GO:0006813; P:GO:0009987; P:GO:0030001; P:GO:0034220; P:GO:0051179; P:GO:0051234; P:GO:0055085; P:GO:0071805; P:GO:0098655; P:GO:0098660; P:GO:0098662; F:GO:0003824; F:GO:0005215; F:GO:0008324; F:GO:0008556; F:GO:0015075; F:GO:0015079; F:GO:0015318; F:GO:0016462; F:GO:0016787; F:GO:0016817; F:GO:0016818; F:GO:0016887; F:GO:0017111; F:GO:0022804; F:GO:00…	P:transport; P:monoatomic ion transport; P:monoatomic cation transport; P:potassium ion transport; P:cellular process; P:metal ion transport; P:monoatomic ion transmembrane transport; P:localization; P:establishment of localization; P:transmembrane transport; P:potassium ion transmembrane transport; P:monoatomic cation transmembrane transport; P:inorganic ion transmembrane transport; P:inorganic …
[INTERPRO, BLASTED]	PTOS_000482	putative frrB						no IPS match	no IPS match	no IPS match
[INTERPRO, BLASTED, MAPPED, ANNOTATED]	PTOS_000483	sensor protein KdpD	4	P:GO:0000160; P:GO:0018106; F:GO:0000155; C:GO:0005886	P:phosphorelay signal transduction system; P:peptidyl-histidine phosphorylation; F:phosphorelay sensor kinase activity; C:plasma membrane	EC:2.7.3; EC:2.7.13.3	Transferring phosphorus-containing groups; histidine kinase	IPR014729 (G3DSA:3.40.50.GENE3D); IPR003852 (PFAM); IPR027417 (G3DSA:3.40.50.GENE3D); PTHR45569 (PANTHER); cd01987 (CDD)	P:GO:0000160; F:GO:0000155; F:GO:0003824; F:GO:0004672; F:GO:0004673; F:GO:0016301; F:GO:0016740; F:GO:0016772; F:GO:0016773; F:GO:0140096; C:GO:0005886; C:GO:0016020; C:GO:0071944; C:GO:0110165	P:phosphorelay signal transduction system; F:phosphorelay sensor kinase activity; F:catalytic activity; F:protein kinase activity; F:protein histidine kinase activity; F:kinase activity; F:transferase activity; F:transferase activity, transferring phosphorus-containing groups; F:phosphotransferase activity, alcohol group as acceptor; F:catalytic activity, acting on a protein; C:plasma membrane; C…
[INTERPRO, BLASTED, MAPPED, ANNOTATED]	PTOS_000484	HAMP domain-containing protein	5	P:GO:0000160; P:GO:0006355; P:GO:0018106; F:GO:0000155; C:GO:0016020	P:phosphorelay signal transduction system; P:regulation of DNA-templated transcription; P:peptidyl-histidine phosphorylation; F:phosphorelay sensor kinase activity; C:membrane	EC:2.7.3; EC:2.7.13.3	Transferring phosphorus-containing groups; histidine kinase	IPR004358 (PRINTS); IPR013767 (PFAM); IPR036890 (G3DSA:3.30.565.GENE3D); IPR003661 (PFAM); G3DSA:3.30.450.20 (GENE3D); IPR003594 (PFAM); G3DSA:1.10.287.130 (GENE3D); G3DSA:6.10.340.10 (GENE3D); PTHR43711 (PANTHER); IPR005467 (PROSITE_PROFILES); IPR000014 (PROSITE_PROFILES); IPR003660 (PROSITE_PROFILES); cd00075 (CDD); IPR003661 (CDD); cd06225 (CDD); IPR036097 (SUPERFAMILY); IPR036890 (SUPERFAMILY…	P:GO:0006355; P:GO:0007165; P:GO:0016310; F:GO:0000155; F:GO:0016772; C:GO:0016020	P:regulation of DNA-templated transcription; P:signal transduction; P:phosphorylation; F:phosphorelay sensor kinase activity; F:transferase activity, transferring phosphorus-containing groups; C:membrane
[INTERPRO, BLASTED, MAPPED, ANNOTATED]	PTOS_000485	RNA polymerase sigma-70 factor	3	P:GO:2000142; F:GO:0003677; F:GO:0016987	P:regulation of DNA-templated transcription initiation; F:DNA binding; F:sigma factor activity			IPR000792 (PRINTS); G3DSA:1.10.1740.10 (GENE3D); IPR014327 (TIGRFAM); IPR013249 (PFAM); IPR036388 (G3DSA:1.10.10.GENE3D); IPR007627 (PFAM); IPR014284 (TIGRFAM); IPR039425 (PANTHER); IPR011991 (CDD); IPR013324 (SUPERFAMILY); IPR013325 (SUPERFAMILY)	P:GO:0006352; P:GO:0006355; F:GO:0003677; F:GO:0003700; F:GO:0016987	P:DNA-templated transcription initiation; P:regulation of DNA-templated transcription; F:DNA binding; F:DNA-binding transcription factor activity; F:sigma factor activity
[INTERPRO, BLASTED, MAPPED, ANNOTATED]	PTOS_000486	FecR family protein	2	F:GO:0003714; C:GO:0016020	F:transcription corepressor activity; C:membrane			G3DSA:3.55.50.30 (GENE3D); IPR032508 (PFAM); IPR006860 (PFAM); IPR012373 (PIRSF); G3DSA:2.60.120.1440 (GENE3D); IPR012373 (PANTHER)	F:GO:0003712; F:GO:0003714; F:GO:0140110	F:transcription coregulator activity; F:transcription corepressor activity; F:transcription regulator activity
[INTERPRO, BLASTED, MAPPED, ANNOTATED]	PTOS_000487	TonB-dependent receptor	1	C:GO:0009279	C:cell outer membrane			IPR037066 (G3DSA:2.170.130.GENE3D); PF13715 (PFAM); IPR000531 (PFAM); IPR012910 (PFAM); IPR023997 (TIGRFAM); IPR036942 (G3DSA:2.40.170.GENE3D); G3DSA:2.60.40.1120 (GENE3D); IPR011662 (PFAM); IPR023996 (TIGRFAM); PTHR47322 (PANTHER); SSF56935 (SUPERFAMILY); IPR008969 (SUPERFAMILY)	C:GO:0019867	C:outer membrane
[INTERPRO, BLASTED, MAPPED, ANNOTATED]	PTOS_000488	RagB/SusD family nutrient uptake outer membrane protein	2	F:GO:0005515; C:GO:0009279	F:protein binding; C:cell outer membrane			IPR012944 (PFAM); IPR033985 (PFAM); G3DSA:1.25.40.390 (GENE3D); PS51257 (PROSITE_PROFILES); IPR011990 (SUPERFAMILY)	F:GO:0005515	F:protein binding
[INTERPRO, BLASTED, MAPPED, ANNOTATED]	PTOS_000489	hypothetical protein	1	P:GO:0005975	P:carbohydrate metabolic process			IPR008928 (SUPERFAMILY)	P:GO:0005975	P:carbohydrate metabolic process
[INTERPRO, BLASTED, MAPPED, ANNOTATED]	PTOS_000490	glycosyl hydrolase 115 family protein	2	P:GO:0005975; F:GO:0016787	P:carbohydrate metabolic process; F:hydrolase activity	EC:3	Hydrolases	G3DSA:1.20.58.2150 (GENE3D); IPR042301 (G3DSA:3.20.20.GENE3D); IPR029018 (G3DSA:3.30.379.GENE3D); IPR031924 (PFAM); IPR041437 (PFAM); G3DSA:2.60.120.1620 (GENE3D); PTHR37842 (PANTHER); IPR024361 (CDD); IPR029018 (SUPERFAMILY)	no GO terms	no GO terms
[INTERPRO, BLASTED]	PTOS_000491	NigD-like protein						IPR024299 (PFAM); IPR038143 (G3DSA:2.60.40.GENE3D); IPR035376 (PFAM); IPR038179 (G3DSA:2.40.50.GENE3D); PS51257 (PROSITE_PROFILES)	no GO terms	no GO terms
[INTERPRO, BLASTED]	PTOS_000492	lipocalin family protein						G3DSA:2.40.128.280 (GENE3D); IPR024311 (PFAM); PS51257 (PROSITE_PROFILES)	no GO terms	no GO terms
[INTERPRO, NO-BLAST]	PTOS_000493	---NA---						no IPS match	no IPS match	no IPS match
[INTERPRO, BLASTED]	PTOS_000494	START-like domain-containing protein						IPR023393 (G3DSA:3.30.530.GENE3D); IPR045736 (PFAM); SSF55961 (SUPERFAMILY)	no GO terms	no GO terms
[INTERPRO, BLASTED, MAPPED, ANNOTATED]	PTOS_000495	LptF/LptG family permease	4	P:GO:0006869; P:GO:1901264; C:GO:0098797; C:GO:1902495	P:lipid transport; P:carbohydrate derivative transport; C:plasma membrane protein complex; C:transmembrane transporter complex			IPR005495 (PFAM); IPR005495 (PANTHER)	P:GO:0006810; P:GO:0006869; P:GO:0010876; P:GO:0033036; P:GO:0051179; P:GO:0051234; P:GO:0071702; P:GO:1901264; C:GO:0005886; C:GO:0016020; C:GO:0016020; C:GO:0031224; C:GO:0032991; C:GO:0071944; C:GO:0098796; C:GO:0098797; C:GO:0110165; C:GO:1902495; C:GO:1990351	P:transport; P:lipid transport; P:lipid localization; P:macromolecule localization; P:localization; P:establishment of localization; P:organic substance transport; P:carbohydrate derivative transport; C:plasma membrane; C:membrane; C:membrane; C:obsolete intrinsic component of membrane; C:protein-containing complex; C:cell periphery; C:membrane protein complex; C:plasma membrane protein complex; …
[INTERPRO, BLASTED, MAPPED, ANNOTATED]	PTOS_000496	bifunctional 3,4-dihydroxy-2-butanone-4-phosphate synthase/GTP cyclohydrolase II	8	P:GO:0009231; F:GO:0000287; F:GO:0003935; F:GO:0005525; F:GO:0008270; F:GO:0008686; F:GO:0030145; C:GO:0005829	P:riboflavin biosynthetic process; F:magnesium ion binding; F:GTP cyclohydrolase II activity; F:GTP binding; F:zinc ion binding; F:3,4-dihydroxy-2-butanone-4-phosphate synthase activity; F:manganese ion binding; C:cytosol	EC:3.5.4.25; EC:4.1.99.12	GTP cyclohydrolase II; 3,4-dihydroxy-2-butanone-4-phosphate synthase	IPR000422 (PFAM); IPR032677 (PFAM); IPR036144 (G3DSA:3.40.50.GENE3D); IPR000926 (TIGRFAM); PIRSF001259 (PIRSF); IPR000422 (TIGRFAM); G3DSA:3.90.870.10 (GENE3D); PTHR21327 (PANTHER); IPR016299 (HAMAP); IPR000926 (HAMAP); IPR000422 (HAMAP); IPR000926 (CDD); IPR017945 (SUPERFAMILY); IPR036144 (SUPERFAMILY)	P:GO:0006807; P:GO:0008152; P:GO:0009058; P:GO:0009231; P:GO:0009987; P:GO:0018130; P:GO:0034641; P:GO:0044237; P:GO:0044249; P:GO:0044271; P:GO:0044281; P:GO:0044283; P:GO:0046483; P:GO:0071704; P:GO:1901360; P:GO:1901362; P:GO:1901564; P:GO:1901566; P:GO:1901576; F:GO:0003935; F:GO:0008686; F:GO:0016787; F:GO:0016810; F:GO:0016814; C:GO:0005622; C:GO:0005737; C:GO:0005829; C:GO:0110165	P:nitrogen compound metabolic process; P:metabolic process; P:biosynthetic process; P:riboflavin biosynthetic process; P:cellular process; P:heterocycle biosynthetic process; P:cellular nitrogen compound metabolic process; P:cellular metabolic process; P:cellular biosynthetic process; P:cellular nitrogen compound biosynthetic process; P:small molecule metabolic process; P:small molecule biosynthe…
[INTERPRO, BLASTED, MAPPED, ANNOTATED]	PTOS_000497	pyridoxal phosphate-dependent aminotransferase	3	P:GO:0009058; F:GO:0008483; F:GO:0030170	P:biosynthetic process; F:transaminase activity; F:pyridoxal phosphate binding	EC:2.6.1	Transferring nitrogenous groups	IPR015422 (G3DSA:3.90.1150.GENE3D); IPR004839 (PFAM); IPR015421 (G3DSA:3.40.640.GENE3D); PTHR46383 (PANTHER); cd00609 (CDD); IPR015424 (SUPERFAMILY)	P:GO:0009058; F:GO:0003824; F:GO:0030170	P:biosynthetic process; F:catalytic activity; F:pyridoxal phosphate binding
[INTERPRO, BLASTED, MAPPED, ANNOTATED]	PTOS_000498	glycoside hydrolase family 78 protein	2	P:GO:0005975; F:GO:0030596	P:carbohydrate metabolic process; F:alpha-L-rhamnosidase activity	EC:3.2.1.40	alpha-L-rhamnosidase	IPR012341 (G3DSA:1.50.10.GENE3D); G3DSA:2.60.120.260 (GENE3D); IPR035398 (PFAM); IPR008902 (PFAM); IPR013737 (PFAM); G3DSA:2.60.420.10 (GENE3D); IPR016007 (PIRSF); IPR013783 (G3DSA:2.60.40.GENE3D); G3DSA:2.60.120.260 (GENE3D); IPR035396 (PFAM); PTHR33307 (PANTHER); IPR008928 (SUPERFAMILY)	P:GO:0005975	P:carbohydrate metabolic process
[INTERPRO, BLASTED, MAPPED, ANNOTATED]	PTOS_000499	4Fe-4S binding protein	4	P:GO:0022900; F:GO:0009055; F:GO:0046872; F:GO:0051539	P:electron transport chain; F:electron transfer activity; F:metal ion binding; F:4 iron, 4 sulfur cluster binding	EC:1	Oxidoreductases	IPR000813 (PRINTS); G3DSA:3.30.70.20 (GENE3D); IPR017896 (PFAM); PTHR24960 (PANTHER); IPR017896 (PROSITE_PROFILES); IPR017896 (PROSITE_PROFILES); SSF54862 (SUPERFAMILY)	F:GO:0009055	F:electron transfer activity
[INTERPRO, BLASTED, MAPPED, ANNOTATED]	PTOS_000500	homoserine O-succinyltransferase	4	P:GO:0019281; F:GO:0004414; F:GO:0008899; C:GO:0005737	P:L-methionine biosynthetic process from homoserine via O-succinyl-L-homoserine and cystathionine; F:homoserine O-acetyltransferase activity; F:homoserine O-succinyltransferase activity; C:cytoplasm	EC:2.3.1.31; EC:2.3.1.46	homoserine O-acetyltransferase; homoserine O-succinyltransferase	IPR029062 (G3DSA:3.40.50.GENE3D); IPR033752 (PFAM); IPR005697 (TIGRFAM); IPR033752 (PIRSF); IPR033752 (PANTHER); IPR033752 (HAMAP); IPR033752 (CDD); IPR029062 (SUPERFAMILY)	P:GO:0019281; F:GO:0003824; F:GO:0008374; F:GO:0008899; F:GO:0016740; F:GO:0016746; F:GO:0016747; C:GO:0005737	P:L-methionine biosynthetic process from homoserine via O-succinyl-L-homoserine and cystathionine; F:catalytic activity; F:O-acyltransferase activity; F:homoserine O-succinyltransferase activity; F:transferase activity; F:acyltransferase activity; F:acyltransferase activity, transferring groups other than amino-acyl groups; C:cytoplasm
[INTERPRO, BLASTED, MAPPED, ANNOTATED]	PTOS_000501	U32 family peptidase	2	P:GO:0006508; F:GO:0008233	P:proteolysis; F:peptidase activity	EC:3.4	Acting on peptide bonds (peptidases)	IPR020988 (PFAM); IPR001539 (PFAM); PTHR30217 (PANTHER); SSF51395 (SUPERFAMILY)	no GO terms	no GO terms
[INTERPRO, BLASTED, MAPPED, ANNOTATED]	PTOS_000502	putative membrane protein	1	C:GO:0016020	C:membrane			PS51257 (PROSITE_PROFILES)	no GO terms	no GO terms
[INTERPRO, BLASTED, MAPPED, ANNOTATED]	PTOS_000503	TonB-dependent receptor	1	C:GO:0009279	C:cell outer membrane			IPR000531 (PFAM); IPR036942 (G3DSA:2.40.170.GENE3D); IPR012910 (PFAM); IPR039426 (PANTHER); SSF56935 (SUPERFAMILY)	no GO terms	no GO terms
[INTERPRO, BLASTED, MAPPED, ANNOTATED]	PTOS_000504	response regulator transcription factor	2	P:GO:0006355; F:GO:0003677	P:regulation of DNA-templated transcription; F:DNA binding			IPR000792 (PRINTS); IPR036388 (G3DSA:1.10.10.GENE3D); IPR000792 (PFAM); PTHR44688 (PANTHER); IPR000792 (PROSITE_PROFILES); IPR000792 (CDD); IPR016032 (SUPERFAMILY)	P:GO:0006355; F:GO:0003677	P:regulation of DNA-templated transcription; F:DNA binding
[INTERPRO, BLASTED, MAPPED, ANNOTATED]	PTOS_000505	FAD-binding protein	1	F:GO:0071949	F:FAD binding			PR00411 (PRINTS); IPR002938 (PFAM); IPR028348 (PIRSF); IPR036188 (G3DSA:3.50.50.GENE3D); IPR028348 (PANTHER); IPR036188 (SUPERFAMILY)	F:GO:0071949	F:FAD binding
[INTERPRO, BLASTED]	PTOS_000506	GxxExxY protein						IPR026350 (PFAM); IPR026350 (TIGRFAM)	no GO terms	no GO terms
[INTERPRO, BLASTED, MAPPED, ANNOTATED]	PTOS_000507	DNA repair protein RadA	7	P:GO:0000725; F:GO:0003684; F:GO:0005524; F:GO:0016787; F:GO:0046872; F:GO:0140664; C:GO:0005829	P:recombinational repair; F:damaged DNA binding; F:ATP binding; F:hydrolase activity; F:metal ion binding; F:ATP-dependent DNA damage sensor activity; C:cytosol	EC:3	Hydrolases	PR01874 (PRINTS); IPR027417 (G3DSA:3.40.50.GENE3D); IPR041166 (PFAM); IPR004504 (TIGRFAM); PF13481 (PFAM); IPR014721 (G3DSA:3.30.230.GENE3D); PF13541 (PFAM); PTHR32472 (PANTHER); IPR020588 (PROSITE_PROFILES); IPR004504 (HAMAP); IPR004504 (CDD); IPR027417 (SUPERFAMILY); IPR020568 (SUPERFAMILY)	P:GO:0000725; P:GO:0006139; P:GO:0006259; P:GO:0006281; P:GO:0006310; P:GO:0006725; P:GO:0006807; P:GO:0006950; P:GO:0006974; P:GO:0008152; P:GO:0009987; P:GO:0033554; P:GO:0034641; P:GO:0043170; P:GO:0044237; P:GO:0044238; P:GO:0044260; P:GO:0046483; P:GO:0050896; P:GO:0051716; P:GO:0071704; P:GO:0090304; P:GO:1901360; F:GO:0003677; F:GO:0003684; F:GO:0005524; F:GO:0140664; C:GO:0005622; C:GO:00…	P:recombinational repair; P:nucleobase-containing compound metabolic process; P:DNA metabolic process; P:DNA repair; P:DNA recombination; P:cellular aromatic compound metabolic process; P:nitrogen compound metabolic process; P:response to stress; P:cellular response to DNA damage stimulus; P:metabolic process; P:cellular process; P:cellular response to stress; P:cellular nitrogen compound metabol…
[INTERPRO, BLASTED, MAPPED, ANNOTATED]	PTOS_000508	type I asparaginase	2	P:GO:0006520; F:GO:0004067	P:amino acid metabolic process; F:asparaginase activity	EC:3.5.1.1	asparaginase	IPR006034 (PRINTS); IPR037152 (G3DSA:3.40.50.GENE3D); IPR006033 (TIGRFAM); IPR040919 (PFAM); PIRSF500176 (PIRSF); IPR027473 (G3DSA:3.40.50.GENE3D); IPR006034 (PIRSF); IPR027474 (PFAM); SFLDS00057 (SFLD); PTHR11707 (PANTHER); IPR006034 (PROSITE_PROFILES); IPR041725 (CDD); IPR036152 (SUPERFAMILY)	P:GO:0006520; F:GO:0004067	P:amino acid metabolic process; F:asparaginase activity
[INTERPRO, BLASTED, MAPPED, ANNOTATED]	PTOS_000509	bifunctional aspartate kinase/homoserine dehydrogenase I	7	P:GO:0009088; P:GO:0009089; P:GO:0016310; F:GO:0004072; F:GO:0004412; F:GO:0005524; F:GO:0050661	P:threonine biosynthetic process; P:lysine biosynthetic process via diaminopimelate; P:phosphorylation; F:aspartate kinase activity; F:homoserine dehydrogenase activity; F:ATP binding; F:NADP binding	EC:1.1.1.3; EC:2.7.2.4	homoserine dehydrogenase; aspartate kinase	IPR027795 (PFAM); IPR011147 (PIRSF); IPR001341 (TIGRFAM); G3DSA:3.30.360.10 (GENE3D); IPR042199 (G3DSA:1.20.120.GENE3D); IPR036393 (G3DSA:3.40.1160.GENE3D); IPR001048 (PFAM); IPR005106 (PFAM); G3DSA:3.40.50.720 (GENE3D); G3DSA:3.30.2130.10 (GENE3D); IPR001342 (PFAM); IPR011147 (PANTHER); IPR002912 (PROSITE_PROFILES); cd04921 (CDD); IPR041743 (CDD); SSF55347 (SUPERFAMILY); IPR036291 (SUPERFAMILY);…	P:GO:0006520; P:GO:0008652; P:GO:0009067; F:GO:0004072; F:GO:0004412; F:GO:0016491; F:GO:0050661	P:amino acid metabolic process; P:amino acid biosynthetic process; P:aspartate family amino acid biosynthetic process; F:aspartate kinase activity; F:homoserine dehydrogenase activity; F:oxidoreductase activity; F:NADP binding
[INTERPRO, BLASTED, MAPPED, ANNOTATED]	PTOS_000510	cofactor-independent phosphoglycerate mutase	10	P:GO:0006096; P:GO:0006119; P:GO:0006644; P:GO:0006782; P:GO:0009252; P:GO:0015995; P:GO:0035999; F:GO:0016301; F:GO:0046537; F:GO:0046872	P:glycolytic process; P:oxidative phosphorylation; P:phospholipid metabolic process; P:protoporphyrinogen IX biosynthetic process; P:peptidoglycan biosynthetic process; P:chlorophyll biosynthetic process; P:tetrahydrofolate interconversion; F:kinase activity; F:2,3-bisphosphoglycerate-independent phosphoglycerate mutase activity; F:metal ion binding	EC:5.4.2.1; EC:2.7	Intramolecular transferases; Transferring phosphorus-containing groups	IPR004456 (PFAM); IPR004456 (PIRSF); IPR006124 (PFAM); IPR004456 (TIGRFAM); IPR023665 (TIGRFAM); IPR017850 (G3DSA:3.40.720.GENE3D); IPR042253 (G3DSA:3.30.70.GENE3D); IPR004456 (PANTHER); IPR004456 (CDD); IPR017850 (SUPERFAMILY)	F:GO:0003824; F:GO:0046537; F:GO:0046872	F:catalytic activity; F:2,3-bisphosphoglycerate-independent phosphoglycerate mutase activity; F:metal ion binding
[INTERPRO, BLASTED, MAPPED, ANNOTATED]	PTOS_000511	threonine synthase	3	P:GO:0009088; F:GO:0004795; F:GO:0030170	P:threonine biosynthetic process; F:threonine synthase activity; F:pyridoxal phosphate binding	EC:4.2.3.1	threonine synthase	IPR001926 (PFAM); IPR036052 (G3DSA:3.40.50.GENE3D); IPR036052 (G3DSA:3.40.50.GENE3D); IPR029144 (PFAM); IPR037158 (G3DSA:3.90.1380.GENE3D); IPR004450 (TIGRFAM); PTHR42690 (PANTHER); cd01560 (CDD); IPR036052 (SUPERFAMILY)	no GO terms	no GO terms
[INTERPRO, BLASTED, MAPPED, ANNOTATED]	PTOS_000512	DMT family transporter	1	C:GO:0016020	C:membrane			G3DSA:1.10.3730.20 (GENE3D); IPR000620 (PFAM); PTHR32322 (PANTHER); SSF103481 (SUPERFAMILY); SSF103481 (SUPERFAMILY)	C:GO:0016020	C:membrane
[INTERPRO, BLASTED, MAPPED, ANNOTATED]	PTOS_000513	thiamine diphosphokinase	6	P:GO:0006772; P:GO:0009229; P:GO:0016310; F:GO:0004788; F:GO:0005524; F:GO:0016301	P:thiamine metabolic process; P:thiamine diphosphate biosynthetic process; P:phosphorylation; F:thiamine diphosphokinase activity; F:ATP binding; F:kinase activity	EC:2.7.6.2	thiamine diphosphokinase	IPR007371 (PFAM); IPR036759 (G3DSA:3.40.50.GENE3D); IPR006282 (TIGRFAM); PTHR41299 (PANTHER); IPR007371 (CDD); IPR036759 (SUPERFAMILY)	P:GO:0006772; P:GO:0009229; F:GO:0004788; F:GO:0005524	P:thiamine metabolic process; P:thiamine diphosphate biosynthetic process; F:thiamine diphosphokinase activity; F:ATP binding
[INTERPRO, BLASTED, MAPPED, ANNOTATED]	PTOS_000514	nicotinamide riboside transporter PnuC	3	P:GO:0034258; F:GO:0034257; C:GO:0016020	P:nicotinamide riboside transport; F:nicotinamide riboside transmembrane transporter activity; C:membrane			IPR006419 (PFAM); IPR006419 (TIGRFAM); IPR006419 (PANTHER)	P:GO:0034258; F:GO:0034257; C:GO:0016020	P:nicotinamide riboside transport; F:nicotinamide riboside transmembrane transporter activity; C:membrane
[INTERPRO, BLASTED, MAPPED, ANNOTATED]	PTOS_000515	TonB-dependent receptor	4	P:GO:0015891; F:GO:0022857; C:GO:0005886; C:GO:0009279	P:siderophore transport; F:transmembrane transporter activity; C:plasma membrane; C:cell outer membrane			IPR000531 (PFAM); IPR036942 (G3DSA:2.40.170.GENE3D); IPR012910 (PFAM); IPR037066 (G3DSA:2.170.130.GENE3D); IPR039426 (PANTHER); SSF56935 (SUPERFAMILY)	F:GO:0005215; F:GO:0022857; C:GO:0005886; C:GO:0009279; C:GO:0016020; C:GO:0019867; C:GO:0030312; C:GO:0030313; C:GO:0031975; C:GO:0071944; C:GO:0110165	F:transporter activity; F:transmembrane transporter activity; C:plasma membrane; C:cell outer membrane; C:membrane; C:outer membrane; C:external encapsulating structure; C:cell envelope; C:envelope; C:cell periphery; C:cellular anatomical entity
[INTERPRO, BLASTED, MAPPED, ANNOTATED]	PTOS_000516	mechanosensitive ion channel family protein	3	P:GO:0034220; F:GO:0008381; C:GO:0005886	P:monoatomic ion transmembrane transport; F:mechanosensitive monoatomic ion channel activity; C:plasma membrane			IPR008910 (PFAM); G3DSA:3.30.70.100 (GENE3D); IPR023408 (G3DSA:2.30.30.GENE3D); IPR006685 (PFAM); G3DSA:1.10.287.1260 (GENE3D); IPR045275 (PANTHER); IPR010920 (SUPERFAMILY); IPR011066 (SUPERFAMILY); IPR011014 (SUPERFAMILY)	P:GO:0055085; F:GO:0008381; C:GO:0016020	P:transmembrane transport; F:mechanosensitive monoatomic ion channel activity; C:membrane
[INTERPRO, BLASTED]	PTOS_000517	MULTISPECIES: hypothetical protein						no IPS match	no IPS match	no IPS match
[INTERPRO, BLASTED, MAPPED, ANNOTATED]	PTOS_000518	RNA polymerase sigma-70 factor	3	P:GO:2000142; F:GO:0003677; F:GO:0016987	P:regulation of DNA-templated transcription initiation; F:DNA binding; F:sigma factor activity			IPR007627 (PFAM); G3DSA:1.10.1740.10 (GENE3D); IPR013249 (PFAM); IPR014327 (TIGRFAM); IPR014284 (TIGRFAM); IPR036388 (G3DSA:1.10.10.GENE3D); IPR039425 (PANTHER); IPR013324 (SUPERFAMILY); IPR013325 (SUPERFAMILY)	P:GO:0006352; P:GO:0006355; F:GO:0003677; F:GO:0003700; F:GO:0016987	P:DNA-templated transcription initiation; P:regulation of DNA-templated transcription; F:DNA binding; F:DNA-binding transcription factor activity; F:sigma factor activity
[INTERPRO, BLASTED, MAPPED, ANNOTATED]	PTOS_000519	FecR domain-containing protein	2	F:GO:0003714; C:GO:0016020	F:transcription corepressor activity; C:membrane			IPR032508 (PFAM); G3DSA:3.55.50.30 (GENE3D); IPR006860 (PFAM); G3DSA:2.60.120.1440 (GENE3D); IPR012373 (PIRSF); IPR012373 (PANTHER)	F:GO:0003712; F:GO:0003714; F:GO:0140110	F:transcription coregulator activity; F:transcription corepressor activity; F:transcription regulator activity
[INTERPRO, BLASTED, MAPPED, ANNOTATED]	PTOS_000520	glycoside hydrolase family 95 protein	2	P:GO:0005975; F:GO:0004560	P:carbohydrate metabolic process; F:alpha-L-fucosidase activity	EC:3.2.1.51	alpha-L-fucosidase	IPR027414 (PFAM); IPR012341 (G3DSA:1.50.10.GENE3D); IPR016518 (PIRSF); PTHR31084 (PANTHER); IPR008928 (SUPERFAMILY)	P:GO:0005975; F:GO:0003824; F:GO:0004553; F:GO:0004560; F:GO:0016787; F:GO:0016798	P:carbohydrate metabolic process; F:catalytic activity; F:hydrolase activity, hydrolyzing O-glycosyl compounds; F:alpha-L-fucosidase activity; F:hydrolase activity; F:hydrolase activity, acting on glycosyl bonds
[INTERPRO, BLASTED, MAPPED, ANNOTATED]	PTOS_000521	TonB-dependent receptor	1	C:GO:0009279	C:cell outer membrane			PF13715 (PFAM); G3DSA:3.55.50.30 (GENE3D); IPR023996 (TIGRFAM); IPR011662 (PFAM); IPR012910 (PFAM); G3DSA:2.60.40.1120 (GENE3D); IPR023997 (TIGRFAM); IPR036942 (G3DSA:2.40.170.GENE3D); IPR037066 (G3DSA:2.170.130.GENE3D); IPR000531 (PFAM); PTHR47322 (PANTHER); IPR008969 (SUPERFAMILY); SSF56935 (SUPERFAMILY)	C:GO:0019867	C:outer membrane
[INTERPRO, BLASTED, MAPPED, ANNOTATED]	PTOS_000522	RagB/SusD family nutrient uptake outer membrane protein	2	F:GO:0005515; C:GO:0009279	F:protein binding; C:cell outer membrane			IPR033985 (PFAM); IPR012944 (PFAM); G3DSA:1.25.40.390 (GENE3D); PS51257 (PROSITE_PROFILES); IPR011990 (SUPERFAMILY)	F:GO:0005515	F:protein binding
[INTERPRO, BLASTED, MAPPED, ANNOTATED]	PTOS_000523	DUF4982 domain-containing protein	2	P:GO:0016052; F:GO:0004553	P:carbohydrate catabolic process; F:hydrolase activity, hydrolyzing O-glycosyl compounds	EC:3.2.1	Glycosylases	IPR006101 (PRINTS); G3DSA:3.20.20.80 (GENE3D); IPR040605 (PFAM); IPR006103 (PFAM); IPR006102 (PFAM); IPR013783 (G3DSA:2.60.40.GENE3D); G3DSA:2.60.120.260 (GENE3D); IPR006104 (PFAM); IPR013783 (G3DSA:2.60.40.GENE3D); G3DSA:2.60.120.260 (GENE3D); IPR013783 (G3DSA:2.60.40.GENE3D); IPR032311 (PFAM); PTHR42732 (PANTHER); IPR000421 (PROSITE_PROFILES); IPR008979 (SUPERFAMILY); IPR008979 (SUPERFAMILY); I…	P:GO:0005975; F:GO:0004553	P:carbohydrate metabolic process; F:hydrolase activity, hydrolyzing O-glycosyl compounds
[INTERPRO, BLASTED, MAPPED, ANNOTATED]	PTOS_000524	beta-galactosidase	4	P:GO:0005975; F:GO:0004565; C:GO:0005773; C:GO:0016020	P:carbohydrate metabolic process; F:beta-galactosidase activity; C:vacuole; C:membrane	EC:3.2.1.23	beta-galactosidase	IPR001944 (PRINTS); G3DSA:2.60.120.260 (GENE3D); G3DSA:2.60.120.260 (GENE3D); IPR025300 (PFAM); G3DSA:3.20.20.80 (GENE3D); IPR006104 (PFAM); IPR031330 (PFAM); IPR001944 (PANTHER); IPR008979 (SUPERFAMILY); IPR017853 (SUPERFAMILY); IPR008979 (SUPERFAMILY)	P:GO:0005975; F:GO:0003824; F:GO:0004553; F:GO:0016787; F:GO:0016798; C:GO:0005622; C:GO:0005737; C:GO:0005773; C:GO:0016020; C:GO:0043226; C:GO:0043227; C:GO:0043229; C:GO:0043231; C:GO:0110165	P:carbohydrate metabolic process; F:catalytic activity; F:hydrolase activity, hydrolyzing O-glycosyl compounds; F:hydrolase activity; F:hydrolase activity, acting on glycosyl bonds; C:intracellular anatomical structure; C:cytoplasm; C:vacuole; C:membrane; C:organelle; C:membrane-bounded organelle; C:intracellular organelle; C:intracellular membrane-bounded organelle; C:cellular anatomical entity
[INTERPRO, BLASTED, MAPPED, ANNOTATED]	PTOS_000525	glycoside hydrolase 43 family protein	2	P:GO:0005975; F:GO:0004553	P:carbohydrate metabolic process; F:hydrolase activity, hydrolyzing O-glycosyl compounds	EC:3.2.1	Glycosylases	G3DSA:2.60.120.200 (GENE3D); IPR006710 (PFAM); IPR023296 (G3DSA:2.115.10.GENE3D); IPR041542 (PFAM); PTHR42812 (PANTHER); cd09001 (CDD); IPR013320 (SUPERFAMILY); IPR023296 (SUPERFAMILY)	P:GO:0005975; F:GO:0004553	P:carbohydrate metabolic process; F:hydrolase activity, hydrolyzing O-glycosyl compounds
[INTERPRO, BLASTED]	PTOS_000526	DUF4250 domain-containing protein						IPR025346 (PFAM)	no GO terms	no GO terms
[INTERPRO, BLASTED, ANNOTATED]	PTOS_000527	putative lipoprotein	1	F:GO:0005515	F:protein binding			IPR015943 (G3DSA:2.130.10.GENE3D); PS51257 (PROSITE_PROFILES); IPR011044 (SUPERFAMILY)	F:GO:0005515	F:protein binding
[INTERPRO, BLASTED, MAPPED, ANNOTATED]	PTOS_000528	TonB-dependent receptor	4	P:GO:0034755; F:GO:0022857; C:GO:0005886; C:GO:0009279	P:iron ion transmembrane transport; F:transmembrane transporter activity; C:plasma membrane; C:cell outer membrane			G3DSA:2.60.40.1120 (GENE3D); IPR000531 (PFAM); IPR036942 (G3DSA:2.40.170.GENE3D); IPR012910 (PFAM); PF13715 (PFAM); IPR037066 (G3DSA:2.170.130.GENE3D); IPR039426 (PANTHER); PS51257 (PROSITE_PROFILES); SSF56935 (SUPERFAMILY); IPR008969 (SUPERFAMILY)	P:GO:0000041; P:GO:0006810; P:GO:0006811; P:GO:0006812; P:GO:0006826; P:GO:0009987; P:GO:0030001; P:GO:0034220; P:GO:0034755; P:GO:0051179; P:GO:0051234; P:GO:0055085; P:GO:0098655; P:GO:0098660; P:GO:0098662; F:GO:0005215; F:GO:0022857; C:GO:0005886; C:GO:0009279; C:GO:0016020; C:GO:0019867; C:GO:0030312; C:GO:0030313; C:GO:0031224; C:GO:0031230; C:GO:0031975; C:GO:0071944; C:GO:0110165	P:transition metal ion transport; P:transport; P:monoatomic ion transport; P:monoatomic cation transport; P:iron ion transport; P:cellular process; P:metal ion transport; P:monoatomic ion transmembrane transport; P:iron ion transmembrane transport; P:localization; P:establishment of localization; P:transmembrane transport; P:monoatomic cation transmembrane transport; P:inorganic ion transmembrane…
[INTERPRO, BLASTED, MAPPED, ANNOTATED]	PTOS_000529	class I SAM-dependent methyltransferase	2	P:GO:0032259; F:GO:0008168	P:methylation; F:methyltransferase activity	EC:2.1.1	Transferring one-carbon groups	no IPS match	no IPS match	no IPS match
[INTERPRO, BLASTED, MAPPED, ANNOTATED]	PTOS_000530	bacterial regulatory helix-turn-helix s, AraC family protein	3	P:GO:0006355; F:GO:0003700; F:GO:0043565	P:regulation of DNA-templated transcription; F:DNA-binding transcription factor activity; F:sequence-specific DNA binding			IPR020449 (PRINTS); G3DSA:1.10.10.60 (GENE3D); IPR018060 (PFAM); PTHR47893 (PANTHER); IPR018060 (PROSITE_PROFILES); IPR009057 (SUPERFAMILY); IPR009057 (SUPERFAMILY)	P:GO:0006355; F:GO:0003700; F:GO:0043565	P:regulation of DNA-templated transcription; F:DNA-binding transcription factor activity; F:sequence-specific DNA binding
[INTERPRO, BLASTED]	PTOS_000531	abi family protein						no IPS match	no IPS match	no IPS match
[INTERPRO, BLASTED, MAPPED, ANNOTATED]	PTOS_000532	AI-2E family transporter	2	P:GO:0055085; C:GO:0016020	P:transmembrane transport; C:membrane			IPR002549 (PFAM); IPR002549 (PANTHER)	P:GO:0006810; P:GO:0009987; P:GO:0051179; P:GO:0051234; P:GO:0055085	P:transport; P:cellular process; P:localization; P:establishment of localization; P:transmembrane transport
[INTERPRO, BLASTED, MAPPED, ANNOTATED]	PTOS_000533	thymidine kinase	9	P:GO:0009116; P:GO:0009157; P:GO:0016310; P:GO:0071897; P:GO:0072527; F:GO:0004797; F:GO:0005524; F:GO:0008270; C:GO:0005829	P:nucleoside metabolic process; P:deoxyribonucleoside monophosphate biosynthetic process; P:phosphorylation; P:DNA biosynthetic process; P:pyrimidine-containing compound metabolic process; F:thymidine kinase activity; F:ATP binding; F:zinc ion binding; C:cytosol	EC:2.7.1.145; EC:2.7.1.21	deoxynucleoside kinase; thymidine kinase	IPR001267 (PFAM); G3DSA:3.30.60.20 (GENE3D); IPR027417 (G3DSA:3.40.50.GENE3D); IPR001267 (PIRSF); IPR001267 (PANTHER); IPR001267 (HAMAP); IPR027417 (SUPERFAMILY); SSF57716 (SUPERFAMILY)	P:GO:0006139; P:GO:0006725; P:GO:0006807; P:GO:0008152; P:GO:0009116; P:GO:0009987; P:GO:0034641; P:GO:0044237; P:GO:0044238; P:GO:0044281; P:GO:0046483; P:GO:0055086; P:GO:0071704; P:GO:0072527; P:GO:1901135; P:GO:1901360; P:GO:1901564; P:GO:1901657; F:GO:0003824; F:GO:0004797; F:GO:0005524; F:GO:0016301; F:GO:0016740; F:GO:0016772; C:GO:0005622; C:GO:0005737; C:GO:0005829; C:GO:0110165	P:nucleobase-containing compound metabolic process; P:cellular aromatic compound metabolic process; P:nitrogen compound metabolic process; P:metabolic process; P:nucleoside metabolic process; P:cellular process; P:cellular nitrogen compound metabolic process; P:cellular metabolic process; P:primary metabolic process; P:small molecule metabolic process; P:heterocycle metabolic process; P:nucleobas…
[INTERPRO, BLASTED]	PTOS_000534	hypothetical protein						no IPS match	no IPS match	no IPS match
[INTERPRO, BLASTED, MAPPED, ANNOTATED]	PTOS_000535	16S rRNA (cytidine(1402)-2'-O)-methyltransferase	3	P:GO:0031167; F:GO:0070677; C:GO:0005737	P:rRNA methylation; F:rRNA (cytosine-2'-O-)-methyltransferase activity; C:cytoplasm	EC:2.1.1	Transferring one-carbon groups	IPR014776 (G3DSA:3.30.950.GENE3D); IPR014777 (G3DSA:3.40.1010.GENE3D); IPR008189 (PIRSF); IPR000878 (PFAM); IPR008189 (TIGRFAM); IPR008189 (PANTHER); IPR008189 (HAMAP); IPR008189 (CDD); IPR035996 (SUPERFAMILY)	P:GO:0000154; P:GO:0001510; P:GO:0006139; P:GO:0006364; P:GO:0006396; P:GO:0006725; P:GO:0006807; P:GO:0008152; P:GO:0009451; P:GO:0009987; P:GO:0010467; P:GO:0016070; P:GO:0016072; P:GO:0022613; P:GO:0031167; P:GO:0032259; P:GO:0034470; P:GO:0034641; P:GO:0034660; P:GO:0042254; P:GO:0043170; P:GO:0043412; P:GO:0043414; P:GO:0044085; P:GO:0044237; P:GO:0044238; P:GO:0044260; P:GO:0046483; P:GO:00…	P:rRNA modification; P:RNA methylation; P:nucleobase-containing compound metabolic process; P:rRNA processing; P:RNA processing; P:cellular aromatic compound metabolic process; P:nitrogen compound metabolic process; P:metabolic process; P:RNA modification; P:cellular process; P:gene expression; P:RNA metabolic process; P:rRNA metabolic process; P:ribonucleoprotein complex biogenesis; P:rRNA methy…
[INTERPRO, BLASTED]	PTOS_000536	MULTISPECIES: hypothetical protein						G3DSA:1.10.287.1490 (GENE3D); PS51257 (PROSITE_PROFILES)	no GO terms	no GO terms
[INTERPRO, BLASTED, MAPPED, ANNOTATED]	PTOS_000537	YjjG family noncanonical pyrimidine nucleotidase	1	F:GO:0008253	F:5'-nucleotidase activity	EC:3.1.3.5	5'-nucleotidase	IPR041492 (PFAM); IPR023198 (G3DSA:1.10.150.GENE3D); IPR023214 (G3DSA:3.40.50.GENE3D); IPR011951 (TIGRFAM); IPR006439 (TIGRFAM); SFLDG01135 (SFLD); SFLDS00003 (SFLD); PTHR47478 (PANTHER); IPR036412 (SUPERFAMILY)	F:GO:0008253	F:5'-nucleotidase activity
[INTERPRO, BLASTED, MAPPED, ANNOTATED]	PTOS_000538	MarC family protein	1	C:GO:0005886	C:plasma membrane			IPR002771 (TIGRFAM); IPR002771 (PFAM); IPR002771 (PANTHER)	C:GO:0016020	C:membrane
[INTERPRO, BLASTED, ANNOTATED]	PTOS_000539	SusD/RagB family nutrient-binding outer membrane lipoprotein	1	F:GO:0005515	F:protein binding			G3DSA:1.20.120.840 (GENE3D); G3DSA:1.25.40.390 (GENE3D); IPR041662 (PFAM); PS51257 (PROSITE_PROFILES); IPR011990 (SUPERFAMILY)	F:GO:0005515	F:protein binding
[INTERPRO, BLASTED, MAPPED, ANNOTATED]	PTOS_000540	SusC/RagA family TonB-linked outer membrane protein	1	C:GO:0009279	C:cell outer membrane			PF13715 (PFAM); IPR036942 (G3DSA:2.40.170.GENE3D); IPR023997 (TIGRFAM); IPR012910 (PFAM); IPR037066 (G3DSA:2.170.130.GENE3D); G3DSA:2.60.40.1120 (GENE3D); IPR000531 (PFAM); IPR023996 (TIGRFAM); PTHR47322 (PANTHER); SSF56935 (SUPERFAMILY); IPR008969 (SUPERFAMILY)	no GO terms	no GO terms
[INTERPRO, BLASTED, MAPPED, ANNOTATED]	PTOS_000541	Tsr0667 family tyrosine-type DNA invertase	3	P:GO:0006310; P:GO:0015074; F:GO:0003677	P:DNA recombination; P:DNA integration; F:DNA binding			IPR025269 (PFAM); IPR035386 (PFAM); IPR002104 (PFAM); IPR010998 (G3DSA:1.10.150.GENE3D); IPR013762 (G3DSA:1.10.443.GENE3D); IPR002104 (PROSITE_PROFILES); IPR044068 (PROSITE_PROFILES); cd01185 (CDD); IPR011010 (SUPERFAMILY)	P:GO:0006310; P:GO:0015074; F:GO:0003677	P:DNA recombination; P:DNA integration; F:DNA binding
[INTERPRO, BLASTED, MAPPED, ANNOTATED]	PTOS_000542	SusC/RagA family TonB-linked outer membrane protein	1	C:GO:0009279	C:cell outer membrane			IPR023996 (TIGRFAM); IPR012910 (PFAM); IPR023997 (TIGRFAM); IPR036942 (G3DSA:2.40.170.GENE3D); IPR000531 (PFAM); IPR037066 (G3DSA:2.170.130.GENE3D); PTHR47322 (PANTHER); SSF56935 (SUPERFAMILY)	no GO terms	no GO terms
[INTERPRO, BLASTED, MAPPED, ANNOTATED]	PTOS_000543	RagB/SusD family nutrient uptake outer membrane protein	2	F:GO:0005515; C:GO:0009279	F:protein binding; C:cell outer membrane			IPR033985 (PFAM); G3DSA:1.25.40.900 (GENE3D); G3DSA:1.25.40.390 (GENE3D); IPR012944 (PFAM); G3DSA:2.20.20.130 (GENE3D); PS51257 (PROSITE_PROFILES); cd08977 (CDD); IPR011990 (SUPERFAMILY)	F:GO:0005515	F:protein binding
[INTERPRO, BLASTED, MAPPED, ANNOTATED]	PTOS_000544	TonB-dependent receptor	1	C:GO:0009279	C:cell outer membrane			IPR000531 (PFAM); IPR023996 (TIGRFAM); IPR036942 (G3DSA:2.40.170.GENE3D); IPR037066 (G3DSA:2.170.130.GENE3D); IPR012910 (PFAM); IPR023997 (TIGRFAM); PTHR47322 (PANTHER); SSF56935 (SUPERFAMILY)	no GO terms	no GO terms
[INTERPRO, BLASTED, MAPPED, ANNOTATED]	PTOS_000545	RagB/SusD family nutrient uptake outer membrane protein	2	F:GO:0005515; C:GO:0009279	F:protein binding; C:cell outer membrane			IPR012944 (PFAM); G3DSA:1.25.40.390 (GENE3D); G3DSA:2.20.20.130 (GENE3D); G3DSA:1.25.40.900 (GENE3D); IPR033985 (PFAM); IPR011990 (SUPERFAMILY)	F:GO:0005515	F:protein binding
[INTERPRO, BLASTED, MAPPED, ANNOTATED]	PTOS_000546	TonB-dependent receptor	1	C:GO:0009279	C:cell outer membrane			IPR012910 (PFAM); IPR037066 (G3DSA:2.170.130.GENE3D); IPR036942 (G3DSA:2.40.170.GENE3D); IPR023997 (TIGRFAM); IPR000531 (PFAM); IPR023996 (TIGRFAM); PTHR47322 (PANTHER); SSF56935 (SUPERFAMILY)	no GO terms	no GO terms
[INTERPRO, BLASTED, MAPPED, ANNOTATED]	PTOS_000547	RagB/SusD family nutrient uptake outer membrane protein	2	F:GO:0005515; C:GO:0009279	F:protein binding; C:cell outer membrane			G3DSA:1.25.40.390 (GENE3D); IPR012944 (PFAM); IPR033985 (PFAM); PS51257 (PROSITE_PROFILES); cd08977 (CDD); IPR011990 (SUPERFAMILY)	F:GO:0005515	F:protein binding
[INTERPRO, BLASTED, MAPPED, ANNOTATED]	PTOS_000548	GTPase HflX	5	F:GO:0003924; F:GO:0005525; F:GO:0043022; F:GO:0046872; C:GO:0005737	F:GTPase activity; F:GTP binding; F:ribosome binding; F:metal ion binding; C:cytoplasm	EC:3.6.1.15	nucleoside-triphosphate phosphatase	IPR006073 (PRINTS); IPR032305 (PFAM); IPR016496 (TIGRFAM); IPR006073 (PFAM); IPR016496 (PIRSF); IPR042108 (G3DSA:3.40.50.GENE3D); IPR027417 (G3DSA:3.40.50.GENE3D); IPR025121 (PFAM); IPR005225 (TIGRFAM); G3DSA:6.10.250.2860 (GENE3D); IPR016496 (PANTHER); IPR016496 (HAMAP); IPR030394 (PROSITE_PROFILES); IPR030394 (CDD); IPR027417 (SUPERFAMILY)	F:GO:0005488; F:GO:0005525; F:GO:0043021; F:GO:0043022; F:GO:0044877; C:GO:0005622; C:GO:0005737; C:GO:0110165	F:binding; F:GTP binding; F:ribonucleoprotein complex binding; F:ribosome binding; F:protein-containing complex binding; C:intracellular anatomical structure; C:cytoplasm; C:cellular anatomical entity
[INTERPRO, BLASTED]	PTOS_000549	DUF4954 family protein						IPR032533 (PFAM); G3DSA:2.160.10.10 (GENE3D); IPR011004 (SUPERFAMILY)	no GO terms	no GO terms
[INTERPRO, BLASTED, MAPPED, ANNOTATED]	PTOS_000550	aminopeptidase	10	P:GO:0006508; P:GO:0006518; P:GO:0034641; P:GO:0044248; P:GO:1901565; F:GO:0004177; F:GO:0008237; F:GO:0008270; F:GO:0042277; C:GO:0005737	P:proteolysis; P:peptide metabolic process; P:cellular nitrogen compound metabolic process; P:cellular catabolic process; P:organonitrogen compound catabolic process; F:aminopeptidase activity; F:metallopeptidase activity; F:zinc ion binding; F:peptide binding; C:cytoplasm	EC:3.4.11	Acting on peptide bonds (peptidases)	IPR001930 (PRINTS); IPR014782 (PFAM); IPR042097 (G3DSA:2.60.40.GENE3D); IPR045357 (PFAM); IPR027268 (G3DSA:1.10.390.GENE3D); PTHR11533 (PANTHER); PS51257 (PROSITE_PROFILES); cd09602 (CDD); SSF55486 (SUPERFAMILY); IPR042097 (SUPERFAMILY)	P:GO:0006508; P:GO:0006518; P:GO:0006807; P:GO:0008152; P:GO:0009056; P:GO:0009987; P:GO:0034641; P:GO:0043603; P:GO:0044237; P:GO:0044248; P:GO:0071704; P:GO:1901564; P:GO:1901565; P:GO:1901575; F:GO:0003824; F:GO:0004177; F:GO:0005488; F:GO:0008233; F:GO:0008237; F:GO:0008238; F:GO:0008270; F:GO:0016787; F:GO:0033218; F:GO:0042277; F:GO:0043167; F:GO:0043169; F:GO:0046872; F:GO:0046914; F:GO:01…	P:proteolysis; P:peptide metabolic process; P:nitrogen compound metabolic process; P:metabolic process; P:catabolic process; P:cellular process; P:cellular nitrogen compound metabolic process; P:amide metabolic process; P:cellular metabolic process; P:cellular catabolic process; P:organic substance metabolic process; P:organonitrogen compound metabolic process; P:organonitrogen compound catabolic…
[INTERPRO, BLASTED, MAPPED, ANNOTATED]	PTOS_000551	fumarate hydratase	4	P:GO:0006091; F:GO:0004333; F:GO:0046872; F:GO:0051539	P:generation of precursor metabolites and energy; F:fumarate hydratase activity; F:metal ion binding; F:4 iron, 4 sulfur cluster binding	EC:4.2.1.2	fumarate hydratase	IPR004647 (PFAM); IPR004646 (TIGRFAM); IPR011167 (PIRSF); IPR004646 (PFAM); IPR036660 (G3DSA:3.20.130.GENE3D); IPR004647 (TIGRFAM); PTHR30389 (PANTHER); IPR036660 (SUPERFAMILY)	P:GO:0006091; F:GO:0004333; F:GO:0016829; F:GO:0016836	P:generation of precursor metabolites and energy; F:fumarate hydratase activity; F:lyase activity; F:hydro-lyase activity
[INTERPRO, BLASTED, MAPPED, ANNOTATED]	PTOS_000552	acyltransferase	2	F:GO:0016747; C:GO:0016020	F:acyltransferase activity, transferring groups other than amino-acyl groups; C:membrane	EC:2.3.1	Acyltransferases	IPR002656 (PFAM); PTHR40074 (PANTHER)	F:GO:0016747	F:acyltransferase activity, transferring groups other than amino-acyl groups
[INTERPRO, BLASTED, MAPPED, ANNOTATED]	PTOS_000553	alpha-N-acetylglucosaminidase	2	P:GO:0005975; F:GO:0016787	P:carbohydrate metabolic process; F:hydrolase activity	EC:3	Hydrolases	IPR024732 (PFAM); IPR024733 (PFAM); G3DSA:3.20.20.80 (GENE3D); IPR029018 (G3DSA:3.30.379.GENE3D); G3DSA:1.20.120.670 (GENE3D); IPR024240 (PFAM); IPR007781 (PANTHER); IPR017853 (SUPERFAMILY)	no GO terms	no GO terms
[INTERPRO, BLASTED, MAPPED, ANNOTATED]	PTOS_000554	amino acid permease	4	P:GO:0006865; P:GO:0055085; F:GO:0015171; C:GO:0016020	P:amino acid transport; P:transmembrane transport; F:amino acid transmembrane transporter activity; C:membrane			G3DSA:1.20.1740.10 (GENE3D); IPR002293 (PFAM); PIRSF006060 (PIRSF); PTHR43243 (PANTHER)	P:GO:0006810; P:GO:0006865; P:GO:0015849; P:GO:0051179; P:GO:0051234; P:GO:0055085; P:GO:0071702; P:GO:0071705; F:GO:0005215; F:GO:0005342; F:GO:0015171; F:GO:0022857; F:GO:0046943; C:GO:0016020	P:transport; P:amino acid transport; P:organic acid transport; P:localization; P:establishment of localization; P:transmembrane transport; P:organic substance transport; P:nitrogen compound transport; F:transporter activity; F:organic acid transmembrane transporter activity; F:amino acid transmembrane transporter activity; F:transmembrane transporter activity; F:carboxylic acid transmembrane tran…
[INTERPRO, BLASTED, MAPPED, ANNOTATED]	PTOS_000555	TolC family protein	4	P:GO:0055085; F:GO:0015562; F:GO:0022829; C:GO:1902495	P:transmembrane transport; F:efflux transmembrane transporter activity; F:wide pore channel activity; C:transmembrane transporter complex			IPR003423 (PFAM); G3DSA:1.20.1600.10 (GENE3D); PTHR30026 (PANTHER); SSF56954 (SUPERFAMILY)	P:GO:0055085; F:GO:0005215; F:GO:0015267; F:GO:0015562; F:GO:0022803; F:GO:0022829; F:GO:0022857; C:GO:0016020; C:GO:0016020; C:GO:0031224; C:GO:0032991; C:GO:0098796; C:GO:0110165; C:GO:1902495; C:GO:1990351	P:transmembrane transport; F:transporter activity; F:channel activity; F:efflux transmembrane transporter activity; F:passive transmembrane transporter activity; F:wide pore channel activity; F:transmembrane transporter activity; C:membrane; C:membrane; C:obsolete intrinsic component of membrane; C:protein-containing complex; C:membrane protein complex; C:cellular anatomical entity; C:transmembra…
[INTERPRO, BLASTED, MAPPED, ANNOTATED]	PTOS_000556	efflux RND transporter permease subunit	4	P:GO:0009636; P:GO:0055085; F:GO:0042910; C:GO:0005886	P:response to toxic substance; P:transmembrane transport; F:xenobiotic transmembrane transporter activity; C:plasma membrane			IPR001036 (PRINTS); G3DSA:1.20.1640.10 (GENE3D); G3DSA:3.30.70.1430 (GENE3D); IPR001036 (PFAM); IPR027463 (G3DSA:3.30.2090.GENE3D); G3DSA:1.20.1640.10 (GENE3D); IPR027463 (G3DSA:3.30.2090.GENE3D); G3DSA:3.30.70.1440 (GENE3D); G3DSA:3.30.70.1320 (GENE3D); G3DSA:3.30.70.1430 (GENE3D); IPR001036 (PANTHER); SSF82693 (SUPERFAMILY); SSF82693 (SUPERFAMILY); IPR027463 (SUPERFAMILY); SSF82693 (SUPERFAMILY…	P:GO:0055085; F:GO:0005215; F:GO:0022857; F:GO:0042910; C:GO:0005886; C:GO:0016020; C:GO:0071944; C:GO:0110165	P:transmembrane transport; F:transporter activity; F:transmembrane transporter activity; F:xenobiotic transmembrane transporter activity; C:plasma membrane; C:membrane; C:cell periphery; C:cellular anatomical entity
[INTERPRO, BLASTED, MAPPED, ANNOTATED]	PTOS_000557	efflux RND transporter periplasmic adaptor subunit	3	P:GO:0055085; F:GO:0015562; C:GO:1902495	P:transmembrane transport; F:efflux transmembrane transporter activity; C:transmembrane transporter complex			IPR032317 (PFAM); IPR006143 (TIGRFAM); G3DSA:2.40.50.100 (GENE3D); G3DSA:6.10.140.1990 (GENE3D); PTHR30469 (PANTHER); SSF111369 (SUPERFAMILY)	P:GO:0055085; F:GO:0005215; F:GO:0015562; F:GO:0022857; C:GO:0016020; C:GO:0016020; C:GO:0031224; C:GO:0032991; C:GO:0098796; C:GO:0110165; C:GO:1902495; C:GO:1990351	P:transmembrane transport; F:transporter activity; F:efflux transmembrane transporter activity; F:transmembrane transporter activity; C:membrane; C:membrane; C:obsolete intrinsic component of membrane; C:protein-containing complex; C:membrane protein complex; C:cellular anatomical entity; C:transmembrane transporter complex; C:transporter complex
[INTERPRO, BLASTED, MAPPED, ANNOTATED]	PTOS_000558	ribosome small subunit-dependent GTPase A	6	P:GO:0042274; F:GO:0003924; F:GO:0005525; F:GO:0019843; F:GO:0046872; C:GO:0005737	P:ribosomal small subunit biogenesis; F:GTPase activity; F:GTP binding; F:rRNA binding; F:metal ion binding; C:cytoplasm	EC:3.6.1.15	nucleoside-triphosphate phosphatase	IPR004881 (TIGRFAM); IPR012340 (G3DSA:2.40.50.GENE3D); IPR010914 (PFAM); IPR027417 (G3DSA:3.40.50.GENE3D); IPR031944 (PFAM); G3DSA:1.10.40.50 (GENE3D); IPR004881 (PANTHER); IPR030378 (PROSITE_PROFILES); IPR010914 (PROSITE_PROFILES); IPR004881 (HAMAP); IPR004881 (CDD); IPR031944 (CDD); IPR012340 (SUPERFAMILY); IPR027417 (SUPERFAMILY)	F:GO:0003924; F:GO:0005525	F:GTPase activity; F:GTP binding
[INTERPRO, BLASTED, MAPPED, ANNOTATED]	PTOS_000559	ribosome recycling factor	4	P:GO:0002184; P:GO:0006414; F:GO:0043023; C:GO:0005829	P:cytoplasmic translational termination; P:translational elongation; F:ribosomal large subunit binding; C:cytosol			IPR023584 (PFAM); IPR036191 (G3DSA:1.10.132.GENE3D); G3DSA:3.30.1360.40 (GENE3D); IPR002661 (TIGRFAM); IPR002661 (PANTHER); IPR002661 (HAMAP); IPR002661 (CDD); IPR036191 (SUPERFAMILY)	P:GO:0006412; P:GO:0006414; P:GO:0006518; P:GO:0006807; P:GO:0008152; P:GO:0009058; P:GO:0009059; P:GO:0009987; P:GO:0010467; P:GO:0019538; P:GO:0019538; P:GO:0034641; P:GO:0034645; P:GO:0043043; P:GO:0043170; P:GO:0043603; P:GO:0043604; P:GO:0044237; P:GO:0044238; P:GO:0044249; P:GO:0044260; P:GO:0044271; P:GO:0071704; P:GO:1901564; P:GO:1901566; P:GO:1901576; F:GO:0005488; F:GO:0043021; F:GO:00…	P:translation; P:translational elongation; P:peptide metabolic process; P:nitrogen compound metabolic process; P:metabolic process; P:biosynthetic process; P:macromolecule biosynthetic process; P:cellular process; P:gene expression; P:protein metabolic process; P:protein metabolic process; P:cellular nitrogen compound metabolic process; P:cellular macromolecule biosynthetic process; P:peptide bio…
[INTERPRO, BLASTED, MAPPED, ANNOTATED]	PTOS_000560	SH3 domain-containing protein	1	C:GO:0016020	C:membrane			G3DSA:2.30.30.40 (GENE3D); IPR003646 (PFAM); IPR003646 (PROSITE_PROFILES)	no GO terms	no GO terms
[INTERPRO, BLASTED, MAPPED, ANNOTATED]	PTOS_000561	L,D-transpeptidase catalytic domain protein	6	P:GO:0009252; F:GO:0004180; F:GO:0008236; F:GO:0016740; C:GO:0005576; C:GO:0016020	P:peptidoglycan biosynthetic process; F:carboxypeptidase activity; F:serine-type peptidase activity; F:transferase activity; C:extracellular region; C:membrane	EC:2	Transferases	IPR038063 (G3DSA:2.40.440.GENE3D); IPR005490 (PFAM); PTHR30582 (PANTHER); IPR005490 (CDD); IPR038063 (SUPERFAMILY)	P:GO:0000270; P:GO:0006022; P:GO:0006023; P:GO:0006024; P:GO:0006807; P:GO:0008152; P:GO:0009058; P:GO:0009059; P:GO:0009252; P:GO:0009987; P:GO:0030203; P:GO:0034645; P:GO:0042546; P:GO:0043170; P:GO:0044036; P:GO:0044038; P:GO:0044085; P:GO:0044237; P:GO:0044249; P:GO:0044260; P:GO:0070589; P:GO:0071554; P:GO:0071704; P:GO:0071840; P:GO:1901135; P:GO:1901137; P:GO:1901564; P:GO:1901566; P:GO:19…	P:peptidoglycan metabolic process; P:aminoglycan metabolic process; P:aminoglycan biosynthetic process; P:glycosaminoglycan biosynthetic process; P:nitrogen compound metabolic process; P:metabolic process; P:biosynthetic process; P:macromolecule biosynthetic process; P:peptidoglycan biosynthetic process; P:cellular process; P:glycosaminoglycan metabolic process; P:cellular macromolecule biosynthe…
[INTERPRO, BLASTED]	PTOS_000562	SH3 domain-containing protein						G3DSA:2.30.30.40 (GENE3D); mobidb-lite (MOBIDB_LITE); mobidb-lite (MOBIDB_LITE); mobidb-lite (MOBIDB_LITE)	no GO terms	no GO terms
[INTERPRO, BLASTED, MAPPED, ANNOTATED]	PTOS_000563	Hsp70 family protein	9	P:GO:0034620; P:GO:0051085; F:GO:0005524; F:GO:0016887; F:GO:0031072; F:GO:0051082; F:GO:0051787; F:GO:0140662; C:GO:0005737	P:cellular response to unfolded protein; P:chaperone cofactor-dependent protein refolding; F:ATP binding; F:ATP hydrolysis activity; F:heat shock protein binding; F:unfolded protein binding; F:misfolded protein binding; F:ATP-dependent protein folding chaperone; C:cytoplasm			PR00301 (PRINTS); IPR013126 (PFAM); G3DSA:3.30.420.40 (GENE3D); G3DSA:3.90.640.10 (GENE3D); G3DSA:3.30.420.40 (GENE3D); IPR029047 (G3DSA:2.60.34.GENE3D); IPR013126 (PANTHER); cd10170 (CDD); IPR043129 (SUPERFAMILY); IPR029047 (SUPERFAMILY)	P:GO:0006457; P:GO:0006458; P:GO:0006950; P:GO:0006986; P:GO:0009987; P:GO:0010033; P:GO:0033554; P:GO:0034620; P:GO:0035966; P:GO:0035967; P:GO:0042221; P:GO:0050896; P:GO:0051085; P:GO:0051716; P:GO:0061077; P:GO:0070887; P:GO:0071310; F:GO:0000166; F:GO:0003824; F:GO:0005488; F:GO:0005515; F:GO:0005524; F:GO:0016462; F:GO:0016787; F:GO:0016817; F:GO:0016818; F:GO:0016887; F:GO:0017076; F:GO:00…	P:protein folding; P:'de novo' protein folding; P:response to stress; P:response to unfolded protein; P:cellular process; P:response to organic substance; P:cellular response to stress; P:cellular response to unfolded protein; P:response to topologically incorrect protein; P:cellular response to topologically incorrect protein; P:response to chemical; P:response to stimulus; P:chaperone cofactor-…
[INTERPRO, BLASTED, MAPPED, ANNOTATED]	PTOS_000564	nucleotide exchange factor GrpE	4	P:GO:0006457; F:GO:0000774; F:GO:0042803; F:GO:0051087	P:protein folding; F:adenyl-nucleotide exchange factor activity; F:protein homodimerization activity; F:chaperone binding			IPR000740 (PFAM); mobidb-lite (MOBIDB_LITE); mobidb-lite (MOBIDB_LITE); mobidb-lite (MOBIDB_LITE); mobidb-lite (MOBIDB_LITE)	P:GO:0006457; F:GO:0000774; F:GO:0042803; F:GO:0051087	P:protein folding; F:adenyl-nucleotide exchange factor activity; F:protein homodimerization activity; F:chaperone binding
[INTERPRO, BLASTED]	PTOS_000565	6-bladed beta-propeller						IPR011042 (G3DSA:2.120.10.GENE3D); PF17170 (PFAM); PS51257 (PROSITE_PROFILES); SSF75011 (SUPERFAMILY)	no GO terms	no GO terms
[INTERPRO, BLASTED, MAPPED, ANNOTATED]	PTOS_000566	UMP kinase	7	P:GO:0006225; P:GO:0016310; P:GO:0044210; P:GO:0046940; F:GO:0005524; F:GO:0033862; C:GO:0005829	P:UDP biosynthetic process; P:phosphorylation; P:'de novo' CTP biosynthetic process; P:nucleoside monophosphate phosphorylation; F:ATP binding; F:UMP kinase activity; C:cytosol	EC:2.7.4.4; EC:2.7.4.22	nucleoside-phosphate kinase; UMP kinase	IPR036393 (G3DSA:3.40.1160.GENE3D); IPR001048 (PFAM); IPR011817 (PIRSF); IPR015963 (TIGRFAM); PTHR42833 (PANTHER); IPR015963 (HAMAP); IPR015963 (CDD); IPR036393 (SUPERFAMILY)	P:GO:0006139; P:GO:0006220; P:GO:0006221; P:GO:0006725; P:GO:0006753; P:GO:0006793; P:GO:0006796; P:GO:0006807; P:GO:0008152; P:GO:0009058; P:GO:0009117; P:GO:0009132; P:GO:0009165; P:GO:0009185; P:GO:0009259; P:GO:0009260; P:GO:0009987; P:GO:0018130; P:GO:0019438; P:GO:0019637; P:GO:0019693; P:GO:0034641; P:GO:0034654; P:GO:0044237; P:GO:0044238; P:GO:0044249; P:GO:0044271; P:GO:0044281; P:GO:00…	P:nucleobase-containing compound metabolic process; P:pyrimidine nucleotide metabolic process; P:pyrimidine nucleotide biosynthetic process; P:cellular aromatic compound metabolic process; P:nucleoside phosphate metabolic process; P:phosphorus metabolic process; P:phosphate-containing compound metabolic process; P:nitrogen compound metabolic process; P:metabolic process; P:biosynthetic process; P…
[INTERPRO, BLASTED, MAPPED, ANNOTATED]	PTOS_000567	MATE family efflux transporter	5	P:GO:0042908; P:GO:0055085; F:GO:0015297; F:GO:0042910; C:GO:0005886	P:xenobiotic transport; P:transmembrane transport; F:antiporter activity; F:xenobiotic transmembrane transporter activity; C:plasma membrane			IPR002528 (PFAM); IPR002528 (TIGRFAM); IPR044644 (PANTHER); IPR044644 (CDD)	P:GO:0055085; F:GO:0015297; F:GO:0042910; C:GO:0005886; C:GO:0016020; C:GO:0071944; C:GO:0110165	P:transmembrane transport; F:antiporter activity; F:xenobiotic transmembrane transporter activity; C:plasma membrane; C:membrane; C:cell periphery; C:cellular anatomical entity
[INTERPRO, BLASTED, MAPPED, ANNOTATED]	PTOS_000568	glycoside hydrolase family 16 protein	2	P:GO:0005975; F:GO:0042972	P:carbohydrate metabolic process; F:licheninase activity	EC:3.2.1.73	licheninase	IPR000757 (PFAM); G3DSA:2.60.120.200 (GENE3D); PTHR10963 (PANTHER); IPR000757 (PROSITE_PROFILES); cd00413 (CDD); IPR013320 (SUPERFAMILY)	P:GO:0005975; F:GO:0004553	P:carbohydrate metabolic process; F:hydrolase activity, hydrolyzing O-glycosyl compounds
[INTERPRO, BLASTED, ANNOTATED]	PTOS_000569	tetratricopeptide repeat protein	1	F:GO:0005515	F:protein binding			IPR019734 (PFAM); IPR011990 (G3DSA:1.25.40.GENE3D); IPR019734 (PROSITE_PROFILES); IPR011990 (SUPERFAMILY)	F:GO:0005515	F:protein binding
[INTERPRO, BLASTED, MAPPED, ANNOTATED]	PTOS_000570	zinc-dependent metalloproteinase lipoprotein	1	F:GO:0008237	F:metallopeptidase activity	EC:3.4	Acting on peptide bonds (peptidases)	IPR013783 (G3DSA:2.60.40.GENE3D); IPR024361 (PFAM); IPR023852 (TIGRFAM); IPR024079 (G3DSA:3.40.390.GENE3D); IPR008754 (PFAM); PTHR47466 (PANTHER); PS51257 (PROSITE_PROFILES); IPR024361 (CDD); IPR008754 (CDD); SSF55486 (SUPERFAMILY)	F:GO:0008237	F:metallopeptidase activity
[INTERPRO, BLASTED, MAPPED, ANNOTATED]	PTOS_000571	biotin--[acetyl-CoA-carboxylase] ligase	4	P:GO:0036211; P:GO:0044260; F:GO:0004077; C:GO:0005737	P:protein modification process; P:cellular macromolecule metabolic process; F:biotin-[acetyl-CoA-carboxylase] ligase activity; C:cytoplasm	EC:6.3.4.15	biotin--[biotin carboxyl-carrier protein] ligase	IPR004408 (TIGRFAM); IPR004143 (PFAM); IPR045864 (G3DSA:3.30.930.GENE3D); PTHR12835 (PANTHER); IPR004143 (PROSITE_PROFILES); IPR004408 (CDD); IPR045864 (SUPERFAMILY)	P:GO:0006807; P:GO:0008152; P:GO:0009987; P:GO:0019538; P:GO:0019538; P:GO:0036211; P:GO:0036211; P:GO:0043170; P:GO:0043412; P:GO:0044237; P:GO:0044238; P:GO:0044260; P:GO:0071704; P:GO:1901564; F:GO:0003824; F:GO:0004077; F:GO:0016874; F:GO:0140096; C:GO:0005622; C:GO:0005737; C:GO:0110165	P:nitrogen compound metabolic process; P:metabolic process; P:cellular process; P:protein metabolic process; P:protein metabolic process; P:protein modification process; P:protein modification process; P:macromolecule metabolic process; P:macromolecule modification; P:cellular metabolic process; P:primary metabolic process; P:cellular macromolecule metabolic process; P:organic substance metabolic…
[INTERPRO, BLASTED, MAPPED, ANNOTATED]	PTOS_000572	MmcQ/YjbR family DNA-binding protein	1	F:GO:0003677	F:DNA binding			IPR007351 (PFAM); IPR038056 (G3DSA:3.90.1150.GENE3D); IPR007351 (PANTHER); IPR038056 (SUPERFAMILY)	no GO terms	no GO terms
[INTERPRO, BLASTED, MAPPED, ANNOTATED]	PTOS_000573	YraN family protein	1	F:GO:0003676	F:nucleic acid binding			IPR011856 (G3DSA:3.40.1350.GENE3D); IPR003509 (PFAM); IPR003509 (PANTHER); IPR003509 (HAMAP); IPR011335 (SUPERFAMILY)	F:GO:0003676	F:nucleic acid binding
[INTERPRO, BLASTED]	PTOS_000574	Uncharacterised protein						mobidb-lite (MOBIDB_LITE); mobidb-lite (MOBIDB_LITE)	no GO terms	no GO terms
[INTERPRO, BLASTED, MAPPED, ANNOTATED]	PTOS_000575	nucleoside deaminase	3	P:GO:0002100; F:GO:0008270; F:GO:0052717	P:tRNA wobble adenosine to inosine editing; F:zinc ion binding; F:tRNA-specific adenosine-34 deaminase activity	EC:3.5.4.4	adenosine deaminase	G3DSA:3.40.140.10 (GENE3D); IPR028883 (PFAM); PTHR11079 (PANTHER); IPR002125 (PROSITE_PROFILES); IPR028883 (HAMAP); cd01285 (CDD); IPR016193 (SUPERFAMILY)	P:GO:0002100; P:GO:0006139; P:GO:0006382; P:GO:0006396; P:GO:0006399; P:GO:0006400; P:GO:0006725; P:GO:0006807; P:GO:0008033; P:GO:0008152; P:GO:0009451; P:GO:0009987; P:GO:0010467; P:GO:0016070; P:GO:0034470; P:GO:0034641; P:GO:0034660; P:GO:0043170; P:GO:0043412; P:GO:0044237; P:GO:0044238; P:GO:0046483; P:GO:0071704; P:GO:0090304; P:GO:1901360; F:GO:0003824; F:GO:0004000; F:GO:0008251; F:GO:00…	P:tRNA wobble adenosine to inosine editing; P:nucleobase-containing compound metabolic process; P:adenosine to inosine editing; P:RNA processing; P:tRNA metabolic process; P:tRNA modification; P:cellular aromatic compound metabolic process; P:nitrogen compound metabolic process; P:tRNA processing; P:metabolic process; P:RNA modification; P:cellular process; P:gene expression; P:RNA metabolic proc…
[INTERPRO, BLASTED, MAPPED, ANNOTATED]	PTOS_000576	DUF4834 family protein	1	C:GO:0016020	C:membrane			IPR032272 (PFAM); mobidb-lite (MOBIDB_LITE)	no GO terms	no GO terms
[INTERPRO, BLASTED, MAPPED, ANNOTATED]	PTOS_000577	CDP-diacylglycerol--serine O-phosphatidyltransferase	3	P:GO:0008654; F:GO:0003882; C:GO:0016020	P:phospholipid biosynthetic process; F:CDP-diacylglycerol-serine O-phosphatidyltransferase activity; C:membrane	EC:2.7.8.8	CDP-diacylglycerol--serine O-phosphatidyltransferase	IPR000462 (PFAM); IPR043130 (G3DSA:1.20.120.GENE3D); IPR004533 (TIGRFAM); PTHR14269 (PANTHER); PS51257 (PROSITE_PROFILES)	P:GO:0008654; F:GO:0016780; C:GO:0016020	P:phospholipid biosynthetic process; F:phosphotransferase activity, for other substituted phosphate groups; C:membrane
[INTERPRO, BLASTED, MAPPED, ANNOTATED]	PTOS_000578	phosphatidylserine decarboxylase family protein	3	P:GO:0006646; F:GO:0004609; C:GO:0005886	P:phosphatidylethanolamine biosynthetic process; F:phosphatidylserine decarboxylase activity; C:plasma membrane	EC:4.1.1.65	phosphatidylserine decarboxylase	IPR003817 (PFAM); IPR033175 (TIGRFAM); IPR033175 (PANTHER); IPR033175 (HAMAP)	P:GO:0008654; F:GO:0004609	P:phospholipid biosynthetic process; F:phosphatidylserine decarboxylase activity
[INTERPRO, BLASTED, MAPPED, ANNOTATED]	PTOS_000579	DNA polymerase III subunit alpha	5	P:GO:0006260; P:GO:0071897; P:GO:0090305; F:GO:0003887; F:GO:0008408	P:DNA replication; P:DNA biosynthetic process; P:nucleic acid phosphodiester bond hydrolysis; F:DNA-directed DNA polymerase activity; F:3'-5' exonuclease activity	EC:3.1; EC:2.7.7.7	Acting on ester bonds; DNA-directed DNA polymerase	IPR040982 (PFAM); IPR004013 (PFAM); IPR004805 (TIGRFAM); G3DSA:3.20.20.140 (GENE3D); IPR029460 (PFAM); IPR011708 (PFAM); IPR041931 (G3DSA:1.10.10.GENE3D); G3DSA:1.10.150.870 (GENE3D); IPR004805 (PANTHER); cd12113 (CDD); cd04485 (CDD); SSF160975 (SUPERFAMILY); IPR016195 (SUPERFAMILY)	P:GO:0006260; F:GO:0003824; F:GO:0008408	P:DNA replication; F:catalytic activity; F:3'-5' exonuclease activity
[INTERPRO, BLASTED, MAPPED, ANNOTATED]	PTOS_000580	thioredoxin	5	P:GO:0019725; P:GO:0050794; P:GO:0065008; F:GO:0015035; C:GO:0005829	P:cellular homeostasis; P:regulation of cellular process; P:regulation of biological quality; F:protein-disulfide reductase activity; C:cytosol	EC:1.8	Acting on a sulfur group of donors	PR00421 (PRINTS); IPR013766 (PFAM); G3DSA:3.40.30.10 (GENE3D); IPR005746 (PIRSF); IPR005746 (TIGRFAM); PTHR45663 (PANTHER); IPR013766 (PROSITE_PROFILES); cd02947 (CDD); IPR036249 (SUPERFAMILY)	P:GO:0009987; P:GO:0019725; P:GO:0042592; P:GO:0050789; P:GO:0050794; P:GO:0065007; P:GO:0065008; F:GO:0003824; F:GO:0015035; F:GO:0015036; F:GO:0016491; F:GO:0016667; F:GO:0140096; C:GO:0005622; C:GO:0005737; C:GO:0005829; C:GO:0110165	P:cellular process; P:cellular homeostasis; P:homeostatic process; P:regulation of biological process; P:regulation of cellular process; P:biological regulation; P:regulation of biological quality; F:catalytic activity; F:protein-disulfide reductase activity; F:disulfide oxidoreductase activity; F:oxidoreductase activity; F:oxidoreductase activity, acting on a sulfur group of donors; F:catalytic …
[INTERPRO, BLASTED]	PTOS_000581	Uncharacterised protein						no IPS match	no IPS match	no IPS match
[INTERPRO, BLASTED, MAPPED, ANNOTATED]	PTOS_000582	RDD family protein	1	C:GO:0016020	C:membrane			IPR010432 (PFAM); PTHR38480 (PANTHER)	no GO terms	no GO terms
[INTERPRO, BLASTED, MAPPED, ANNOTATED]	PTOS_000583	stage II sporulation protein M	1	C:GO:0016020	C:membrane			IPR002798 (PFAM); PTHR35337 (PANTHER)	no GO terms	no GO terms
[INTERPRO, BLASTED, MAPPED, ANNOTATED]	PTOS_000584	putative membrane protein	1	C:GO:0016020	C:membrane			no IPS match	no IPS match	no IPS match
[INTERPRO, BLASTED, MAPPED, ANNOTATED]	PTOS_000585	DUF4129 domain-containing protein	1	C:GO:0016020	C:membrane			IPR025403 (PFAM)	no GO terms	no GO terms
[INTERPRO, BLASTED, MAPPED, ANNOTATED]	PTOS_000586	DUF4350 domain-containing protein	1	C:GO:0016020	C:membrane			IPR025646 (PFAM)	no GO terms	no GO terms
[INTERPRO, BLASTED, MAPPED, ANNOTATED]	PTOS_000587	MoxR family ATPase	2	F:GO:0005524; F:GO:0016887	F:ATP binding; F:ATP hydrolysis activity	EC:3.6.1.15	nucleoside-triphosphate phosphatase	IPR041628 (PFAM); IPR027417 (G3DSA:3.40.50.GENE3D); PIRSF002849 (PIRSF); IPR011703 (PFAM); G3DSA:1.10.8.80 (GENE3D); PTHR42759 (PANTHER); IPR027417 (SUPERFAMILY)	F:GO:0005524; F:GO:0016887	F:ATP binding; F:ATP hydrolysis activity
[INTERPRO, BLASTED, MAPPED, ANNOTATED]	PTOS_000588	DUF58 domain-containing protein	1	C:GO:0016020	C:membrane			IPR002881 (PFAM); PTHR33608 (PANTHER); IPR036465 (SUPERFAMILY)	no GO terms	no GO terms
[INTERPRO, BLASTED, MAPPED, ANNOTATED]	PTOS_000589	immunity 17 family protein	1	C:GO:0016020	C:membrane			IPR029087 (PFAM)	no GO terms	no GO terms
[INTERPRO, BLASTED, MAPPED, ANNOTATED]	PTOS_000590	tRNA (adenosine(37)-N6)-threonylcarbamoyltransferase complex ATPase subunit type 1 TsaE	4	P:GO:0002949; F:GO:0016740; F:GO:0016787; C:GO:0005737	P:tRNA threonylcarbamoyladenosine modification; F:transferase activity; F:hydrolase activity; C:cytoplasm	EC:2; EC:3	Transferases; Hydrolases	IPR003442 (TIGRFAM); IPR003442 (PFAM); IPR027417 (G3DSA:3.40.50.GENE3D); PTHR33540 (PANTHER); IPR027417 (SUPERFAMILY)	P:GO:0002949; P:GO:0006139; P:GO:0006396; P:GO:0006399; P:GO:0006400; P:GO:0006725; P:GO:0006807; P:GO:0008033; P:GO:0008152; P:GO:0009451; P:GO:0009987; P:GO:0010467; P:GO:0016070; P:GO:0034470; P:GO:0034641; P:GO:0034660; P:GO:0043170; P:GO:0043412; P:GO:0044237; P:GO:0044238; P:GO:0046483; P:GO:0070525; P:GO:0071704; P:GO:0090304; P:GO:1901360	P:tRNA threonylcarbamoyladenosine modification; P:nucleobase-containing compound metabolic process; P:RNA processing; P:tRNA metabolic process; P:tRNA modification; P:cellular aromatic compound metabolic process; P:nitrogen compound metabolic process; P:tRNA processing; P:metabolic process; P:RNA modification; P:cellular process; P:gene expression; P:RNA metabolic process; P:ncRNA processing; P:c…
[INTERPRO, BLASTED, MAPPED, ANNOTATED]	PTOS_000591	metal ABC transporter permease	3	P:GO:0042221; P:GO:0055085; C:GO:0043190	P:response to chemical; P:transmembrane transport; C:ATP-binding cassette (ABC) transporter complex			IPR001626 (PFAM); IPR037294 (G3DSA:1.10.3470.GENE3D); IPR001626 (PANTHER); cd06550 (CDD); IPR037294 (SUPERFAMILY)	P:GO:0042221; P:GO:0050896; P:GO:0055085; C:GO:0005886; C:GO:0016020; C:GO:0043190; C:GO:0071944; C:GO:0110165	P:response to chemical; P:response to stimulus; P:transmembrane transport; C:plasma membrane; C:membrane; C:ATP-binding cassette (ABC) transporter complex; C:cell periphery; C:cellular anatomical entity
[INTERPRO, BLASTED]	PTOS_000592	phospholipase						no IPS match	no IPS match	no IPS match
[INTERPRO, BLASTED, MAPPED, ANNOTATED]	PTOS_000593	M20/M25/M40 family metallo-hydrolase	3	P:GO:0006508; F:GO:0004177; F:GO:0008235	P:proteolysis; F:aminopeptidase activity; F:metalloexopeptidase activity	EC:3.4.11	Acting on peptide bonds (peptidases)	IPR007484 (PFAM); G3DSA:3.40.630.10 (GENE3D); IPR045175 (PANTHER); SSF53187 (SUPERFAMILY)	P:GO:0006508; P:GO:0006807; P:GO:0008152; P:GO:0019538; P:GO:0043170; P:GO:0044238; P:GO:0071704; P:GO:1901564; F:GO:0008235	P:proteolysis; P:nitrogen compound metabolic process; P:metabolic process; P:protein metabolic process; P:macromolecule metabolic process; P:primary metabolic process; P:organic substance metabolic process; P:organonitrogen compound metabolic process; F:metalloexopeptidase activity
[INTERPRO, BLASTED]	PTOS_000594	hypothetical protein						PS51257 (PROSITE_PROFILES)	no GO terms	no GO terms
[INTERPRO, BLASTED, MAPPED, ANNOTATED]	PTOS_000595	GH92 family glycosyl hydrolase	11	P:GO:0005975; P:GO:0006515; P:GO:0009100; P:GO:0036211; P:GO:0044265; P:GO:1901136; F:GO:0016811; F:GO:0030246; C:GO:0005634; C:GO:0005829; C:GO:0016020	P:carbohydrate metabolic process; P:protein quality control for misfolded or incompletely synthesized proteins; P:glycoprotein metabolic process; P:protein modification process; P:cellular macromolecule catabolic process; P:carbohydrate derivative catabolic process; F:hydrolase activity, acting on carbon-nitrogen (but not peptide) bonds, in linear amides; F:carbohydrate binding; C:nucleus; C:cyto…	EC:3	Hydrolases	G3DSA:3.30.2080.10 (GENE3D); G3DSA:1.20.1610.10 (GENE3D); IPR005887 (TIGRFAM); IPR041371 (PFAM); IPR014718 (G3DSA:2.70.98.GENE3D); IPR012939 (PFAM); G3DSA:1.20.1050.60 (GENE3D); PTHR12143 (PANTHER); PS51257 (PROSITE_PROFILES); IPR008928 (SUPERFAMILY)	P:GO:0005975; P:GO:0006508; P:GO:0006515; P:GO:0006807; P:GO:0008152; P:GO:0009056; P:GO:0009057; P:GO:0009100; P:GO:0009987; P:GO:0019538; P:GO:0019538; P:GO:0030163; P:GO:0030163; P:GO:0036211; P:GO:0036211; P:GO:0043170; P:GO:0043412; P:GO:0044237; P:GO:0044238; P:GO:0044248; P:GO:0044260; P:GO:0044265; P:GO:0051603; P:GO:0071704; P:GO:1901135; P:GO:1901136; P:GO:1901564; P:GO:1901565; P:GO:19…	P:carbohydrate metabolic process; P:proteolysis; P:protein quality control for misfolded or incompletely synthesized proteins; P:nitrogen compound metabolic process; P:metabolic process; P:catabolic process; P:macromolecule catabolic process; P:glycoprotein metabolic process; P:cellular process; P:protein metabolic process; P:protein metabolic process; P:protein catabolic process; P:protein catab…
[INTERPRO, BLASTED, MAPPED, ANNOTATED]	PTOS_000596	membrane protein	2	F:GO:0005515; C:GO:0016020	F:protein binding; C:membrane			IPR015915 (G3DSA:2.120.10.GENE3D); PTHR35807 (PANTHER); IPR015915 (SUPERFAMILY)	F:GO:0005515	F:protein binding
[INTERPRO, BLASTED, MAPPED, ANNOTATED]	PTOS_000597	TonB-dependent receptor	1	C:GO:0009279	C:cell outer membrane			IPR012910 (PFAM); PF13715 (PFAM); G3DSA:2.60.40.1120 (GENE3D); IPR036942 (G3DSA:2.40.170.GENE3D); IPR023997 (TIGRFAM); IPR000531 (PFAM); IPR023996 (TIGRFAM); IPR037066 (G3DSA:2.170.130.GENE3D); PTHR47322 (PANTHER); IPR008969 (SUPERFAMILY); SSF56935 (SUPERFAMILY)	no GO terms	no GO terms
[INTERPRO, BLASTED, MAPPED, ANNOTATED]	PTOS_000598	RagB/SusD family nutrient uptake outer membrane protein	2	F:GO:0005515; C:GO:0009279	F:protein binding; C:cell outer membrane			IPR012944 (PFAM); IPR033985 (PFAM); G3DSA:1.25.40.390 (GENE3D); PS51257 (PROSITE_PROFILES); IPR011990 (SUPERFAMILY)	F:GO:0005515	F:protein binding
[INTERPRO, BLASTED]	PTOS_000599	discoidin domain-containing protein						IPR013728 (PFAM); G3DSA:2.60.120.260 (GENE3D); IPR000421 (PFAM); G3DSA:2.60.40.1740 (GENE3D); IPR000421 (PROSITE_PROFILES); IPR008979 (SUPERFAMILY)	no GO terms	no GO terms
[INTERPRO, BLASTED, MAPPED, ANNOTATED]	PTOS_000600	alpha-L-fucosidase	5	P:GO:0019318; P:GO:1901658; F:GO:0004560; C:GO:0005764; C:GO:0016020	P:hexose metabolic process; P:glycosyl compound catabolic process; F:alpha-L-fucosidase activity; C:lysosome; C:membrane	EC:3.2.1.51	alpha-L-fucosidase	G3DSA:3.20.20.80 (GENE3D); G3DSA:2.60.120.260 (GENE3D); IPR000421 (PFAM); IPR000933 (PFAM); IPR000933 (PANTHER); IPR008979 (SUPERFAMILY); IPR017853 (SUPERFAMILY)	P:GO:0005975; P:GO:0005996; P:GO:0008152; P:GO:0009056; P:GO:0019318; P:GO:0044238; P:GO:0044281; P:GO:0071704; P:GO:1901135; P:GO:1901136; P:GO:1901575; P:GO:1901657; P:GO:1901658; F:GO:0003824; F:GO:0004553; F:GO:0004560; F:GO:0016787; F:GO:0016798; C:GO:0000323; C:GO:0005622; C:GO:0005737; C:GO:0005764; C:GO:0005773; C:GO:0016020; C:GO:0043226; C:GO:0043227; C:GO:0043229; C:GO:0043231; C:GO:01…	P:carbohydrate metabolic process; P:monosaccharide metabolic process; P:metabolic process; P:catabolic process; P:hexose metabolic process; P:primary metabolic process; P:small molecule metabolic process; P:organic substance metabolic process; P:carbohydrate derivative metabolic process; P:carbohydrate derivative catabolic process; P:organic substance catabolic process; P:glycosyl compound metabo…
[INTERPRO, BLASTED, MAPPED, ANNOTATED]	PTOS_000601	DUF4981 domain-containing protein	4	P:GO:0044275; F:GO:0004565; F:GO:0030246; C:GO:0009341	P:cellular carbohydrate catabolic process; F:beta-galactosidase activity; F:carbohydrate binding; C:beta-galactosidase complex	EC:3.2.1.23	beta-galactosidase	IPR006101 (PRINTS); IPR006103 (PFAM); G3DSA:2.80.10.50 (GENE3D); IPR006104 (PFAM); IPR000772 (PFAM); IPR006102 (PFAM); G3DSA:2.60.120.260 (GENE3D); IPR013783 (G3DSA:2.60.40.GENE3D); G3DSA:3.20.20.80 (GENE3D); IPR014718 (G3DSA:2.70.98.GENE3D); IPR013783 (G3DSA:2.60.40.GENE3D); IPR004199 (PFAM); IPR032312 (PFAM); PTHR46323 (PANTHER); PS50231 (PROSITE_PROFILES); IPR000772 (CDD); IPR035992 (SUPERFAMI…	P:GO:0005975; P:GO:0008152; P:GO:0009056; P:GO:0009987; P:GO:0016052; P:GO:0044237; P:GO:0044238; P:GO:0044248; P:GO:0044262; P:GO:0044275; P:GO:0071704; P:GO:1901575; F:GO:0003824; F:GO:0004553; F:GO:0004565; F:GO:0016787; F:GO:0016798; F:GO:0030246; C:GO:0009341; C:GO:0032991; C:GO:1902494	P:carbohydrate metabolic process; P:metabolic process; P:catabolic process; P:cellular process; P:carbohydrate catabolic process; P:cellular metabolic process; P:primary metabolic process; P:cellular catabolic process; P:cellular carbohydrate metabolic process; P:cellular carbohydrate catabolic process; P:organic substance metabolic process; P:organic substance catabolic process; F:catalytic acti…
[INTERPRO, BLASTED, MAPPED, ANNOTATED]	PTOS_000602	3-phosphoshikimate 1-carboxyvinyltransferase	5	P:GO:0008652; P:GO:0009073; P:GO:0009423; F:GO:0003866; C:GO:0005737	P:amino acid biosynthetic process; P:aromatic amino acid family biosynthetic process; P:chorismate biosynthetic process; F:3-phosphoshikimate 1-carboxyvinyltransferase activity; C:cytoplasm	EC:2.5.1.19	3-phosphoshikimate 1-carboxyvinyltransferase	IPR001986 (PFAM); IPR036968 (G3DSA:3.65.10.GENE3D); IPR006264 (PIRSF); IPR006264 (TIGRFAM); IPR036968 (G3DSA:3.65.10.GENE3D); IPR036968 (G3DSA:3.65.10.GENE3D); PTHR21090 (PANTHER); IPR006264 (HAMAP); IPR006264 (CDD); IPR013792 (SUPERFAMILY)	P:GO:0006082; P:GO:0008152; P:GO:0009058; P:GO:0009073; P:GO:0009987; P:GO:0016053; P:GO:0019752; P:GO:0043436; P:GO:0044237; P:GO:0044249; P:GO:0044281; P:GO:0044283; P:GO:0046394; P:GO:0071704; P:GO:1901576; F:GO:0003824; F:GO:0003866; F:GO:0016740; F:GO:0016765	P:organic acid metabolic process; P:metabolic process; P:biosynthetic process; P:aromatic amino acid family biosynthetic process; P:cellular process; P:organic acid biosynthetic process; P:carboxylic acid metabolic process; P:oxoacid metabolic process; P:cellular metabolic process; P:cellular biosynthetic process; P:small molecule metabolic process; P:small molecule biosynthetic process; P:carbox…
[INTERPRO, BLASTED, MAPPED, ANNOTATED]	PTOS_000603	AraC family transcriptional regulator	3	P:GO:0006355; F:GO:0003700; F:GO:0043565	P:regulation of DNA-templated transcription; F:DNA-binding transcription factor activity; F:sequence-specific DNA binding			IPR018060 (PFAM); G3DSA:1.10.10.60 (GENE3D); PTHR43280 (PANTHER); IPR018060 (PROSITE_PROFILES); IPR009057 (SUPERFAMILY)	P:GO:0006355; F:GO:0003700; F:GO:0043565	P:regulation of DNA-templated transcription; F:DNA-binding transcription factor activity; F:sequence-specific DNA binding
[INTERPRO, BLASTED, MAPPED, ANNOTATED]	PTOS_000604	two-component sensor histidine kinase	3	P:GO:0000160; P:GO:0018106; F:GO:0000155	P:phosphorelay signal transduction system; P:peptidyl-histidine phosphorylation; F:phosphorelay sensor kinase activity	EC:2.7.3; EC:2.7.13.3	Transferring phosphorus-containing groups; histidine kinase	IPR004358 (PRINTS); G3DSA:1.10.287.130 (GENE3D); IPR003661 (PFAM); IPR003594 (PFAM); IPR036890 (G3DSA:3.30.565.GENE3D); PTHR43711 (PANTHER); IPR005467 (PROSITE_PROFILES); IPR003661 (CDD); cd16922 (CDD); IPR036097 (SUPERFAMILY); IPR036890 (SUPERFAMILY)	P:GO:0007165; P:GO:0016310; F:GO:0000155; F:GO:0016772	P:signal transduction; P:phosphorylation; F:phosphorelay sensor kinase activity; F:transferase activity, transferring phosphorus-containing groups
[INTERPRO, BLASTED, MAPPED, ANNOTATED]	PTOS_000605	family 20 glycosylhydrolase	3	P:GO:0005975; F:GO:0004563; F:GO:0102148	P:carbohydrate metabolic process; F:beta-N-acetylhexosaminidase activity; F:N-acetyl-beta-D-galactosaminidase activity	EC:3.2.1.52	beta-N-acetylhexosaminidase	IPR025705 (PRINTS); IPR015883 (PFAM); G3DSA:3.20.20.80 (GENE3D); IPR015882 (PFAM); IPR029018 (G3DSA:3.30.379.GENE3D); PTHR43678 (PANTHER); cd06564 (CDD); IPR029018 (SUPERFAMILY); IPR017853 (SUPERFAMILY)	P:GO:0005975; F:GO:0004553; F:GO:0004563	P:carbohydrate metabolic process; F:hydrolase activity, hydrolyzing O-glycosyl compounds; F:beta-N-acetylhexosaminidase activity
[INTERPRO, BLASTED, MAPPED, ANNOTATED]	PTOS_000606	acyltransferase	2	F:GO:0016747; C:GO:0016020	F:acyltransferase activity, transferring groups other than amino-acyl groups; C:membrane	EC:2.3.1	Acyltransferases	IPR002656 (PFAM); PTHR40074 (PANTHER)	F:GO:0016747	F:acyltransferase activity, transferring groups other than amino-acyl groups
[INTERPRO, BLASTED]	PTOS_000607	hypothetical protein TFUB20_01930						mobidb-lite (MOBIDB_LITE)	no GO terms	no GO terms
[INTERPRO, BLASTED]	PTOS_000608	putative bbp37						no IPS match	no IPS match	no IPS match
[INTERPRO, BLASTED, MAPPED, ANNOTATED]	PTOS_000609	3-dehydroquinate synthase	5	P:GO:0009073; F:GO:0000166; F:GO:0003856; F:GO:0046872; C:GO:0005737	P:aromatic amino acid family biosynthetic process; F:nucleotide binding; F:3-dehydroquinate synthase activity; F:metal ion binding; C:cytoplasm	EC:4.2.3.4	3-dehydroquinate synthase	IPR030960 (PFAM); IPR016037 (TIGRFAM); G3DSA:3.40.50.1970 (GENE3D); IPR030963 (PIRSF); G3DSA:1.20.1090.10 (GENE3D); PTHR43622 (PANTHER); cd08195 (CDD); SSF56796 (SUPERFAMILY)	P:GO:0006082; P:GO:0006520; P:GO:0006725; P:GO:0006807; P:GO:0008152; P:GO:0009058; P:GO:0009072; P:GO:0009073; P:GO:0009987; P:GO:0016053; P:GO:0019438; P:GO:0019752; P:GO:0043436; P:GO:0044237; P:GO:0044238; P:GO:0044249; P:GO:0044281; P:GO:0044283; P:GO:0071704; P:GO:1901360; P:GO:1901362; P:GO:1901564; P:GO:1901566; P:GO:1901576; F:GO:0003824; F:GO:0003856; F:GO:0016829; F:GO:0016835; F:GO:00…	P:organic acid metabolic process; P:amino acid metabolic process; P:cellular aromatic compound metabolic process; P:nitrogen compound metabolic process; P:metabolic process; P:biosynthetic process; P:aromatic amino acid metabolic process; P:aromatic amino acid family biosynthetic process; P:cellular process; P:organic acid biosynthetic process; P:aromatic compound biosynthetic process; P:carboxyl…
[INTERPRO, BLASTED, MAPPED, ANNOTATED]	PTOS_000610	membrane protein	1	C:GO:0016020	C:membrane			no IPS match	no IPS match	no IPS match
[INTERPRO, BLASTED]	PTOS_000611	outer membrane beta-barrel protein						G3DSA:2.60.40.1120 (GENE3D); PF13715 (PFAM); IPR041700 (PFAM); PTHR47322 (PANTHER); SSF56935 (SUPERFAMILY); IPR008969 (SUPERFAMILY)	no GO terms	no GO terms
[INTERPRO, BLASTED, MAPPED, ANNOTATED]	PTOS_000612	cardiolipin synthase	3	P:GO:0032049; F:GO:0008808; C:GO:0005886	P:cardiolipin biosynthetic process; F:cardiolipin synthase activity; C:plasma membrane	EC:2.7.8	Transferring phosphorus-containing groups	IPR022924 (TIGRFAM); G3DSA:3.30.870.10 (GENE3D); G3DSA:3.30.870.10 (GENE3D); IPR027379 (PFAM); IPR025202 (PFAM); PTHR21248 (PANTHER); IPR030874 (HAMAP); IPR001736 (PROSITE_PROFILES); IPR001736 (PROSITE_PROFILES); cd09112 (CDD); cd09110 (CDD); SSF56024 (SUPERFAMILY); SSF56024 (SUPERFAMILY)	P:GO:0032049; F:GO:0003824; F:GO:0008808; F:GO:0016780	P:cardiolipin biosynthetic process; F:catalytic activity; F:cardiolipin synthase activity; F:phosphotransferase activity, for other substituted phosphate groups
[INTERPRO, BLASTED, MAPPED, ANNOTATED]	PTOS_000613	RsmD family RNA methyltransferase	3	P:GO:0031167; F:GO:0003676; F:GO:0008168	P:rRNA methylation; F:nucleic acid binding; F:methyltransferase activity	EC:2.1.1	Transferring one-carbon groups	IPR004398 (PIRSF); PF03602 (PFAM); IPR029063 (G3DSA:3.40.50.GENE3D); PTHR43542 (PANTHER); cd02440 (CDD); IPR029063 (SUPERFAMILY)	P:GO:0031167; F:GO:0008168	P:rRNA methylation; F:methyltransferase activity
[INTERPRO, BLASTED]	PTOS_000614	DUF3822 family protein						IPR024213 (PFAM); G3DSA:3.30.420.260 (GENE3D); G3DSA:3.30.420.250 (GENE3D)	no GO terms	no GO terms
[INTERPRO, BLASTED]	PTOS_000615	MULTISPECIES: hypothetical protein						no IPS match	no IPS match	no IPS match
[INTERPRO, BLASTED, MAPPED, ANNOTATED]	PTOS_000616	AAA family ATPase	2	P:GO:0090305; F:GO:0004519	P:nucleic acid phosphodiester bond hydrolysis; F:endonuclease activity	EC:3.1	Acting on ester bonds	IPR027785 (PFAM); PF13604 (PFAM); IPR027417 (G3DSA:3.40.50.GENE3D); IPR027417 (G3DSA:3.40.50.GENE3D); cd18809 (CDD); cd17933 (CDD); IPR027417 (SUPERFAMILY)	no GO terms	no GO terms
[INTERPRO, BLASTED, ANNOTATED]	PTOS_000617	SusD/RagB family nutrient-binding outer membrane lipoprotein	1	F:GO:0005515	F:protein binding			IPR024302 (PFAM); G3DSA:1.25.40.390 (GENE3D); PS51257 (PROSITE_PROFILES); IPR011990 (SUPERFAMILY)	F:GO:0005515	F:protein binding
[INTERPRO, BLASTED, MAPPED, ANNOTATED]	PTOS_000618	SusC/RagA family TonB-linked outer membrane protein	1	C:GO:0009279	C:cell outer membrane			PF13715 (PFAM); IPR023997 (TIGRFAM); IPR037066 (G3DSA:2.170.130.GENE3D); IPR000531 (PFAM); IPR023996 (TIGRFAM); IPR011662 (PFAM); G3DSA:2.60.40.1120 (GENE3D); IPR012910 (PFAM); IPR036942 (G3DSA:2.40.170.GENE3D); PTHR47322 (PANTHER); SSF56935 (SUPERFAMILY); IPR008969 (SUPERFAMILY)	C:GO:0019867	C:outer membrane
[INTERPRO, BLASTED, MAPPED, ANNOTATED]	PTOS_000619	GH92 family glycosyl hydrolase	11	P:GO:0005975; P:GO:0006515; P:GO:0009100; P:GO:0036211; P:GO:0044265; P:GO:1901136; F:GO:0016811; F:GO:0030246; C:GO:0005634; C:GO:0005829; C:GO:0016020	P:carbohydrate metabolic process; P:protein quality control for misfolded or incompletely synthesized proteins; P:glycoprotein metabolic process; P:protein modification process; P:cellular macromolecule catabolic process; P:carbohydrate derivative catabolic process; F:hydrolase activity, acting on carbon-nitrogen (but not peptide) bonds, in linear amides; F:carbohydrate binding; C:nucleus; C:cyto…	EC:3	Hydrolases	IPR041371 (PFAM); IPR005887 (TIGRFAM); G3DSA:1.20.1050.60 (GENE3D); IPR014718 (G3DSA:2.70.98.GENE3D); G3DSA:1.20.1610.10 (GENE3D); G3DSA:3.30.2080.10 (GENE3D); IPR012939 (PFAM); PTHR12143 (PANTHER); IPR008928 (SUPERFAMILY)	P:GO:0005975; P:GO:0006508; P:GO:0006515; P:GO:0006807; P:GO:0008152; P:GO:0009056; P:GO:0009057; P:GO:0009100; P:GO:0009987; P:GO:0019538; P:GO:0019538; P:GO:0030163; P:GO:0030163; P:GO:0036211; P:GO:0036211; P:GO:0043170; P:GO:0043412; P:GO:0044237; P:GO:0044238; P:GO:0044248; P:GO:0044260; P:GO:0044265; P:GO:0051603; P:GO:0071704; P:GO:1901135; P:GO:1901136; P:GO:1901564; P:GO:1901565; P:GO:19…	P:carbohydrate metabolic process; P:proteolysis; P:protein quality control for misfolded or incompletely synthesized proteins; P:nitrogen compound metabolic process; P:metabolic process; P:catabolic process; P:macromolecule catabolic process; P:glycoprotein metabolic process; P:cellular process; P:protein metabolic process; P:protein metabolic process; P:protein catabolic process; P:protein catab…
[INTERPRO, BLASTED, MAPPED, ANNOTATED]	PTOS_000620	GH92 family glycosyl hydrolase	11	P:GO:0005975; P:GO:0006515; P:GO:0009100; P:GO:0036211; P:GO:0044265; P:GO:1901136; F:GO:0016811; F:GO:0030246; C:GO:0005634; C:GO:0005829; C:GO:0016020	P:carbohydrate metabolic process; P:protein quality control for misfolded or incompletely synthesized proteins; P:glycoprotein metabolic process; P:protein modification process; P:cellular macromolecule catabolic process; P:carbohydrate derivative catabolic process; F:hydrolase activity, acting on carbon-nitrogen (but not peptide) bonds, in linear amides; F:carbohydrate binding; C:nucleus; C:cyto…	EC:3	Hydrolases	G3DSA:3.30.2080.10 (GENE3D); IPR012939 (PFAM); G3DSA:1.20.1610.10 (GENE3D); IPR041371 (PFAM); G3DSA:1.20.1050.60 (GENE3D); IPR014718 (G3DSA:2.70.98.GENE3D); IPR005887 (TIGRFAM); PTHR12143 (PANTHER); IPR008928 (SUPERFAMILY)	P:GO:0005975; P:GO:0006508; P:GO:0006515; P:GO:0006807; P:GO:0008152; P:GO:0009056; P:GO:0009057; P:GO:0009100; P:GO:0009987; P:GO:0019538; P:GO:0019538; P:GO:0030163; P:GO:0030163; P:GO:0036211; P:GO:0036211; P:GO:0043170; P:GO:0043412; P:GO:0044237; P:GO:0044238; P:GO:0044248; P:GO:0044260; P:GO:0044265; P:GO:0051603; P:GO:0071704; P:GO:1901135; P:GO:1901136; P:GO:1901564; P:GO:1901565; P:GO:19…	P:carbohydrate metabolic process; P:proteolysis; P:protein quality control for misfolded or incompletely synthesized proteins; P:nitrogen compound metabolic process; P:metabolic process; P:catabolic process; P:macromolecule catabolic process; P:glycoprotein metabolic process; P:cellular process; P:protein metabolic process; P:protein metabolic process; P:protein catabolic process; P:protein catab…
[INTERPRO, BLASTED, MAPPED, ANNOTATED]	PTOS_000621	FecR domain-containing protein	2	F:GO:0003714; C:GO:0016020	F:transcription corepressor activity; C:membrane			IPR006860 (PFAM); G3DSA:3.55.50.30 (GENE3D); G3DSA:2.60.120.1440 (GENE3D); IPR012373 (PIRSF); IPR032508 (PFAM); IPR012373 (PANTHER)	F:GO:0003712; F:GO:0003714; F:GO:0140110	F:transcription coregulator activity; F:transcription corepressor activity; F:transcription regulator activity
[INTERPRO, BLASTED, MAPPED, ANNOTATED]	PTOS_000622	RNA polymerase sigma-70 factor	3	P:GO:2000142; F:GO:0003677; F:GO:0016987	P:regulation of DNA-templated transcription initiation; F:DNA binding; F:sigma factor activity			G3DSA:1.10.1740.10 (GENE3D); IPR007627 (PFAM); IPR014284 (TIGRFAM); IPR014327 (TIGRFAM); IPR013249 (PFAM); IPR036388 (G3DSA:1.10.10.GENE3D); IPR039425 (PANTHER); cd06171 (CDD); IPR013325 (SUPERFAMILY); IPR013324 (SUPERFAMILY)	P:GO:0006352; P:GO:0006355; F:GO:0003677; F:GO:0003700; F:GO:0016987	P:DNA-templated transcription initiation; P:regulation of DNA-templated transcription; F:DNA binding; F:DNA-binding transcription factor activity; F:sigma factor activity
[INTERPRO, BLASTED, MAPPED, ANNOTATED]	PTOS_000623	GH92 family glycosyl hydrolase	11	P:GO:0005975; P:GO:0006515; P:GO:0009100; P:GO:0036211; P:GO:0044265; P:GO:1901136; F:GO:0016811; F:GO:0030246; C:GO:0005634; C:GO:0005829; C:GO:0016020	P:carbohydrate metabolic process; P:protein quality control for misfolded or incompletely synthesized proteins; P:glycoprotein metabolic process; P:protein modification process; P:cellular macromolecule catabolic process; P:carbohydrate derivative catabolic process; F:hydrolase activity, acting on carbon-nitrogen (but not peptide) bonds, in linear amides; F:carbohydrate binding; C:nucleus; C:cyto…	EC:3	Hydrolases	G3DSA:1.20.1610.10 (GENE3D); IPR012939 (PFAM); IPR014718 (G3DSA:2.70.98.GENE3D); IPR005887 (TIGRFAM); G3DSA:1.20.1050.60 (GENE3D); IPR041371 (PFAM); G3DSA:3.30.2080.10 (GENE3D); PTHR12143 (PANTHER); PS51257 (PROSITE_PROFILES); IPR008928 (SUPERFAMILY)	P:GO:0005975; P:GO:0006508; P:GO:0006515; P:GO:0006807; P:GO:0008152; P:GO:0009056; P:GO:0009057; P:GO:0009100; P:GO:0009987; P:GO:0019538; P:GO:0019538; P:GO:0030163; P:GO:0030163; P:GO:0036211; P:GO:0036211; P:GO:0043170; P:GO:0043412; P:GO:0044237; P:GO:0044238; P:GO:0044248; P:GO:0044260; P:GO:0044265; P:GO:0051603; P:GO:0071704; P:GO:1901135; P:GO:1901136; P:GO:1901564; P:GO:1901565; P:GO:19…	P:carbohydrate metabolic process; P:proteolysis; P:protein quality control for misfolded or incompletely synthesized proteins; P:nitrogen compound metabolic process; P:metabolic process; P:catabolic process; P:macromolecule catabolic process; P:glycoprotein metabolic process; P:cellular process; P:protein metabolic process; P:protein metabolic process; P:protein catabolic process; P:protein catab…
[INTERPRO, BLASTED, MAPPED, ANNOTATED]	PTOS_000624	multidrug effflux MFS transporter	3	P:GO:1990961; F:GO:0042910; C:GO:0005886	P:xenobiotic detoxification by transmembrane export across the plasma membrane; F:xenobiotic transmembrane transporter activity; C:plasma membrane			G3DSA:1.20.1720.10 (GENE3D); IPR011701 (PFAM); IPR004812 (TIGRFAM); PTHR23502 (PANTHER); IPR020846 (PROSITE_PROFILES); cd17320 (CDD); IPR036259 (SUPERFAMILY)	P:GO:0006810; P:GO:0009987; P:GO:0051179; P:GO:0051234; P:GO:0055085; P:GO:1990961; F:GO:0005215; F:GO:0022857; F:GO:0042910; C:GO:0005886; C:GO:0005886; C:GO:0016020; C:GO:0016020; C:GO:0031224; C:GO:0031226; C:GO:0071944; C:GO:0110165	P:transport; P:cellular process; P:localization; P:establishment of localization; P:transmembrane transport; P:xenobiotic detoxification by transmembrane export across the plasma membrane; F:transporter activity; F:transmembrane transporter activity; F:xenobiotic transmembrane transporter activity; C:plasma membrane; C:plasma membrane; C:membrane; C:membrane; C:obsolete intrinsic component of mem…
[INTERPRO, BLASTED, MAPPED, ANNOTATED]	PTOS_000625	helix-turn-helix transcriptional regulator	3	P:GO:0006355; F:GO:0003700; F:GO:0043565	P:regulation of DNA-templated transcription; F:DNA-binding transcription factor activity; F:sequence-specific DNA binding			G3DSA:1.10.10.60 (GENE3D); IPR018060 (PFAM); PTHR43280 (PANTHER); IPR018060 (PROSITE_PROFILES); IPR009057 (SUPERFAMILY)	P:GO:0006355; F:GO:0003700; F:GO:0043565	P:regulation of DNA-templated transcription; F:DNA-binding transcription factor activity; F:sequence-specific DNA binding
[INTERPRO, BLASTED, MAPPED, ANNOTATED]	PTOS_000626	alanine--tRNA ligase	9	P:GO:0006400; P:GO:0006414; P:GO:0006419; F:GO:0000049; F:GO:0004813; F:GO:0005524; F:GO:0008270; F:GO:0052689; C:GO:0005737	P:tRNA modification; P:translational elongation; P:alanyl-tRNA aminoacylation; F:tRNA binding; F:alanine-tRNA ligase activity; F:ATP binding; F:zinc ion binding; F:carboxylic ester hydrolase activity; C:cytoplasm	EC:6.1.1.7	alanine--tRNA ligase	IPR002318 (PRINTS); IPR018164 (PFAM); IPR012947 (PFAM); G3DSA:2.40.30.130 (GENE3D); G3DSA:3.10.310.40 (GENE3D); IPR002318 (TIGRFAM); G3DSA:3.30.54.20 (GENE3D); G3DSA:3.30.980.10 (GENE3D); IPR045864 (G3DSA:3.30.930.GENE3D); IPR003156 (PFAM); PTHR11777 (PANTHER); IPR023033 (HAMAP); IPR018165 (PROSITE_PROFILES); cd00673 (CDD); IPR045864 (SUPERFAMILY); IPR018163 (SUPERFAMILY); IPR009000 (SUPERFAMILY)…	P:GO:0006082; P:GO:0006139; P:GO:0006396; P:GO:0006399; P:GO:0006400; P:GO:0006412; P:GO:0006414; P:GO:0006419; P:GO:0006518; P:GO:0006520; P:GO:0006725; P:GO:0006807; P:GO:0008033; P:GO:0008152; P:GO:0009058; P:GO:0009059; P:GO:0009451; P:GO:0009987; P:GO:0010467; P:GO:0016070; P:GO:0019538; P:GO:0019538; P:GO:0019752; P:GO:0034470; P:GO:0034641; P:GO:0034645; P:GO:0034660; P:GO:0043039; P:GO:00…	P:organic acid metabolic process; P:nucleobase-containing compound metabolic process; P:RNA processing; P:tRNA metabolic process; P:tRNA modification; P:translation; P:translational elongation; P:alanyl-tRNA aminoacylation; P:peptide metabolic process; P:amino acid metabolic process; P:cellular aromatic compound metabolic process; P:nitrogen compound metabolic process; P:tRNA processing; P:metabo…
[INTERPRO, BLASTED, MAPPED, ANNOTATED]	PTOS_000627	M23 family metallopeptidase	2	F:GO:0004222; C:GO:0016020	F:metalloendopeptidase activity; C:membrane	EC:3	Hydrolases	IPR011055 (G3DSA:2.70.70.GENE3D); IPR016047 (PFAM); PTHR21666 (PANTHER); IPR011055 (SUPERFAMILY)	F:GO:0003824; F:GO:0004175; F:GO:0004222; F:GO:0008233; F:GO:0008237; F:GO:0016787; F:GO:0140096	F:catalytic activity; F:endopeptidase activity; F:metalloendopeptidase activity; F:peptidase activity; F:metallopeptidase activity; F:hydrolase activity; F:catalytic activity, acting on a protein
[INTERPRO, BLASTED, MAPPED, ANNOTATED]	PTOS_000628	MerR family transcriptional regulator	2	P:GO:0006355; F:GO:0003677	P:regulation of DNA-templated transcription; F:DNA binding			IPR000551 (PFAM); G3DSA:1.10.1660.10 (GENE3D); PTHR30204 (PANTHER); IPR000551 (PROSITE_PROFILES); cd04765 (CDD); IPR009061 (SUPERFAMILY)	P:GO:0006355; F:GO:0003677	P:regulation of DNA-templated transcription; F:DNA binding
[INTERPRO, BLASTED, MAPPED, ANNOTATED]	PTOS_000629	RelA/SpoT family protein	6	P:GO:0015969; P:GO:0016310; F:GO:0008893; F:GO:0016301; C:GO:0005618; C:GO:0005886	P:guanosine tetraphosphate metabolic process; P:phosphorylation; F:guanosine-3',5'-bis(diphosphate) 3'-diphosphatase activity; F:kinase activity; C:cell wall; C:plasma membrane	EC:2.7; EC:3.1.7.2	Transferring phosphorus-containing groups; guanosine-3',5'-bis(diphosphate) 3'-diphosphatase	IPR012675 (G3DSA:3.10.20.GENE3D); IPR045600 (PFAM); IPR002912 (PFAM); IPR043519 (G3DSA:3.30.460.GENE3D); IPR007685 (PFAM); IPR004811 (TIGRFAM); PF13328 (PFAM); G3DSA:3.30.70.260 (GENE3D); IPR004095 (PFAM); G3DSA:1.10.3210.10 (GENE3D); PTHR21262 (PANTHER); IPR004095 (PROSITE_PROFILES); IPR006674 (PROSITE_PROFILES); IPR033655 (CDD); IPR007685 (CDD); IPR003607 (CDD); cd04876 (CDD); SSF109604 (SUPERF…	P:GO:0015969; C:GO:0005618; C:GO:0005886; C:GO:0016020; C:GO:0030312; C:GO:0071944; C:GO:0110165	P:guanosine tetraphosphate metabolic process; C:cell wall; C:plasma membrane; C:membrane; C:external encapsulating structure; C:cell periphery; C:cellular anatomical entity
[INTERPRO, BLASTED, MAPPED, ANNOTATED]	PTOS_000630	transglycosylase SLT domain-containing protein	3	P:GO:0000270; F:GO:0008933; C:GO:0016020	P:peptidoglycan metabolic process; F:lytic transglycosylase activity; C:membrane	EC:4.2.2	Carbon-oxygen lyases	IPR018392 (PFAM); G3DSA:1.10.530.10 (GENE3D); IPR036779 (G3DSA:3.10.350.GENE3D); IPR008258 (PFAM); PTHR37423 (PANTHER); IPR018392 (PROSITE_PROFILES); cd16894 (CDD); IPR018392 (CDD); IPR036779 (SUPERFAMILY); IPR023346 (SUPERFAMILY)	no GO terms	no GO terms
[INTERPRO, BLASTED, MAPPED, ANNOTATED]	PTOS_000631	DUF5683 domain-containing protein	1	C:GO:0016020	C:membrane			IPR043738 (PFAM)	no GO terms	no GO terms
[INTERPRO, BLASTED, MAPPED, ANNOTATED]	PTOS_000632	ParB/RepB/Spo0J family partition protein	5	P:GO:0007059; P:GO:0045597; P:GO:0048646; F:GO:0003677; C:GO:0005694	P:chromosome segregation; P:positive regulation of cell differentiation; P:anatomical structure formation involved in morphogenesis; F:DNA binding; C:chromosome			IPR004437 (TIGRFAM); IPR041468 (PFAM); IPR003115 (PFAM); G3DSA:1.10.10.2830 (GENE3D); G3DSA:3.90.1530.30 (GENE3D); PTHR33375 (PANTHER); cd16393 (CDD); IPR036086 (SUPERFAMILY)	P:GO:0007059; P:GO:0009653; P:GO:0009987; P:GO:0030154; P:GO:0032502; P:GO:0045595; P:GO:0045597; P:GO:0048518; P:GO:0048522; P:GO:0048646; P:GO:0048856; P:GO:0048869; P:GO:0050789; P:GO:0050793; P:GO:0050794; P:GO:0051094; P:GO:0065007; F:GO:0003677; C:GO:0005622; C:GO:0005694; C:GO:0043226; C:GO:0043228; C:GO:0043229; C:GO:0043232; C:GO:0110165	P:chromosome segregation; P:anatomical structure morphogenesis; P:cellular process; P:cell differentiation; P:developmental process; P:regulation of cell differentiation; P:positive regulation of cell differentiation; P:positive regulation of biological process; P:positive regulation of cellular process; P:anatomical structure formation involved in morphogenesis; P:anatomical structure developmen…
[INTERPRO, BLASTED, MAPPED, ANNOTATED]	PTOS_000633	ParA family protein	1	F:GO:0016787	F:hydrolase activity	EC:3	Hydrolases	PIRSF009320 (PIRSF); IPR025669 (PFAM); IPR027417 (G3DSA:3.40.50.GENE3D); PTHR13696 (PANTHER); cd02042 (CDD); IPR027417 (SUPERFAMILY)	no GO terms	no GO terms
[INTERPRO, BLASTED, MAPPED, ANNOTATED]	PTOS_000634	5'/3'-nucleotidase SurE	11	P:GO:0006220; P:GO:0009161; P:GO:0009166; P:GO:0009259; P:GO:1901136; P:GO:1901565; F:GO:0000166; F:GO:0004309; F:GO:0046872; F:GO:0106411; C:GO:0005737	P:pyrimidine nucleotide metabolic process; P:ribonucleoside monophosphate metabolic process; P:nucleotide catabolic process; P:ribonucleotide metabolic process; P:carbohydrate derivative catabolic process; P:organonitrogen compound catabolic process; F:nucleotide binding; F:exopolyphosphatase activity; F:metal ion binding; F:XMP 5'-nucleosidase activity; C:cytoplasm	EC:3.1.3.5	5'-nucleotidase	IPR002828 (PFAM); IPR002828 (TIGRFAM); IPR036523 (G3DSA:3.40.1210.GENE3D); IPR030048 (PANTHER); IPR030048 (HAMAP); IPR036523 (SUPERFAMILY)	P:GO:0006139; P:GO:0006220; P:GO:0006725; P:GO:0006753; P:GO:0006793; P:GO:0006796; P:GO:0006807; P:GO:0008152; P:GO:0009056; P:GO:0009117; P:GO:0009123; P:GO:0009161; P:GO:0009166; P:GO:0009259; P:GO:0009987; P:GO:0019439; P:GO:0019637; P:GO:0019693; P:GO:0034641; P:GO:0034655; P:GO:0044237; P:GO:0044238; P:GO:0044248; P:GO:0044270; P:GO:0044281; P:GO:0046434; P:GO:0046483; P:GO:0046700; P:GO:00…	P:nucleobase-containing compound metabolic process; P:pyrimidine nucleotide metabolic process; P:cellular aromatic compound metabolic process; P:nucleoside phosphate metabolic process; P:phosphorus metabolic process; P:phosphate-containing compound metabolic process; P:nitrogen compound metabolic process; P:metabolic process; P:catabolic process; P:nucleotide metabolic process; P:nucleoside monop…
[INTERPRO, BLASTED, MAPPED, ANNOTATED]	PTOS_000635	lipid-A-disaccharide synthase	3	P:GO:0009245; F:GO:0005543; F:GO:0008915	P:lipid A biosynthetic process; F:phospholipid binding; F:lipid-A-disaccharide synthase activity	EC:2.4.1.182	lipid-A-disaccharide synthase	IPR003835 (TIGRFAM); IPR003835 (PFAM); IPR003835 (PANTHER); SSF53756 (SUPERFAMILY)	P:GO:0005975; P:GO:0006629; P:GO:0006643; P:GO:0006644; P:GO:0006664; P:GO:0006793; P:GO:0006796; P:GO:0008152; P:GO:0008610; P:GO:0008654; P:GO:0009058; P:GO:0009245; P:GO:0009247; P:GO:0009312; P:GO:0009987; P:GO:0016051; P:GO:0019637; P:GO:0044237; P:GO:0044238; P:GO:0044249; P:GO:0044255; P:GO:0046467; P:GO:0071704; P:GO:0090407; P:GO:1901135; P:GO:1901137; P:GO:1901576; P:GO:1903509; F:GO:00…	P:carbohydrate metabolic process; P:lipid metabolic process; P:membrane lipid metabolic process; P:phospholipid metabolic process; P:glycolipid metabolic process; P:phosphorus metabolic process; P:phosphate-containing compound metabolic process; P:metabolic process; P:lipid biosynthetic process; P:phospholipid biosynthetic process; P:biosynthetic process; P:lipid A biosynthetic process; P:glycoli…
[INTERPRO, BLASTED]	PTOS_000636	NigD-like protein						IPR038179 (G3DSA:2.40.50.GENE3D); IPR035376 (PFAM); IPR024299 (PFAM); IPR038143 (G3DSA:2.60.40.GENE3D); PS51257 (PROSITE_PROFILES)	no GO terms	no GO terms
[INTERPRO, BLASTED, MAPPED, ANNOTATED]	PTOS_000637	phosphatidate cytidylyltransferase	3	P:GO:0016024; F:GO:0004605; C:GO:0005886	P:CDP-diacylglycerol biosynthetic process; F:phosphatidate cytidylyltransferase activity; C:plasma membrane	EC:2.7.7.41	phosphatidate cytidylyltransferase	PF01148 (PFAM); PTHR46382 (PANTHER); PS51257 (PROSITE_PROFILES)	P:GO:0006629; P:GO:0006644; P:GO:0006650; P:GO:0006793; P:GO:0006796; P:GO:0008152; P:GO:0008610; P:GO:0008654; P:GO:0009058; P:GO:0009987; P:GO:0019637; P:GO:0044237; P:GO:0044238; P:GO:0044249; P:GO:0044255; P:GO:0045017; P:GO:0046474; P:GO:0046486; P:GO:0071704; P:GO:0090407; P:GO:1901576; F:GO:0003824; F:GO:0016740; F:GO:0016772; F:GO:0016779; C:GO:0005886; C:GO:0016020; C:GO:0071944; C:GO:01…	P:lipid metabolic process; P:phospholipid metabolic process; P:glycerophospholipid metabolic process; P:phosphorus metabolic process; P:phosphate-containing compound metabolic process; P:metabolic process; P:lipid biosynthetic process; P:phospholipid biosynthetic process; P:biosynthetic process; P:cellular process; P:organophosphate metabolic process; P:cellular metabolic process; P:primary metab…
[truncated: 3,473 more rows]

## Sheet: GSEA up specific
Tags	GO ID	GO Name	GO Category	Size	ES	NES	Nominal p-val	FDR q-val	FWER p-val	Rank at Max	Leading Edge
[TOP, DETAILS]	GO:0015035	protein-disulfide reductase activity	MOLECULAR_FUNCTION	8	0.757738	2.63432	0	0.000861304	0.011	821	tags=100%, list=24%, signal=132%
[TOP, DETAILS]	GO:0000976	transcription cis-regulatory region binding	MOLECULAR_FUNCTION	24	0.454845	2.60786	0	0.00115653	0.018	1425	tags=88%, list=42%, signal=151%
[TOP, DETAILS]	GO:0006355	regulation of DNA-templated transcription	BIOLOGICAL_PROCESS	157	0.177213	2.53628	0	0.0022392	0.044	1661	tags=66%, list=49%, signal=125%
[truncated: 22 more rows]

## Sheet: GSEA down specific
Tags	GO ID	GO Name	GO Category	Size	ES	NES	Nominal p-val	FDR q-val	FWER p-val	Rank at Max	Leading Edge
[truncated: 52 more rows]

[truncated: 2 more sheets: Fisher's exact up specific, Fisher's exact down specific]
