# Supplementary material for: Bile acid fitness determinants of a Bacteroides fragilis isolate from a human pouchitis patient
Source: bioRxiv. 2023 Oct 17:2023.05.11.540287. Originally published 2023 May 11. Preprint. [Version 2] doi: 10.1101/2023.05.11.540287 (PMC10197588; doi:10.1101/2023.05.11.540287)
Supplement: Supplement 6 [file media-6.xlsx]

## Sheet: Table S6 Key
Table S6: Barseq output
Sheet name	Description	Data from output file
AllBarSeq_fitness	Fitness scores for each gene in BarSeq experiments	fit_logratios.tab
MeanBarSeq_fitness	Average fitness score for each gene in BarSeq experiments
AllBarSeq_t	T scores for each gene in BarSeq experiments	fit_t .tab
MeanBarSeq_t	Average T score for each gene in BarSeq experiments
Row header	Description
locusId	Gene ID
Annotation	predicted function
Time0_dc_A	innoculum paired with DC experiment
Time0_dc_B	innoculum paired with DC experiment
Time0_dc_C	innoculum paired with DC experiment
Time0_dc_D	innoculum paired with DC experiment
DC_1A	Passage 1 in 0.01% Deoxycholate
DC_1B	Passage 1 in 0.01% Deoxycholate
DC_1C	Passage 1 in 0.01% Deoxycholate
DC_1D	Passage 1 in 0.01% Deoxycholate
DC_2A	Passage 2 in 0.01% Deoxycholate
DC_2B	Passage 2 in 0.01% Deoxycholate
DC_2C	Passage 2 in 0.01% Deoxycholate
DC_2D	Passage 2 in 0.01% Deoxycholate
Plain_dc_1A	Passage 1 in BHIS (no treatment) paired with DC experiment
Plain_dc_1B	Passage 1 in BHIS (no treatment) paired with DC experiment
Plain_dc_1C	Passage 1 in BHIS (no treatment) paired with DC experiment
Plain_dc_1D	Passage 1 in BHIS (no treatment) paired with DC experiment
Plain_dc_2A	Passage 2 in BHIS (no treatment) paired with DC experiment
Plain_dc_2B	Passage 2 in BHIS (no treatment) paired with DC experiment
Plain_dc_2C	Passage 2 in BHIS (no treatment) paired with DC experiment
Plain_dc_2D	Passage 2 in BHIS (no treatment) paired with DC experiment
Time0_bsm_A	innoculum paired with BSM experiment
Time0_bsm_B	innoculum paired with BSM experiment
Time0_bsm_C	innoculum paired with BSM experiment
Time0_bsm_D	innoculum paired with BSM experiment
BSM_1A	Passage 1 in 0.01% Bile Salt Mixture
BSM_1B	Passage 1 in 0.01% Bile Salt Mixture
BSM_1C	Passage 1 in 0.01% Bile Salt Mixture
BSM_1D	Passage 1 in 0.01% Bile Salt Mixture
BSM_2A	Passage 2 in 0.01% Bile Salt Mixture
BSM_2B	Passage 2 in 0.01% Bile Salt Mixture
BSM_2C	Passage 2 in 0.01% Bile Salt Mixture
BSM_2D	Passage 2 in 0.01% Bile Salt Mixture
plain_bsm_1A	Passage 1 in BHIS (no treatment) paired with BSM experiment
plain_bsm_1B	Passage 1 in BHIS (no treatment) paired with BSM experiment
plain_bsm_1C	Passage 1 in BHIS (no treatment) paired with BSM experiment
plain_bsm_1D	Passage 1 in BHIS (no treatment) paired with BSM experiment
plain_bsm_2A	Passage 1 in BHIS (no treatment) paired with BSM experiment
plain_bsm_2B	Passage 1 in BHIS (no treatment) paired with BSM experiment
plain_bsm_2C	Passage 1 in BHIS (no treatment) paired with BSM experiment
plain_bsm_2D	Passage 1 in BHIS (no treatment) paired with BSM experiment
Time0_bep_A	innoculum paired with BEP experiment
Time0_bep_B	innoculum paired with BEP experiment
Time0_bep_C	innoculum paired with BEP experiment
Time0_bep_D	innoculum paired with BEP experiment
BEP04_2A	Passage 2 in 0.04% Bile Extract Porcine
BEP04_2B	Passage 2 in 0.04% Bile Extract Porcine
BEP04_2C	Passage 2 in 0.04% Bile Extract Porcine
BEP04_2D	Passage 2 in 0.04% Bile Extract Porcine
BEP08_2A	Passage 2 in 0.08% Bile Extract Porcine
BEP08_2B	Passage 2 in 0.08% Bile Extract Porcine
BEP08_2C	Passage 2 in 0.08% Bile Extract Porcine
BEP08_2D	Passage 2 in 0.08% Bile Extract Porcine
BEP16_2A	Passage 2 in 0.16% Bile Extract Porcine
BEP16_2B	Passage 2 in 0.16% Bile Extract Porcine
BEP16_2D	Passage 2 in 0.16% Bile Extract Porcine

## Sheet: AllBarSeq_fitness
locusId	Annotation	Time0_dc_A	Time0_dc_B	Time0_dc_C	Time0_dc_D	DC_1A	DC_1B	DC_1C	DC_1D	DC_2A	DC_2B	DC_2C	DC_2D	Plain_dc_1A	Plain_dc_1B	Plain_dc_1C	Plain_dc_1D	Plain_dc_2A	Plain_dc_2B	Plain_dc_2C	Plain_dc_2D	Time0_bsm_A	Time0_bsm_B	Time0_bsm_C	Time0_bsm_D	BSM_1A	BSM_1B	BSM_1C	BSM_1D	BSM_2A	BSM_2B	BSM_2C	BSM_2D	plain_bsm_1A	plain_bsm_1B	plain_bsm_1C	plain_bsm_1D	plain_bsm_2A	plain_bsm_2B	plain_bsm_2C	plain_bsm_2D	Time0_bep_A	Time0_bep_B	Time0_bep_C	Time0_bep_D	BEP04_2A	BEP04_2B	BEP04_2C	BEP04_2D
PTOS_000001	RNA methyltransferase	NA	NA	NA	NA	NA	NA	NA	NA	NA	NA	NA	NA	NA	NA	NA	NA	NA	NA	NA	NA	NA	NA	NA	NA	NA	NA	NA	NA	NA	NA	NA	NA	NA	NA	NA	NA	NA	NA	NA	NA	NA	NA	NA	NA	NA	NA	NA	NA
PTOS_000002	TolC family protein	-0.137757	0.0529195	-0.0906501	0.156583	0.489427	0.468052	0.325682	0.69643	0.506001	0.412013	0.146815	0.484619	0.454065	0.454419	0.290363	0.397709	0.22437	0.0975816	0.237428	0.138564	-0.245612	0.122931	-0.209608	0.251537	0.165232	0.416534	0.314748	0.135361	-0.278163	0.113404	0.137447	0.253353	0.388206	0.19355	0.0143444	0.197534	0.465591	0.295998	0.396737	0.124728	-0.146627	0.0843233	0.0314133	-0.0205128	-0.109133	0.015385	-0.067801	-0.425818
PTOS_000003	hypothetical protein	-0.255947	0.268663	-0.17954	0.207661	0.608835	0.747066	0.44114	0.683249	0.469402	0.510502	0.5361	0.352731	0.376996	0.475035	0.0316614	0.44716	0.229645	-0.105116	0.512626	0.527514	-0.13211	-0.0155495	0.0958135	-0.0725906	0.331401	0.556269	0.404363	0.428337	-0.413056	-0.721192	-0.0854821	-0.19694	0.268294	0.487	0.122733	-0.00815446	0.264894	0.153907	0.0803382	0.0655558	0.00579109	0.215071	-0.232437	-0.153326	0.0413136	0.148237	0.0050186	-0.199594
PTOS_000004	glycosyltransferase	0.0867879	-0.326855	-0.173166	0.416583	0.681814	0.707351	0.645622	0.50403	0.401794	0.935176	0.347321	0.664059	-0.0653106	0.879362	0.46121	0.669835	0.697213	0.848559	0.66661	0.0872363	0.354334	-0.647813	0.524021	-0.459803	-0.383929	0.0155067	0.281042	0.215808	0.110584	0.0450717	0.254552	0.04661	0.358121	0.31204	0.967479	-0.28369	0.209125	0.215779	-0.026641	0.302617	0.0224537	0.110647	-0.428285	0.221372	0.393378	-0.720282	-0.182948	0.70169
PTOS_000005	hypothetical protein	0.138548	-0.217468	0.315123	-0.292319	0.0498168	-0.203278	0.146557	-0.218552	0.046567	-0.0772972	-0.112944	0.115804	-0.200504	0.444984	0.480364	-0.0920498	0.0722327	-0.303341	0.0729445	0.370523	-0.358192	0.383519	-0.354723	0.23875	0.0852784	-0.0285322	-0.4708	0.334146	-0.200068	-0.0788596	0.448463	-0.511164	-0.0386959	-0.0296386	0.0979001	-0.0495699	-0.17308	0.269855	-0.063171	0.0434023	-0.520924	-0.59586	0.403586	0.731147	-0.386813	-0.279801	0.172629	-0.341671
PTOS_000006	erythromycin esterase family protein	0.134933	0.377263	-0.0639809	-0.529261	0.425903	-0.170942	0.00847476	0.314039	0.0212804	0.24298	0.338295	-0.00745828	0.10848	0.373133	-0.0809443	0.358665	0.199481	0.399594	0.103843	0.37965	0.383237	-0.12666	-0.0489218	-0.280076	0.130152	0.325611	0.0268604	-0.605436	-0.593278	0.0977016	-0.184351	-0.413009	-0.313094	0.410592	0.313069	0.252209	0.272251	0.409214	-0.117301	0.278098	0.0331948	-0.120454	0.0654786	0.0310996	-0.626492	-0.683631	-1.04955	-0.51475
PTOS_000007	erythromycin esterase family protein	0.222424	0.000958434	-0.201622	-0.0070029	-0.302963	-0.373498	-0.19218	-0.224368	-0.168781	-0.19825	-0.223718	-0.0184882	0.0513443	-0.183889	-0.093775	-0.104595	0.0546635	-0.144579	-0.333294	-0.125591	0.0206243	-0.00374876	-0.0284903	-0.0943144	-0.0348253	-0.0734523	-0.290686	0.0444583	-0.226062	-0.0460148	-0.176725	-0.36178	-0.0121559	-0.0311795	-0.0366316	0.0438807	-0.188734	-0.140595	-0.168314	-0.263461	0.0544878	0.0172609	0.129248	-0.158919	-0.195366	-0.00676475	-0.223018	-0.0724403
PTOS_000008	erythromycin esterase family protein	-0.035803	0.210205	-0.194357	0.0284703	0.717838	0.758624	0.68168	0.766884	0.457987	0.745512	0.563884	0.900886	0.400368	0.311407	0.32147	0.233139	0.345924	0.387943	0.331451	0.301565	-0.0159373	0.0438314	0.00310865	-0.176368	0.2292	0.349599	0.506545	0.417539	0.147131	0.349476	0.291725	0.0669893	-0.000485997	0.166536	0.241466	0.203673	0.114286	-0.0272721	-0.228908	0.117569	-0.308594	0.0653091	0.053355	0.0779997	-0.131634	-0.315999	0.114513	-0.056814
PTOS_000009	glycosyltransferase family 4 protein	0.18662	-0.0153154	0.0971378	-0.249905	0.577607	0.124601	0.442076	0.237414	0.524937	0.177483	0.347247	0.150192	0.335307	0.126318	-0.132365	0.0803548	0.0475507	0.0204868	0.015365	0.0535635	0.248563	0.0274379	-0.188848	-0.170547	-0.039056	0.120635	0.217375	0.271184	0.162289	0.109784	0.0469461	0.18561	0.145147	-0.521111	-0.112093	-0.312471	-0.0682721	0.0135385	0.146408	-0.162114	-0.252988	0.181956	0.106423	-0.14598	-0.256463	0.146227	-0.262873	-0.710556
PTOS_000010	glycosyl transferase	0.0461056	0.0572059	0.0864769	-0.231327	0.273052	0.0926663	0.322881	0.0671915	-0.156859	0.21639	0.0635026	0.10188	0.0591471	-0.0624293	-0.0718999	0.190093	0.143614	-0.0138346	0.0515865	0.123556	-0.0364947	0.135098	0.142177	-0.444031	0.0478493	0.0443743	-0.0218947	-0.0264928	-0.0776521	0.0786187	0.0864296	-0.0044249	-0.101642	-0.222707	0.0870063	-0.0784158	-0.225172	0.0812728	0.131809	0.0696347	0.27024	-0.0876744	-0.0445385	-0.131446	-0.000487092	0.0588931	0.271409	0.0228467
PTOS_000011	HlyD family secretion protein	0.0484053	-0.0405548	0.0897893	-0.103703	0.044169	-0.0319232	-0.19816	-0.0587945	0.174346	-0.345552	-0.203088	0.373406	-0.00934657	0.154662	0.0374258	0.0671543	0.0591068	-0.0177563	0.0380734	0.0768013	-0.237798	-0.0139657	0.321552	-0.257981	-0.123467	-0.0207566	0.149863	-0.292772	0.0588044	-0.0457691	-0.0423283	-0.318365	-0.0364563	-0.127561	-0.120766	-0.262432	0.101682	0.0753435	-0.0808372	-0.412345	0.138345	-0.0226347	-0.177306	0.0122314	0.0518176	0.41421	0.271305	0.255516
PTOS_000012	peptidase domain-containing ABC transporter	0.0795973	-0.143943	0.0716385	-0.0153806	0.0954323	0.00354306	-0.0847817	0.0693485	-0.0972665	-0.00941184	-0.0329866	0.00610446	-0.180623	-0.147407	-0.162766	-0.0555582	0.0384146	0.0332916	-0.0134525	0.0177805	-0.0462011	0.035925	0.0848516	-0.179357	-0.0818759	0.180555	-0.123304	-0.255874	-0.151118	-0.0988423	-0.138212	-0.278753	-0.28012	-0.266283	-0.146947	-0.298726	-0.129587	-0.370763	-0.247438	-0.11323	0.111363	0.0690869	0.0559551	-0.280727	0.080491	0.0591947	-0.0941763	-0.0257809
PTOS_000013	DUF4294 domain-containing protein	-0.261755	0.439041	-0.0952115	-0.202714	-0.265451	0.150534	-0.043523	-0.204034	0.20544	-0.11984	0.0511012	0.13045	0.223045	-0.189542	0.0425637	-0.0959958	-0.00186655	-0.129948	0.103234	-0.28354	-0.626443	0.0155675	0.378253	-0.0815833	-0.163553	0.37006	0.130601	0.0560576	-0.122408	-0.139579	-0.438684	-0.371693	-0.159427	-0.156768	-0.179238	0.0740445	-0.0655442	0.140249	0.152301	-0.107854	-0.266222	0.138758	0.243744	-0.348174	0.0890111	0.0100756	0.310091	0.13387
PTOS_000014	helix-hairpin-helix domain-containing protein	-0.0402301	-0.138276	-0.13878	0.361004	0.212727	0.271329	0.504844	0.351524	0.189155	0.215286	0.11744	0.394475	0.115121	0.173948	0.190998	0.202906	-0.0400064	0.178262	-0.0406889	0.264523	-0.114228	0.143263	0.0336812	-0.134997	0.351706	0.337313	0.322037	0.147187	-0.0482858	-0.191908	0.200635	0.242163	0.142077	0.104468	0.220104	0.144177	-0.0514997	0.0876672	0.102373	0.236511	-0.108484	-0.035377	0.22553	-0.0739848	0.0135556	-0.0202506	0.0373864	-0.0314168
PTOS_000015	radical SAM protein	0.264225	-0.034445	0.0484231	-0.158789	0.215552	0.249406	0.524662	0.247893	1.05023	0.880845	0.748895	0.293242	-0.305388	-0.336701	-0.270429	-1.58373	0.0431436	-0.816724	-0.393022	-0.0468317	-0.198682	-0.119919	0.479639	-0.271673	-0.119446	0.601848	0.334858	0.443342	-0.136993	-0.0713647	-0.979687	0.0605338	-0.463203	0.157542	-0.334455	-1.41571	-0.0702141	-0.518328	0.0481977	-0.220544	0.615211	-0.476503	-0.275934	0.3043	0.286371	-0.940081	-1.1332	0.295822
PTOS_000016	flavin reductase family protein	-0.157301	0.110776	0.152082	-0.18433	-0.132571	0.00755804	0.784194	0.356201	0.668628	0.553152	0.244448	0.539663	0.0272969	0.0136104	0.340436	0.0391241	-0.23547	0.169721	-0.201077	0.149263	-0.0991107	-0.202985	0.462207	-0.549327	0.122586	-0.534903	-0.122363	0.547884	0.0838118	-0.617486	0.207319	0.281819	-0.353376	0.298035	0.347336	0.181268	-0.500533	-0.231985	-0.171916	0.113969	0.138467	-0.297804	-0.0264109	0.301376	-0.60469	-0.39225	-0.193414	0.136732
PTOS_000017	arylsulfatase	-0.0570028	-0.0573767	0.0679323	0.0341459	0.395051	0.0463927	0.276088	0.222051	0.360577	0.477231	0.28552	0.280654	-0.0660748	0.0486496	0.169178	0.188493	0.054912	0.100097	0.0989779	0.117583	-0.0437733	-0.0118426	0.128698	-0.225042	0.154806	0.0871868	0.0945818	0.101141	0.355707	0.145157	0.236767	0.113165	0.101232	-0.139852	-0.0416101	0.150617	0.0625888	0.0583926	0.121998	-0.0319617	0.149676	-0.0773141	-0.0173917	-0.0498451	0.227486	0.241163	0.0624093	0.11481
PTOS_000018	PepSY domain-containing protein	-0.0468437	0.0385693	-0.0950919	0.0719999	-0.074752	0.115075	0.328575	0.140968	0.0821247	0.0307262	0.157736	0.0288573	0.0384633	-0.131981	0.0510919	0.0191838	-0.18528	-0.124155	0.125236	0.177151	-0.0210306	-0.175135	0.0684618	0.00747905	0.0908082	-0.107293	-0.0543146	0.176002	-0.0923113	-0.0135377	-0.323458	0.00463229	-0.0959954	-0.220297	0.159492	-0.112439	-0.0115574	-0.092767	-0.156906	-0.365604	-0.0911889	0.00449342	-0.0100003	-0.00751388	-0.238164	-0.42354	-0.124316	-0.139698
PTOS_000019	TonB-dependent receptor	0.103445	-0.0288179	-0.0352733	-0.0239248	0.32118	0.370818	0.393277	0.236866	0.271002	0.269334	0.234536	0.320498	0.115646	0.137165	-0.00355612	0.215742	0.25637	-0.00233197	0.204074	0.0858931	-0.0506321	-0.050529	0.00528267	0.00141486	0.200971	0.168159	0.137851	0.277271	0.0194391	0.111675	-0.00584586	0.296508	0.174353	0.121414	-0.0619578	0.0415297	0.0822311	0.100533	0.167642	0.0953389	-0.00490028	-0.0538582	0.0794543	0.0039478	0.0167482	-0.0309118	-0.0133918	0.130044
PTOS_000020	sulP sulfate permease	-0.232801	0.0796563	0.021983	0.122927	-0.0366415	-0.0463904	-0.146883	-0.13681	-0.0952148	-0.174928	-0.0141706	-0.115959	0.0236211	-0.0381815	-0.0552407	0.137562	0.0834183	0.0399903	-0.145902	0.108772	-0.012586	0.02772	-0.0923309	0.0118652	0.0146786	-0.001898	-0.0436444	0.044493	-0.177048	-0.0912196	-0.0237094	0.089308	-0.0448682	-0.111549	0.126907	-0.00523031	-0.096487	-0.0530424	-0.00784308	-0.131883	-0.111461	0.217029	-0.153749	-0.0461608	-0.0954353	0.0622134	0.297446	0.0767499
PTOS_000021	rubrerythrin family protein	0.0891089	0.205503	-0.0245468	-0.301298	-2.42494	-2.47331	-2.15111	-2.19301	-2.5327	-2.38512	-2.37229	-1.82068	-0.191167	-0.386777	-0.552618	-0.717437	-0.624743	-0.397226	-0.310737	-1.15029	-0.241759	0.194751	-0.129156	0.0465295	-2.43523	-1.2711	-1.40247	-1.51205	-0.507573	-2.17329	-1.55426	-1.34403	-0.589264	-0.554864	-0.159644	-1.1499	-0.667998	-0.19281	-0.114984	-0.469824	0.365355	-0.317445	0.239661	-0.256998	-2.97874	-2.39574	-2.57852	-2.4859
PTOS_000022	nadB L-aspartate oxidase	0.00221753	-0.0102751	0.017781	0.037495	-0.049674	-0.0465729	-0.0143031	0.116285	-0.00408821	0.0706254	0.0737489	0.0369162	0.0112254	-0.170325	0.131503	0.0304605	0.11867	0.193846	0.129919	0.0622308	-0.228695	0.0201127	0.0590265	0.0562389	0.0440849	0.0201304	0.147337	0.0926218	-0.0124302	0.0572947	0.0682295	0.0737434	-0.069766	0.067807	-0.0283118	0.0435311	0.0247825	0.228703	0.0429838	0.159536	-0.0115044	0.0311438	-0.113908	0.104866	0.219181	0.259108	0.179733	0.227933
PTOS_000023	PH domain-containing protein	0.246415	0.0156477	-0.352116	0.0356332	0.141665	-0.178116	0.35579	0.129039	0.27865	0.300127	0.0159797	0.064173	0.098055	0.167925	-0.183495	-0.0155024	0.00851035	0.245275	0.130948	-0.164993	-0.0985842	-0.0265276	-0.113253	0.0727708	0.177007	0.0830216	0.265361	0.348611	0.279748	-0.106163	0.348415	0.468568	0.00622213	0.0177511	0.0207495	-0.305558	-0.162181	-0.0903149	0.259305	-0.0179996	-0.232725	0.0833236	-0.131373	0.126154	0.667465	0.470558	0.33414	0.568337
PTOS_000024	lpdA dihydrolipoyl dehydrogenase	0.115414	-0.0931299	0.0466745	-0.0921167	-0.00704668	0.0818407	-0.188537	0.0178736	0.194433	0.207772	0.00741731	0.0936873	-0.0575257	0.338854	0.0784638	0.0403898	0.193122	-0.0532015	-0.256898	-0.0673838	0.013382	-0.0587632	-0.0662474	0.0253227	0.0723787	0.255155	0.00458694	0.243659	-0.217095	0.102182	-0.128917	0.0108746	-0.0337184	-0.12942	0.129638	-0.210477	-0.0226933	0.0346385	-0.0245537	0.238851	0.108101	0.181943	-0.00104206	-0.334281	0.19985	0.28991	0.0239325	0.221042
PTOS_000025	dacB D-alanyl-D-alanine carboxypeptidase/D-alanyl-D-alanine-endopeptidase	0.20997	-0.311605	0.0888983	0.0110552	-0.00252988	-0.0224557	-0.0597505	0.144555	-0.546895	-0.152527	-0.128845	0.10275	-0.0791603	0.208953	0.142745	-0.138175	0.191954	-0.0618072	0.0691615	-0.144891	-0.171558	-0.146845	0.224849	0.0127216	0.128466	0.0968282	0.0635753	0.157798	0.118533	-0.0498771	0.356222	0.289973	-0.118836	0.252398	0.23647	0.121483	0.158576	0.0930146	0.0291261	0.177959	-0.308632	0.0697353	0.0873273	0.168741	-0.0151709	-0.0270207	-0.248515	-0.112413
PTOS_000026	acetyl-CoA hydrolase/transferase family protein	-0.406525	0.435862	0.290605	-0.130733	0.370291	0.619044	0.513462	0.61377	0.372172	0.804494	0.0861885	0.70522	0.560453	0.343038	-0.0627227	-0.0120434	-0.144074	0.0692475	-0.144548	-0.751873	0.088252	-0.0830511	-0.143325	0.1068	-0.0458385	-0.311161	0.270838	0.0567129	-0.305896	0.0574394	0.221683	0.0731814	-0.0291267	-0.176768	-0.172152	0.626954	-0.168715	-0.456201	-0.165917	-0.0236263	0.375815	-0.541565	0.446938	-0.210583	0.757619	0.292376	0.770497	0.618537
PTOS_000027	hypothetical protein	NA	NA	NA	NA	NA	NA	NA	NA	NA	NA	NA	NA	NA	NA	NA	NA	NA	NA	NA	NA	NA	NA	NA	NA	NA	NA	NA	NA	NA	NA	NA	NA	NA	NA	NA	NA	NA	NA	NA	NA	NA	NA	NA	NA	NA	NA	NA	NA
PTOS_000028	miaB tRNA (N6-isopentenyl adenosine(37)-C2)-methylthiotransferase MiaB	-0.142994	0.262005	0.197702	-0.35837	-0.213108	-0.0740683	0.255647	-0.26494	-0.222951	-0.627828	-0.57608	-0.0382594	-0.174452	0.0802106	-0.11686	-0.0345874	-0.125294	-0.0715932	-0.426242	-0.476071	0.0459665	0.0534357	0.175757	-0.439196	0.279501	0.163194	-0.101258	0.136374	-0.117749	-0.186214	-0.041258	-0.0387296	0.194637	-0.00159838	-0.131817	0.0637851	0.346289	-0.191386	-0.233631	-0.512947	-0.285288	-0.0621925	-0.104626	0.410787	-0.236698	0.0810541	-0.0528417	-0.462017
PTOS_000029	alpha-L-fucosidase	-0.0939479	0.0140857	-0.02869	0.0767547	-0.260777	-0.0834307	-0.101036	0.0677769	-0.13234	-0.133114	-0.0101374	-0.125674	0.0566663	0.0607729	-0.18868	-0.280591	-0.156995	0.137609	-0.0765153	-0.254395	-0.178908	0.181563	-0.0408465	-0.0759268	-0.185052	0.12344	-0.12249	-0.00236905	0.103019	0.287439	-0.0297852	0.115976	-0.148426	-0.43315	-0.18578	-0.178934	-0.255591	-0.167346	-0.279544	-0.0201187	-0.0416448	0.165801	-0.241856	0.0528772	-0.0811375	-0.19726	-0.0524509	-0.3659
PTOS_000030	beta-galactosidase	0.231754	-0.0782593	-0.0981517	-0.0254956	0.420413	0.475119	0.547965	0.591844	0.344235	0.34656	0.61266	0.647919	0.378723	0.248797	0.353186	0.154546	0.228135	0.228586	0.380411	0.235812	0.147293	0.144736	-0.292142	-0.112566	0.212908	0.48412	0.424282	0.38852	0.306151	0.301606	0.167387	0.263291	0.148018	0.0505029	-0.127324	0.197626	0.253552	-0.0507101	0.199734	-0.0832333	0.0171742	-0.0119466	-0.140627	0.138595	-0.0480205	0.113952	0.037613	0.217548
PTOS_000031	helix-turn-helix domain-containing protein	-0.164597	-0.177317	0.502141	-0.0647917	0.856847	0.306083	0.31156	0.267307	0.225028	0.32624	0.589523	0.478074	0.251948	0.004103	0.329581	0.700752	0.0981056	-0.122813	0.341198	0.498955	-0.290455	-0.254264	0.481072	-0.053223	0.0390067	0.455236	-0.00976936	0.138882	-0.402663	-0.42863	0.121968	-0.0971605	0.19418	0.346414	-0.0153846	-0.427713	0.125966	0.110593	0.240731	0.303549	0.282757	-0.133137	0.0567091	-0.173758	0.153429	-0.0957555	0.0560732	0.0456978
PTOS_000032	winged helix-turn-helix domain-containing protein	-0.0229748	-0.126247	0.237981	-0.0392355	0.126378	0.261785	0.0802722	0.40791	0.0241186	0.438547	0.249254	0.13279	0.120166	-0.18673	-0.13037	0.245914	0.159359	0.223149	-0.0681515	0.0595796	-0.289518	-0.0693592	0.297077	-0.000527059	0.302864	-0.161449	-0.14442	0.302986	-0.168035	-0.682894	-0.320325	-0.112969	-0.105022	0.249295	-0.0124211	-0.396661	0.0405405	0.104958	-0.23037	0.0201457	0.0434379	-0.0455099	-0.0732502	0.0785424	0.367151	0.141811	0.103345	0.38389
PTOS_000033	NVEALA domain-containing protein	-0.199086	-0.413704	0.0844488	0.473466	-1.59703	-1.8687	-1.39062	-1.36068	-1.3718	-0.72787	-1.14107	-0.727528	-0.405881	-0.418332	-0.981604	-0.606269	-0.128707	-0.333643	-0.0574474	-0.133426	-0.0174686	0.182549	-0.152695	-0.156205	-0.715203	-0.689884	-1.13155	-0.717152	-0.819578	-0.373011	-0.475188	-0.930687	-0.0378486	-0.229741	-0.15204	-0.272302	-0.194716	-0.573293	-0.167966	-0.320695	-0.0519107	-0.0395757	-0.142179	0.185125	-0.125651	-0.654956	-0.487885	-0.737514
PTOS_000034	TolB-like 6-bladed beta-propeller domain-containing protein	0.0215009	0.063857	0.117095	-0.158464	0.0894777	0.208714	0.353893	0.194178	0.104068	0.258066	0.282147	0.27679	0.00695964	-0.0010336	0.0852618	-0.0249154	-0.217703	0.0431223	-0.0863492	-0.35069	0.243999	-0.179083	-0.137041	-0.0265981	0.195133	0.378629	0.12231	0.0621354	0.00550271	0.352427	-0.243018	0.292757	0.30633	0.0614134	0.240263	0.141269	0.00520478	0.104633	0.125158	-0.0894468	-0.111872	0.059441	0.393711	-0.558292	0.0953038	0.18757	0.253355	0.20418
PTOS_000035	transposase	NA	NA	NA	NA	NA	NA	NA	NA	NA	NA	NA	NA	NA	NA	NA	NA	NA	NA	NA	NA	NA	NA	NA	NA	NA	NA	NA	NA	NA	NA	NA	NA	NA	NA	NA	NA	NA	NA	NA	NA	NA	NA	NA	NA	NA	NA	NA	NA
PTOS_000036	NVEALA domain-containing protein	NA	NA	NA	NA	NA	NA	NA	NA	NA	NA	NA	NA	NA	NA	NA	NA	NA	NA	NA	NA	NA	NA	NA	NA	NA	NA	NA	NA	NA	NA	NA	NA	NA	NA	NA	NA	NA	NA	NA	NA	NA	NA	NA	NA	NA	NA	NA	NA
PTOS_000037	6-bladed beta-propeller	0.213073	0.270933	-0.17712	-0.358744	0.162627	0.192711	0.160533	0.221606	0.0471795	0.23547	0.291145	0.370672	0.480147	0.314864	0.179022	0.142374	0.0106665	0.0156443	0.213449	0.30415	-0.0950852	-0.262884	0.136168	0.148049	0.183068	-0.135616	0.286103	0.150716	-0.358353	0.170935	0.230689	0.289396	0.439988	0.32593	0.0501092	-0.0655025	0.0758167	0.0435277	0.235465	0.184975	0.0134873	0.442195	-0.410542	-0.445992	-0.203743	0.0145708	0.230233	-0.137196
PTOS_000038	hypothetical protein	0.306337	-0.190062	-0.271615	0.0965583	-0.0130995	-0.105992	-0.0448212	-0.0713558	-0.34437	-0.0201168	0.126357	0.0630254	-0.240667	-0.229953	-0.423489	-0.269934	-0.40578	0.00581571	-0.139256	0.0249961	0.0443705	-0.346303	-0.0859991	0.299261	-0.57156	-0.300966	0.129931	-0.0625123	-0.241773	0.333384	-0.0170129	-0.00266395	0.0169794	-0.212215	-0.683191	0.00201803	-0.167461	-0.095019	0.130821	0.167832	-0.553845	-0.155526	0.223004	0.27449	-0.112406	0.193816	-0.159628	-0.118538
PTOS_000039	hypothetical protein	0.152711	-0.154913	-0.0899722	0.0784899	0.254498	-0.0226882	-0.0982486	-0.466779	0.348033	0.402727	0.179855	0.183642	0.192869	0.281962	0.062584	-0.0631284	0.252002	0.4517	-0.0445098	0.193925	-0.325829	-0.107148	-0.0079684	0.305898	-0.0169004	-0.348517	-0.285422	0.0296932	0.0719243	-0.327659	0.318967	-0.106498	-0.26664	0.211806	-0.0991832	0.275233	0.0481123	-0.0935913	0.172151	-0.409068	-0.169409	0.228957	-0.343901	0.189	-0.250227	0.00890414	0.316071	0.219931
PTOS_000040	NVEALA domain-containing protein	NA	NA	NA	NA	NA	NA	NA	NA	NA	NA	NA	NA	NA	NA	NA	NA	NA	NA	NA	NA	NA	NA	NA	NA	NA	NA	NA	NA	NA	NA	NA	NA	NA	NA	NA	NA	NA	NA	NA	NA	NA	NA	NA	NA	NA	NA	NA	NA
PTOS_000041	NVEALA domain-containing protein	-0.241168	0.111557	0.0351387	0.0854608	0.222967	0.297739	0.509437	0.520768	0.346652	0.511078	0.0626615	0.296881	0.27638	-0.308783	-0.0724119	-0.440607	0.182639	0.0453929	0.0215806	0.104759	0.101949	-0.115666	0.0173492	0.0244128	0.188998	0.324711	0.399904	0.118703	0.0467572	-0.62508	-0.0814305	0.313903	0.0668522	-0.202091	0.14488	0.37301	-0.0344541	-0.230914	0.141761	-0.00147667	0.0228581	0.136708	-0.0168285	-0.221368	0.3664	0.129284	0.277485	0.193327
PTOS_000042	6-bladed beta-propeller	-0.00758873	-0.158459	0.0475791	0.0974844	1.06859	1.20463	1.15531	1.25372	1.29108	1.28153	1.22047	1.39271	0.632964	0.301247	0.538151	0.518477	0.361873	0.738982	0.710177	0.499311	-0.118532	0.4052	-0.38364	-0.115484	0.779812	0.212306	0.601509	0.549666	0.555511	0.620675	0.5107	0.348781	0.510196	-0.102629	0.390639	0.0588569	0.545868	0.154901	0.277125	-0.0539635	0.144814	-0.456925	0.245789	0.0883021	0.72896	0.555041	0.852679	0.687479
PTOS_000043	DUF1573 domain-containing protein	0.388194	-0.124256	-0.027316	-0.23537	0.770078	0.202727	0.814313	0.559804	0.762895	0.636928	0.181197	0.723896	0.41875	0.573034	0.207266	0.718121	0.219699	0.702336	0.594412	0.41264	0.0293083	0.344629	0.120173	-0.63075	0.469125	0.379008	0.0588807	0.0825136	0.479098	0.0294619	0.509554	0.0770636	0.00543708	0.116276	-0.183831	0.647081	0.143484	0.154092	0.490875	-0.154957	-0.612169	-0.0275902	-0.275712	0.734107	-0.176707	-0.327207	0.173311	-0.0547729
PTOS_000044	NVEALA domain-containing protein	NA	NA	NA	NA	NA	NA	NA	NA	NA	NA	NA	NA	NA	NA	NA	NA	NA	NA	NA	NA	NA	NA	NA	NA	NA	NA	NA	NA	NA	NA	NA	NA	NA	NA	NA	NA	NA	NA	NA	NA	NA	NA	NA	NA	NA	NA	NA	NA
PTOS_000045	BF3164 family lipoprotein	-0.11568	0.0259558	0.167767	-0.0832962	0.279527	0.392061	0.528835	0.43787	0.35382	0.564977	0.446825	0.402952	0.148294	0.493357	0.262999	0.176913	0.38143	0.237636	-0.0208162	0.173432	-0.272125	0.148901	0.211013	-0.213316	0.0680896	0.260964	0.287546	-0.0796453	-0.0653579	0.151301	0.114266	0.124175	0.210593	-0.0222104	0.27719	0.243364	0.571233	0.0374591	0.294941	0.00577441	0.163649	-0.121572	0.0315487	-0.0380945	0.973996	0.886531	0.79493	0.983491
PTOS_000046	TolB-like 6-bladed beta-propeller domain-containing protein	0.050981	0.143901	-0.0422257	-0.127153	0.544848	0.662032	0.451966	0.565014	0.564308	0.788784	0.732747	0.635897	0.0886352	0.474725	0.402458	0.327593	0.301041	0.211598	0.30483	0.319057	-0.233545	0.0450508	0.212545	-0.218069	0.468162	0.573189	0.489715	0.419996	0.353249	0.524314	0.422317	0.514038	0.167668	0.400691	0.294282	0.464638	0.185809	0.108278	0.574903	0.112871	0.236959	-0.171446	0.100789	-0.0762534	1.20383	1.06937	1.07559	1.06635
PTOS_000047	TolB-like 6-bladed beta-propeller domain-containing protein	0.125533	0.0413642	-0.199273	0.0190102	0.976545	0.800885	1.07992	0.90785	1.18742	1.53038	1.01377	1.27146	0.115454	0.306576	0.143794	0.584151	-0.179944	0.436465	0.172108	0.118517	-0.136732	0.0558139	-0.403307	0.40071	0.753591	0.848667	0.600991	0.829313	0.925439	0.705185	0.732433	1.20092	0.791443	0.302911	0.444063	0.334882	0.336988	0.346573	0.600986	0.396817	-0.00408533	-0.294614	0.290683	0.0126045	1.70949	1.64819	1.66591	1.78648
PTOS_000048	hypothetical protein	0.0254861	-0.114122	0.160155	-0.0437824	0.168567	0.0467333	-0.0261686	0.21445	0.227237	0.0941464	0.0832269	0.315811	0.0466345	0.0893062	-0.0477378	0.0447322	0.246359	-0.155234	0.152529	0.0634918	0.0505804	-0.00597978	-0.144966	0.0442103	0.107901	0.291213	0.109746	0.277377	0.0322055	0.00379629	0.0773769	0.263768	0.224904	0.193244	-0.046694	-0.12451	0.124595	-0.0260343	0.014948	0.0675413	-0.117232	0.0521196	-0.220458	0.252075	-0.0292132	0.0648698	0.112784	0.0150991
PTOS_000049	methyltransferase domain-containing protein	-0.190946	-0.165056	0.480061	-0.0568372	1.60962	1.35226	1.47338	1.61998	0.858107	0.95575	1.04454	0.992482	0.245488	-0.0150035	0.0817378	-0.20952	0.00140373	0.343342	-0.164059	0.0603915	0.223595	-0.0462548	-0.280522	0.105637	0.219223	0.448375	0.665156	0.484875	0.261793	0.0238024	0.413478	0.0167047	-0.0401117	-0.129323	-0.606646	-0.563835	-0.988211	-0.197858	0.0817403	-0.401629	0.358817	-0.212162	-0.17896	0.122151	-1.61341	-0.902697	-0.809101	-0.950998
PTOS_000050	permease-like cell division protein FtsX	-0.115231	-0.0121114	-0.0012067	0.117558	-1.27189	-1.36453	-1.471	-1.17188	-1.42782	-1.69003	-2.78888	-1.53343	-0.550336	-0.871321	-1.2191	-1.14154	-1.56712	-0.960611	-0.996984	-0.981101	0.0772625	-0.0656062	-0.124758	0.0348991	-0.69505	-0.342962	-0.389945	-0.795146	-1.56876	-0.298705	-0.605939	-0.522907	-0.463456	-0.561519	-0.645993	-0.654505	-0.423438	-0.524456	-0.385027	-0.413167	-0.296093	-0.0207879	-0.289761	0.580908	-0.656526	-1.70358	-1.49983	-1.77034
PTOS_000051	DUF3098 domain-containing protein	NA	NA	NA	NA	NA	NA	NA	NA	NA	NA	NA	NA	NA	NA	NA	NA	NA	NA	NA	NA	NA	NA	NA	NA	NA	NA	NA	NA	NA	NA	NA	NA	NA	NA	NA	NA	NA	NA	NA	NA	NA	NA	NA	NA	NA	NA	NA	NA
PTOS_000052	undecaprenyl-diphosphate phosphatase	0.603026	0.618044	-1.03394	-0.374336	-1.71243	-1.07214	-0.494452	-1.98308	-1.22852	-2.85183	-0.229917	-1.26053	-1.89378	-0.386945	-1.2097	-1.41895	-0.56191	-0.351238	-0.471096	-0.448807	-0.416022	0.615878	-0.393358	0.150065	-1.4503	-0.320758	-0.889902	-1.23567	-2.04754	-2.74711	0.192692	-0.810083	-1.0248	-0.756722	0.110286	-0.28633	-1.67964	-0.416675	-0.391926	0.118688	NA	NA	NA	NA	NA	NA	NA	NA
PTOS_000053	truB tRNA pseudouridine(55) synthase TruB	-0.0896454	-0.93352	-0.49883	1.25211	0.886625	0.777249	0.704826	0.885496	0.480014	0.467417	0.532604	0.836563	0.403302	0.133789	-0.0471574	-0.711672	-0.356861	-0.241915	-0.213518	-1.31468	-0.489791	0.0446133	0.0324017	0.311476	0.0407095	0.0613793	-0.426582	0.331388	-0.500077	-0.00707291	-0.250984	-0.218258	-0.7768	-0.295737	-0.546566	-0.856593	-1.15447	-0.926143	-0.0756216	-1.19656	0.00282016	-0.918318	0.825271	0.000910747	-2.33806	-1.18407	-0.39287	-0.668593
PTOS_000054	queA tRNA preQ1(34) S-adenosylmethionine ribosyltransferase-isomerase QueA	NA	NA	NA	NA	NA	NA	NA	NA	NA	NA	NA	NA	NA	NA	NA	NA	NA	NA	NA	NA	NA	NA	NA	NA	NA	NA	NA	NA	NA	NA	NA	NA	NA	NA	NA	NA	NA	NA	NA	NA	NA	NA	NA	NA	NA	NA	NA	NA
PTOS_000055	folK 2-amino-4-hydroxy-6- hydroxymethyldihydropteridine diphosphokinase	NA	NA	NA	NA	NA	NA	NA	NA	NA	NA	NA	NA	NA	NA	NA	NA	NA	NA	NA	NA	NA	NA	NA	NA	NA	NA	NA	NA	NA	NA	NA	NA	NA	NA	NA	NA	NA	NA	NA	NA	NA	NA	NA	NA	NA	NA	NA	NA
PTOS_000056	hypothetical protein	NA	NA	NA	NA	NA	NA	NA	NA	NA	NA	NA	NA	NA	NA	NA	NA	NA	NA	NA	NA	NA	NA	NA	NA	NA	NA	NA	NA	NA	NA	NA	NA	NA	NA	NA	NA	NA	NA	NA	NA	NA	NA	NA	NA	NA	NA	NA	NA
PTOS_000057	metK methionine adenosyltransferase	NA	NA	NA	NA	NA	NA	NA	NA	NA	NA	NA	NA	NA	NA	NA	NA	NA	NA	NA	NA	NA	NA	NA	NA	NA	NA	NA	NA	NA	NA	NA	NA	NA	NA	NA	NA	NA	NA	NA	NA	NA	NA	NA	NA	NA	NA	NA	NA
PTOS_000058	TIGR00730 family Rossman fold protein	-0.24536	-0.244814	0.715371	-0.32486	-1.79343	-1.16383	-0.759109	-1.41014	-1.0326	-0.733855	-0.350726	-1.43077	-0.422722	-0.0851976	-0.352708	-0.488504	-0.379714	-0.459654	-0.574601	-0.351568	0.123726	-0.674083	0.185006	0.282147	-0.380485	-0.436786	-0.245604	-0.678192	-0.46269	-0.800332	-0.101203	0.153974	-0.57286	-0.205997	-0.236624	-0.684735	-0.668689	-0.246265	-0.358044	-0.183656	-0.481245	-0.306556	0.572516	-0.0194881	0.220855	-0.576803	-0.42645	-0.41991
PTOS_000059	DUF4271 domain-containing protein	-0.819187	-0.0693229	-0.357514	1.03968	-1.0367	-0.436019	-0.860312	-0.303185	-3.35188	-2.49378	-3.40269	-3.35673	-1.17663	-0.552666	0.390696	0.833607	-0.686808	0.241904	-0.625799	-2.39577	0.0397583	0.219477	-0.365995	0.112222	-3.5565	-0.289877	-1.50555	-1.09691	-3.31944	-1.0363	-1.3605	-3.26756	-0.806531	-1.06133	-2.02573	-2.19496	-0.0544556	-0.147818	-1.37377	-1.24752	NA	NA	NA	NA	NA	NA	NA	NA
PTOS_000060	uroporphyrinogen-III synthase	NA	NA	NA	NA	NA	NA	NA	NA	NA	NA	NA	NA	NA	NA	NA	NA	NA	NA	NA	NA	NA	NA	NA	NA	NA	NA	NA	NA	NA	NA	NA	NA	NA	NA	NA	NA	NA	NA	NA	NA	NA	NA	NA	NA	NA	NA	NA	NA
PTOS_000061	rnpA ribonuclease P protein component	NA	NA	NA	NA	NA	NA	NA	NA	NA	NA	NA	NA	NA	NA	NA	NA	NA	NA	NA	NA	NA	NA	NA	NA	NA	NA	NA	NA	NA	NA	NA	NA	NA	NA	NA	NA	NA	NA	NA	NA	NA	NA	NA	NA	NA	NA	NA	NA
PTOS_000062	yidD membrane protein insertion efficiency factor YidD	0.31608	0.0669343	0.0855412	-0.59645	-0.363601	-0.176755	0.439562	-0.0235724	-0.370096	-0.323487	0.0582157	-0.0241363	0.039006	0.456321	0.203684	0.129747	0.0765755	-0.0963119	-0.245049	0.208374	0.080392	0.241397	-0.54534	0.0451376	0.282604	0.530304	-0.0577872	-0.00794789	0.195658	-0.419432	-0.566072	0.011688	0.593906	0.754232	0.627257	0.715975	0.573649	0.406552	0.559221	0.321263	0.984341	-0.0716311	-1.21702	-0.11808	0.7851	-0.213295	0.0323448	0.811517
PTOS_000063	TatD family hydrolase	-0.501959	0.5041	-0.291554	0.209599	0.679353	0.386461	0.0221996	0.501524	0.081977	0.390475	0.124879	0.437464	0.292689	0.365573	0.305231	0.231768	0.270809	0.208939	0.48212	0.0831176	0.0330818	0.192098	0.381717	-0.869952	0.330394	0.184153	-0.0453959	0.376972	0.227792	0.183435	-0.567647	0.172411	-0.0337214	0.190135	0.0485978	-0.239233	0.313621	0.118303	-0.180879	0.120724	-0.188441	0.100448	0.319785	-0.238219	0.213644	0.331986	0.558049	0.230436
PTOS_000064	tyrS tyrosine--tRNA ligase	NA	NA	NA	NA	NA	NA	NA	NA	NA	NA	NA	NA	NA	NA	NA	NA	NA	NA	NA	NA	NA	NA	NA	NA	NA	NA	NA	NA	NA	NA	NA	NA	NA	NA	NA	NA	NA	NA	NA	NA	NA	NA	NA	NA	NA	NA	NA	NA
PTOS_000065	S41 family peptidase	0.0748036	-0.16957	0.112475	-0.00970988	-0.0721805	-0.0282237	-0.0623714	-0.0290577	-0.23214	-0.239299	-0.259844	-0.0884685	0.0422762	0.0859769	-0.0331603	0.0432597	0.0768535	-0.0512355	0.0409602	-0.0502352	0.0504086	0.059436	0.117757	-0.291005	-0.112668	0.31263	0.0913781	-0.0535488	-0.0111921	0.23353	0.0636236	0.0333011	0.0762406	-0.00600231	0.0996683	-0.0643043	-0.00648661	0.0225747	0.0877291	-0.135374	-0.0212743	-0.122158	-0.0957041	0.332813	-0.284065	-0.0896369	-0.0552205	-0.0373361
PTOS_000066	tRNA-Gln	NA	NA	NA	NA	NA	NA	NA	NA	NA	NA	NA	NA	NA	NA	NA	NA	NA	NA	NA	NA	NA	NA	NA	NA	NA	NA	NA	NA	NA	NA	NA	NA	NA	NA	NA	NA	NA	NA	NA	NA	NA	NA	NA	NA	NA	NA	NA	NA
PTOS_000067	arylsulfatase	-0.235035	0.0752598	0.166517	-0.0230872	-0.154926	-0.2055	-0.168037	0.0069638	-0.344365	-0.209859	-0.367282	-0.214626	0.161368	-0.00324897	-0.0534485	-0.134193	-0.0851561	0.0673278	0.0452362	0.0151936	-0.0603547	0.0467088	0.0479867	-0.107143	0.157086	0.136152	0.115385	0.121594	0.00499236	0.132719	-0.0349206	0.0845978	0.00226095	0.199632	-0.0755794	-0.0296217	0.141439	0.0721054	-0.0665834	0.00543888	0.056483	-0.0556957	0.0085494	0.00774767	-0.0962689	-0.192803	-0.118912	-0.202475
PTOS_000068	kduI 5-dehydro-4-deoxy-D-glucuronate isomerase	0.349478	0.0419961	0.0218649	-0.480746	0.443368	0.303788	0.172451	0.0924443	0.471391	0.201661	0.319508	0.417898	0.070457	-0.0195001	0.141443	0.22158	-0.24042	0.400787	0.236783	-0.0879309	0.25245	-0.119933	-0.0111751	-0.232534	0.215586	0.498621	0.330899	0.24668	0.454867	0.732268	0.116782	0.675652	0.427544	0.0919379	0.568933	0.455594	0.207998	0.279946	0.0209492	0.0553637	0.0371172	0.116344	-0.234701	0.0654877	0.151559	-0.277415	-0.0561566	0.299641
PTOS_000069	gluconate 5-dehydrogenase	0.274921	-0.252107	0.0397346	-0.156063	0.139646	0.756427	0.427213	0.578231	0.579158	0.227415	0.340109	0.324958	-0.274025	0.179819	0.0916981	0.36321	0.105295	0.316892	0.138692	0.466303	-0.757064	0.205633	0.177371	0.0852592	0.065481	-0.226399	-0.560031	0.161038	-0.596875	0.174215	-0.157557	0.0894557	-0.42737	-0.23986	-0.395302	0.191917	-0.0540729	-0.0238648	0.231548	0.0921594	-0.334242	0.322786	-0.303471	0.122822	0.0835569	0.359696	0.233178	-0.277808
PTOS_000070	DUF4861 domain-containing protein	-0.166668	-0.182549	0.300314	0.0676992	0.143209	-0.0341488	0.322334	0.117078	-0.3431	-0.0996682	-0.0777483	-0.0968739	0.117827	0.352904	0.115288	0.0481951	0.0564725	-0.180355	0.338249	0.317761	-0.271065	0.377189	-0.29763	0.105388	-0.240322	-0.224319	0.0543726	-0.235455	-0.125325	-0.382664	-0.368766	-0.41971	-0.195698	-0.129323	0.104205	-0.357548	-0.0703109	-0.0713278	0.164071	-0.200472	-0.200805	0.270027	-0.403239	0.261613	-0.0185876	0.304318	0.155895	0.0390576
PTOS_000071	queG tRNA epoxyqueuosine(34) reductase QueG	-0.101231	-0.00504955	0.295915	-0.0942759	-0.0572172	-0.275953	-0.204673	-0.205953	-0.206255	-0.314877	-0.615045	0.00503035	-0.141321	0.213253	-0.487329	-0.147175	0.0889139	-0.164997	0.00225336	0.122704	0.22869	0.192899	-0.103556	-0.473798	0.494855	0.116251	-0.143482	0.43022	-0.0834968	0.840514	0.150518	0.332459	-0.0890552	-0.335008	0.0344439	0.241336	0.132947	-0.02476	0.000181302	-0.0368594	0.175933	-0.195647	-0.0855335	0.183807	-0.232645	-0.108639	0.229002	-0.00595136
PTOS_000072	polysaccharide deacetylase family protein	0.970366	0.234688	-0.628072	-1.07926	-4.25292	-4.27907	-4.15298	-4.19481	-4.21304	-4.20779	-4.26429	-4.2191	-4.17558	-1.09309	-2.59591	-4.19155	-2.59961	-1.77104	-2.54143	-2.48223	NA	NA	NA	NA	NA	NA	NA	NA	NA	NA	NA	NA	NA	NA	NA	NA	NA	NA	NA	NA	NA	NA	NA	NA	NA	NA	NA	NA
PTOS_000073	DUF2723 domain-containing protein	NA	NA	NA	NA	NA	NA	NA	NA	NA	NA	NA	NA	NA	NA	NA	NA	NA	NA	NA	NA	NA	NA	NA	NA	NA	NA	NA	NA	NA	NA	NA	NA	NA	NA	NA	NA	NA	NA	NA	NA	NA	NA	NA	NA	NA	NA	NA	NA
PTOS_000074	DNA-binding protein	NA	NA	NA	NA	NA	NA	NA	NA	NA	NA	NA	NA	NA	NA	NA	NA	NA	NA	NA	NA	NA	NA	NA	NA	NA	NA	NA	NA	NA	NA	NA	NA	NA	NA	NA	NA	NA	NA	NA	NA	NA	NA	NA	NA	NA	NA	NA	NA
PTOS_000075	metal ABC transporter ATP-binding protein	NA	NA	NA	NA	NA	NA	NA	NA	NA	NA	NA	NA	NA	NA	NA	NA	NA	NA	NA	NA	NA	NA	NA	NA	NA	NA	NA	NA	NA	NA	NA	NA	NA	NA	NA	NA	NA	NA	NA	NA	NA	NA	NA	NA	NA	NA	NA	NA
PTOS_000076	zinc ABC transporter substrate-binding protein	0.282305	-0.363839	0.636036	-0.783229	0.186489	0.151474	-0.192191	0.163688	-0.636142	-0.526105	-0.319929	-0.0321902	0.0868972	0.101407	-0.507087	0.0730319	-0.505261	-0.109153	-1.14769	-0.726472	-0.792725	0.667031	-0.508955	0.268924	-0.255679	-0.298256	-0.204545	-0.132796	-1.69759	-1.19683	-1.57725	-1.14503	-0.198972	0.138788	-0.734383	-0.659621	-1.86455	-0.579704	-0.0408988	-0.364703	0.381256	-0.158175	-0.380009	0.217275	-1.01185	-1.05178	-1.08404	-0.825741
PTOS_000077	mnmD tRNA (5-methylaminomethyl-2-thiouridine)(34)-methyltransferase MnmD	0.0332847	0.0301166	0.124118	-0.232428	-0.375947	-0.480336	-0.438588	-0.563789	-0.562068	-0.587303	-0.663234	-0.615039	-0.222825	-0.353783	-0.447947	-0.475914	-0.389629	-0.447798	-0.289539	-0.505375	0.258158	0.115127	-0.348725	-0.193105	-0.299706	-0.48011	-0.227821	-0.307534	-0.307867	-0.670818	0.167994	-0.00795714	-0.112108	-0.108261	-0.497369	-0.240651	-0.664992	-0.17689	-0.635206	-0.494012	0.249412	-0.0653527	-0.0227087	-0.0809787	0.252617	-0.371618	-0.246791	0.121924
PTOS_000078	hypothetical protein	-0.0655374	0.0964513	-0.0721396	0.0320277	-0.333025	0.0173033	-0.0575454	-0.836117	-0.258081	-1.04333	-1.34511	-2.50285	-0.526296	-0.642425	-0.454125	-0.599538	-0.930532	-0.566504	-0.610004	-0.524326	-0.248121	0.0676763	-0.403587	0.479987	-1.20288	-0.611807	-0.292354	-0.0555668	-0.35465	-0.856033	-0.587504	-0.520763	-0.105963	-0.264889	0.197518	-0.275243	-0.00922816	-0.0719836	-0.310621	0.172859	-1.03496	0.949767	0.240273	-0.753846	-0.527296	-1.01502	-1.34757	-1.14227
PTOS_000079	purD phosphoribosylamine--glycine ligase	-0.0813307	-0.119752	0.129672	0.146169	0.308917	0.00716326	-0.182122	-0.456354	-0.327403	-0.0857062	-0.00986425	-0.158942	-0.16098	-0.163253	-0.121564	0.0269817	-0.215996	-0.113904	-0.212481	-0.302562	0.059536	0.00155738	0.161437	-0.313053	-0.295919	-0.358706	-0.0725124	-0.0705453	-0.503144	0.344348	-0.218526	-0.0987308	0.0253872	0.308133	0.112771	-0.00154846	-0.535342	0.150134	0.0345035	0.00240598	0.350067	-0.20242	-0.381136	0.219528	-0.0653212	-0.465735	-0.00315589	-0.147688
PTOS_000080	S9 family peptidase	0.0477815	-0.160845	0.0707245	0.055441	0.101197	-0.138224	0.160734	0.0136922	-0.438313	-0.539398	-0.58933	-0.522298	-0.182924	-0.16631	-0.17404	-0.122982	-0.0796511	-0.237006	-0.138375	-0.21123	0.0773304	-0.147382	0.0844618	-0.089523	-0.091662	-0.157489	0.060149	0.0126875	-0.0056108	-0.217272	0.0951563	-0.261153	-0.102756	-0.0271526	0.128817	-0.0887002	0.00394094	0.0989768	-0.0965981	0.165387	0.121892	-0.182809	0.105667	-0.0130487	-0.153258	-0.0349778	-0.265548	-0.0230847
PTOS_000081	THUMP domain-containing protein	0.0185063	0.111746	-0.0546794	-0.0113151	-0.470041	0.0385444	0.206551	-0.222571	-1.02621	-0.601227	-0.892859	-0.654125	-0.193512	-0.291846	-0.263943	-0.421109	-0.438232	-0.529717	-0.593932	-0.40603	0.133723	0.00996451	-0.191927	0.0437328	-0.701992	-0.608973	-0.253304	-0.465039	-0.471306	-0.588909	-1.25858	-0.780854	-0.287873	-0.389949	-0.0363634	-0.32476	-0.188839	-0.20353	-0.623316	-0.446327	0.687848	-0.24018	0.140536	-0.596112	0.27183	0.156903	0.027282	0.439037
PTOS_000082	serine acetyltransferase	-0.0180573	-0.100356	-0.175447	0.194885	-0.984969	-0.758859	-1.33405	-1.2389	-1.30612	-1.56406	-1.52572	-1.21898	-0.360234	0.0199214	-0.130522	-0.392726	-0.839212	-0.623051	-1.30144	-0.932259	-0.146508	0.23639	-0.535134	0.239334	-0.675462	-0.383473	-0.80436	-0.73766	-1.02166	-0.0220881	-0.791628	-0.643467	-0.655161	-0.41242	0.0101068	-0.432265	-0.844451	-1.29903	-0.773069	-1.178	0.0074117	-0.581068	0.171303	0.374226	-2.31998	-2.53181	-2.72007	-2.40781
PTOS_000083	histidine kinase	0.0501046	0.0644515	-0.0388698	-0.0854079	-0.408484	-0.519929	-0.253063	-0.213637	-0.376233	-0.354421	-0.326063	-0.362345	-0.0561765	0.0979764	0.0603753	-0.243569	-0.0112568	0.00948734	-0.0669586	-0.0767428	-0.0880667	0.117383	-0.153711	0.0446755	-0.253835	-0.0832424	-0.11366	-0.0971415	-0.179735	-0.16758	-0.14581	0.0216831	-0.133992	-0.178199	-0.115111	-0.149048	-0.0565227	-0.0494542	0.0416561	0.0848785	0.0512479	-0.0176814	0.0499556	-0.0738397	0.405619	0.518108	0.253257	0.354193
PTOS_000084	LytTR family DNA-binding domain-containing protein	0.0146769	0.109845	-0.187069	0.105655	-0.553368	-0.481489	-0.777359	-0.607761	-0.44427	-0.236192	-0.395814	-0.199728	-0.130644	-0.187225	-0.0564902	-0.271532	-0.224676	-0.34099	-0.105502	-0.0908613	-0.0523881	-0.0242772	-0.109751	0.091056	-0.142482	0.129789	-0.234754	-0.143183	0.187639	0.216984	-0.0216358	-0.185721	0.060416	0.0984017	-0.126204	0.0596644	-0.287601	-0.070478	0.0858036	0.0366995	0.208768	-0.066682	-0.256217	0.143269	0.158749	0.0597021	0.0737495	0.372923
PTOS_000085	DUF3836 domain-containing protein	0.0960869	-0.384746	0.00318622	0.27333	-1.00228	-0.847958	-1.12219	-1.30578	-0.449246	-0.620401	-1.15621	-1.58435	-1.16068	-1.03356	-0.959888	-0.0788667	-0.397673	-0.305572	-0.29146	-0.577516	-0.0622232	-0.518351	0.649805	-0.334204	-0.304207	-0.420955	-0.420484	-0.0794086	-1.33724	1.13788	-1.22984	-0.607299	-0.742311	-0.172703	-1.04794	0.0824513	-0.148232	-0.816457	-0.20514	-0.602907	NA	NA	NA	NA	NA	NA	NA	NA
PTOS_000086	polA DNA polymerase I	-0.479719	-0.929857	0.725391	0.5325	-0.906917	-0.895709	-1.16788	-1.11476	-2.07425	-1.44733	-0.52001	-1.6341	-2.23907	-1.03678	-1.70229	-2.18964	-1.86152	-2.73118	-2.70731	-4.32758	1.67135	-0.677814	-0.272267	-1.36587	-1.90069	0.00859541	-0.309403	-3.27201	-1.82151	-3.79249	-1.70522	-1.80204	-0.885498	-0.588415	-1.34364	-1.04429	-2.85794	-1.49033	-1.73762	-3.06494	NA	NA	NA	NA	NA	NA	NA	NA
PTOS_000087	polyprenyl synthetase family protein	NA	NA	NA	NA	NA	NA	NA	NA	NA	NA	NA	NA	NA	NA	NA	NA	NA	NA	NA	NA	NA	NA	NA	NA	NA	NA	NA	NA	NA	NA	NA	NA	NA	NA	NA	NA	NA	NA	NA	NA	NA	NA	NA	NA	NA	NA	NA	NA
PTOS_000088	DUF1266 domain-containing protein	-0.144842	0.222778	0.237283	-0.360658	0.327376	0.559257	0.337087	0.591886	0.269766	0.324763	0.442316	0.192481	0.260315	-0.0389184	0.110973	-0.0462303	0.259305	0.0234398	0.220784	-0.0997349	-0.152601	0.14022	-0.283949	0.197413	0.142522	0.0674235	0.267442	0.129256	-0.0393725	-0.102518	0.204745	0.145789	0.216046	0.424625	0.161257	-0.0525963	0.180895	0.11201	0.322819	-0.198259	0.616728	0.0591384	-0.00245315	-0.873714	0.113058	0.585336	0.359983	0.291641
PTOS_000089	deoC deoxyribose-phosphate aldolase	0.0929045	-0.0255838	-0.0675142	-0.0283381	0.065459	-0.0378285	-0.170805	-0.155371	0.0281515	-0.338214	-0.395175	-0.186386	-0.00349605	-0.0568787	0.032221	0.0459079	0.1231	0.0650786	-0.304603	0.0859002	0.0651707	-0.039292	0.00460722	-0.0954593	-0.18741	-0.0678154	-0.168147	0.0810049	-0.433904	-0.755509	-0.23429	-0.112441	0.0206489	0.09091	0.204415	-0.0877075	-0.10379	-0.0646719	-0.198961	-0.0542167	-0.0513482	0.012176	0.0175586	-0.0422917	-0.296448	-0.278119	-0.229316	-0.33619
PTOS_000090	nucleotide pyrophosphohydrolase	0.481276	-0.446179	-0.0152094	0.0320802	-0.175475	0.0743624	0.13699	0.0588836	-1.03024	-0.210795	0.180712	-0.913379	0.244328	-0.253222	-0.089333	-0.692004	0.257787	-1.43979	0.147909	-0.73262	0.829782	-0.560533	-0.631094	0.129712	-0.0796167	0.458091	0.421872	-0.700948	0.15774	-0.388094	-0.533496	0.404544	0.373392	-0.105038	0.21581	0.620412	0.600953	0.0433522	-0.269735	0.227017	-0.0171916	-0.475353	-0.215303	0.707122	-0.862108	-0.368497	-0.439494	-0.176659
PTOS_000091	dtd D-aminoacyl-tRNA deacylase	NA	NA	NA	NA	NA	NA	NA	NA	NA	NA	NA	NA	NA	NA	NA	NA	NA	NA	NA	NA	NA	NA	NA	NA	NA	NA	NA	NA	NA	NA	NA	NA	NA	NA	NA	NA	NA	NA	NA	NA	NA	NA	NA	NA	NA	NA	NA	NA
PTOS_000092	uvrC excinuclease ABC subunit UvrC	0.0124727	0.0983478	-0.021161	-0.0260387	-0.136949	-0.193237	-0.180165	-0.188159	-0.398577	-0.253174	-0.195583	-0.0618916	-0.128867	-0.0229941	-0.239932	-0.274553	-0.117304	-0.129065	-0.211335	-0.22578	0.0140573	0.0425061	-0.00574919	-0.100346	-0.341727	-0.18302	0.0320594	0.0341154	-0.288123	-0.743945	-0.420993	-0.459498	0.0695376	-0.00528502	-0.110246	-0.0568959	-0.0835758	-0.0497847	-0.00027824	0.0392564	-0.101874	0.0364488	0.0605368	0.0653786	-0.0603041	-0.0777566	0.086762	-0.133348
PTOS_000093	adenine phosphoribosyltransferase	-0.0719869	0.268146	-0.182492	0.0328545	-0.352452	-0.262691	-0.655616	-0.393076	-0.738872	-0.321451	-0.723845	-0.547618	-0.161924	-0.0622881	-0.143549	0.0150281	0.0876559	-0.123262	-0.111461	0.140446	-0.160919	0.226263	-0.0152574	-0.0885961	-0.199595	0.178986	-0.0360052	-0.233401	-0.0159802	-0.189913	-0.0681076	-0.370404	0.0507372	0.163458	-0.177392	-0.0531825	0.0391448	-0.11722	-0.147255	-0.141927	-0.120357	0.0253084	0.106169	-0.032037	0.291615	-0.110653	0.103674	0.535054
PTOS_000094	mnmG tRNA uridine-5-carboxymethylaminomethyl(34) synthesis enzyme MnmG	0.122979	-0.463186	0.102744	0.101389	-0.399645	-0.0674573	-0.824634	0.200107	-0.930747	-1.47545	-1.21512	-1.51533	-0.294208	-1.50664	-1.84451	-2.61865	-1.84509	-0.655806	-0.819515	-0.491	-0.0506698	0.630515	-0.73447	-0.169264	-0.506515	-1.894	0.0312744	-0.359431	-1.59713	-2.66279	-1.83729	-0.609123	-0.724417	-1.57355	-0.763951	-0.106669	-1.47482	-1.93071	-1.15225	-1.69851	1.15744	0.292946	-1.55643	-0.681921	-1.49086	-0.875229	-2.72604	-1.16411
PTOS_000095	tetratricopeptide repeat protein	0.250581	-0.0723097	-0.0601795	-0.211139	0.332526	-0.0545041	-0.232972	0.126162	0.142733	-0.0567768	0.120944	-0.131214	-0.183176	0.000285371	0.0186154	0.350888	-0.0249709	-0.0736174	-0.00958069	0.154565	-0.108541	-0.0522216	0.220225	-0.238857	-0.124865	-0.26462	-0.0492504	0.205453	-0.231128	0.160987	-0.158135	-0.0469855	-0.0853864	0.123721	-0.0831646	-0.266476	-0.112636	-0.00545005	0.309661	-0.0399	-0.156387	-0.180812	0.034389	0.273217	-0.00515456	0.0422026	-0.0188327	0.0803924
PTOS_000096	tetratricopeptide repeat protein	0.028063	0.0344901	-0.0744343	0.0419855	0.57383	0.768529	0.476645	0.5445	0.260165	0.571797	0.347143	0.646306	0.390841	0.330367	0.240805	0.10376	0.376231	0.213363	0.215455	0.0777813	-0.308192	-0.158952	0.189471	0.25318	0.392642	0.064055	0.281146	0.223671	-0.206085	0.231016	-0.292492	0.154734	0.1633	0.461678	0.1486	0.0847078	0.211378	0.372087	-0.000716046	0.28155	-0.105512	0.0119889	0.222657	-0.298462	-0.446021	-0.331059	-0.0299366	-0.271127
PTOS_000097	DUF3244 domain-containing protein	-0.304139	0.0309004	0.153932	0.0249817	-0.24312	-0.155503	-0.13868	-0.161744	-0.397786	-0.377471	-0.223192	-0.305132	-0.201223	-0.510562	-0.250478	-0.252546	0.171639	-0.0119188	-0.0229973	-0.195759	0.103166	-0.174716	-0.0512172	-0.0752926	-0.197785	-0.271678	-0.275982	-0.209924	0.0405193	-0.36285	-0.221268	-0.146393	0.04209	-0.401049	-0.267345	-0.0816319	-0.315906	-0.266509	0.145	-0.249129	0.124932	-0.119993	0.217779	-0.311556	-0.124767	-0.271214	-0.125357	0.0591724
PTOS_000098	C10 family peptidase	-0.0399836	0.0778843	-0.0795548	0.0493684	0.00318939	0.0696642	0.143643	0.0338278	0.0525735	0.0760521	-0.0820417	0.0492239	0.0113928	-0.121829	-0.0664529	-0.0383582	-0.147409	0.0410289	-0.187007	0.0682251	0.0636114	0.0142835	0.0207386	-0.23202	-0.0624575	-0.0209618	-0.250779	-0.186459	-0.215249	-0.10237	-0.0744118	-0.442095	-0.0532596	-0.0668734	-0.0445109	-0.0495023	-0.172088	-0.0879327	-0.212578	-0.0448	0.00397767	-0.0178413	0.0558398	-0.114721	-0.229893	0.0300857	0.00168877	-0.0383966
PTOS_000099	hypothetical protein	-0.400713	0.181757	0.139993	-0.0269915	0.42016	0.282467	0.817839	0.267848	0.202354	0.432265	0.451293	-0.127636	0.381612	0.0108035	0.303952	0.307398	0.622085	0.105053	0.32706	0.28195	0.27778	-0.126382	-0.274076	-0.0278592	-0.4316	0.133319	-0.0275014	0.131658	-0.289282	0.257529	0.181489	-0.216893	0.189522	-0.0963911	0.0472231	0.187466	-0.0804123	-0.225194	0.0191507	-0.0911049	0.0161883	0.162127	-0.0906857	-0.225016	-0.117487	-0.27556	-0.0327722	-0.160613
PTOS_000100	ybeY rRNA maturation RNase YbeY	NA	NA	NA	NA	NA	NA	NA	NA	NA	NA	NA	NA	NA	NA	NA	NA	NA	NA	NA	NA	NA	NA	NA	NA	NA	NA	NA	NA	NA	NA	NA	NA	NA	NA	NA	NA	NA	NA	NA	NA	NA	NA	NA	NA	NA	NA	NA	NA
PTOS_000101	hypothetical protein	-0.0550069	-0.284413	0.511175	-0.213649	-0.575938	-0.635127	-0.769974	-0.69187	-1.07586	-0.560276	-0.745788	-0.198333	0.0173882	-0.422716	-0.704947	-0.275474	-0.167812	-0.36885	-0.202491	-0.219005	-0.266375	0.361291	-0.110515	-0.150626	0.472373	-0.548589	0.0737195	0.154528	-0.109538	0.0698827	-0.222043	0.314348	0.0910434	0.565267	-0.0978416	0.212172	0.0569216	0.291408	-0.189635	-0.110462	0.368431	0.143222	-0.352323	-0.220848	-0.134242	-0.177551	-0.232602	0.0361434
PTOS_000102	hypothetical protein	0.408278	0.0233828	0.0297392	-0.560616	-1.33713	-1.41952	-1.33594	-0.872077	-0.72382	-0.630217	-0.932468	-0.755122	-0.649033	-0.362388	-0.479461	-0.306824	-0.827257	-0.106407	-0.326128	-0.872302	-0.43571	-0.342107	0.25446	0.491041	-0.228682	-0.966321	-1.12598	-0.318696	-0.319829	-0.666265	-0.060009	-0.0378845	-0.650207	-0.791351	-0.2341	-0.0705108	-0.375505	0.273645	-0.437652	0.091113	-0.136276	-0.456639	0.600582	-0.139828	0.395113	-0.321806	-0.362335	0.252396
PTOS_000103	DDE transposase	0.210485	-0.454008	-0.0388588	0.24598	0.740049	0.269762	0.68106	0.617959	0.805494	0.18263	0.453433	0.660448	-0.345194	0.3683	-0.110846	-0.363581	0.0993816	-0.312345	0.261376	0.487345	-0.330084	0.190254	-0.516673	0.470145	0.456005	0.396831	0.186134	0.805514	0.333131	0.586334	0.329149	0.774469	0.105494	0.129379	0.0617475	0.225145	0.200245	-0.593821	0.351834	0.596275	-0.264046	-0.470356	0.702133	-0.0171219	0.474248	-0.559251	0.382728	0.263626
PTOS_000104	DUF1566 domain-containing protein	-0.208705	0.059538	0.265463	-0.110017	-0.189618	-0.0287073	-0.176113	0.0134753	0.153241	-0.0346463	-0.0216063	0.253821	-0.143699	0.0130533	-0.10547	0.067855	-0.308322	0.133783	-0.0463636	0.103786	-0.0599017	0.213726	-0.262944	-0.00686741	0.15893	0.0695206	0.120432	0.223164	0.185852	-0.0843045	-0.0231998	0.221965	0.0471645	0.00759658	0.0856314	0.00466326	0.0588324	-0.0374827	0.160708	0.190459	0.011771	0.156407	0.0366095	-0.210689	0.0241111	-0.0288015	0.183365	0.153885
PTOS_000105	hypothetical protein	-0.132826	-0.0437529	0.101777	0.10934	-0.302363	-0.444304	-0.418017	0.0558164	0.278485	0.100272	-0.234911	-0.0771701	-0.230151	-0.0739785	-0.00940244	-0.213018	-0.1586	-0.0162786	-0.0849863	-0.0737257	0.27309	-0.225613	-0.110419	-0.00381191	-0.233571	-0.487517	0.0713812	-0.0195587	-0.462153	-0.249377	-0.116287	-0.187132	0.00377087	-0.298196	-0.152655	0.00564965	0.145358	-0.103986	0.176297	0.145878	-0.297051	0.104541	-0.151504	0.173294	-0.200723	-0.154945	0.0599136	-0.288885
PTOS_000106	DNA alkylation repair protein	0.0654841	-0.201325	0.14009	0.00962014	-1.09063	-1.33021	-1.56903	-0.979316	-0.494843	-0.758983	-1.1398	-1.05229	-0.668926	-0.396784	-0.308942	-0.530247	-0.441209	-0.418377	-0.527661	-0.469263	-0.00924978	-0.196394	0.0622992	0.114182	-0.415597	-0.552886	-0.620868	-0.484346	-0.438109	-0.527064	-0.625986	-0.270318	-0.324335	-0.521614	-0.657615	-0.740385	-0.291895	-0.269749	-0.169182	-0.204948	-0.160646	-0.00133319	0.16729	-0.0567984	-0.603068	-1.08221	-1.19379	-0.604321
PTOS_000107	ruvB Holliday junction branch migration DNA helicase RuvB	0.309796	-0.367124	-0.0695742	0.170693	-2.60451	-3.57505	-1.98653	-3.9023	-3.89896	-3.33786	-4.58371	-3.92761	-1.36577	-0.877612	-1.28725	-1.3476	-1.7969	-1.33452	-1.77269	-2.63633	-0.261352	0.0514899	0.385558	-0.365106	-1.71204	-1.62843	-1.94617	-0.889367	-4.95916	-1.14112	-2.16458	-2.30836	-0.665808	-0.443814	-1.2202	-0.60285	-2.629	-2.1243	-0.976478	-1.69993	NA	NA	NA	NA	NA	NA	NA	NA
PTOS_000108	oligosaccharide flippase family protein	NA	NA	NA	NA	NA	NA	NA	NA	NA	NA	NA	NA	NA	NA	NA	NA	NA	NA	NA	NA	NA	NA	NA	NA	NA	NA	NA	NA	NA	NA	NA	NA	NA	NA	NA	NA	NA	NA	NA	NA	NA	NA	NA	NA	NA	NA	NA	NA
PTOS_000109	TIGR00341 family protein	-0.114502	-0.184764	0.174823	0.124919	1.59329	1.58546	1.64067	1.56605	2.30932	2.19609	2.03598	2.08929	-0.140021	-0.178624	-0.198003	-0.378168	0.0818114	0.0714473	0.0769232	-0.0604403	0.0257027	0.0721413	-0.118964	-0.0962656	-0.0179248	0.554722	0.118635	0.167762	0.302476	-0.0378588	0.466568	0.465919	-0.340161	-0.80218	-0.265507	-0.177458	0.149956	-0.0667845	0.106802	0.365842	0.0952032	-0.0939764	-0.103564	0.0857976	-1.32066	-1.0707	-1.08227	-0.919707
PTOS_000110	S46 family peptidase	-0.124295	0.0181846	0.0344466	0.0599883	-0.313046	-0.354291	-0.354669	-0.142007	-0.204794	-0.244844	-0.29578	-0.264676	-0.216492	-0.190956	-0.207617	-0.173062	-0.312911	-0.344411	-0.172458	-0.180425	0.0599972	-0.00970167	-0.107565	-0.0968277	-0.29223	-0.0597276	-0.078386	-0.115376	-0.137736	-0.133193	-0.274078	-0.0713282	-0.12456	-0.0349048	-0.0198252	-0.0472528	0.0190219	-0.329542	-0.139459	-0.10256	-0.220072	0.0311954	0.0701969	0.0643558	0.297931	-0.207549	-0.0193523	0.0240896
PTOS_000111	DMT family transporter	0.27471	-0.190356	-0.0360561	-0.105107	-0.557831	-0.441996	-0.348856	-0.869533	-0.381671	-0.554932	-0.794879	-0.451463	-0.608078	-0.424333	-0.276389	-0.52115	-0.577207	-0.101864	-0.423112	-0.408006	0.221807	0.00210632	-0.186526	-0.187514	-0.388838	-0.0759499	-0.128441	-0.37274	0.139553	0.211711	-0.133925	-0.180168	0.0332009	-0.142946	-0.157592	-0.0839548	-0.138964	-0.187391	-0.15549	-0.0983737	-0.199263	-0.126103	0.0237421	0.12871	0.173342	0.0386116	-0.0142751	0.270689
PTOS_000112	DEAD/DEAH box helicase	-0.0083589	-0.0129308	-0.0697961	0.117267	0.297284	0.143665	0.281552	0.368776	0.148098	0.238293	0.166139	0.0980048	0.0494488	0.275949	0.257998	0.120593	0.289009	0.0827254	0.13328	0.0557201	-0.00635999	-0.038039	-0.0185826	-0.00384854	0.208479	0.246364	0.317933	0.237752	-0.0686766	0.085087	0.29372	-0.0808327	-0.00862139	0.341947	0.197776	0.382156	0.231797	0.00633115	0.219706	0.172327	0.0489118	-0.155495	-0.121546	0.250432	-0.246483	0.0677676	-0.154146	-0.204866
PTOS_000113	tyrosine-protein phosphatase	0.126076	0.0923267	-0.215028	-0.000668466	-0.84698	-0.449023	-0.272861	-0.395886	-1.42984	-1.58666	-1.35544	-1.4301	-0.565605	-0.454308	-0.427965	-0.52952	-0.59357	-0.655841	-0.591038	-0.550619	-0.107393	-0.511834	0.402739	0.105511	-0.0260406	-0.0638763	-0.000794257	-0.18063	-0.0276619	-0.0115397	-0.0291185	-0.0166335	0.221454	0.065171	-0.115553	0.0935678	-0.00662816	0.00156337	-0.113155	0.0146796	0.0583619	0.0152581	0.105385	-0.11767	0.315471	0.224813	-0.0107139	-0.0544408
PTOS_000114	carbohydrate kinase	0.0399361	0.0295979	0.157496	-0.16537	-0.650524	-0.338869	-0.517122	-0.585354	-0.526506	-0.656296	-0.73478	-0.52075	-0.175481	-0.121948	-0.254519	-0.176022	-0.248571	-0.143835	-0.263337	-0.0907658	0.0279416	-0.0797428	0.0362087	-0.00481518	-0.290948	-0.338675	-0.631683	-0.730537	-0.285351	-0.309636	-0.469	-0.157038	-0.27351	-0.22042	-0.205252	-0.0859918	-0.209849	-0.0598735	-0.191443	0.0659265	0.0462913	-0.0552777	-0.099623	0.20608	-0.11092	-0.826908	-0.150309	-0.0244281
PTOS_000115	SIS domain-containing protein	NA	NA	NA	NA	NA	NA	NA	NA	NA	NA	NA	NA	NA	NA	NA	NA	NA	NA	NA	NA	NA	NA	NA	NA	NA	NA	NA	NA	NA	NA	NA	NA	NA	NA	NA	NA	NA	NA	NA	NA	NA	NA	NA	NA	NA	NA	NA	NA
PTOS_000116	TIGR00730 family Rossman fold protein	0.0440898	-0.338262	0.365569	-0.177996	0.378373	-0.161185	-0.288348	-0.222458	0.402687	0.194163	-0.0350399	-0.0976677	-0.299712	0.236714	0.329321	0.153394	0.228409	0.203556	0.0757778	0.0835816	0.307858	-0.0777442	-0.459977	-0.00326051	-0.0385503	-0.0165237	0.260338	0.142872	-0.0410532	0.420664	0.382698	0.0173729	0.274448	0.0190658	0.182095	0.0802886	0.269306	0.346709	0.626481	0.538389	-0.636473	0.181118	0.32175	-0.177798	-0.0886748	-0.399392	0.20626	-0.104353
PTOS_000117	insulinase family protein	0.158654	0.126288	0.112246	-0.379817	-0.301428	-0.630757	-0.220931	-0.408298	-0.667609	-0.422691	-0.596687	-0.542635	-0.156221	-0.231346	-0.183459	-0.221685	-0.156433	-0.102306	-0.39881	-0.301765	-0.0442398	0.0143563	-0.0379415	0.017383	-0.344168	-0.254437	-0.36227	-0.298254	-0.179154	-0.574401	-0.571316	-0.365983	-0.0648359	-0.0426524	-0.319857	-0.272006	-0.10862	-0.255593	-0.051319	-0.190449	0.174388	0.163565	-0.116826	-0.232686	-0.458457	-0.0670479	-0.0682624	-0.449159
PTOS_000118	hypothetical protein	-0.122855	-0.127209	0.177867	0.0638159	-0.122926	-0.169567	-0.293353	-0.480421	-0.535612	-0.0745095	-0.368626	0.00136635	-0.0732408	-0.0266014	-0.124224	-0.0824389	-0.169813	0.0483355	-0.190542	-0.796089	0.128961	-0.293976	0.23584	-0.280482	-0.36028	0.0223215	-0.261656	0.0551032	0.234402	0.139531	-0.625673	-0.176606	0.0961124	0.0311051	-0.890108	-0.0508488	-0.303443	-0.0600708	-0.38069	-0.306825	-0.152505	0.189299	-0.0128508	-0.0272726	0.415573	0.606653	0.5687	0.429943
PTOS_000119	GNAT family N-acetyltransferase	NA	NA	NA	NA	NA	NA	NA	NA	NA	NA	NA	NA	NA	NA	NA	NA	NA	NA	NA	NA	-0.679704	-1.19847	0.851595	0.544897	0.505402	-0.0259584	-0.103258	-0.684059	0.161845	0.697894	-0.62507	-0.750986	0.0900358	0.191588	-0.568286	-0.495886	0.0249489	0.161196	0.49011	-1.1428	NA	NA	NA	NA	NA	NA	NA	NA
PTOS_000120	uxuA mannonate dehydratase	-0.0932737	0.257974	-0.00920964	-0.157186	-0.035995	-0.0837834	0.121158	0.165714	0.11496	0.16411	-0.136597	0.164222	-0.00347519	0.00863434	0.0683461	-0.27709	0.0761895	-0.370508	-0.244062	0.0705514	-0.207351	0.275284	-0.0813777	-0.168603	0.261681	0.097226	0.154885	0.0993698	0.17052	-0.248664	0.159172	0.0107317	0.133114	-0.618372	-0.100599	-0.202994	0.143782	-0.327564	-0.123544	-0.0491192	-0.00190908	-0.0437465	-0.0929219	0.148921	0.510078	0.263169	0.205395	0.179897
PTOS_000121	SDR family oxidoreductase	0.129972	-0.263721	0.10393	0.0430232	0.341788	0.324959	0.241673	0.335178	-0.172655	0.0734513	-0.315987	0.250388	0.409419	-0.189231	0.0821144	0.308375	-0.256021	-0.142073	0.0343333	0.287712	-0.205196	0.406079	-0.311538	-0.0375844	-0.3805	0.615387	0.224158	-0.0251075	0.105449	-0.176843	0.328148	0.183685	0.681248	0.194314	0.291318	-0.0524465	-0.0535147	0.581949	0.41262	0.339402	0.153303	-0.146858	-0.00207753	0.0559251	-0.585205	0.422751	0.378183	0.395914
PTOS_000122	WbqC family protein	NA	NA	NA	NA	NA	NA	NA	NA	NA	NA	NA	NA	NA	NA	NA	NA	NA	NA	NA	NA	NA	NA	NA	NA	NA	NA	NA	NA	NA	NA	NA	NA	NA	NA	NA	NA	NA	NA	NA	NA	NA	NA	NA	NA	NA	NA	NA	NA
PTOS_000123	lepB signal peptidase I	-0.0205231	-0.244932	0.172628	0.0907773	-0.283707	-0.454332	-0.479791	-0.373061	-0.430648	-0.533581	-0.471224	-0.60491	-0.160129	-0.0179684	-0.221483	-0.259733	-0.492434	-0.345306	-0.232803	-0.355172	0.323738	-0.186685	-0.259838	0.013452	-0.317843	-0.312711	-0.0521786	-0.175875	-0.494467	-0.439903	-0.0510182	-0.0458984	-0.297942	-0.176798	-0.350788	-0.034668	-0.332721	-0.0040392	0.0710089	-0.0420878	0.0636363	0.0671844	0.119951	-0.334868	-0.0200187	-0.00318009	-0.336171	-0.323905
PTOS_000124	S26 family signal peptidase	NA	NA	NA	NA	NA	NA	NA	NA	NA	NA	NA	NA	NA	NA	NA	NA	NA	NA	NA	NA	NA	NA	NA	NA	NA	NA	NA	NA	NA	NA	NA	NA	NA	NA	NA	NA	NA	NA	NA	NA	NA	NA	NA	NA	NA	NA	NA	NA
PTOS_000125	dapB 4-hydroxy-tetrahydrodipicolinate reductase	NA	NA	NA	NA	NA	NA	NA	NA	NA	NA	NA	NA	NA	NA	NA	NA	NA	NA	NA	NA	NA	NA	NA	NA	NA	NA	NA	NA	NA	NA	NA	NA	NA	NA	NA	NA	NA	NA	NA	NA	NA	NA	NA	NA	NA	NA	NA	NA
PTOS_000126	DUF2851 family protein	0.0579706	-0.0357703	-0.0707993	0.0437014	0.031769	0.00159021	0.00477546	0.159617	-0.149293	-0.0980845	0.064206	-0.260066	-0.11162	0.0515441	0.00413234	-0.0755718	-0.0920289	-0.344078	0.0254778	-0.1516	0.134489	-0.00233071	-0.168661	-0.0856652	-0.235627	0.225379	0.195994	0.0413379	0.227681	-0.287642	-0.0120875	0.0471738	0.204415	-0.0218805	-0.105602	-0.1736	-0.11191	0.0527797	-0.0287456	0.17248	-0.379611	-0.030959	0.120359	0.158784	-0.108326	-0.251202	-0.418854	-0.60589
PTOS_000127	DUF4348 domain-containing protein	NA	NA	NA	NA	NA	NA	NA	NA	NA	NA	NA	NA	NA	NA	NA	NA	NA	NA	NA	NA	NA	NA	NA	NA	NA	NA	NA	NA	NA	NA	NA	NA	NA	NA	NA	NA	NA	NA	NA	NA	NA	NA	NA	NA	NA	NA	NA	NA
PTOS_000128	tRNA-dihydrouridine synthase family protein	-0.0457546	0.463948	-0.563794	0.0468232	0.0868765	-0.150901	-0.0968581	-0.389449	-0.173804	0.0231064	-0.0388734	-0.283936	0.0248373	-0.19594	0.0286683	0.0306191	-1.19858	-0.196862	0.0643972	0.139638	0.00204957	0.376619	-0.64974	0.0286202	0.134839	0.624758	0.086868	0.115146	-0.212814	0.0609358	0.224332	0.223176	-0.0120578	-0.106045	-0.0600985	0.455871	0.127677	-0.0696432	0.256702	0.186466	-0.178906	0.462112	-0.746358	0.206279	0.278069	0.0211858	0.0187201	-0.576832
PTOS_000129	hypothetical protein	0.158765	-0.0389004	0.0430763	-0.0696408	-0.4838	-0.505984	-0.394715	-0.639968	-1.07814	-0.785678	-1.26969	-0.778238	-0.448759	-0.580609	-0.449656	-0.514266	-0.513468	-0.681087	-0.686806	-0.709307	-0.320059	0.0201907	0.00119218	0.24405	-0.319431	-0.321996	-0.402585	-0.595701	-0.586376	-1.10249	-0.697357	-0.437331	-0.445588	-0.398936	-0.427903	-0.398366	-0.422106	-0.660505	-0.632287	-0.479688	0.14048	0.117699	-0.399727	0.104418	-0.6734	-0.865	-1.03214	-0.750708
PTOS_000130	hypothetical protein	-0.093244	0.0265964	0.148977	-0.181826	-1.56489	-1.37071	-1.33861	-1.49212	-1.37914	-0.861099	-1.2841	-1.20291	-0.384535	-0.538811	-0.627882	-0.471187	-0.109498	-0.45759	-0.395272	-0.647313	0.0693279	0.11028	-0.221356	-0.104054	-0.427148	-0.459894	-0.619174	-0.508175	-0.384993	-0.632762	-0.446217	-0.497085	-0.305494	-0.250455	-0.500173	-0.390666	-0.23697	-0.211327	-0.159621	-0.197108	0.336385	-0.0479298	0.136601	-0.465505	-0.268945	-0.740807	-1.20736	-0.668986
PTOS_000131	lpxA acyl-ACP--UDP-N-acetylglucosamine O-acyltransferase	0.0121377	0.48749	-0.633276	0.225375	0.123692	-0.260507	0.317253	-0.154211	0.0481948	-0.219579	0.0833788	-0.316955	-0.146148	0.280359	-0.513554	0.583811	0.398493	-0.0753197	0.45483	0.0305598	-0.197267	0.213637	0.0193629	-0.0635642	-0.117118	0.342857	-0.398021	0.00633242	-0.153812	-0.682761	-0.40552	-0.141041	-0.385442	0.247586	-0.0954395	-0.0734525	0.058806	0.0591252	0.481866	-0.243183	0.607419	0.219745	-0.0309816	-1.01898	-0.24195	-0.430062	-0.575899	-0.467296
PTOS_000132	TolC family protein	0.11984	-0.0924825	0.157128	-0.143711	-1.14465	-1.89674	-0.792273	-0.852464	-3.00308	-2.90468	-2.83791	-2.52807	0.0168712	0.212182	0.18881	0.0153545	-0.228906	0.1719	0.283535	0.40622	-0.0694976	0.238977	-0.0800752	-0.0307891	-0.245628	-0.160007	-0.0687822	0.185494	-0.861498	0.837702	0.276591	0.0693428	0.315205	0.480879	0.878564	0.0882208	0.424751	0.306952	0.782652	0.0228878	-0.35604	0.236364	0.0201617	0.0333279	-0.178644	0.0617007	-0.33251	0.557467
PTOS_000133	efflux RND transporter permease subunit	-0.0659762	0.0228779	-0.0482895	0.0861951	-1.04792	-0.752583	-0.779836	-0.787309	-2.69732	-2.81618	-2.89149	-2.63119	0.369319	0.41227	0.333847	0.168722	0.308848	0.22925	0.238672	0.304073	-0.0753594	0.0526654	-0.0728549	0.0378436	-0.0312501	0.151851	0.16583	0.236094	0.0653142	0.0373424	0.0557307	0.200871	0.384065	0.329377	0.4716	0.270206	0.284852	0.253591	0.322487	0.515411	-0.240109	0.140537	0.0111049	-0.0407686	-0.480972	-0.0102555	-0.0795345	-0.203074
PTOS_000134	efflux RND transporter periplasmic adaptor subunit	0.0679096	-0.165649	0.0681251	0.0585239	-0.645009	-1.02589	-0.775687	-0.699022	-2.89566	-2.45168	-2.80883	-3.60555	0.466766	0.294191	0.232191	0.278121	0.495098	0.179507	0.330413	0.36147	-0.384042	0.369006	-0.162022	-0.00711403	-0.156216	0.159708	0.38077	-0.0209415	0.218096	-0.330353	0.210448	0.230001	0.427437	0.176671	0.410559	0.563989	0.0836937	0.174774	0.438264	0.402751	-0.121141	0.0301726	0.10197	-0.0642581	-0.618411	0.0421241	-0.212366	-0.234894
PTOS_000135	DUF4981 domain-containing protein	0.144767	-0.121285	-0.0957509	0.0702263	0.192222	-0.06712	-0.0454214	-0.0995567	-0.0506413	0.0705831	-0.00645747	-0.0614524	-0.0678565	0.0899371	-0.09472	0.0304897	-0.0196928	0.0953133	-0.0377146	0.062179	-0.0710453	0.111471	-0.0786301	-0.0851397	0.0431256	-0.0188281	0.190228	0.106827	-0.0991364	0.0520019	0.0534713	0.157786	0.0727013	0.207142	0.0566287	0.105257	0.101272	0.235899	0.395211	0.092306	-0.20202	-0.116243	0.162455	0.087728	-0.307606	-0.0771786	0.0768278	0.113224
PTOS_000136	Ig-like domain-containing protein	NA	NA	NA	NA	NA	NA	NA	NA	NA	NA	NA	NA	NA	NA	NA	NA	NA	NA	NA	NA	NA	NA	NA	NA	NA	NA	NA	NA	NA	NA	NA	NA	NA	NA	NA	NA	NA	NA	NA	NA	NA	NA	NA	NA	NA	NA	NA	NA
PTOS_000137	DUF3108 domain-containing protein	-0.0215224	-0.00793581	-0.05533	0.149457	-2.70716	-2.45551	-3.28894	-2.91389	-4.2473	-6.31185	-3.34747	-3.13609	-1.08584	-0.81359	-0.93407	-0.726766	-0.836962	-0.824167	-0.84007	-0.784243	0.139969	-0.282614	-0.0239324	0.145126	-0.961748	-1.06924	-1.20159	-1.0357	-1.44772	-1.27465	-1.53036	-1.20415	-0.370605	-0.405261	-0.482988	-0.0230942	-0.684243	-0.548862	-0.24734	-0.0429567	-0.011116	-0.218687	0.0410219	0.235125	-1.93409	-2.21658	-2.72796	-2.21381
PTOS_000138	PaaI family thioesterase	0.340515	-0.927323	0.713631	-0.467203	0.405149	0.437719	0.994733	0.403403	0.00391367	0.132045	0.990556	0.14717	-0.0883629	0.597329	0.494458	-0.32745	0.822154	0.230176	-0.106458	-0.0813355	NA	NA	NA	NA	NA	NA	NA	NA	NA	NA	NA	NA	NA	NA	NA	NA	NA	NA	NA	NA	NA	NA	NA	NA	NA	NA	NA	NA
PTOS_000139	cysS cysteine--tRNA ligase	NA	NA	NA	NA	NA	NA	NA	NA	NA	NA	NA	NA	NA	NA	NA	NA	NA	NA	NA	NA	NA	NA	NA	NA	NA	NA	NA	NA	NA	NA	NA	NA	NA	NA	NA	NA	NA	NA	NA	NA	NA	NA	NA	NA	NA	NA	NA	NA
PTOS_000140	Cof-type HAD-IIB family hydrolase	0.141632	-0.130026	0.0139286	-0.0991182	-0.0521243	-0.0817679	0.0129948	-0.00490292	-0.108566	0.122127	-0.203013	-0.141314	-0.111972	-0.101027	0.199854	0.15643	-0.00722285	-0.113387	-0.112234	-0.0454821	0.0147966	-0.298335	-0.022181	0.261273	-0.0461404	0.0325614	0.432247	0.0353572	-0.0717287	0.0721655	-0.141042	0.0975667	-0.0632161	-0.110781	-0.0693485	0.0762332	-0.306886	0.138058	0.211964	0.0378157	-0.0474457	0.0415593	-0.0443075	0.0658358	-0.0273856	0.267682	-0.0363943	0.27752
PTOS_000141	response regulator transcription factor	0.0130255	0.433575	-0.356301	-0.0569423	0.172362	0.0764031	0.453313	0.238109	0.0943809	0.573519	0.0150765	-0.288419	0.316416	-0.0732421	0.0616436	0.0335073	0.402659	0.0149806	-0.343657	-0.346712	-0.0715941	-0.36296	0.0113673	0.288835	0.0653764	0.235828	-0.193088	-0.148315	0.51903	0.203149	0.0415076	0.200724	0.0833897	0.385759	0.268276	0.348415	0.0382735	0.139286	0.0507866	-0.328666	-0.236627	0.322025	0.253499	-0.516025	0.130139	-0.323074	-0.381675	-0.220322
PTOS_000142	HAMP domain-containing histidine kinase	-0.0111565	0.105351	0.080478	-0.187886	0.121366	0.0472317	0.183328	0.147152	0.174643	0.18401	-0.129188	0.0511801	0.138027	0.033004	-0.0359985	0.151023	0.0981013	0.200046	0.0147489	0.304221	-0.0607439	-0.0904062	-0.0745988	0.121716	0.131488	0.00239997	-0.0559032	0.0242721	0.0760117	-0.102948	-0.0701706	0.207715	0.0437607	-0.00396773	0.0659457	-0.155207	0.0746384	-0.0368685	0.12539	-0.248524	-0.150352	-0.314355	0.344898	0.128906	-0.0378141	-0.0524348	0.152534	0.126737
PTOS_000143	hypothetical protein	NA	NA	NA	NA	NA	NA	NA	NA	NA	NA	NA	NA	NA	NA	NA	NA	NA	NA	NA	NA	NA	NA	NA	NA	NA	NA	NA	NA	NA	NA	NA	NA	NA	NA	NA	NA	NA	NA	NA	NA	NA	NA	NA	NA	NA	NA	NA	NA
PTOS_000144	hypothetical protein	-0.281569	-0.169214	0.124368	0.368896	-0.486928	-0.583369	0.119185	-0.0789363	-0.0230587	-0.121428	-0.335318	-0.289042	-0.381117	0.0394603	0.0148624	-0.160587	-0.382193	-0.194597	-0.158471	-0.0567237	-0.0520416	0.171867	-0.376922	0.179486	-0.0695511	0.0553249	-0.153515	-0.0120615	-0.189353	-0.195901	-0.343507	-0.10214	-0.146619	-0.255913	0.0593611	-0.191842	0.149257	-0.159352	0.345637	0.0745993	-0.275274	-0.347706	0.016679	0.599835	-0.194156	-0.484337	-0.568405	-0.256694
PTOS_000145	response regulator transcription factor	0.213392	0.0792794	-0.421645	0.143088	-0.0084649	-0.0504027	-0.0594967	-0.035655	0.0128667	0.0449525	0.251734	0.0874804	-0.00219974	-0.0620956	-0.0599351	-0.283906	-0.11273	-0.2434	-0.261843	-0.0430718	-0.0043836	-0.0179226	0.00420974	0.0181529	0.0702353	0.426146	0.339086	0.160673	-0.130877	0.138637	0.084145	0.178513	-0.0874966	-0.0101667	-0.206169	0.00489711	-0.124957	-0.00921791	0.0369588	0.0379379	0.040344	0.0325381	0.0675587	-0.250326	0.199448	-0.0137771	0.212704	0.154788
PTOS_000146	HAMP domain-containing histidine kinase	0.102546	0.107325	0.0822205	-0.324311	0.453397	0.31307	0.412102	0.441221	0.6649	0.433212	0.305488	0.405852	0.176932	0.0941183	0.18178	-0.239177	0.116928	0.0209423	0.0328969	0.128714	0.0819262	0.0593149	-0.356048	0.14237	0.398347	0.190477	0.196147	0.24605	0.258529	0.340864	0.0657771	0.404248	0.060673	0.169503	0.293558	0.202032	0.0311711	0.238388	0.113296	0.108751	0.0972737	-0.153531	0.0816935	0.0316192	0.199296	0.399276	0.268959	-0.153173
PTOS_000147	mgtA magnesium-translocating P-type ATPase	-0.0807643	-0.0139856	0.28079	-0.102773	0.000161174	0.240493	0.408303	0.321985	0.387622	0.204866	0.0620618	0.306027	0.218897	0.322515	0.0838279	-0.16808	-0.306682	-0.169964	0.192396	0.181213	0.0982605	0.00140484	-0.143433	0.00887059	-0.185915	-0.199619	-0.0399541	0.0264059	0.0144105	0.0709542	-0.210461	-0.143154	-0.644632	-0.453493	-0.52199	-0.196099	-0.380148	-0.45111	-0.0249891	-0.0272807	0.00433221	0.169436	-0.191225	0.0948745	0.00800102	0.0734261	-0.513134	-0.213636
PTOS_000148	hypothetical protein	-0.22429	-0.26116	0.294724	0.141377	0.0461876	-0.138087	0.065172	-0.108754	0.17626	-0.0358611	0.0566724	0.0928114	-0.224098	0.19973	0.0471809	0.247318	0.0536793	0.048515	-0.0330397	-0.0323994	-0.153391	-0.0264868	0.0405435	0.0333446	0.156786	0.117622	0.111657	0.159044	0.247625	0.511119	0.0247314	0.367465	0.0284417	0.169757	-0.088394	0.222876	-0.0612139	-0.0755368	-0.133095	0.0995411	-0.122237	-0.305232	0.323918	0.176533	0.258327	0.166885	0.351413	0.388623
PTOS_000149	hypothetical protein	-0.0283422	-0.349887	0.361973	0.0471751	0.13515	0.0484191	0.164356	0.265095	-0.117212	0.238551	-0.401054	0.203066	-0.186127	0.21979	-0.193617	-0.0773423	-0.0244671	0.0853269	-0.0707443	-0.0187861	-0.0056211	-0.0827091	0.0457325	-0.0848153	-0.0486488	0.154727	0.0921596	-0.0778525	0.0615785	0.314528	-0.251185	-0.216154	0.0581659	-0.0389971	-0.191386	0.0187212	-0.0554412	-0.377574	0.143211	0.0282048	0.160349	0.125859	-0.172586	-0.159879	-0.123696	-0.0537323	-0.131082	-0.0959817
PTOS_000150	DEAD/DEAH box helicase	0.114515	-0.0624661	0.113798	-0.187563	0.0219644	0.176566	0.46215	0.263712	0.340233	0.310278	0.14193	0.259891	0.111798	0.173696	-0.00663893	0.143918	0.213642	0.0572908	0.0828504	-0.156732	0.093635	-0.0939613	-0.0135769	-0.120782	0.19444	0.142077	0.209141	0.129942	0.0574949	-0.0631915	0.0286486	0.0949093	-0.0189136	0.0600951	0.224861	0.0949736	-0.0239985	0.10688	0.129817	-0.0793632	0.212473	-0.0620988	-0.028691	-0.101494	-0.101954	-0.0478694	0.0346355	-0.0529435
PTOS_000151	mnmA tRNA 2-thiouridine(34) synthase MnmA	0.141606	-0.00755902	-0.0140102	-0.0214642	-0.259372	-0.164252	-0.12295	-0.246739	0.105915	-0.212215	0.0370724	0.433874	-0.301666	-0.304086	0.079453	0.0719459	-0.0959601	-0.00347157	-0.0170698	-0.151753	-0.0202593	0.134477	-0.272303	0.0874844	0.00453505	-0.200501	-0.342496	-0.38831	-0.117588	-0.0851361	0.16863	-0.179502	-0.0261097	0.0969171	-0.27397	0.382562	-0.283732	-0.219521	-0.252695	-0.202751	-0.56416	-0.236342	0.389282	0.279582	0.374952	0.314517	0.224504	-0.104498
PTOS_000152	GH3 auxin-responsive promoter family protein	-0.0177202	0.103416	-0.103854	0.0691377	-4.54785	-3.94284	-5.70181	-4.1588	-6.11206	-6.81574	-5.91906	-6.84827	-1.42155	-1.0977	-0.863733	-1.00111	-0.845973	-0.932804	-0.678876	-0.40057	0.171605	-0.161175	-0.0196566	-0.0766021	-4.33434	-3.47345	-3.56374	-2.47134	-4.63429	-5.50802	-4.94241	-4.4493	-1.57252	-1.50243	-1.08525	-1.2631	-0.995398	-0.602762	-1.20004	-0.609985	-0.0107832	0.200025	-0.463144	0.236872	-4.09698	-4.54627	-4.89109	-4.25855
PTOS_000153	6-phosphofructokinase	0.178179	-0.320018	0.116574	0.0681711	-0.0827472	-0.0122868	0.104793	0.0294434	0.0354801	-0.19748	0.148606	0.014976	0.203837	0.0729578	0.0383954	0.23204	-0.01941	0.198207	0.100925	-0.0274608	-0.0185946	0.142661	-0.0716925	-0.183295	-0.0441525	0.285757	-0.272957	-0.281459	-0.061564	0.137272	-0.370999	0.0271739	-0.0501976	0.0739619	0.141998	0.0171177	-0.106027	0.0829439	0.0276444	0.000559268	0.124524	-0.235519	0.122281	-0.00671032	0.0308072	-0.0358912	-0.167848	0.117526
PTOS_000154	rnc ribonuclease III	-0.428809	-0.0532959	0.0763534	0.452841	0.635496	0.558188	0.136106	0.641902	0.199758	-0.366613	-0.209837	-0.113805	0.141635	-0.174265	0.311698	-0.254343	-0.122979	-1.2618	-0.312633	-0.472539	-0.0258149	0.108465	0.0347205	-0.159616	0.26962	-0.267014	-0.778336	-0.355587	-0.21936	-0.174948	-1.28016	-0.790469	-0.121302	-0.421141	-1.03056	-1.05721	-0.413509	-1.05576	-0.354652	-0.984789	-0.288195	0.189767	0.0331749	0.0232712	-0.161081	0.422259	0.431159	-0.299695
PTOS_000155	fabF beta-ketoacyl-ACP synthase II	NA	NA	NA	NA	NA	NA	NA	NA	NA	NA	NA	NA	NA	NA	NA	NA	NA	NA	NA	NA	NA	NA	NA	NA	NA	NA	NA	NA	NA	NA	NA	NA	NA	NA	NA	NA	NA	NA	NA	NA	NA	NA	NA	NA	NA	NA	NA	NA
PTOS_000156	acyl carrier protein	NA	NA	NA	NA	NA	NA	NA	NA	NA	NA	NA	NA	NA	NA	NA	NA	NA	NA	NA	NA	NA	NA	NA	NA	NA	NA	NA	NA	NA	NA	NA	NA	NA	NA	NA	NA	NA	NA	NA	NA	NA	NA	NA	NA	NA	NA	NA	NA
PTOS_000157	purN phosphoribosylglycinamide formyltransferase	0.112504	0.0928484	-0.317479	0.137434	0.894299	1.20909	0.556084	0.78197	1.33052	1.16825	1.16333	1.29139	0.0263819	0.382213	0.214048	0.0304214	0.109411	0.508068	0.196857	0.62189	0.127543	0.140292	-0.103257	-0.170279	0.739486	0.746906	0.671826	0.644251	0.903461	0.835891	0.534113	0.762372	0.46249	0.0830302	0.279274	0.22289	0.247661	0.570333	0.215657	0.557954	-0.0857375	-0.0466998	-0.0843437	0.247269	0.42735	0.511749	0.52439	0.253907
PTOS_000158	pdxB 4-phosphoerythronate dehydrogenase PdxB	0.143234	-0.283103	0.169051	-0.0182222	0.76118	0.752519	0.675356	0.732353	0.904375	1.04025	0.735862	0.725855	0.0594303	0.0641588	0.0551961	0.251827	0.11932	-0.013936	0.244746	-0.0321146	0.196003	0.0729789	-0.153429	-0.16547	0.305147	0.374384	0.394993	0.750388	0.381768	0.241899	0.269191	0.295385	0.00243453	0.0345294	0.250252	0.0894496	0.247935	0.167734	0.112095	0.0478388	-0.0409011	-0.113293	0.0697606	0.117737	0.333229	0.323001	0.489489	0.432228
PTOS_000159	glycosyltransferase family 2 protein	-0.256115	-0.090222	0.1961	0.123758	-4.00194	-4.02307	-4.29407	-3.23089	-5.1203	-6.70798	-6.76647	-6.72189	-1.60845	-1.28227	-2.43725	-1.69068	-1.06566	-1.37117	-1.18299	-1.04882	-0.124351	-0.372207	0.198443	0.192053	-1.51581	-1.67087	-1.40689	-1.9056	-2.71584	-5.13002	-3.38479	-3.49745	-0.576822	-0.369602	-0.780195	-1.40895	-0.234472	-0.202242	-0.283765	-0.224506	0.396817	-0.0997611	-0.27414	-0.0211244	-5.17805	-5.08558	-5.32083	-5.2791
PTOS_000160	phosphotransferase	NA	NA	NA	NA	NA	NA	NA	NA	NA	NA	NA	NA	NA	NA	NA	NA	NA	NA	NA	NA	NA	NA	NA	NA	NA	NA	NA	NA	NA	NA	NA	NA	NA	NA	NA	NA	NA	NA	NA	NA	NA	NA	NA	NA	NA	NA	NA	NA
PTOS_000161	glycosyltransferase family 8 protein	-0.168734	0.098971	-0.114841	0.204863	-0.461771	-0.825926	-0.309497	-0.0885521	-0.445324	-0.607093	-0.586415	-0.25806	-0.115063	-0.589866	-0.58699	-0.702624	-0.816333	-0.240073	-0.173727	-0.664719	0.129017	-0.194181	-0.174523	0.13458	-0.590098	-0.494773	-0.590303	-0.422744	0.108986	-0.273532	-0.626992	-0.404295	0.0423118	-0.224126	-0.386941	-0.333767	-0.357503	-0.449918	-0.222427	-0.691422	0.334468	0.640569	-0.699172	-0.464774	-0.300363	-0.810802	-0.770608	-0.285733
PTOS_000162	lipopolysaccharide biosynthesis protein	-0.0482683	-0.00487492	-0.118828	0.158461	-1.09572	-1.20701	-1.16165	-1.21614	-2.91804	-3.46743	-3.46864	-4.34888	-0.835456	-1.21111	-1.25786	-1.70731	-1.75688	-1.38034	-1.29991	-1.26754	0.22736	-0.277133	0.113643	-0.139217	-0.571312	-0.789794	-0.333072	-0.821181	-1.12809	-0.92274	-0.361711	-0.906085	-0.67823	-0.79341	-0.623407	-0.469149	-0.234597	-0.559229	-0.377736	-0.513756	-0.188116	0.160225	-0.231789	0.147896	-2.44618	-3.09594	-3.60238	-2.95953
PTOS_000163	glycosyltransferase family 2 protein	0.00775764	-0.171135	0.224461	-0.0706187	-1.80155	-0.927689	-1.8271	-1.31023	-2.97937	-1.50247	-4.47856	-2.69413	-0.551879	-1.51102	-1.76116	-2.49185	-1.3949	-1.2335	-0.779882	-0.596881	0.139116	-0.399008	0.401494	-0.20388	-2.11347	-0.674866	-1.31894	-1.65664	-0.801015	0.564142	-1.02096	-1.83145	-1.07164	-1.78648	-0.359453	-2.02006	-0.420358	-0.69383	-1.14964	-0.408963	0.536762	0.334362	-1.02774	0.183921	-2.8239	-3.04185	-2.86899	-1.05388
PTOS_000164	glycosyltransferase	-0.105337	0.470111	-0.151751	-0.149859	0.252353	0.21757	0.277753	0.169101	0.362669	0.288399	-0.0537573	0.112704	-0.216111	-0.208252	-0.235208	-0.233534	-0.651572	-0.503298	-0.295086	-0.266744	0.0788619	-0.300516	0.0148797	0.119819	0.028151	0.239418	0.404131	-0.0226087	-0.0548927	0.0660752	0.510253	-0.252543	0.049847	-0.250821	0.511718	-0.106399	0.344558	0.298875	0.574873	0.296916	-0.252	0.367803	0.107196	-0.660265	-0.844948	-1.14532	-0.489326	-0.645065
PTOS_000165	ABC transporter ATP-binding protein/permease	NA	NA	NA	NA	NA	NA	NA	NA	NA	NA	NA	NA	NA	NA	NA	NA	NA	NA	NA	NA	NA	NA	NA	NA	NA	NA	NA	NA	NA	NA	NA	NA	NA	NA	NA	NA	NA	NA	NA	NA	NA	NA	NA	NA	NA	NA	NA	NA
PTOS_000166	hypothetical protein	0.185325	-0.0214935	-0.0237782	-0.133761	-0.0457294	-0.181822	-0.0350494	-0.0374383	-0.117902	0.0132685	-0.156555	-0.202987	-0.0471863	-0.285693	-0.0989415	-0.0189401	-0.156167	0.0814018	-0.120509	-0.0600041	0.0606432	0.0859643	-0.0590205	-0.204183	0.110928	-0.00189161	-0.0868043	-0.00294695	0.119735	-0.196476	-0.136697	0.0289322	0.172137	0.154575	0.208716	0.0446921	0.0149557	0.115985	0.0991911	0.0261826	0.161376	-0.0443472	0.0621812	-0.173479	0.0359795	0.0632051	-0.147091	-0.079913
PTOS_000167	ribonuclease H family protein	-0.0413057	-0.217741	0.501069	-0.277936	-0.394964	-0.0904947	-1.23962	-0.916718	-0.690191	-1.38547	-0.977429	-1.87633	0.0162942	-0.616717	-1.43537	-0.483972	-0.693999	-0.77557	-1.16126	-1.0916	-0.255546	-0.303337	-0.272354	0.680797	-0.847483	-0.395073	0.620712	0.18405	-1.20185	-2.96097	-0.685373	-0.269631	-0.842199	-0.387958	-0.367422	-0.121987	-0.548244	-1.20276	-0.471784	-1.5815	NA	NA	NA	NA	NA	NA	NA	NA
PTOS_000168	nitroreductase family protein	0.37106	-0.215032	0.705336	-1.37711	0.857096	0.382765	0.777373	0.81821	1.04665	0.124836	0.114955	1.01433	-0.315288	-0.19073	0.42154	0.249903	0.52506	-0.127137	0.366227	0.754887	-0.689663	0.625961	-0.624386	0.417903	0.425736	0.44983	-0.480224	-0.0384881	-0.179028	0.271517	0.274823	-0.914746	0.37108	0.193558	0.575435	-0.438865	-0.391886	-0.238617	0.561749	-0.788378	NA	NA	NA	NA	NA	NA	NA	NA
PTOS_000169	shikimate kinase	0.677427	-0.702266	-0.336187	0.270892	-0.546804	-0.851911	-0.810126	-0.555864	-1.06094	-0.980171	-1.96508	-1.40304	-0.668215	-0.291515	-1.02239	-0.353095	-0.704346	-1.64407	-0.861772	-1.01403	0.76302	-0.339765	-0.428231	-0.13797	-0.460384	-0.630506	-0.210996	-0.760652	-0.463349	-0.970058	-0.951496	-0.646146	0.175549	-1.08807	-0.390767	-2.19092	-0.957541	-0.536061	-0.375511	-0.970381	-0.914281	0.387362	0.356768	-0.387152	-2.13084	-1.76515	-2.31444	-1.44155
PTOS_000170	SEL1-like repeat protein	-0.0342606	0.119574	-0.178385	0.122363	0.12944	0.0031444	0.160761	-0.00959816	0.210748	0.117263	0.0833297	0.110415	0.302148	0.126144	0.00559493	0.0146395	0.0157742	-0.0738105	0.0341535	0.114658	-0.0481123	0.0917577	-0.0580825	-0.113305	-0.0766573	0.200051	0.0855434	0.0410319	-0.00493605	-0.247143	0.0511616	0.118832	0.0884599	0.120413	0.129556	0.142043	0.0386964	0.107769	0.137168	0.191122	0.179868	0.0252259	-0.114296	-0.0995431	-0.0686814	-0.15935	-0.0779359	-0.182649
PTOS_000171	HSP90 family protein	-0.116098	0.12435	0.0843077	-0.12136	0.0197908	0.421516	0.131617	0.233034	0.380427	0.214202	0.0727883	0.17924	0.152272	0.278092	0.0605322	0.128643	0.107967	0.0827195	0.179903	0.0284292	0.0138644	0.0635049	-0.0534756	-0.132791	0.00744736	-0.0346436	-0.214091	0.1246	-0.154145	0.128725	-0.1433	-0.128754	-0.0632857	-0.180684	0.0493839	-0.039824	-0.0391093	-0.119443	-0.0129652	-0.123272	-0.0349277	-0.201493	0.151309	0.0923203	0.18992	-0.199492	0.0343616	0.0261298
PTOS_000172	hypothetical protein	0.197255	0.0517485	-0.119127	-0.113101	0.17244	-0.104719	-0.0179649	-0.200347	0.21312	0.0371569	0.0553205	0.297315	0.0302253	0.1087	-0.00628908	0.140911	0.0418957	0.305708	0.489351	0.241363	-0.13815	0.114235	-0.0870144	0.0536945	-0.132179	0.224118	0.156046	0.0268959	0.00234507	-0.163216	0.0165272	0.142726	0.291149	0.303145	-0.0303694	0.226737	0.00863783	0.246766	0.446891	0.033744	-0.031947	0.109735	-0.142583	0.0697557	0.0136405	0.0299661	-0.397616	-0.027994
PTOS_000173	speA biosynthetic arginine decarboxylase	0.0717804	-0.0897642	0.117697	-0.0664017	0.033855	0.15928	0.0816368	0.0536881	-0.165312	-0.107214	-0.110459	-0.20912	-0.377511	-0.0247801	-0.248927	-0.244331	-0.425363	-0.342473	-0.490106	-0.264701	0.16189	-0.146548	-0.00179243	-0.0699089	-0.519455	-0.187991	-0.182194	-0.267218	-0.410098	-0.265037	-0.473498	-0.380899	-0.333867	-0.224751	-0.30378	-0.3312	-0.492651	-0.454255	-0.283027	-0.358558	-0.304209	0.0621379	0.0467896	0.0946191	-0.127679	-0.560171	-0.438591	-0.120796
PTOS_000174	argB acetylglutamate kinase	-0.234159	0.297135	0.224698	-0.321544	-0.138774	-0.0577826	0.156583	-0.00542494	0.0328943	-0.0325271	-0.136645	-0.288315	-0.0291766	-0.129256	0.250778	-0.218168	-0.0707533	-0.0144138	0.0618215	-0.140857	-0.578907	0.111419	0.127763	0.0951305	0.0145223	0.172156	0.16948	0.0688326	-0.0576759	0.161295	0.0249102	0.101633	-0.226574	-0.299629	0.108642	-0.182938	0.0396004	0.00597098	0.158455	-0.0421804	-0.0497673	0.117808	0.0694388	-0.246618	-0.0156414	0.152061	-0.179048	0.309916
PTOS_000175	RNA polymerase sigma factor	-0.249744	0.180731	-0.134092	0.168267	-1.26878	-0.88713	-0.785665	-0.834371	-2.76701	-1.21743	-1.69504	-0.876955	-0.204697	-0.236048	-0.153833	-0.16609	0.245809	0.216605	-0.114126	-0.0166934	-0.451382	0.29853	0.128027	-0.289182	-0.483492	-0.931189	-0.488925	-0.485587	-0.724837	-0.678569	-0.430552	-0.728282	0.0797477	-0.0829147	0.117653	-0.0107728	0.0341453	-0.107595	-0.284584	-0.124367	0.103214	-0.0904568	-0.0553072	0.00279768	-0.832709	-0.952774	-0.730244	-0.163585
PTOS_000176	hypothetical protein	0.314026	0.0413154	-0.246706	-0.0510493	0.259068	0.0105303	0.270636	0.269575	0.189914	0.0194137	0.254284	-0.362415	0.541763	0.30046	0.36644	0.210345	0.188578	0.0930823	0.157149	0.591287	0.0163764	0.243748	-0.572561	0.206069	0.14967	0.0746254	0.12013	0.239778	0.0567839	-0.477646	-0.250208	0.148662	0.191961	0.419803	-0.114811	0.0370606	0.0483312	0.275903	0.495077	0.318948	-0.290265	0.639406	-0.0249681	-0.619915	-0.61275	-0.00757544	0.292765	-0.367036
PTOS_000177	DUF4252 domain-containing protein	-0.328025	-0.541243	0.831856	-0.16423	-2.0723	-1.20173	-0.439037	-1.05611	-1.94844	-1.92258	-1.99426	-1.60188	-0.0840745	-0.455514	-0.239173	-0.170107	-0.497726	-0.268597	-0.164917	0.0336069	-0.58496	0.250394	0.458026	-0.436682	-0.354929	-0.4688	-1.99696	-1.29054	-0.241762	-0.833714	-0.0815186	-1.86251	-0.124938	-0.110102	-0.347837	-1.4759	0.179304	-0.44653	-0.123636	-0.278959	-0.651292	0.356343	0.295611	-0.410811	-0.891626	-0.133365	-0.148001	-0.174067
PTOS_000178	DUF2807 domain-containing protein	-0.0129074	-0.254694	0.0505649	0.22769	0.744791	0.589558	0.610143	0.723859	0.641254	0.257561	0.262059	0.241349	0.382988	0.123414	0.298122	0.138156	-0.0249709	0.13228	0.0773448	0.187104	-0.184535	0.153019	0.0598076	-0.150947	0.0176065	0.169518	0.404064	0.411694	0.00229187	-0.0126415	0.129423	0.0955271	0.152392	0.256113	0.131745	0.254921	0.459551	-0.181457	-0.0285221	0.225865	-0.148898	-0.116191	0.124491	0.209353	-0.184738	0.0170679	0.317777	0.269805
PTOS_000179	DUF2807 domain-containing protein	-0.0438343	0.28404	-0.32535	0.034538	-4.51971	-5.96315	-6.321	-4.75376	-6.95089	-6.96035	-6.9915	-6.97395	-1.69777	-1.52009	-1.42376	-2.13052	-2.80559	-3.04643	-3.0026	-2.26299	0.19493	-0.346972	-0.0139307	0.18686	-4.03844	-5.38403	-3.179	-4.16772	-5.70132	-5.28361	-5.57499	-5.66575	-1.10951	-1.07505	-1.48214	-0.930845	-1.91897	-2.37675	-2.30698	-2.35821	-0.955066	-0.480334	0.304677	0.872354	-3.82259	-2.80722	-4.06042	-2.72392
PTOS_000180	M48 family metallopeptidase	0.175588	-0.229864	-0.00287226	0.101052	0.463212	0.240982	0.529983	0.386072	0.273754	0.400643	0.402629	0.360274	-0.0333708	-0.124823	-0.108802	0.080282	0.102742	-0.122425	0.196785	-0.0351598	0.166286	-0.150971	0.259556	-0.391333	0.528019	0.503944	0.225199	0.32869	0.509043	0.419341	0.35053	0.192185	0.235019	-0.11394	0.0362266	-0.134554	0.21606	0.387438	-0.0333844	0.509164	0.212349	-0.132444	-0.104716	0.0858434	0.444921	0.304325	0.232678	0.234876
PTOS_000181	hypothetical protein	-0.0949858	-0.242612	-0.111936	0.442678	0.917729	0.837619	0.78704	0.822886	1.0542	0.704347	0.598587	0.195828	0.308879	-0.0974177	0.108958	0.14432	0.259003	0.148214	0.470503	0.716245	0.0261912	0.022876	-0.243162	0.0819261	0.237197	0.306039	0.727778	0.0312017	0.258683	0.12871	0.539324	0.303741	0.451148	0.279277	0.19094	0.742387	0.325576	0.314094	0.186879	0.384609	0.31486	-0.548775	-0.0467521	0.390632	0.00861979	0.111693	0.347702	0.0594463
PTOS_000182	winged helix-turn-helix domain-containing protein	-0.243398	-0.209725	0.383	0.0168946	-0.13337	-0.263904	-0.134033	-0.170228	-0.160381	-0.34221	-0.174947	-0.0467032	0.14804	0.217551	0.143568	0.035837	-0.158497	0.00797177	0.233451	0.0366928	0.228483	-0.0596261	-0.120816	-0.15392	0.076493	-0.216451	-0.190453	-0.00914633	-0.688999	-0.324917	-0.231069	-0.0415262	-0.142745	0.0739398	-0.0209435	-0.0409079	-0.0746526	-0.476531	-0.138325	-0.313735	-0.364985	0.108609	0.111936	-0.00578866	-0.0188552	-0.182849	-0.292131	0.109738
PTOS_000183	NVEALA domain-containing protein	-0.750502	-0.0998682	0.357063	0.420077	-0.277769	-0.558302	-0.707257	-0.805122	-0.399832	-0.862354	-0.287726	-0.612276	-0.453128	-0.106361	-0.0204572	-0.120499	0.0425352	-0.754288	-0.165849	-0.375072	-0.0956046	0.459703	-0.56011	0.00345454	-0.32031	-0.154094	-0.207476	0.0342945	-0.918034	0.182825	-0.652345	0.205169	0.409041	-0.39027	-0.615801	0.277293	-0.0905278	0.289649	0.173078	0.0439586	-0.682328	-0.0821344	0.319105	0.13876	-0.678847	-0.936186	-0.00157318	-0.853407
PTOS_000184	hypothetical protein	0.126557	0.499278	-0.515687	-0.20818	0.0972135	0.316394	0.371255	-0.279178	0.116795	-0.144169	0.338534	0.443342	-0.156986	0.617955	-0.487553	0.187878	0.374661	-0.190927	0.02255	0.28435	-0.0390458	-0.426472	-0.220849	0.545028	-0.289421	-0.153051	0.0705793	-0.407994	-0.155958	0.55059	-0.160811	0.215246	0.620382	0.223782	0.458436	0.427707	0.286304	0.46456	0.609654	-0.170977	-0.106987	0.232026	0.282997	-0.74023	0.296859	-0.0777661	-0.0552007	0.0364585
PTOS_000185	6-bladed beta-propeller	-0.390928	0.0306273	0.317092	-0.0316134	0.685975	0.370552	0.768279	0.781463	0.85855	0.553163	0.577024	0.187724	-0.52233	0.10977	0.605159	0.597378	0.437874	0.618359	0.636572	0.161073	-0.504336	0.251199	-0.369002	0.397375	-0.0104303	0.368095	0.418891	0.0365579	0.188695	-1.02951	-0.218939	-0.0485432	0.0590725	-0.134649	0.254429	0.222851	-0.284873	-0.00659947	-0.0501025	-0.532214	0.28414	0.143693	0.0497475	-0.64983	-0.282643	0.356562	0.493843	0.193434
PTOS_000186	hypothetical protein	0.44229	-0.471097	-0.0544948	-0.00380361	-0.521199	-0.0726577	0.0333049	-0.197547	-0.412126	-0.176321	0.00512849	-0.526168	0.100389	0.0596312	-0.159288	-0.276254	-0.23822	-0.075841	-0.411698	-0.200696	-0.127363	0.00542363	-0.0984682	0.0445008	-0.647316	0.187618	-0.218734	-0.911297	-1.18338	0.0977456	0.181588	0.636684	-0.0544871	0.220886	-0.302151	0.202499	0.111173	0.269171	-0.00782109	0.111465	-0.11099	0.191224	-0.099433	-0.0584813	-0.0745554	-0.223515	0.0461995	-0.196557
PTOS_000187	GntR family transcriptional regulator	0.0691195	-0.153561	0.198091	-0.125581	0.354479	0.472094	0.437127	0.491475	0.324289	0.44732	0.331923	0.757356	0.279883	0.111878	-0.0387164	0.484132	0.58749	0.127044	0.271118	0.606923	0.172545	-0.445446	0.167211	0.0021528	0.133889	0.365437	0.228263	-0.380947	0.378658	-0.167361	-0.238928	0.201712	0.0333265	0.303676	0.0865127	0.295917	0.197754	0.300145	0.153873	0.300246	-0.0105333	-0.444503	0.0873602	0.346063	-0.29612	-0.200811	-0.142648	-0.134707
PTOS_000188	fucI L-fucose isomerase	-0.0434923	0.228446	-0.233545	0.0321016	-0.395516	0.0975014	-0.163622	0.0695244	0.0664455	0.0529023	0.0985369	0.382603	-0.153379	-0.166125	0.341671	0.201652	-0.0881514	0.26741	-0.0698752	0.134171	-0.141508	-0.00639873	0.0337297	0.0207789	0.00648046	-0.0397072	0.258922	-0.198152	0.0423565	-0.178768	-0.0060868	-0.00560847	-0.176477	-0.0899004	-0.163865	0.0854555	0.101401	0.0529755	0.267411	0.130705	0.230726	-0.192996	0.181597	-0.173599	0.0917778	-0.0832023	0.234306	-0.0066589
PTOS_000189	fucO lactaldehyde reductase	0.293706	-0.537376	-0.0698584	0.25926	-0.384868	-0.36563	-0.0843283	-0.197447	-0.167446	-0.320415	-0.387211	0.0868789	-0.153523	-0.419742	0.24152	-0.0263112	-0.314337	-0.144285	-0.218283	-0.045184	0.37712	-0.141656	-0.0518841	-0.332216	0.150993	-0.000829697	0.00950313	-0.00146618	-0.240813	-0.00906279	-0.117184	-0.130949	-0.288588	-0.0650398	-0.183513	-0.204296	-0.190191	-0.196179	-0.064096	-0.12048	-0.382653	0.258992	-0.121059	0.0815343	0.288174	0.306982	0.0759523	0.0399723
PTOS_000190	class II aldolase/adducin family protein	0.324345	-0.124963	0.070295	-0.321019	0.151921	-0.492666	-0.0408799	-0.32896	-0.412063	0.192793	-0.559506	-0.251468	0.0305993	-0.036984	-0.0258945	0.159955	0.157889	-0.497302	-0.0754019	0.37283	-0.00753747	0.147822	-0.299374	0.0401046	-0.0487556	0.0615339	-0.194189	0.22291	-1.04766	0.222612	-0.231985	-0.22539	-0.687768	-0.0808399	-0.163162	-0.0671734	0.246736	0.325856	0.610852	0.264311	-0.103048	0.0178952	0.204721	-0.195195	-0.0544232	0.0586836	-0.195065	-0.163964
PTOS_000191	rhamnulokinase	-0.00133509	0.0750419	-0.151748	0.0281792	0.441469	0.635504	0.500508	0.585325	0.572176	0.549421	0.352701	0.602522	0.433144	0.10029	0.218378	0.136521	0.336859	-0.0816593	0.208211	0.197924	-0.0158764	0.0673749	-0.48513	0.274847	0.25896	-0.0294358	0.0280244	0.268355	-0.112534	0.218049	0.26372	0.147622	-0.0778304	-0.222893	0.0432652	-0.125571	-0.237276	0.0396086	-0.154054	-0.0478703	0.111482	0.0940016	-0.226852	-0.00701571	0.253828	0.0214318	0.161931	0.17845
PTOS_000192	fucP L-fucose:H+ symporter permease	0.24894	-0.176897	-0.383068	0.229401	0.204896	0.0820816	0.136527	-0.128756	0.0543466	0.0834957	0.174671	-0.0293382	0.0282436	-0.350565	-0.0549358	0.106867	0.175542	-0.0677449	-0.14659	0.178531	0.0165678	-0.287098	0.255739	-0.164501	0.0706549	0.0544898	0.0634927	-0.0317591	0.00343123	-0.0503034	-0.0204803	0.270532	0.108945	0.0774844	-0.00223125	-0.0370203	0.0484339	-0.0715524	-0.0484342	0.170692	0.185792	-0.0771913	0.0085494	-0.118427	-0.0648443	-0.0689263	-0.208503	0.035235
PTOS_000193	rimP ribosome assembly cofactor RimP	NA	NA	NA	NA	NA	NA	NA	NA	NA	NA	NA	NA	NA	NA	NA	NA	NA	NA	NA	NA	NA	NA	NA	NA	NA	NA	NA	NA	NA	NA	NA	NA	NA	NA	NA	NA	NA	NA	NA	NA	NA	NA	NA	NA	NA	NA	NA	NA
PTOS_000194	nusA transcription termination factor NusA	NA	NA	NA	NA	NA	NA	NA	NA	NA	NA	NA	NA	NA	NA	NA	NA	NA	NA	NA	NA	NA	NA	NA	NA	NA	NA	NA	NA	NA	NA	NA	NA	NA	NA	NA	NA	NA	NA	NA	NA	NA	NA	NA	NA	NA	NA	NA	NA
PTOS_000195	infB translation initiation factor IF-2	NA	NA	NA	NA	NA	NA	NA	NA	NA	NA	NA	NA	NA	NA	NA	NA	NA	NA	NA	NA	NA	NA	NA	NA	NA	NA	NA	NA	NA	NA	NA	NA	NA	NA	NA	NA	NA	NA	NA	NA	NA	NA	NA	NA	NA	NA	NA	NA
PTOS_000196	CvpA family protein	0.365168	0.0623091	-0.615569	0.121957	-0.507674	-0.747354	-0.407316	-0.961825	-3.21263	-3.1943	-4.43419	-2.97583	-0.194477	-0.129493	-0.654519	-0.644361	-0.701795	-1.11736	-1.37534	-0.884275	0.265803	0.229631	-0.570251	-0.154544	-0.476799	-0.133454	-0.81504	-0.721804	-1.10854	-1.56085	-3.33978	-1.95078	-0.541852	-0.643094	0.0634357	-0.393277	-0.896843	-0.675197	0.10055	-0.423454	0.076325	0.303143	-0.263405	-0.217886	-0.535719	-2.58926	-0.998344	-0.260868
PTOS_000197	sufB Fe-S cluster assembly protein SufB	NA	NA	NA	NA	NA	NA	NA	NA	NA	NA	NA	NA	NA	NA	NA	NA	NA	NA	NA	NA	NA	NA	NA	NA	NA	NA	NA	NA	NA	NA	NA	NA	NA	NA	NA	NA	NA	NA	NA	NA	NA	NA	NA	NA	NA	NA	NA	NA
PTOS_000198	hypothetical protein	NA	NA	NA	NA	NA	NA	NA	NA	NA	NA	NA	NA	NA	NA	NA	NA	NA	NA	NA	NA	NA	NA	NA	NA	NA	NA	NA	NA	NA	NA	NA	NA	NA	NA	NA	NA	NA	NA	NA	NA	NA	NA	NA	NA	NA	NA	NA	NA
PTOS_000199	sufC Fe-S cluster assembly ATPase SufC	NA	NA	NA	NA	NA	NA	NA	NA	NA	NA	NA	NA	NA	NA	NA	NA	NA	NA	NA	NA	NA	NA	NA	NA	NA	NA	NA	NA	NA	NA	NA	NA	NA	NA	NA	NA	NA	NA	NA	NA	NA	NA	NA	NA	NA	NA	NA	NA
PTOS_000200	sufD Fe-S cluster assembly protein SufD	NA	NA	NA	NA	NA	NA	NA	NA	NA	NA	NA	NA	NA	NA	NA	NA	NA	NA	NA	NA	NA	NA	NA	NA	NA	NA	NA	NA	NA	NA	NA	NA	NA	NA	NA	NA	NA	NA	NA	NA	NA	NA	NA	NA	NA	NA	NA	NA
PTOS_000201	cysteine desulfurase	NA	NA	NA	NA	NA	NA	NA	NA	NA	NA	NA	NA	NA	NA	NA	NA	NA	NA	NA	NA	NA	NA	NA	NA	NA	NA	NA	NA	NA	NA	NA	NA	NA	NA	NA	NA	NA	NA	NA	NA	NA	NA	NA	NA	NA	NA	NA	NA
PTOS_000202	heavy metal-binding domain-containing protein	-0.275668	0.139082	0.350546	-0.192532	-0.237614	0.210243	0.157412	0.333278	0.0329066	0.295503	0.136719	0.443631	-0.0522598	0.381875	-0.332081	-0.0878765	-0.00409618	-0.220511	0.189822	0.25646	0.174544	0.167753	-0.237146	-0.129395	-0.0334704	0.639585	0.53153	-0.591777	0.683256	0.349034	-0.396227	-0.113819	0.0697739	-0.189951	-0.109337	0.0367741	0.24729	0.333654	0.405762	-0.0826312	-0.00289755	0.0683615	0.323435	-0.374096	0.0611452	0.0862227	0.00392696	0.310473
PTOS_000203	alpha-galactosidase	-0.184871	0.0750562	0.170929	-0.0287778	0.26548	0.16222	0.225097	0.221398	0.34888	0.0593921	0.27505	0.160504	-0.0204956	0.0412604	0.0982919	0.0181338	0.0482382	-0.0457755	-0.0111469	-0.160475	-0.0939393	0.0150963	-0.0149314	0.0241332	-0.00312068	0.022627	0.149674	0.294249	-0.149581	-0.0610024	0.00782758	-0.01433	-0.127921	-0.032687	0.158796	0.000934603	-0.120093	-0.361364	0.0441663	0.137465	-0.0211506	-0.0251589	-0.048168	0.0954423	0.0529051	0.229388	0.231742	0.143588
PTOS_000204	RagB/SusD family nutrient uptake outer membrane protein	-0.034405	0.108057	-0.0773897	-0.0396162	-0.0581407	-0.102337	-0.176739	-0.201334	-0.118164	0.179246	-0.0973397	-0.114485	-0.137668	-0.0886572	-0.200034	0.0113034	-0.0855973	-0.244901	-0.149828	-0.198954	-0.0977733	-0.107779	0.164611	-0.103375	0.113633	0.150676	0.171469	0.128419	-0.0416907	-0.155758	0.142451	-0.136194	-0.0927399	0.0521558	-0.181147	-0.0928519	0.242701	-0.0108084	-0.121915	-0.0285666	-0.223797	-0.0173866	0.0697165	0.113676	-0.0174715	-0.240672	0.0598724	-0.191957
PTOS_000205	TonB-dependent receptor	0.0252156	-0.0206991	-0.0430024	0.035875	-0.0303674	0.0105622	0.0234367	-0.00167421	0.0260176	-0.0772058	0.0405449	0.0848124	-0.0713885	0.117755	-0.0952027	-0.176978	-0.0278288	0.0167451	-0.0786728	-0.0173248	0.12982	-0.12116	-0.113412	0.0100836	-0.0907722	-0.00193957	-0.160744	-0.0440673	-0.0815227	-0.000250504	-0.205623	0.0394635	-0.0578314	-0.0684473	-0.0338309	-0.180114	-0.163239	-0.0381513	-0.132048	0.0168582	0.0694761	-0.0669786	0.0392772	-0.0191439	-0.139767	-0.180799	-0.0561357	-0.12002
PTOS_000206	FecR family protein	0.120684	0.114782	-0.106797	-0.183532	0.260158	0.0862286	-0.068515	0.013675	0.0655411	0.125099	0.22456	0.19189	0.161787	0.25683	0.109561	-0.0678663	-0.0308602	-0.223488	-0.0631089	-0.0548581	-0.209423	-0.0236004	0.0841546	0.0454215	0.23377	0.177617	0.261622	0.101249	-0.0825653	-0.0464797	0.159272	0.172645	0.0991975	-0.156268	0.148858	-0.136107	-0.019507	0.0196372	0.141044	-0.0634818	0.261045	0.0313106	-0.221822	-0.0131054	0.172756	0.354557	0.276839	0.310418
PTOS_000207	RNA polymerase sigma-70 factor	0.285748	-0.41939	-0.153979	0.17483	-0.220904	0.24892	-0.239252	-0.497279	-0.205946	0.144997	0.411501	0.163768	-0.298459	0.0685823	0.240909	-0.457016	0.347261	0.389746	0.131115	-0.31114	-0.277764	0.245051	0.0600253	-0.219016	0.269218	0.176558	-0.105557	-0.125201	-0.060269	-0.524029	0.106047	0.0114359	0.259747	0.0705764	0.148593	0.0352772	0.542692	0.259016	0.262949	-0.0973509	-0.379641	0.0591101	0.258277	-0.0931264	-0.0669592	0.0641041	0.371771	0.377007
PTOS_000208	alpha-galactosidase	-0.218882	0.159458	-0.0230264	0.114872	0.24524	0.253656	0.331971	0.402734	0.248204	0.121637	0.380977	0.280048	0.290385	0.175076	-0.0743959	0.0671067	-0.0423708	0.239736	0.161043	0.0525545	-0.0834642	-0.0148232	0.0790518	-0.051852	0.148766	0.199767	0.22924	0.231972	-0.275311	0.0906854	-0.120261	0.00716711	-0.0247968	-0.0883488	0.0141825	0.158124	-0.177473	-0.0128792	-0.0402129	0.0280627	-0.143423	0.100701	-0.0157943	0.0388008	0.0411828	-0.13149	0.203345	0.106855
PTOS_000209	hypothetical protein	0.193786	0.119368	-0.183634	-0.19142	-0.735492	-0.610826	-0.189312	-0.92157	-0.625853	-0.584157	-0.570894	-0.28253	-0.059983	-0.11658	-0.356631	-0.436853	-0.245247	-0.516066	-0.327232	-0.430187	0.105121	0.241099	-0.29749	-0.240197	-0.219273	-0.435676	-0.225922	-0.131338	-0.246856	-0.346409	-0.179508	-0.443183	-0.30485	-0.362834	-0.467662	-0.0804526	-0.313804	-0.0867405	-0.0917146	-0.23448	0.188349	0.0529755	0.128156	-0.542253	-0.0683813	-0.301361	-0.350494	0.155686
PTOS_000210	sodium-translocating pyrophosphatase	-0.0243099	0.160223	-0.0219461	-0.142352	0.209039	0.178409	-0.00428993	0.0978512	0.0432792	-0.0310439	0.167427	0.242776	0.178654	0.100958	0.237513	-0.138999	0.218914	0.0885152	0.34515	0.0787071	-0.0509698	0.134661	0.0688056	-0.325744	0.329276	0.116405	0.0896653	-0.015523	-0.163142	-0.122603	0.0780953	0.0597202	0.0538025	0.109257	-0.0419247	0.031437	0.0470536	-0.0762614	-0.0143862	0.269417	0.107839	-0.0229365	-0.181419	0.170878	0.0560758	0.0747496	0.130933	0.120188
PTOS_000211	carboxypeptidase-like regulatory domain-containing protein	-0.485324	0.363959	-0.135783	0.108768	0.677391	0.0655804	-0.0708914	0.127855	0.521911	0.167006	0.559773	0.153695	0.461009	0.405017	0.646266	-0.115385	0.0344243	0.515459	0.0116655	0.242173	-0.0335484	0.222392	-0.0822085	-0.364564	-0.0586816	-0.0723811	-0.425981	-0.471382	-0.215007	-0.194623	-0.446567	-0.116303	0.0761455	0.386138	-0.288404	0.326102	0.154285	0.108041	0.01858	0.120844	-0.182729	-0.250969	0.404998	0.019022	0.0213653	-0.197991	0.0468453	0.441092
PTOS_000212	ribonuclease HII	0.414483	0.110188	-0.0682317	-0.542655	0.342522	0.603982	0.0843462	0.112364	0.27657	0.282919	0.178363	0.412905	0.211695	-0.0481171	0.355307	0.235815	0.177404	0.194759	0.405501	0.0977187	-0.220394	0.0383042	0.214671	-0.157983	0.471933	0.228481	0.276679	0.0485753	0.175649	-0.0314445	-0.161608	0.62217	-0.144516	0.106829	0.25335	0.292551	0.0972567	-0.0255545	0.437014	0.0645756	0.121084	0.0263825	-0.133507	-0.0721104	0.192127	-0.0632679	0.141662	0.329913
PTOS_000213	magnesium transporter CorA family protein	NA	NA	NA	NA	NA	NA	NA	NA	NA	NA	NA	NA	NA	NA	NA	NA	NA	NA	NA	NA	NA	NA	NA	NA	NA	NA	NA	NA	NA	NA	NA	NA	NA	NA	NA	NA	NA	NA	NA	NA	NA	NA	NA	NA	NA	NA	NA	NA
PTOS_000214	gpmI 2,3-bisphosphoglycerate-independent phosphoglycerate mutase	0.434239	-0.331916	-0.235723	0.0715917	-0.982684	-1.21192	-0.507087	-0.895986	-5.0315	-3.29264	-3.31199	-2.46703	-0.43363	-0.123786	-0.188302	-1.55218	-1.49319	-2.15324	-1.80976	-1.45335	0.391483	-0.0627888	-0.216494	-0.00963564	-1.63703	-1.61521	-1.69106	-0.891369	-0.372803	-0.691378	-2.98017	-1.78949	-0.626271	-0.441917	-0.759606	-1.23998	-2.23592	-1.73232	-1.56784	-0.684888	-1.48178	-0.178848	0.480377	0.512499	-1.36248	-3.25094	-3.46727	-1.52425
PTOS_000215	HAMP domain-containing histidine kinase	-0.333936	0.0774064	0.172152	0.0564885	-0.00548818	-0.260326	-0.513096	-0.10311	-0.454922	-0.189057	-0.156644	-0.599402	0.175331	-0.00532207	0.183324	0.0126184	0.218584	0.111328	0.141627	0.213983	-0.305814	-0.351918	0.4033	0.134788	0.103822	-0.328033	0.152585	0.0678223	-0.0738977	-0.386396	0.072666	-0.367912	-0.176521	-0.0509926	-0.264678	-0.362052	-0.0217896	-0.0307632	-0.299124	-0.0420716	-0.0806584	-0.0115122	0.0666665	-0.131434	0.27074	0.119956	-0.0132717	0.221645
PTOS_000216	sensor histidine kinase	0.157194	0.0837699	-0.121147	-0.0527716	-0.122098	-0.226153	-0.145316	-0.270511	-0.142118	-0.125171	-0.196411	0.0124471	0.0876934	-0.171793	-0.187949	-0.107417	-0.150381	0.0533067	-0.0553099	-0.23799	0.427407	0.0211607	-0.313184	-0.345747	-0.0541842	-0.384796	0.279017	-0.0210979	-0.0857913	-0.158425	-0.0188799	0.0352724	0.0267822	-0.0525229	-0.00981215	0.011768	-0.286457	0.16904	0.16566	0.0143523	-0.000920605	0.0272453	-0.146538	0.216497	-0.407304	-0.0294142	0.0793262	0.0172504
PTOS_000217	DUF3109 family protein	-0.390609	-0.162238	0.15116	0.295196	0.515008	0.329666	0.249707	0.43508	0.197503	-0.019986	0.211223	0.198382	0.217972	0.0665078	0.0839916	0.50857	-0.259322	0.289732	-0.311173	0.127185	0.276695	-0.195289	0.118748	-0.363178	-0.0521605	0.380296	0.274158	0.0272932	-0.0350993	0.39216	0.59186	0.544038	0.187579	0.428663	0.279439	0.313229	0.252663	0.095605	-0.578876	0.391683	-0.282345	-0.339822	0.20802	0.443404	-0.00615429	0.744592	0.264076	0.340173
PTOS_000218	AsmA-like C-terminal region-containing protein	-0.132991	0.039351	0.0719362	-0.0359129	-0.0101924	-0.020081	0.0925488	0.102305	0.270538	0.185344	0.327958	0.307158	0.00156115	0.0440353	-0.0161532	-0.282257	6.94e-05	-0.0363556	0.00724287	0.0638785	0.0572336	-0.0304901	-0.143157	-0.0351161	-0.0282157	0.0790527	0.166098	0.0819999	0.075869	-0.067928	0.0445495	0.173662	-0.138133	-0.11999	0.100213	-0.17385	-0.0273368	-0.0659374	-0.188077	0.136248	0.0862219	-0.128614	0.104358	-0.0655951	-0.128857	-0.0524619	-0.0513391	-0.0100058
PTOS_000219	gyrB DNA topoisomerase (ATP-hydrolyzing) subunit B	NA	NA	NA	NA	NA	NA	NA	NA	NA	NA	NA	NA	NA	NA	NA	NA	NA	NA	NA	NA	NA	NA	NA	NA	NA	NA	NA	NA	NA	NA	NA	NA	NA	NA	NA	NA	NA	NA	NA	NA	NA	NA	NA	NA	NA	NA	NA	NA
PTOS_000220	rpsT 30S ribosomal protein S20	NA	NA	NA	NA	NA	NA	NA	NA	NA	NA	NA	NA	NA	NA	NA	NA	NA	NA	NA	NA	NA	NA	NA	NA	NA	NA	NA	NA	NA	NA	NA	NA	NA	NA	NA	NA	NA	NA	NA	NA	NA	NA	NA	NA	NA	NA	NA	NA
PTOS_000221	tRNA-Glu	NA	NA	NA	NA	NA	NA	NA	NA	NA	NA	NA	NA	NA	NA	NA	NA	NA	NA	NA	NA	NA	NA	NA	NA	NA	NA	NA	NA	NA	NA	NA	NA	NA	NA	NA	NA	NA	NA	NA	NA	NA	NA	NA	NA	NA	NA	NA	NA
PTOS_000222	recO DNA repair protein RecO	0.465864	-0.164686	-0.0699316	-0.159112	0.0554312	-0.245451	-0.0239682	-0.440997	-0.456498	0.0393279	-0.524857	-0.392041	-0.288267	0.0107493	-0.229802	0.19502	-0.175296	0.0351027	-0.54988	-0.245087	0.367834	-0.259534	-0.687517	0.455112	0.156313	-0.210813	-0.111057	-0.0139882	-1.64504	-0.0960315	0.225863	-0.567072	-0.187891	-0.229419	0.00548021	-0.0720759	-0.388047	-0.127752	-0.381123	-0.340087	-0.206709	-0.142358	0.222554	0.111636	-0.213145	-0.485615	-0.144293	-0.273001
PTOS_000223	GatB/YqeY domain-containing protein	-0.105282	0.229831	-0.293194	0.107393	-1.01214	-1.62533	-1.47385	-1.18936	-0.785472	-1.14822	-1.24752	-0.883961	-0.496514	-0.32861	-0.631962	-0.692097	-0.565377	-0.252463	-0.251715	-0.718104	-0.0607838	-0.137045	-0.0288702	0.0872235	-0.217167	-0.497008	-0.621084	-0.381619	-0.102906	-0.387448	-0.118966	-0.146895	-0.233635	-0.359124	-0.558651	-0.256376	-0.437091	-0.239166	-0.320108	-0.395145	0.151403	-0.0297602	-0.159082	0.0146294	-0.0255794	-0.683382	-0.342142	0.132393
PTOS_000224	ftsZ cell division protein FtsZ	NA	NA	NA	NA	NA	NA	NA	NA	NA	NA	NA	NA	NA	NA	NA	NA	NA	NA	NA	NA	NA	NA	NA	NA	NA	NA	NA	NA	NA	NA	NA	NA	NA	NA	NA	NA	NA	NA	NA	NA	NA	NA	NA	NA	NA	NA	NA	NA
PTOS_000225	ftsA cell division protein FtsA	NA	NA	NA	NA	NA	NA	NA	NA	NA	NA	NA	NA	NA	NA	NA	NA	NA	NA	NA	NA	NA	NA	NA	NA	NA	NA	NA	NA	NA	NA	NA	NA	NA	NA	NA	NA	NA	NA	NA	NA	NA	NA	NA	NA	NA	NA	NA	NA
PTOS_000226	cell division protein FtsQ	NA	NA	NA	NA	NA	NA	NA	NA	NA	NA	NA	NA	NA	NA	NA	NA	NA	NA	NA	NA	NA	NA	NA	NA	NA	NA	NA	NA	NA	NA	NA	NA	NA	NA	NA	NA	NA	NA	NA	NA	NA	NA	NA	NA	NA	NA	NA	NA
PTOS_000227	murC UDP-N-acetylmuramate--L-alanine ligase	NA	NA	NA	NA	NA	NA	NA	NA	NA	NA	NA	NA	NA	NA	NA	NA	NA	NA	NA	NA	NA	NA	NA	NA	NA	NA	NA	NA	NA	NA	NA	NA	NA	NA	NA	NA	NA	NA	NA	NA	NA	NA	NA	NA	NA	NA	NA	NA
PTOS_000228	murG undecaprenyldiphospho-muramoylpentapeptide beta-N-acetylglucosaminyltransferase	NA	NA	NA	NA	NA	NA	NA	NA	NA	NA	NA	NA	NA	NA	NA	NA	NA	NA	NA	NA	NA	NA	NA	NA	NA	NA	NA	NA	NA	NA	NA	NA	NA	NA	NA	NA	NA	NA	NA	NA	NA	NA	NA	NA	NA	NA	NA	NA
PTOS_000229	FtsW/RodA/SpoVE family cell cycle protein	NA	NA	NA	NA	NA	NA	NA	NA	NA	NA	NA	NA	NA	NA	NA	NA	NA	NA	NA	NA	NA	NA	NA	NA	NA	NA	NA	NA	NA	NA	NA	NA	NA	NA	NA	NA	NA	NA	NA	NA	NA	NA	NA	NA	NA	NA	NA	NA
PTOS_000230	murD UDP-N-acetylmuramoyl-L-alanine--D-glutamate ligase	NA	NA	NA	NA	NA	NA	NA	NA	NA	NA	NA	NA	NA	NA	NA	NA	NA	NA	NA	NA	NA	NA	NA	NA	NA	NA	NA	NA	NA	NA	NA	NA	NA	NA	NA	NA	NA	NA	NA	NA	NA	NA	NA	NA	NA	NA	NA	NA
PTOS_000231	mraY phospho-N-acetylmuramoyl-pentapeptide- transferase	NA	NA	NA	NA	NA	NA	NA	NA	NA	NA	NA	NA	NA	NA	NA	NA	NA	NA	NA	NA	NA	NA	NA	NA	NA	NA	NA	NA	NA	NA	NA	NA	NA	NA	NA	NA	NA	NA	NA	NA	NA	NA	NA	NA	NA	NA	NA	NA
PTOS_000232	UDP-N-acetylmuramoyl-L-alanyl-D-glutamate--2, 6-diaminopimelate ligase	NA	NA	NA	NA	NA	NA	NA	NA	NA	NA	NA	NA	NA	NA	NA	NA	NA	NA	NA	NA	NA	NA	NA	NA	NA	NA	NA	NA	NA	NA	NA	NA	NA	NA	NA	NA	NA	NA	NA	NA	NA	NA	NA	NA	NA	NA	NA	NA
PTOS_000233	PASTA domain-containing protein	NA	NA	NA	NA	NA	NA	NA	NA	NA	NA	NA	NA	NA	NA	NA	NA	NA	NA	NA	NA	NA	NA	NA	NA	NA	NA	NA	NA	NA	NA	NA	NA	NA	NA	NA	NA	NA	NA	NA	NA	NA	NA	NA	NA	NA	NA	NA	NA
PTOS_000234	hypothetical protein	-0.43374	0.575421	-0.431261	0.126215	-1.34328	-0.282182	-0.62673	0.000605468	-0.945559	-0.665593	-1.24375	-0.70895	0.288515	-0.0931334	-0.329945	-0.545075	-0.924563	0.0873588	0.514339	0.791843	0.374029	-0.243653	-0.616369	0.287934	-0.48459	-2.40708	-0.403175	-1.04362	-0.997283	-1.35214	-1.21164	-1.8481	-0.122442	-0.97465	-1.42362	-1.11247	-2.37165	-0.0843799	-0.407237	-0.523958	NA	NA	NA	NA	NA	NA	NA	NA
PTOS_000235	rsmH 16S rRNA (cytosine(1402)-N(4))-methyltransferase RsmH	NA	NA	NA	NA	NA	NA	NA	NA	NA	NA	NA	NA	NA	NA	NA	NA	NA	NA	NA	NA	NA	NA	NA	NA	NA	NA	NA	NA	NA	NA	NA	NA	NA	NA	NA	NA	NA	NA	NA	NA	NA	NA	NA	NA	NA	NA	NA	NA
PTOS_000236	mraZ division/cell wall cluster transcriptional repressor MraZ	NA	NA	NA	NA	NA	NA	NA	NA	NA	NA	NA	NA	NA	NA	NA	NA	NA	NA	NA	NA	NA	NA	NA	NA	NA	NA	NA	NA	NA	NA	NA	NA	NA	NA	NA	NA	NA	NA	NA	NA	NA	NA	NA	NA	NA	NA	NA	NA
PTOS_000237	HU family DNA-binding protein	-0.13391	0.0775948	0.145587	-0.150067	-0.329935	-0.108504	-0.0618247	-0.308515	-0.173417	-0.295226	-0.367828	-0.61323	-0.103722	0.186493	-0.307699	-0.064238	-0.0241229	-0.0583769	0.0269348	0.0840221	0.0602468	-0.121402	0.107714	-0.214052	0.0618823	-0.0941157	-0.0469316	-0.281312	-0.456644	-0.483322	0.19873	-0.241661	-0.288349	0.119489	0.0727668	0.045157	0.0358626	-0.0564932	-0.0422696	-0.197607	0.446767	-0.0247363	-0.065699	-0.497321	-0.101438	-0.313268	-0.742176	-0.020087
PTOS_000238	RNA polymerase sigma factor	0.634784	0.0154118	-0.422318	-0.113563	-1.00842	-1.07352	-0.666898	-1.48498	-0.602949	-1.177	-0.523801	-0.619553	-0.48149	-1.04926	-0.597027	-0.934211	-0.544168	-1.24174	-0.864127	-1.20822	-0.401052	0.206199	0.143942	-0.0916118	-0.11504	0.233965	-0.286494	-0.327724	0.1372	0.112258	-0.199344	-0.510164	-0.96733	-0.425411	-0.140716	-0.435577	-1.13019	-0.363043	-0.574379	-0.766508	-0.876418	0.485766	0.474954	-0.628753	-1.22843	-0.645529	-1.04589	-0.791913
PTOS_000239	hypothetical protein	0.111557	-0.014367	0.113008	-0.277057	0.39626	0.578936	0.148937	0.174667	0.306675	0.224018	0.274566	-0.101626	0.204609	0.268768	-0.369441	0.139045	0.420859	0.238018	0.193707	0.225091	0.0127189	-0.104029	0.0161396	0.00816332	0.239696	0.191572	-0.263844	0.294063	-0.00873067	-0.364548	0.0835802	-0.322662	-0.532958	0.138234	0.17516	0.393638	-0.395865	-0.24534	-0.74276	-0.22464	-0.516842	0.296697	-0.103575	0.0478785	-0.408978	-0.719423	-0.745021	-0.603354
PTOS_000240	TonB-dependent receptor	-0.0230388	0.105474	-0.0730793	-0.00259453	0.14848	0.0765749	0.069768	-0.105041	-0.071451	0.0185823	0.131185	-0.116746	0.098212	-0.0115754	-0.0932146	0.082895	0.0630243	0.0964343	0.210022	0.122785	-0.115093	0.202247	-0.0397042	-0.164999	0.00209509	-0.0999832	-0.0194788	0.055894	-0.174516	0.124251	0.20118	0.138016	0.0446362	-0.0346048	-0.0765236	0.131404	-0.0338324	-0.0220273	0.34294	0.00148288	0.136251	-0.0526547	-0.0754412	0.0511187	0.00519543	-0.00655439	-0.0612208	0.0792472
PTOS_000241	DUF4625 domain-containing protein	0.0804884	-0.107244	0.0210485	0.111033	-0.0929031	0.039794	-0.355976	-0.147055	0.0757145	-0.117522	0.0046482	-0.0308762	0.148602	-0.112273	0.0317553	-0.143113	0.206318	0.159003	0.00657402	0.0344865	0.0809179	-0.166415	0.0212902	0.0546623	-0.00362061	0.329541	-0.0633682	-0.0108828	-0.0584488	-0.11428	-0.00853069	-0.0164907	-0.0765933	-0.146614	0.162169	-0.0292069	0.232029	-0.214196	0.177274	0.1388	0.0542949	-0.00707522	0.042782	-0.0588778	0.534214	0.35287	0.486814	0.522258
PTOS_000242	1-acyl-sn-glycerol-3-phosphate acyltransferase	NA	NA	NA	NA	NA	NA	NA	NA	NA	NA	NA	NA	NA	NA	NA	NA	NA	NA	NA	NA	NA	NA	NA	NA	NA	NA	NA	NA	NA	NA	NA	NA	NA	NA	NA	NA	NA	NA	NA	NA	NA	NA	NA	NA	NA	NA	NA	NA
PTOS_000243	GNAT family N-acetyltransferase	NA	NA	NA	NA	NA	NA	NA	NA	NA	NA	NA	NA	NA	NA	NA	NA	NA	NA	NA	NA	NA	NA	NA	NA	NA	NA	NA	NA	NA	NA	NA	NA	NA	NA	NA	NA	NA	NA	NA	NA	NA	NA	NA	NA	NA	NA	NA	NA
PTOS_000244	deoxyguanosinetriphosphate triphosphohydrolase	-0.528498	0.258678	0.508271	-0.44646	0.187081	0.10277	0.0486566	0.149376	0.273066	0.0311272	0.253858	0.358548	0.0690936	0.304059	-0.29315	0.248924	-0.0632121	0.272191	-0.0182255	0.107704	0.189262	-0.0555057	-0.239968	-0.0997781	0.194931	0.0169429	0.254125	0.379338	-0.267436	0.414826	0.0235865	0.00820475	0.10705	0.721901	0.0183857	0.278649	0.278198	0.624921	0.204836	0.339535	0.209199	0.207542	0.148086	-0.78768	-0.14692	-0.461701	0.154762	0.170364
PTOS_000245	dut dUTP diphosphatase	NA	NA	NA	NA	NA	NA	NA	NA	NA	NA	NA	NA	NA	NA	NA	NA	NA	NA	NA	NA	NA	NA	NA	NA	NA	NA	NA	NA	NA	NA	NA	NA	NA	NA	NA	NA	NA	NA	NA	NA	NA	NA	NA	NA	NA	NA	NA	NA
PTOS_000246	tetratricopeptide repeat protein	-0.0475034	0.0101423	-0.0190284	0.0337537	-0.348428	-0.445832	-0.463756	-0.467702	-0.553617	-0.656078	-0.448128	-0.516917	-0.930294	-0.507408	-0.583145	-0.554865	-0.144415	-0.110492	-0.166511	-0.0640641	-0.0457596	0.0577529	-0.234995	0.123959	-0.292926	-0.391334	-0.34767	-0.0937253	-0.519256	-0.146108	-0.0101119	-0.0878792	-0.0704183	-0.214584	-0.25579	0.130328	-0.113082	0.119167	0.141601	0.0518398	-0.345148	0.0775317	0.100864	-0.00834752	0.0671596	-0.219302	0.140113	0.480169
PTOS_000247	DUF4292 domain-containing protein	NA	NA	NA	NA	NA	NA	NA	NA	NA	NA	NA	NA	NA	NA	NA	NA	NA	NA	NA	NA	NA	NA	NA	NA	NA	NA	NA	NA	NA	NA	NA	NA	NA	NA	NA	NA	NA	NA	NA	NA	NA	NA	NA	NA	NA	NA	NA	NA
PTOS_000248	peptidoglycan DD-metalloendopeptidase family protein	-0.326632	0.245298	-0.030399	-0.0081142	-0.108302	-0.0199743	0.180026	0.0726173	0.0188789	-0.355514	-0.119205	-0.237119	-0.380293	-0.189976	0.266063	-0.267859	-0.233992	-0.489563	-0.376669	-0.218579	-0.214792	0.202176	-0.156649	-0.040309	-0.0647096	-0.188042	0.0173695	0.163384	-0.225187	0.344075	0.0958962	-0.00572553	-0.0765685	-0.0842168	-0.0166681	-0.20654	-0.385912	-0.201447	0.0791298	-0.131081	-0.0260626	0.0759699	0.0712729	-0.202875	-0.521207	-0.262733	-0.0574147	-0.231828
PTOS_000249	response regulator	0.088859	-0.0887841	-0.0243331	-0.000495175	-0.106433	-0.254666	-0.0751071	-0.0122968	-0.198547	-0.00823688	-0.14565	0.0172046	-0.0209128	-0.0554873	0.0283765	-0.0810973	0.0159983	0.100004	-0.0939159	0.00481081	-0.144376	0.0696561	0.0190177	-0.0585966	-0.0670183	-0.0057551	-0.0734342	-0.0783097	-0.165692	0.0859066	0.115389	0.0788126	-0.0386245	-0.0245746	0.0740906	-0.0212813	0.12654	-0.0639742	-0.0136661	0.104399	0.00768174	-0.0600233	0.0634293	0.0291061	-0.127252	-0.0126914	0.0461341	-0.049705
PTOS_000250	glycoside hydrolase family 43 protein	-0.0564366	0.0497415	-0.125242	0.120987	0.0422703	0.0964792	0.0894564	0.122907	0.159652	0.0374769	0.269062	0.245729	-0.0978642	-0.153991	-0.157671	0.00807359	-0.0906411	0.129836	-0.0849758	0.0212683	0.00976409	0.0887276	0.0827152	-0.290147	0.096736	0.128966	-0.0645549	0.164756	-0.0790404	0.0340019	-0.132732	-0.0572028	0.264199	-0.165761	-0.0513892	0.0568884	0.0640642	0.0254138	-0.137498	-0.0312289	-0.310198	0.0822485	0.104176	0.0259167	-0.0127574	0.212739	0.119097	-0.0559525
PTOS_000251	glycoside hydrolase family 3 C-terminal domain-containing protein	0.0536268	-0.0897812	0.055215	-0.0166094	0.143812	0.202169	0.286695	0.102952	0.185748	0.141576	0.138916	0.273821	-0.0463781	-0.0948609	0.0202734	0.0102018	-0.0703891	-0.0231896	-0.0461181	0.0229371	0.00754385	0.0155478	-0.118081	0.026223	-0.0171995	0.227082	0.1871	0.198814	0.135121	0.22412	0.0391744	0.218878	0.0972996	0.00733053	0.0138176	0.00334759	0.00918704	0.182818	0.0440571	0.0829884	-0.0331706	0.00189998	0.14412	-0.0921666	0.0624941	0.0389509	0.196699	0.00734428
PTOS_000252	glycoside hydrolase family 76 protein	-0.118082	0.12383	0.0561843	-0.124028	0.108938	-0.140448	-0.0716107	-0.0506331	-0.274794	-0.281592	-0.188371	-0.214318	0.0999703	-0.133962	-0.176784	-0.231901	-0.13979	-0.102143	0.100774	0.0370528	-0.0739924	0.0568357	0.0426762	-0.010846	-0.0942855	-0.000829697	-0.022026	-0.138207	0.0613981	-0.0342529	-0.0599263	0.0273727	0.110482	-0.0965879	-0.163848	0.249204	-0.0779887	-0.162581	-0.0840985	0.0668474	-0.0640236	-0.00686274	0.116132	-0.021961	-0.164199	-0.454644	-0.233524	-0.209749
PTOS_000253	beta-glucuronidase	0.318493	-0.000200411	-0.00512504	-0.43505	0.0156721	-0.0952206	-0.113606	0.114666	-0.0540096	-0.270012	-0.0191228	0.0210932	0.0182503	0.0888906	0.179735	-0.147837	-0.00328876	-0.240824	-0.0656646	0.18043	-0.00765963	0.106094	-0.113878	-0.12311	0.157283	0.19147	-0.104256	-0.0122585	-0.0729812	0.112029	-0.14011	0.0954599	0.126791	0.0147877	-0.00333795	0.0971622	0.165076	0.0518543	0.360128	0.258433	-0.212791	0.0478319	0.0165999	0.02837	0.106025	-0.016764	-0.0501693	0.0110799
PTOS_000254	glycoside hydrolase family 127 protein	-0.0365546	-0.0693368	0.332628	-0.291671	0.272501	-0.221486	-0.0287917	-0.244967	0.00668268	-0.00884808	0.0364677	-0.817618	0.228454	0.157091	0.121171	0.0567666	0.140031	0.0473469	0.226073	0.257447	0.135924	-0.101628	0.266291	-0.491575	-0.398816	-0.567316	-0.0583711	-0.402402	0.236739	-0.490571	-0.40441	-0.154181	0.321357	-0.042633	-0.00316188	-0.286657	0.0326592	-0.452106	-0.0660104	0.0112173	-0.207551	-0.27531	0.0992973	0.478447	-0.45118	-0.261642	-0.17056	-0.0779925
PTOS_000255	glycoside hydrolase family 127 protein	0.082707	-0.0438344	0.0514591	-0.0749201	-0.0269377	-0.0776437	0.0856127	0.195797	0.0909452	0.0212571	0.0529331	-0.0177679	-0.0463268	0.0771857	0.0672861	0.0832925	0.20684	0.0798323	0.0234043	0.206825	0.00780902	0.0793048	-0.177915	0.00250994	-0.114355	0.133232	0.128066	-0.0311163	-0.0387591	0.201582	-0.0537095	0.269953	0.00637128	0.0386295	-0.0554672	0.0377889	-0.0601721	-0.0418664	0.105833	0.0861422	-0.106852	0.0574387	0.0337989	0.0139415	0.109165	0.259513	0.366682	0.0202035
PTOS_000256	glycoside hydrolase family 43 protein	-0.0324616	0.0888096	0.23282	-0.31356	-0.679453	-0.40379	-0.202232	-0.170428	-0.272246	-0.355007	-0.392624	-0.301691	-0.215071	-0.246476	-0.187383	-0.299551	-0.185125	-0.442335	-0.196281	-0.243072	-0.308224	0.0478201	0.0464305	0.0924988	-0.04451	0.0144905	-0.0237635	-0.298522	-0.139085	-0.19656	0.0399701	-0.0229934	0.0287031	-0.075546	-0.0864496	0.169425	-0.0804155	-0.223287	0.0370796	-0.134712	-0.0688727	0.0723067	0.107125	-0.0938037	-0.161998	0.166641	-0.0191687	-0.224758
PTOS_000257	beta-galactosidase	-0.183551	0.215272	0.168224	-0.238174	0.12004	0.278976	0.200896	-0.16313	-0.191341	-0.0247249	0.0949979	0.284261	0.0329112	-0.0759391	0.0111407	0.0807168	-0.138417	-0.361168	-0.394305	-0.123959	0.100301	-0.215048	0.13289	-0.0472524	-0.162628	-0.278994	-0.0416631	-0.263116	-0.130922	-0.410096	-0.266354	-0.134167	-0.0414292	-0.102853	-0.335285	-0.0598955	-0.222706	-0.21692	-0.0679861	-0.227765	-0.0672221	-0.0211134	0.0980809	0.0721115	-0.065238	-0.108044	0.0327836	0.130758
PTOS_000258	DUF4965 domain-containing protein	0.0617668	0.0556639	0.0400641	-0.143358	-0.0533196	0.039618	0.147676	-0.0392614	-0.250447	-0.189753	-0.241674	-0.243822	0.134927	-0.00166378	0.106335	-0.138254	-0.000893345	0.035476	-0.00103316	-0.156795	0.0525151	0.0461746	-0.147418	0.0332006	-0.131611	-0.140627	0.00635653	-0.0401308	-0.170772	-0.533022	-0.299949	-0.134969	0.097283	-0.0904455	0.193624	-0.0861973	0.141455	-0.00371898	-0.00563809	0.0311181	0.0631475	0.213798	-0.404974	0.150527	-0.196217	-0.271681	0.0621132	0.0481543
PTOS_000259	TonB-dependent receptor plug domain-containing protein	0.0206445	0.133171	-0.07043	0.0247227	-0.114064	-0.148318	-0.00891833	-0.185355	0.0365931	-0.47129	-0.205941	-0.014795	-0.00368426	0.0598982	-0.0597382	-0.235432	-0.0631028	-0.261084	-0.0557069	-0.128908	-0.0804978	-0.045029	0.151706	-0.0892458	-0.068949	-0.0719545	-0.00384097	0.0179168	0.0102198	0.053209	-0.0826007	0.162406	-0.0821531	-0.0742237	-0.119695	-0.0484707	-0.0503064	0.0588773	0.0459601	-0.0988875	0.0563346	0.0837391	-0.0509435	-0.0734586	0.0958264	-0.100248	0.0345053	-0.043107
PTOS_000260	discoidin domain-containing protein	-0.200376	0.112883	0.0890822	-0.0366607	-0.0889407	-0.241746	-0.112867	-0.0439868	-0.168509	-0.155598	-0.154275	-0.110636	-0.0303198	0.0419976	-0.205144	-0.202514	-0.0760363	-0.0964078	0.00958769	-0.254861	0.0490953	-0.006442	-0.0253519	-0.0974563	-0.0772182	-0.188456	-0.0976053	-0.0417506	-0.00950081	-0.0259603	-0.0513464	-0.0933073	-0.00675457	-0.0642591	-0.0740201	-0.049846	-0.0241017	-0.14514	-0.0464432	-0.0252685	0.0774326	0.00023579	-0.0462555	-0.00243895	0.0610019	-0.00682278	-0.0385635	-0.0567506
PTOS_000261	TonB-dependent receptor	0.197681	-0.150912	0.0245753	-0.066357	0.140812	-0.0176229	0.0955291	0.0546411	-0.0649689	-0.250493	-0.0919165	0.118621	0.149903	0.122188	-0.0800951	-0.0245886	0.0261387	-0.164303	-0.0556774	0.0772946	-0.0353312	-0.0870919	0.0113264	0.072559	-0.127306	0.013339	-0.0744658	0.0273965	-0.151801	0.195948	0.0157658	0.153262	-0.0196755	0.0144514	0.0083566	-0.0220245	-0.0691119	0.0271683	-0.1043	0.15868	0.0549369	0.0477941	-0.187557	0.0872954	-0.257426	-0.115108	-0.131868	-0.0779789
PTOS_000262	RagB/SusD family nutrient uptake outer membrane protein	0.0196035	-0.238464	-0.0270465	0.222307	-0.286709	-0.115175	0.08928	0.155989	-0.0765792	-0.130864	-0.00144605	0.00915018	-0.304432	-0.128733	-0.400874	-0.0177395	-0.12504	-0.19639	-0.269766	-0.0202415	-0.121381	-0.0460339	-0.00945718	0.139432	-0.153488	0.031526	0.0163203	0.0131628	-0.151276	0.225523	-0.0638087	-0.131757	-0.158997	-0.194298	-0.289057	-0.0925914	-0.0272914	-0.0778967	-0.129917	-0.182714	-0.0818685	0.0552264	0.0675433	-0.0707795	-0.272593	-0.148099	-0.121151	-0.278665
PTOS_000263	DUF3823 domain-containing protein	-0.22535	-0.0723486	0.250495	0.051901	-0.215136	-0.17719	-0.0392384	-0.0147283	-0.33853	-0.731424	-0.123286	-0.526441	-0.169346	-0.262352	0.155695	0.358039	0.0898537	0.293262	-0.183149	-0.0831833	-0.31267	0.116169	-0.0620998	0.114537	-0.14145	-0.131427	-0.118414	-0.181823	-0.749717	-0.339666	-0.167688	-0.146525	-0.250351	0.29805	0.02769	0.16403	-0.436773	-0.0657942	-0.133841	-0.283755	0.209953	-0.31247	-0.0727808	0.227512	-0.731724	-0.247842	-0.357473	-0.37085
PTOS_000264	hypothetical protein	0.157944	0.108783	-0.373515	0.162859	0.32663	-0.138101	0.148374	0.529513	0.394819	0.0309772	0.578388	-0.0224967	0.121767	0.00332926	-0.122906	0.082867	0.0345484	-0.0604608	0.475488	0.354022	0.0760821	-0.0520778	-0.0174165	-0.00725201	0.45594	-0.098131	0.214318	-0.0219364	0.727704	-0.411714	-0.330279	-0.859841	0.156875	-0.343318	-0.249545	-0.371847	0.101789	0.315386	-0.351073	0.331599	0.737843	0.0788588	-0.713832	-0.320813	-0.126444	-0.113162	-0.160409	-0.197733
PTOS_000265	family 43 glycosylhydrolase	0.159054	0.136908	-0.185246	-2.39e-05	-0.035995	0.171811	0.453659	-0.0991804	0.0715159	0.137829	-0.153808	0.492153	0.213651	-0.000819039	-0.132873	-0.0600725	0.0827931	-0.23595	-0.207309	-0.201499	-0.446977	0.0215967	0.222128	0.0692616	-0.123604	0.12201	-0.0203383	0.25048	-0.0794017	-0.0771089	-0.17724	-0.0765151	-0.0690579	-0.0785703	0.0363595	-0.373072	-0.00291702	-0.400633	-0.121367	-0.223666	0.288024	-0.203914	-0.000212893	0.0357763	-0.193685	0.180861	-0.226364	-0.121441
PTOS_000266	hypothetical protein	NA	NA	NA	NA	NA	NA	NA	NA	NA	NA	NA	NA	NA	NA	NA	NA	NA	NA	NA	NA	NA	NA	NA	NA	NA	NA	NA	NA	NA	NA	NA	NA	NA	NA	NA	NA	NA	NA	NA	NA	NA	NA	NA	NA	NA	NA	NA	NA
PTOS_000267	glycoside hydrolase family 76 protein	0.16052	-0.0613137	-0.128237	-0.000462467	0.424181	0.195964	0.326483	0.443328	0.377819	0.365588	0.234625	0.503087	0.230176	0.302407	0.0752331	0.196904	0.356198	0.0859059	0.430013	0.133405	-0.263588	0.236056	-0.157139	-0.00605265	0.155368	0.253827	0.142815	0.22153	0.299057	0.212438	0.0745416	0.316952	0.105862	0.0120019	0.115432	-0.248954	-0.0151157	0.111019	0.0061869	-0.0868716	-0.21168	0.049007	0.0212054	0.0411039	0.102149	0.103267	0.273366	0.294414
PTOS_000268	hypothetical protein	-0.0614778	0.386664	-0.122978	-0.192401	-0.113303	-0.107149	-0.29289	-0.408943	-0.4813	-0.591773	-0.214175	-0.453841	0.176619	-0.0357641	-0.0301117	-0.132502	0.11148	-0.0789625	0.0336307	0.0281933	0.112906	0.064559	-0.181055	0.0657015	-0.099611	-0.19243	0.0306219	0.0579519	-0.354327	-0.200204	0.0422577	-0.281505	-0.290762	-0.0116131	0.000353927	-0.0509331	-0.169399	0.0372856	-0.073839	0.0907926	0.223035	0.0187713	-0.203456	0.0228922	-0.196773	-0.0174658	0.11888	-0.10037
PTOS_000269	DUF4965 domain-containing protein	0.0970498	0.000670575	-0.049374	-0.0247726	0.0635031	0.109539	0.159938	0.0275422	-0.015912	0.11951	-0.0212328	-0.0157631	0.0235831	0.0628016	-0.0729144	0.0247761	0.0354814	0.066983	0.264162	0.115184	0.0906625	-0.0100571	0.0802789	-0.25517	-0.206955	0.166451	-0.156723	-0.103358	-0.0551396	0.0436487	-0.137302	0.177069	-0.00246788	0.0284201	-0.155827	0.184197	-0.0661326	-0.244873	0.111775	-0.12538	-0.0960575	0.0121608	0.0718606	-0.00813189	0.104286	0.172295	-0.0444442	-0.0154732
PTOS_000270	GH92 family glycosyl hydrolase	-0.0217023	0.052954	0.0214304	-0.0869792	-0.231724	-0.325624	-0.342245	-0.191906	-0.0869231	-0.246685	-0.234854	-0.155467	-0.103353	-0.135759	-0.116488	-0.201503	-0.112362	-0.1603	-0.0850161	-0.069667	-0.13316	-0.261349	0.273384	0.0116994	0.0630456	0.0332215	0.132083	0.0270841	-0.119877	0.00764141	-0.179966	0.0969488	-0.0196755	0.0273994	-0.0329729	-0.228998	-0.191677	-0.000493359	0.0975316	-0.000146344	0.0133538	-0.0915113	0.0366966	0.0651798	0.0433727	0.175146	0.155368	0.100892
PTOS_000271	glycoside hydrolase family 125 protein	-0.125552	0.0213387	0.0717559	0.0220222	0.0872677	0.283257	0.412585	0.358312	0.336312	0.359568	-0.297023	0.0427138	-0.0775748	0.310839	0.0886134	0.0859517	0.32654	0.0328601	0.287391	-0.0883521	-0.154354	0.0231424	-0.00171344	0.0667727	0.266759	-0.00446526	-0.0764358	0.0595106	-0.0746277	0.299592	0.123702	0.00420168	0.142457	-0.168545	0.142426	0.0305529	0.134956	0.0896407	0.0145749	-0.186642	0.125502	0.135807	0.00351569	-0.303517	0.0161731	0.152936	-0.199019	-0.251707
PTOS_000272	galactose mutarotase	0.122317	-0.189598	-0.0482284	0.121242	0.172529	0.339356	0.397751	0.327342	0.303658	0.140702	0.280617	0.354842	0.242334	0.0746737	0.248474	0.141709	-0.0982072	-0.108488	0.0433918	-0.0621044	-0.227072	0.156163	-0.0116167	-0.0908512	0.108335	0.22338	0.280372	0.19535	0.282069	-0.0271546	0.452646	0.200132	-0.0417856	0.0172164	0.0358326	0.00169965	-0.015541	0.132592	0.0061869	-0.12171	-0.229926	-0.142391	0.13133	0.183713	0.17624	0.338215	0.311848	0.296779
PTOS_000273	DUF418 domain-containing protein	-0.115201	0.0517614	0.0443055	-0.00960286	0.603486	0.428513	0.425666	0.564429	0.420976	0.311882	0.22587	0.350885	0.218824	0.209334	0.451452	0.0339257	0.0779073	0.194751	0.103196	0.113172	-0.268594	0.00842908	0.0634265	0.0753462	0.0773586	0.391524	-0.0150261	0.315863	0.130969	0.440474	0.504247	0.183547	-0.00779316	0.196656	-0.0432114	0.0881544	-0.208023	0.155059	0.240058	0.0503539	0.0673396	-0.139084	0.1504	-0.0960588	-0.304084	0.0622427	0.393619	0.125407
PTOS_000274	family 43 glycosylhydrolase	-0.160276	0.177891	0.00443333	0.0130827	0.223578	0.195772	0.201097	0.323504	0.310989	0.283513	0.240538	0.329513	0.188742	-0.118397	-0.00718378	-0.0074108	0.0786401	-0.0609774	0.103313	0.11355	-0.0205841	0.13352	-0.0865442	-0.0852283	0.145719	0.242951	0.116362	0.200278	-0.0069052	-0.00421395	-0.00645637	0.226733	-0.0623933	0.0176749	0.0874394	-0.145488	0.0404319	-0.0368685	0.00195744	-0.191036	-0.325413	0.212595	-0.00451105	-0.0786513	-0.117661	-0.0262655	0.280691	-0.0571206
PTOS_000275	glycoside hydrolase family 43 protein	0.145581	0.0799427	0.0364672	-0.291313	-0.468103	-0.542677	-0.248464	-0.11331	-0.507217	-0.226912	-0.372441	-0.261503	-0.243261	-0.0293103	-0.163741	-0.106862	-0.305171	-0.285147	-0.214401	-0.228012	-0.289862	0.0854045	0.0520139	0.157986	-0.0657345	0.125154	-0.168622	-0.114678	-0.554679	-0.249252	-0.0054037	-0.287454	-0.164105	-0.0403421	0.0147918	0.129093	-0.0054073	-0.158845	-0.266438	0.0914307	0.15883	-0.117015	-0.0517263	0.0840712	0.311446	0.151784	0.371313	0.157103
PTOS_000276	hypothetical protein	-0.10611	-0.249591	0.22179	0.143135	0.13073	0.127444	-0.111762	0.0325203	0.0217461	-0.412255	0.24194	0.0602722	-0.336866	0.243983	0.18001	-0.290054	-0.00994268	0.0497196	-0.402941	0.0342557	-0.192846	0.00131327	-0.0924628	0.174947	0.159994	-0.0692693	0.198606	0.313923	0.192738	0.361994	-0.765127	-0.168852	0.514256	-0.0130423	-0.0591064	-0.154635	0.24447	0.0349937	-0.017535	-0.0890821	0.661339	-0.169773	-0.237711	-0.109234	0.135822	0.255127	0.196191	0.232166
PTOS_000277	6-bladed beta-propeller	0.0206191	-0.249547	0.0501211	0.123275	-0.677338	-0.612458	-0.6509	-0.165946	-0.433179	-0.186758	-0.59984	-0.319687	-0.156047	-0.180972	-0.175336	-0.601655	-0.269318	-0.187502	-0.324868	-0.260593	-0.0252842	-0.106322	-0.08947	0.161808	-0.351057	-0.339084	-0.372098	-0.0797865	-0.139805	-0.33852	0.0401422	-0.318065	-0.232681	-0.227203	-0.237689	0.0371186	-0.120126	-0.238089	0.00429028	-0.0436973	0.294731	0.0578299	-0.544234	0.120082	-0.352569	-0.159668	-0.269413	-0.0565463
PTOS_000278	family 43 glycosylhydrolase	-0.0546148	0.0657456	-0.0815603	0.0488961	0.560595	0.573639	0.314437	0.516678	0.0549114	0.277546	0.189597	0.305903	0.273817	0.555245	0.100654	0.392419	0.0957124	0.261382	0.246579	0.356988	-0.335783	0.112648	0.0371712	-0.0212174	-0.0903923	-0.0238747	0.0688196	0.00381997	-0.101646	-0.0672852	-0.408763	-0.0387943	-0.219047	0.206174	-0.0378266	0.351469	-0.306459	0.24095	-0.110894	-0.133486	-0.0715297	0.0870659	-0.00802214	-0.0843077	-0.0875398	-0.62138	0.0948358	0.16159
PTOS_000279	hypothetical protein	0.092235	0.00385202	-0.0703043	-0.140073	-0.309277	-0.733808	-0.323452	-0.256687	-0.65753	-0.852755	-0.187218	-0.589986	0.230055	-0.211832	-0.52852	-0.450935	-0.410472	-0.0515334	-0.594481	0.134214	-0.179347	-0.154717	0.113434	0.116469	-0.257258	-0.475818	-0.132492	-0.232609	-0.882263	-0.321654	-0.129532	-0.499404	0.0811039	-0.270504	0.0853057	-0.471893	-0.420995	-1.14036	-0.40547	-0.203102	0.213231	0.466108	-0.499923	-0.381824	-0.0207831	-0.531175	-0.180673	0.434527
PTOS_000280	acyltransferase	-0.208505	0.0155323	-0.230665	0.357677	-0.0903732	-0.362107	-0.0894653	-0.58835	-0.445306	-0.5159	-0.136588	-0.211763	-0.00916768	-0.0292572	-0.379512	-0.138344	-0.299935	-0.270037	-0.231932	-0.151583	0.000162281	0.0375256	-0.0348444	-0.134148	0.0881212	-0.0331586	-0.198867	-0.0118697	-0.104938	-0.253546	0.110738	-0.323907	0.0940043	0.010789	-0.141943	0.0477314	-0.186126	-0.000776402	0.0432474	0.0333022	-0.0339174	-0.226342	0.2432	0.03858	-0.0635162	-0.0953668	-0.269619	-0.178382
PTOS_000281	Crp/Fnr family transcriptional regulator	-0.293079	-0.0399113	0.443642	-0.258115	-0.72648	-0.0548854	-0.592043	-0.823116	-0.259565	-0.833143	-0.582033	-0.846889	-0.377002	-0.342866	-0.456013	-0.368458	-0.737861	-0.0613555	-0.0640337	-0.23106	0.277764	0.0176665	-0.401526	0.034476	-0.122296	0.0589943	-0.144431	-0.452761	-0.307697	-0.0852596	-0.630761	-0.0309067	0.0663032	0.155871	-0.676087	-0.0492032	0.151047	-0.22941	-0.0250975	-0.232467	0.193867	0.0547661	-0.220707	-0.0342467	0.0416053	-0.0823808	0.135459	0.552198
PTOS_000282	PepSY-like domain-containing protein	-0.131444	0.00442447	0.119635	-0.00231463	0.594002	0.457099	0.433718	0.399241	0.246852	0.405247	0.345289	0.421351	0.179294	0.135152	0.360172	0.21275	0.329762	0.279121	0.230776	0.389003	-0.254299	0.182401	0.214987	-0.310584	0.346815	0.172374	0.459362	0.155605	0.1058	0.457767	0.251578	0.183994	0.0468002	0.415664	0.350688	0.392168	0.357853	0.254053	0.251139	0.210248	0.0415485	0.137556	-0.0559833	-0.228501	0.0969885	-0.0563329	0.37059	0.227801
PTOS_000283	GntR family transcriptional regulator	-0.215443	-0.152096	0.164203	0.166953	-0.521792	-0.822357	-0.573895	-0.730928	-0.411516	-0.638876	-0.488046	-0.504864	-0.144256	-0.749092	-0.824116	-0.416459	-0.308343	-0.286136	-0.263238	-0.377762	-0.168739	-0.30168	0.16366	0.208437	-0.373044	-0.546904	-0.456258	-0.382378	-0.910642	-0.277533	-0.563609	-0.348376	-0.209416	-0.472524	-0.140768	-0.327461	-0.267224	-0.452952	-0.105582	-0.672625	-0.214579	0.485511	-0.102771	-0.355723	0.16308	-0.321673	-0.604751	0.0778637
PTOS_000284	glycoside hydrolase family 127 protein	-0.108114	0.129873	0.083969	-0.123186	0.00978268	0.000387031	0.0941817	0.0310359	0.0118912	-0.0370768	-0.12576	-0.0684674	0.00168932	-0.0241542	-0.0429369	0.00574207	-0.0186746	-0.0166206	-0.018231	0.106735	-0.0158668	-0.0377195	-0.0274883	0.00236049	0.130296	-0.0315137	-0.132271	-0.0809955	0.130279	-0.0339635	0.0833799	0.222046	0.0263694	0.152475	0.0692265	0.170002	0.110057	0.00474819	0.0849059	0.0325236	0.14428	-0.0623966	-0.0212753	0.00346961	-0.0441302	0.0846881	0.102497	-0.0825985
PTOS_000285	DUF1080 domain-containing protein	0.0138136	-0.231961	0.206621	-0.0353623	-0.124375	0.0553703	-0.000875307	-0.0672969	-0.00240432	0.0276781	-0.199195	0.0461233	0.0451124	0.0339932	-0.0185696	0.0168006	0.0560855	-0.0457755	-0.0716255	-0.0532768	-0.0744624	-0.017346	0.0928539	-0.11153	-0.0246683	-0.115056	-0.143487	-0.118524	-0.225124	-0.195855	0.129131	0.118249	-0.0431191	-0.162297	-0.14547	-0.0278731	-0.265153	-0.224333	-0.0795365	0.0539162	-0.0641921	0.038108	-0.0915793	0.0353875	0.181546	0.108452	0.0844833	0.163114
PTOS_000286	glycoside hydrolase family 78 protein	-0.0861458	-0.159406	0.173315	0.0324511	0.181386	0.191132	-0.060116	0.164707	0.0714227	0.0611898	0.18899	0.38202	0.121662	0.127328	0.139614	-0.125205	0.113306	0.166002	-0.139707	0.01553	-0.0684883	-0.0145719	0.0710145	-0.0693233	-0.179713	-0.00908268	-0.106044	-0.0548654	-0.120168	0.0407904	0.0319463	0.122089	0.0404498	-0.109972	-0.161229	-0.231674	-0.176052	-0.185554	-0.0818773	-0.0857476	0.0219627	0.0859318	-0.173211	-0.0413738	0.0623916	0.077489	0.0477176	-0.0767115
PTOS_000287	M20 family metallo-hydrolase	0.128972	-0.0674531	0.0820912	-0.194415	-0.318872	-0.0599166	0.00951617	-0.191736	-0.372502	-0.313154	-0.499197	-0.265657	-0.0137972	0.0277481	-0.170436	-0.217158	-0.091492	-0.0846544	0.0552704	0.0172893	-0.0465011	0.124732	-0.0452699	-0.167689	0.00669326	-0.0276936	-0.0782578	-0.123534	-0.169714	0.0885544	-0.0335805	-0.0899743	-0.147576	-0.321222	-0.181809	-0.272685	-0.184639	-0.09473	0.114025	-0.00935231	0.0168114	-0.0873434	-0.116149	0.20624	-0.526547	-0.16781	-0.215603	-0.277756
PTOS_000288	long-chain fatty acid--CoA ligase	-0.0294048	0.0947036	-0.0367126	-0.0536351	-0.790073	-0.808831	-0.700089	-0.640737	-1.09088	-0.706685	-1.08382	-0.919474	-0.546423	-0.456977	-0.27005	-0.546781	0.183967	0.188548	0.183526	0.0852366	-0.0876169	-0.225386	0.177698	0.0353174	-0.75468	-0.622073	-0.458499	-0.587358	-0.697506	-0.769738	-0.916151	-0.848392	-0.107073	-0.0825348	-0.209731	-0.270953	0.0683997	0.130304	0.0436381	0.22154	-0.0928557	-0.000904386	0.069234	0.0722676	-4.25284	-3.29316	-4.68865	-4.74123
PTOS_000289	prfB peptide chain release factor 2	NA	NA	NA	NA	NA	NA	NA	NA	NA	NA	NA	NA	NA	NA	NA	NA	NA	NA	NA	NA	NA	NA	NA	NA	NA	NA	NA	NA	NA	NA	NA	NA	NA	NA	NA	NA	NA	NA	NA	NA	NA	NA	NA	NA	NA	NA	NA	NA
PTOS_000290	OprO/OprP family phosphate-selective porin	0.240832	0.154004	-0.252721	-0.0446218	0.0529303	-0.203049	0.358095	0.0588349	0.164557	-0.642522	0.0405035	-0.323469	0.0675236	-0.140169	-0.13293	0.0703265	-0.159916	0.0793785	-0.245101	0.0447999	-0.146433	-0.104595	0.384569	-0.12114	0.0854049	0.501479	-0.280767	0.407897	-0.292317	-0.202843	0.0276043	0.265742	0.176264	0.142283	-0.129973	0.124557	-0.259961	0.322871	-0.24711	-0.0936693	0.165575	-0.170475	0.128349	-0.0375755	0.118841	0.0933258	0.0340634	0.256856
PTOS_000291	CYTH domain-containing protein	NA	NA	NA	NA	NA	NA	NA	NA	NA	NA	NA	NA	NA	NA	NA	NA	NA	NA	NA	NA	NA	NA	NA	NA	NA	NA	NA	NA	NA	NA	NA	NA	NA	NA	NA	NA	NA	NA	NA	NA	NA	NA	NA	NA	NA	NA	NA	NA
PTOS_000292	DUF4010 domain-containing protein	-0.0288179	0.020159	0.0290071	-0.0396919	-0.291612	-0.0755219	0.00598144	-0.104274	-0.0366338	0.0542411	0.122277	0.135249	0.0648286	0.0797362	-0.186772	-0.0779889	0.117728	-0.0957306	-0.0685203	0.152006	0.00591067	-0.0588072	0.00402935	-0.105362	-0.109357	0.0189909	0.0831225	-0.0213403	-0.132868	-0.0735667	-0.260381	-0.00852528	-0.0631112	0.008436	0.0669781	-0.0831973	0.0184252	-0.127093	0.0810082	-0.18944	-0.020428	0.042642	0.0206423	-0.0485247	0.0883234	-0.103104	0.206404	-0.0115996
PTOS_000293	TonB-dependent receptor	-0.0217555	-0.110144	0.168373	0.0152859	-0.27406	-0.138749	-0.216141	-0.0200812	-0.0671266	-0.223748	-0.362004	-0.16661	0.035041	-0.0757198	-0.0443795	0.0749195	-0.0871771	-0.110744	-0.0127368	0.00287997	0.108417	-0.113321	-0.0827412	0.0522367	-0.0290051	0.0811558	-0.0433722	-0.267189	-0.153911	0.177191	-0.107373	0.0619629	0.16755	-0.0782197	-0.109501	0.0478039	-0.0322998	-0.225938	0.0632351	-0.0594924	-0.049879	0.0171142	-0.00119901	0.0429121	0.0535597	0.0257872	-0.0123499	-0.00252519
PTOS_000294	DUF2264 domain-containing protein	-0.223147	-0.0482721	0.405757	-0.172912	-0.0991579	-0.0369618	0.231201	-0.0189204	-0.115985	0.103176	-0.207725	0.0649759	-0.0599248	0.189585	0.14015	-0.0916947	0.440074	0.144298	-0.144209	0.135759	0.273104	0.0765165	-0.18659	-0.372765	0.277348	-0.384033	-0.0731877	-0.0325168	0.312776	-0.167837	0.290808	-0.0262172	-0.176956	0.14917	0.0738156	0.0440899	-0.00527541	-0.239119	0.183787	0.104013	0.00561291	0.243661	-0.209696	-0.155799	0.00776977	0.00422467	0.211497	0.00126736
PTOS_000295	glycoside hydrolase family 2 protein	-0.145599	0.0570421	0.427292	-0.365139	-0.0409019	0.114559	0.0809266	0.193861	-0.218563	0.180086	-0.0777483	0.0368024	-0.101168	-0.225061	-0.189243	0.0045591	-0.464113	-0.18519	-0.116989	-0.239245	0.0553667	0.102963	-0.239049	0.0897676	-0.142866	-0.308094	-0.2539	0.0432343	0.139832	-0.508964	0.124183	0.0465903	-0.00467418	-0.076891	-0.129842	-0.0278954	-0.196509	0.000220893	-0.0161749	0.121768	0.0367566	0.0649817	0.0603349	-0.106705	-0.237853	0.038089	-0.0237611	-0.072217
PTOS_000296	beta-N-acetylhexosaminidase	0.113584	-0.106424	-0.0657255	0.0887265	0.356157	0.00909188	0.335096	0.12535	0.296547	0.131579	0.064654	0.180762	0.260338	0.275329	0.0665484	0.184674	0.10906	0.0425297	0.0101474	-0.0189993	0.014177	-0.143373	0.0586088	0.0217675	0.170464	0.250092	0.241257	-0.152978	0.207235	0.415818	0.23	0.0945047	0.160473	0.0950842	0.291477	0.0479857	0.0878434	0.0777641	0.192287	0.119045	0.0781899	-0.172922	-0.100453	0.315072	-0.0104977	-0.151272	0.133293	-0.0500314
PTOS_000297	alkaline phosphatase	0.161849	-0.0556798	-0.0661832	-0.0636392	-0.0935821	-0.10582	-0.186782	-0.117453	-0.147825	-0.263607	-0.237202	-0.168631	0.0507781	0.0446457	-0.0405408	-0.0259632	0.0715912	-0.0876667	-0.00579185	0.152646	-0.0934445	-0.0495571	0.104228	-0.0598643	-0.0816792	0.0375924	0.00434154	-0.263461	-0.0479659	0.0696363	-0.148442	-0.243608	-0.188304	-0.111789	-0.0246401	-0.165868	0.102969	-0.0323454	0.207381	-0.0977004	0.0881506	0.0426833	-0.0481108	-0.0962087	-0.250091	-0.0722207	-0.241787	-0.232344
PTOS_000298	glycoside hydrolase family 88 protein	-0.0365784	0.0992914	0.0354735	-0.172319	0.0765299	0.0483521	0.0168376	0.141176	0.0995525	0.118193	-0.0273552	0.0699431	0.0240956	0.0776969	-0.0533591	-0.120032	0.0186273	-0.10592	-0.0513484	0.0149478	-0.178264	-0.109691	0.011595	0.135667	0.102216	0.277123	0.247707	0.282542	0.105833	0.248548	0.283553	0.0240717	0.124523	0.253583	0.156735	0.198017	0.160954	0.177407	0.126355	0.0167754	-0.0792261	0.106207	0.00449419	-0.0688487	-0.11734	-0.0893518	0.20203	0.117193
PTOS_000299	heparinase II/III-family protein	0.0342029	-0.193813	-0.075905	0.18957	0.00723844	-0.0674002	-0.0319907	0.0259148	0.0446304	-0.183403	-0.0146574	0.0674097	0.112668	0.0486767	-0.0125155	-0.0613476	-0.0409531	0.083006	0.0617366	-0.12516	-0.0885157	-0.072917	0.153018	-0.0900121	0.0607423	-0.155848	-0.0877188	0.00911123	-0.0967981	-0.0117127	0.082128	-0.268125	0.00105146	0.263341	0.0152912	0.00735192	0.0432417	-0.0368685	-0.00303969	-0.0242528	0.0467917	0.00784856	-0.0650449	-0.0588727	-0.26968	5.81e-06	-0.034125	0.0448636
PTOS_000300	RagB/SusD family nutrient uptake outer membrane protein	-0.132869	0.0520596	0.130019	0.0174957	-0.333668	-0.181147	-0.0700238	-0.120035	-0.451346	-0.230358	-0.346159	-0.283654	-0.0211534	-0.0211297	-0.0671875	-0.222431	-0.0857812	-0.18432	-0.268706	-0.0265853	-0.186591	0.14386	-0.151258	0.113902	-0.0551268	-0.101169	-0.091731	0.0457047	0.0485346	0.0792203	-0.082789	-0.0253308	-0.0635779	-0.226954	-0.0319541	-0.162031	0.0260271	0.194158	0.0972858	-0.0146839	0.0658814	0.00688605	0.122684	-0.170813	0.0674886	-0.128226	-0.103388	0.140476
PTOS_000301	TonB-dependent receptor	-0.11416	-0.0560991	0.0744075	0.0876775	-0.212558	-0.0835367	-0.109922	-0.143576	-0.199195	-0.221198	-0.245409	-0.323708	-0.0165977	-0.12012	-0.130979	-0.135021	-0.0372079	0.0256446	-0.214306	0.0217322	-0.0760528	0.125843	-0.037491	-0.114334	-0.307214	-0.216023	-0.250302	-0.174093	-0.270948	-0.0863042	-0.0758138	-0.0713583	-0.128	-0.00958894	-0.0748598	-0.0376976	-0.0338324	-0.122362	-0.00903554	-0.0763503	0.0401263	-0.0583698	0.0167082	0.0259543	-0.0299266	-0.113173	-0.0112589	0.0406242
PTOS_000302	ATP-binding protein	-0.325528	-0.180057	0.250492	0.316135	-0.510759	-0.212106	-0.378755	-0.118869	-0.00605435	-0.0768762	-0.44772	0.105947	-0.327531	-0.124443	0.00411812	-0.224022	0.0354327	-0.62166	0.0951525	-0.073448	-0.295669	0.273878	-0.145629	0.112862	0.121642	-0.0370455	0.0778217	0.518438	-0.28533	0.00970249	-0.0860147	-0.291115	-0.680492	-0.493152	-0.197904	-0.240378	-0.388296	-0.30546	-0.425198	-0.00945409	-0.136091	-0.314758	-0.213604	0.648606	0.119861	0.167382	-0.101753	0.212247
PTOS_000303	histidine kinase	0.00935318	0.0128718	0.12174	-0.15577	-0.0447033	0.232017	0.0830262	0.123419	0.0437038	0.291521	0.216517	0.28931	0.0565297	0.21849	0.0389525	-0.170302	0.13757	-0.104825	0.090315	-0.0391987	-0.0115273	-0.0820155	0.0441491	-0.00790139	-0.0812767	-0.130777	0.0486327	0.197913	0.0226248	-0.0197485	0.132723	0.280023	0.0701706	0.0508839	-0.163961	-0.151889	0.254113	0.0122849	0.0782796	0.118994	0.0065486	0.175438	-0.0487974	-0.194998	0.386446	0.208395	0.32816	0.294457
PTOS_000304	lipase	0.221307	0.157961	0.11104	-0.676365	-0.440661	-0.350906	-1.0362	-0.208694	-0.585751	-0.250263	-0.0381825	-0.614292	-0.0275276	-0.462081	-0.26595	-0.234713	-0.652397	0.185317	0.103762	-0.472808	0.185694	-0.210365	0.015434	-0.105693	-0.545096	-0.227092	-0.282561	-0.395499	0.0464317	0.0670539	0.117333	0.341631	-0.191715	-0.811246	-0.219837	-0.33069	-0.592077	0.201027	-0.290413	-0.0176224	0.480796	-0.783567	0.0302001	0.348318	-0.139907	-0.568799	-0.137253	-0.33562
PTOS_000305	DUF3131 domain-containing protein	0.0479255	0.233291	-0.360607	-0.0137558	-0.137867	-0.351331	-0.206787	0.0581629	-0.22966	-0.149171	-0.268315	-0.0265598	-0.499173	-0.394317	-0.262178	-0.230575	-0.0333531	-0.103453	-0.103025	-0.0832721	0.106167	-0.18268	0.180016	-0.1759	-0.22729	-0.136753	0.0183749	0.125179	0.0863204	0.25227	0.0494266	-0.036273	0.00381868	-0.10333	-0.0358143	-0.0932752	0.0347345	0.0690902	0.0061869	0.154002	0.122641	-0.177213	0.166223	-0.0315764	-0.0774913	-0.0619604	0.375535	0.0105375
PTOS_000306	bglX beta-glucosidase BglX	0.0238324	0.273856	-0.126812	-0.175474	0.0487175	-0.147482	-0.0550099	0.167749	0.190095	0.174477	-0.0476818	-0.0368469	0.0162192	-0.0599504	-0.0240639	0.0893256	0.149546	0.0804364	-0.193284	-0.00788526	-0.0730938	0.01874	-0.1565	0.0372878	0.26344	0.421278	-0.189345	-0.0970047	-0.0233754	0.200816	0.231576	-0.130174	0.128759	0.296857	0.0854889	0.205329	0.395502	0.348122	0.188829	0.307734	0.370872	-0.133198	-0.0064842	-0.179852	-0.00101109	0.504163	0.454612	0.345888
PTOS_000307	RagB/SusD family nutrient uptake outer membrane protein	-0.599216	-0.0451348	0.601898	-0.0818694	-0.382243	-0.607975	-0.9963	-0.457436	-0.200411	-0.458248	-0.926453	-0.301071	-0.401399	-0.272414	0.0317569	-0.00289363	-0.0150114	0.0118041	-0.289197	0.285948	0.223742	-0.220796	-0.00299453	-0.0960678	-0.278089	-0.328524	-0.882633	-0.169417	-0.178326	0.0419896	-0.547619	0.267684	-0.0469272	0.314243	0.463398	0.160955	-0.333057	0.189927	-0.43077	0.0871866	-0.00399186	0.304096	-0.170594	-0.30953	-0.347634	-0.0174013	0.0322981	-0.264046
PTOS_000308	TonB-dependent receptor	0.103986	-0.0427133	-0.0510788	0.00403706	-0.0907311	0.00572411	-0.0484771	-0.00841843	-0.0852697	-0.241114	-0.0217792	-0.0809417	-0.0299796	-0.0539568	-0.0980247	-0.195193	-0.0749441	-0.0671833	-0.0231917	-0.100468	-0.022322	0.0656584	-0.0236156	-0.115253	-0.120412	-0.0510962	-0.15836	-0.143922	0.0293963	-0.043477	0.0757539	-0.00310489	-0.116262	-0.0429631	-0.155204	-0.0635107	-0.0748575	-0.181014	-0.0361568	-0.110501	-0.0307298	0.0278317	-0.0359722	0.0161127	-0.0137461	-0.0576033	-0.0430176	-0.096942
PTOS_000309	hypothetical protein	-0.0579085	0.0361048	0.0123809	-0.0248097	0.0602367	-0.0650303	-0.312975	-0.0723941	-0.532266	-0.215129	-0.600577	-0.525723	-0.250761	-0.138383	0.0420427	-0.445773	-0.0731477	-0.389525	-0.367667	-0.428642	-0.090194	-0.57228	0.191707	0.394664	-0.178322	-0.0547568	-0.315906	-0.299589	-0.215584	0.166434	-0.241502	-0.234756	-0.444139	-0.185342	0.0987128	-0.378	-0.383672	-0.320453	0.0616494	-0.304275	-0.0513564	0.0579516	-0.0376759	-0.0478327	-0.0697951	-0.0227189	-0.207207	-0.123362
PTOS_000310	helix-turn-helix domain-containing protein	0.168816	-0.0225987	-0.0668129	-0.099954	-0.291791	-0.0447396	-0.190397	-0.108984	-0.20595	0.221672	-0.158542	-0.288979	-0.157997	-0.39911	0.117665	0.228804	0.208189	-0.0867487	-0.25	-0.0270784	0.128616	0.267726	-0.151719	-0.409087	-0.159059	-0.00542394	-0.332887	-0.334329	0.0584402	0.125885	-0.362357	-0.133158	0.128633	-0.0822882	0.289209	0.197498	-0.0484361	-0.395891	0.226825	0.0707052	0.220551	0.0807917	-0.101169	-0.183967	0.00679315	-0.386588	0.0566701	0.0559016
PTOS_000311	type II toxin-antitoxin system RelE/ParE family toxin	NA	NA	NA	NA	NA	NA	NA	NA	NA	NA	NA	NA	NA	NA	NA	NA	NA	NA	NA	NA	NA	NA	NA	NA	NA	NA	NA	NA	NA	NA	NA	NA	NA	NA	NA	NA	NA	NA	NA	NA	NA	NA	NA	NA	NA	NA	NA	NA
PTOS_000312	virulence RhuM family protein	0.0986494	-0.13437	-0.00685581	0.108173	0.0213409	-0.267268	-0.0309758	-0.0743226	-0.14827	-0.476579	-0.257417	-0.245538	-0.224041	-0.455113	-0.457383	0.0500195	-0.199694	-0.168899	-0.406521	-0.240876	0.281422	0.0877656	-0.331265	-0.155	-0.402242	0.310822	-0.101224	-0.0305445	0.208649	-0.701961	-0.267579	0.344027	0.0553144	-0.0137272	-0.0658453	0.0917035	0.0487185	-0.10286	-0.0161324	0.195831	0.193346	-0.108518	-0.0867084	0.0751836	-0.0349527	-0.138386	-0.164257	-0.0713113
PTOS_000313	hypothetical protein	0.46024	-0.414565	0.137681	-0.22306	-0.932463	-0.79254	-0.822509	-0.676233	-0.860762	-0.54185	-1.00986	-0.432178	-0.739387	-0.281908	-0.315985	-0.0796401	-0.0384301	-0.211207	-0.321993	-0.341507	-0.179453	-0.207198	0.190917	0.144063	-0.796533	-0.106456	-0.241768	-0.559338	-0.149907	-1.18467	0.0453161	-0.271593	-0.0394883	0.0828841	-0.587283	-0.14818	-0.244743	-0.142004	-0.289734	0.0124229	0.552706	-0.254608	0.187897	-0.375289	-0.821531	-0.66264	-1.18818	-1.21325
PTOS_000314	tRNA-Leu	NA	NA	NA	NA	NA	NA	NA	NA	NA	NA	NA	NA	NA	NA	NA	NA	NA	NA	NA	NA	NA	NA	NA	NA	NA	NA	NA	NA	NA	NA	NA	NA	NA	NA	NA	NA	NA	NA	NA	NA	NA	NA	NA	NA	NA	NA	NA	NA
PTOS_000315	TonB-dependent receptor	-0.0374674	0.00509281	0.046311	-0.0455261	-0.222191	-0.164575	-0.290876	-0.329799	-0.395196	-0.321836	-0.222316	-0.194816	-0.0995735	-0.194419	-0.135844	-0.213871	-0.0740831	-0.114089	-0.192585	0.132768	0.00425954	-0.0307144	0.057061	-0.128087	-0.264847	-0.0611366	-0.214157	-0.158372	-0.463631	0.0616704	0.0802329	0.0391264	0.0802963	-0.0460939	-0.128495	-0.140055	-0.143794	-0.00687187	-0.0361246	-0.0654446	-0.0505139	0.0209759	0.179796	-0.17044	0.0214873	-0.00223473	-0.066226	0.0405517
PTOS_000316	RagB/SusD family nutrient uptake outer membrane protein	-0.0320035	0.0667058	0.0208479	-0.0898572	-0.10094	-0.234273	-0.228263	-0.128646	-0.0974383	-0.31089	-0.126406	-0.178648	-0.141238	-0.0261266	-0.125015	-0.128844	0.100369	-0.144627	-0.05848	-0.11214	0.00398106	-0.145273	0.130403	-0.0524105	-0.00952726	-0.0382163	-0.0252347	-0.235959	0.137443	-0.0588362	-0.101252	-0.207127	-0.239477	-0.100758	-0.0842542	-0.0358523	-0.21676	-0.0118608	-0.0656078	-0.448925	-0.0308378	-0.0789882	-0.129887	0.3153	0.0287758	0.247294	0.0618702	0.167247
PTOS_000317	S41 family peptidase	-0.0550499	-0.200852	0.124482	0.117392	-0.653152	-0.927891	-0.446144	-0.233204	-0.446646	-0.646461	-0.68298	-0.365987	-0.0218226	-0.243554	-0.155359	-0.0885693	-0.294696	-0.314335	-0.496304	-0.173618	0.105832	0.00499438	-0.107532	-0.0819381	-0.587098	-0.597106	-0.506962	-0.195711	-0.292467	0.0211184	-0.554037	-0.306695	-0.364478	-0.403587	-0.241198	-0.300589	-0.0636102	0.0181948	-0.412057	-0.455501	-0.0740891	-0.0717103	0.0766192	0.18836	0.0506944	-0.463811	-0.294289	-0.130205
PTOS_000318	DUF3316 domain-containing protein	-0.228723	0.0463246	0.103991	0.054841	-0.30391	-0.535569	-0.285966	-0.582362	-0.161565	-0.332456	-0.519759	-0.545745	-0.0461294	0.0418857	-0.197976	0.102751	0.0334138	0.33353	0.152954	0.0410046	0.00879418	-0.344088	0.262341	-0.0322713	-0.506312	-0.302729	-0.24891	-0.45109	-0.149633	-0.278935	-0.428755	-0.0286691	-0.480086	0.14736	-0.213027	0.00206958	-0.633705	-0.257222	0.0983756	-0.17395	-0.0303524	-0.0320532	0.0701166	0.0709292	-0.336384	-0.176355	-0.0301109	-0.421453
PTOS_000319	DNA gyrase/topoisomerase IV subunit A	NA	NA	NA	NA	NA	NA	NA	NA	NA	NA	NA	NA	NA	NA	NA	NA	NA	NA	NA	NA	NA	NA	NA	NA	NA	NA	NA	NA	NA	NA	NA	NA	NA	NA	NA	NA	NA	NA	NA	NA	NA	NA	NA	NA	NA	NA	NA	NA
PTOS_000320	glycine--tRNA ligase	NA	NA	NA	NA	NA	NA	NA	NA	NA	NA	NA	NA	NA	NA	NA	NA	NA	NA	NA	NA	NA	NA	NA	NA	NA	NA	NA	NA	NA	NA	NA	NA	NA	NA	NA	NA	NA	NA	NA	NA	NA	NA	NA	NA	NA	NA	NA	NA
PTOS_000321	FKBP-type peptidyl-prolyl cis-trans isomerase	0.0064642	-0.223175	-0.208775	0.421909	-0.572191	-0.891708	-0.647799	-0.127649	-0.370277	-0.202482	-0.36183	-0.124581	-1.04439	-0.51598	-0.0441874	0.152179	-0.585393	-0.660202	-0.0377146	-0.47571	0.083891	0.101482	0.0475996	-0.379262	-0.410436	0.025009	-0.593425	-0.620714	-0.73331	-0.653653	-0.460984	0.00154524	-0.269771	-0.177807	0.375946	0.222916	-0.168837	-0.128004	0.00198377	0.294031	-0.0316853	0.0777504	-0.0969362	0.170562	-0.164184	-0.431054	0.117526	-0.286883
PTOS_000322	hypothetical protein	-0.593853	0.136808	0.464717	-0.0295847	-0.630051	0.0493462	0.157569	0.0425764	0.0689455	0.206438	-0.224565	0.598255	-0.178982	-0.22712	-0.0233396	-0.299723	-0.397537	0.0228433	-1.07895	-0.0319794	-0.4215	-0.200402	0.590377	-0.188568	0.113919	-0.039601	0.273965	-0.00356031	-0.0754826	0.699693	0.315884	-0.148069	-0.112387	0.0890935	-0.165716	-0.00188484	0.0265597	-0.132969	-0.408775	0.393119	0.0850229	0.108781	-0.331027	0.0685051	0.163195	-0.334803	0.212755	0.248693
PTOS_000323	CfxA family class A broad-spectrum beta-lactamase	-0.0467083	0.199059	0.0456115	-0.2614	-0.295029	-0.123266	-0.081526	-0.178322	-0.298371	-0.174808	0.0461483	-0.186181	-0.207734	0.188689	-0.133418	0.20909	0.0158023	-0.0449279	0.0380942	-0.0551703	-0.180152	-0.242698	0.222931	0.0622557	0.0599544	-0.239547	-0.119946	-0.112593	-0.0436485	-0.442369	-0.573021	-0.14627	-0.0397607	0.347963	-0.288674	0.0499078	0.290325	0.0341884	0.116596	-0.0856838	0.0881567	-0.164106	-0.116225	0.224041	0.237459	-0.0684013	0.0263353	0.115493
PTOS_000324	mobilization protein	-0.293736	0.104682	-0.118367	0.222607	-0.387402	-0.40379	-0.326177	-0.235226	-0.09037	-0.109916	-0.215607	-0.222369	-0.112976	-0.0872337	-0.114107	-0.426215	-0.19283	-0.177292	-0.324806	-0.110571	-0.136301	0.0403198	-0.141546	0.0914794	0.0559845	-0.0229139	0.118745	-0.145667	0.141001	-0.443935	0.201925	0.0793279	-0.114865	-0.0585453	-0.142901	-0.322739	-0.126809	0.0452509	-0.12618	0.105721	0.155111	0.190053	-0.10067	-0.329127	0.117643	0.265215	0.236509	0.0650103
PTOS_000325	DUF6371 domain-containing protein	0.101667	-0.170622	-0.300815	0.382752	0.267228	-0.516831	-0.282154	-0.0518717	0.0762146	0.107125	-0.306794	-0.180112	0.633212	0.336144	0.275208	0.0616797	0.420011	0.503547	-0.259934	0.418571	-0.0411457	-0.0637654	-0.0151248	0.121829	-0.223479	-0.233866	0.14414	0.301351	-0.0791029	0.437257	0.257662	0.302809	-0.101995	-0.0405059	-0.175067	-0.0410269	0.167876	-0.192106	0.352418	-0.243582	0.305853	-0.25011	0.324691	-0.361503	0.122614	0.424246	0.231736	0.477122
PTOS_000326	AAA family ATPase	-0.269415	-0.429599	0.330905	0.351517	1.01963	0.765849	0.254163	0.0786513	0.736808	0.449108	0.295485	-0.0368469	0.573992	0.00778362	0.188019	0.566787	-0.0583677	0.0858678	0.501819	0.279957	0.0975932	0.324078	-0.304142	-0.219913	0.592864	1.18158	-0.162246	0.581771	0.795432	0.263392	0.539125	1.43581	0.700821	0.601254	0.460451	0.769809	0.758462	0.590709	0.685935	0.3113	0.199429	-0.420077	-0.169955	0.488095	0.511662	-0.0696877	0.209572	-0.261984
PTOS_000327	excisionase family DNA-binding protein	0.214899	-0.156127	0.139151	-0.239813	-0.809107	-0.316506	-0.545367	-0.172708	-0.690291	-0.212455	-0.211851	-0.109964	-0.224229	-0.190387	-0.215206	-0.450008	-0.0042125	0.070683	-0.388775	-0.116276	0.18087	-0.585275	0.0379443	0.244723	-0.0638132	0.420555	0.117126	0.721761	0.504856	0.212416	-0.323664	0.189402	0.705828	-0.141908	0.273653	-0.748177	0.277332	0.150954	0.216449	0.342572	0.103358	-0.84111	0.256953	0.422324	0.201027	0.514097	-0.0494726	0.335521
PTOS_000328	transposase	0.000599927	0.0278314	-0.0198333	-0.0518854	-0.593681	-0.538386	-0.615855	-0.50874	-0.389439	-0.477284	-0.56192	-0.252197	-0.0501892	-0.291152	-0.200549	-0.101499	-0.18082	-0.113532	-0.356811	-0.20439	-0.158641	-0.244748	-0.103542	0.409836	-0.34702	-0.289747	-0.0683392	-0.0747085	-0.356861	1.74e-05	0.0349905	0.0634938	0.140459	-0.136288	0.212749	-0.0144624	0.0785041	-0.121065	-0.0425203	0.0235943	0.153459	0.184775	-0.433409	0.0985852	-0.375241	-0.435055	-0.367816	-0.247379
PTOS_000329	site-specific integrase	-0.0396418	-0.110185	0.0526581	0.117696	0.0972347	-0.0686312	0.082696	0.122042	0.25655	0.300113	0.131961	0.205283	0.257919	-0.080732	0.0534571	0.225618	0.628338	-0.111267	0.243417	0.0543565	0.246547	-0.332937	0.0239527	-0.0841662	-0.209668	0.0426346	0.0809926	0.164908	0.145019	-0.00325443	-0.090984	0.367412	0.0623889	0.152767	-0.0777305	0.0794443	0.31735	0.0395333	0.34896	0.0119414	0.00263576	-0.31048	0.208702	0.099141	0.173342	0.033721	0.244508	0.19061
PTOS_000330	helix-turn-helix domain-containing protein	0.075245	0.273924	0.294153	-0.777466	1.02361	0.874761	0.69947	0.954446	0.437043	0.0484355	0.417216	-0.0940883	0.525077	0.479008	0.286734	0.0891564	-0.517644	-0.124861	-0.0122297	-0.0633314	-0.676782	-0.211627	0.249968	0.308217	-0.174565	0.539292	0.0184457	0.365454	0.118189	-0.108445	-0.77016	-0.407593	-0.445396	-0.424609	-0.0864106	0.0311149	-0.638043	0.294281	-0.604834	0.125741	0.237752	0.335524	-0.0169121	-0.627617	-0.075113	0.495154	0.663066	0.22936
PTOS_000331	hypothetical protein	-0.200497	0.205379	0.0759739	-0.141599	0.0180414	-0.0790235	0.0764948	0.0722646	0.205006	-0.00948363	0.0730503	0.295468	0.0128881	-0.121525	-0.261573	-0.000699457	-0.124943	-0.0220684	-0.00413078	-0.128787	0.041643	-0.267206	0.0389976	0.101798	-0.252895	-0.102924	0.0711144	-0.00403955	-0.371434	0.320151	-0.196851	0.0841278	0.00827644	-0.085155	0.0131213	-0.196554	-0.392415	-0.154434	0.0381836	-0.0736313	0.109401	0.0359826	0.0457871	-0.137129	-0.0656064	0.27863	0.156953	-0.0538038
PTOS_000332	DUF3244 domain-containing protein	0.290342	0.254304	-0.419923	-0.245655	0.376073	1.20072	0.687686	1.02195	1.15648	0.950334	0.763461	0.684936	0.110728	1.21974	0.0333114	1.09844	0.634477	0.430466	0.776047	-0.739761	0.496159	0.446881	-0.473405	-0.901931	0.684088	-0.0133796	1.27655	-0.0274135	0.554072	0.621523	-0.40131	0.576367	0.11835	0.789097	0.00573681	0.909153	0.651711	1.01443	0.546136	0.523341	NA	NA	NA	NA	NA	NA	NA	NA
PTOS_000333	tetratricopeptide repeat protein	-0.243901	-0.10639	0.204836	0.136642	-0.208613	-0.301574	-0.0977534	-0.263243	-0.195432	-0.225285	-0.236525	-0.0705161	-0.15449	-0.253353	-0.369839	-0.43039	-0.203751	-0.0457755	0.0240293	-0.0337799	0.0506477	-0.0527746	-0.033221	0.0176344	-0.0185727	-0.172572	0.0924907	0.15709	-0.0022254	-0.207494	0.303226	-0.223264	-0.12064	0.00109266	-0.143006	-0.129594	0.0648395	-0.275001	-0.280625	-0.161061	-0.105106	0.239466	0.112565	-0.37841	-0.383402	-0.328125	-0.0997207	-0.0523053
PTOS_000334	pyridoxamine 5'-phosphate oxidase family protein	0.216764	-0.762057	0.147947	0.290409	0.227708	-0.500906	0.404098	0.725241	0.0629099	0.0472244	0.427675	0.587209	-0.119538	-0.0845656	-0.402288	0.0794466	0.709455	-0.26441	0.614636	0.034072	-0.120942	0.296965	0.0518687	-0.295983	0.0322294	0.331222	0.688685	0.301085	0.377243	-0.0641118	-0.186967	-0.672017	0.490517	0.329629	0.667475	0.677649	-0.129618	0.419104	0.211828	0.0857896	-0.175489	-0.0296903	0.0344308	0.29167	-1.03447	0.00242414	0.169058	0.0287957
PTOS_000335	nrfH cytochrome c nitrite reductase small subunit	0.0674447	0.296656	-0.16294	-0.270249	-0.698933	-0.712498	-0.793773	-0.601905	-0.702167	-0.652099	-0.485899	-0.524331	-0.116394	-0.473396	-0.34045	-0.453483	-0.184803	-0.395639	-0.164497	-0.19261	-0.462227	0.116398	0.225078	0.0154414	-0.245236	-0.272699	-0.156325	-0.354671	-0.495821	-0.354825	-0.860386	-0.113917	-0.234889	-0.253184	-0.0886274	-0.557013	-0.415355	-0.375065	-0.0980163	-0.28318	-0.183983	-0.0610482	-0.173711	0.423203	-0.289683	-0.366129	-0.343416	-0.0904316
PTOS_000336	nrfA ammonia-forming cytochrome c nitrite reductase	-0.0660231	0.211711	-0.273695	0.071651	0.489693	0.161626	0.596877	0.155175	0.00887042	0.219436	0.0812537	0.308045	0.351297	0.422136	0.322588	0.201709	0.376985	0.29596	0.389251	0.166575	-0.155749	0.0567813	0.0266081	-0.0624085	-0.0660009	0.329828	0.0688237	-0.0150449	0.359017	-0.0870997	-0.0616389	0.37141	0.113817	0.0859039	0.150274	0.352511	0.0410657	0.120442	0.242663	-0.0179996	0.157418	-0.223712	-0.0238025	0.122948	-0.153827	0.117266	0.146699	0.332141
PTOS_000337	cytochrome c biogenesis protein ResB	-0.0459973	-0.0376045	-0.00348499	0.150624	0.0677997	0.0485153	-0.187523	-0.16195	-0.0862724	-0.565347	-0.555932	-0.270842	-0.0509149	-0.0500141	0.0616345	0.119418	0.216797	0.151795	0.246883	0.28579	0.228436	-0.144899	0.00492509	-0.1727	0.125604	0.0611659	0.119721	0.0156591	0.206145	0.068573	-0.0249488	0.245653	0.107634	0.232521	0.0660721	0.112258	0.0483303	-0.323944	0.0879556	-0.176258	0.0857489	-0.204891	0.219879	0.0345981	-0.435603	-0.221601	-0.354097	-0.426503
PTOS_000338	ccsA cytochrome c biogenesis protein CcsA	0.0489244	-0.0484236	-0.107527	0.0784902	-0.754133	-0.405397	-1.06433	-0.295291	-0.753735	-0.423218	-0.993947	-0.735308	-0.724407	-0.232858	-0.658094	-0.272776	-0.321316	-0.250054	-0.391155	-0.110267	0.0639174	-0.120735	-0.0249981	0.0134464	-0.279593	-0.176299	-0.214811	-0.0908341	-0.178958	-0.495935	-0.431327	0.0335785	0.0790204	0.488304	0.034903	-0.131455	-0.20199	0.311538	0.148279	0.0487212	0.0111247	0.11813	0.0971071	-0.235297	-0.303807	-0.791322	-0.381932	-0.212031
PTOS_000339	alginate export family protein	0.0011624	0.151054	-0.424811	0.268078	0.450804	0.224648	0.36226	0.618064	0.241878	0.193595	0.242729	0.330042	0.225429	0.58193	0.148596	0.263575	0.301201	0.0569009	0.0908535	0.437859	-0.111732	0.0181573	0.225277	-0.235471	0.198904	0.0568969	-0.0753822	-0.000196743	-0.115018	-0.224409	-0.133685	-0.109314	-0.139656	0.187242	0.0992721	-0.00754172	-0.228472	0.0663217	0.24953	-0.191891	0.0619346	0.44242	-0.232706	-0.319035	-0.28653	0.0724462	0.17221	-0.05248
PTOS_000340	Crp/Fnr family transcriptional regulator	-0.259029	0.0250899	0.0568931	0.196568	-0.29457	-0.451065	-0.173532	-0.120747	-0.126603	-0.249665	-0.290561	0.0150683	-0.107593	-0.349002	-0.26108	-0.117509	-0.0618807	-0.125944	-0.196648	-0.0870262	-0.285327	0.377386	-0.192828	-0.00752938	-0.0317756	0.145829	-0.236222	-0.104596	-0.159509	0.0660461	0.275139	-0.15341	0.110884	0.0471367	0.0721935	-0.0767177	-0.0997282	0.336709	0.141724	-0.00223199	-0.349126	0.0498261	0.0182978	0.276962	-0.168051	-0.485613	-0.0140903	-0.0476672
PTOS_000341	serine hydrolase	-0.123952	-0.134179	0.186596	0.0312663	0.38046	0.0703203	-0.0261686	0.243887	0.316045	0.117287	0.122811	0.112559	0.172435	0.172786	-0.118687	-0.0254719	0.179475	-0.116101	0.0651592	0.0490044	0.0573011	-0.0137995	-0.142385	0.0288562	-0.31486	0.146484	0.169494	-0.0458262	-0.0553319	0.349498	0.0233125	-0.019185	-0.0419012	-0.347906	0.105571	-0.153327	0.0735627	-0.0829896	0.0361649	-0.126789	-0.199273	0.00222292	0.0582356	0.0553054	0.0744764	0.140575	-0.0641699	-0.156512
PTOS_000342	murQ N-acetylmuramic acid 6-phosphate etherase	0.50512	-1.89484	0.18684	0.534652	-2.15708	-0.809885	-1.13787	-0.470137	-0.491027	-0.903218	-0.527629	-0.967464	-0.875303	-0.799587	-1.59763	-1.29575	-1.1966	-1.51749	-1.53406	-1.94926	0.626651	-0.716288	-0.269193	0.165381	-0.831976	-1.64634	-0.877082	-0.0665707	-0.606881	-1.43924	-0.944765	-0.593489	-0.10317	-0.604613	-0.217954	0.166613	-1.11168	-0.90514	-2.34244	-1.84121	NA	NA	NA	NA	NA	NA	NA	NA
PTOS_000343	ATPase	0.180045	0.070907	-0.25184	-0.0314166	0.548718	0.509791	0.62742	0.591244	0.394555	0.0587975	0.391499	0.621632	0.156209	0.395627	0.286952	0.330996	-0.219371	-0.0882712	0.265559	0.559856	0.16285	0.351277	-0.416175	-0.268739	0.219154	-0.0934021	-0.130236	-0.151606	0.242315	0.265128	0.0658938	0.145538	0.273854	0.14139	-0.346126	0.45225	-0.114397	0.141324	-0.140447	-0.0992955	-0.288246	0.300204	-0.0734577	-0.0901252	0.0808615	-0.353809	-0.580548	-0.703535
PTOS_000344	heparan-alpha-glucosaminide N-acetyltransferase domain-containing protein	0.0512101	-0.136717	0.123702	0.063201	0.228532	0.0101564	0.147813	0.0281325	0.113244	0.258775	0.224593	0.191677	0.178463	0.0220921	0.183199	0.0642283	0.289798	0.089458	0.189344	0.24049	-0.100007	-0.185784	0.185386	0.227572	-0.229068	0.169131	0.0513641	0.180686	0.132132	0.275637	0.0910519	-0.090895	0.0745139	-0.0547868	-0.0504302	-0.0957767	0.090525	0.234179	0.347014	0.0224279	-0.170257	-0.131618	0.48932	-0.195845	0.0106318	0.0397961	-0.103432	-0.280998
PTOS_000345	FAD-binding oxidoreductase	-0.0141903	0.293072	-0.296398	0.0182093	0.0782476	-0.0214425	0.180279	0.117114	0.199853	0.104825	0.142205	0.203142	-0.0359378	-0.150279	-0.0139724	0.0045731	0.133694	0.00744536	-0.0674573	0.0190107	-0.168743	0.23872	-0.0352312	-0.0298343	0.0354271	0.0545908	0.0874108	0.116922	0.268148	-0.0853678	0.211329	0.317899	-0.0556996	-0.148637	0.015936	-0.126704	0.11454	0.0511969	-0.059575	-0.107106	0.204757	0.0418122	-0.0691784	-0.0431834	-0.170094	0.0148454	0.106091	0.0672808
PTOS_000346	DUF1343 domain-containing protein	-0.0408037	-0.178875	0.299093	-0.0468182	-0.291588	-0.220508	-0.15172	-0.392119	-0.383602	-0.419209	-0.534007	-0.475923	-0.11311	0.0558422	0.0310131	-0.259231	-0.0700103	-0.294789	-0.280214	0.119676	0.206186	0.000977603	-0.215133	-0.0631161	0.0188372	-0.214641	-0.300415	0.0604475	-0.154348	-0.5425	-0.434977	0.210509	0.186488	0.105841	0.100353	-0.00975936	0.157249	0.14118	0.0503906	0.00574566	0.352643	0.184004	-0.402672	-0.104428	-0.387147	-0.637314	-0.32592	-0.0813479
PTOS_000347	MFS transporter	-0.00549197	-0.050066	-0.144137	0.147465	-0.248228	-0.229223	-0.157293	-0.291856	-0.312814	-0.10047	-0.293486	0.00420564	-0.373389	-0.1632	-0.0502946	-0.241421	-0.104524	-0.0764932	-0.132767	-0.179614	0.141007	0.100714	-0.17494	-0.162867	-0.0497346	0.0551315	-0.0407169	0.0219308	0.0746376	-0.207852	-0.132717	-0.225913	-0.0895829	-0.0838032	-0.0816368	-0.337926	0.0817814	-0.0490794	-0.0105197	0.00636535	-0.00431359	0.0359257	-0.140579	0.0852014	0.0156872	0.171843	0.0972966	-0.0823882
PTOS_000348	SpoIID/LytB domain-containing protein	-0.0528706	-0.222454	0.139439	0.201909	-0.00599187	-0.0515815	0.0400861	0.159225	0.155923	-0.0299293	-0.142115	-0.17482	-0.118251	-0.0229879	0.0572497	0.194223	0.129491	0.0140242	0.00160934	0.0313964	0.00754477	0.0494721	-0.0270834	-0.0761343	0.186062	0.224078	0.139748	0.308556	0.284321	0.333626	0.13604	0.232029	0.0120097	0.189152	0.219277	0.129825	0.137352	-0.0822719	0.0411524	0.233296	-0.0284056	0.215201	-0.159164	-0.0576904	-0.00267147	0.125544	0.126185	-0.151119
PTOS_000349	DUF4922 domain-containing protein	0.120219	0.103148	0.0556282	-0.343452	-0.03296	0.106482	0.0786869	-0.0042615	-0.627667	-0.0778807	-0.469656	-0.243675	-0.285131	0.215523	0.152695	0.0572237	-0.189483	-0.335563	0.061505	-0.332468	-0.0456243	0.171802	-0.285942	0.0848448	-0.0537706	-0.265817	0.0487029	-0.240564	0.117381	0.216169	0.014565	-0.238738	-0.296744	-0.282856	0.119132	-0.389364	-0.215366	-0.432596	-0.0659366	-0.0740074	-0.123113	-0.0414896	0.157216	0.0360855	-0.507248	-0.891221	-0.175144	-0.514695
PTOS_000350	glycosyltransferase family 2 protein	0.131341	0.00593429	0.0347872	-0.123889	-0.0961203	-0.122121	-0.113358	0.121911	-0.0547218	-0.115671	-0.174519	-0.0643838	0.213304	0.0998512	0.261318	0.081082	0.137625	0.340384	0.273605	0.05212	0.0681075	-0.258262	0.00998518	0.174509	-0.00135313	0.0983263	-0.0543044	-0.306689	0.0286333	0.0923427	-0.299376	-0.00797602	0.240323	-0.160884	-0.148088	-0.11487	-0.231082	-0.326776	0.0657935	0.0512316	-0.208812	0.119107	0.0526204	-0.00565502	-0.17324	-0.0467314	-0.0439521	0.0116681
PTOS_000351	PQQ-binding-like beta-propeller repeat protein	0.166119	0.0780969	-0.312543	0.0218684	0.118198	0.100616	0.172046	0.17133	0.0833464	0.0863631	0.1075	0.311619	-0.0108586	0.0874517	-0.0134589	-0.0671725	-0.0299513	0.0592284	-0.0988049	0.244813	0.00563318	-0.181926	0.23837	-0.218657	-0.0946537	0.0862597	-0.102471	0.0812366	0.052098	0.247541	0.178609	0.0333879	-0.0250133	-0.0174327	0.103426	0.0764523	0.0128731	0.0160626	0.0522576	-0.0425289	-0.0505011	0.0044738	-0.0884915	0.137825	-0.23539	0.014587	0.167558	-0.0553861
PTOS_000352	xanthan lyase	0.227514	-0.0621412	-0.219527	0.0622989	0.147617	-0.0115934	0.143848	0.259847	0.0819604	0.091526	-0.11445	0.172672	0.0864966	0.189018	-0.0629922	0.180302	-0.0175272	0.0343956	0.0558937	-0.0340038	-0.00894232	0.00742211	0.132577	-0.208817	-0.0213519	-0.0605745	0.0744898	0.181702	-0.0302177	-0.268495	0.225766	0.0317261	-0.180443	0.0887611	-0.0201862	-0.0213827	-0.0452099	-0.0311026	0.177291	0.00260051	0.101205	0.110376	-0.0333963	-0.176952	-0.113624	-0.0550326	0.000711481	-0.0520262
PTOS_000353	sodium:solute symporter	-0.419383	0.365951	0.115424	-0.10787	0.107824	0.376929	0.0886739	0.251201	0.377651	0.713894	0.309187	0.48541	0.0617531	0.346928	0.295505	0.101984	-0.311884	0.115155	-0.00504956	0.355379	0.0665145	0.0663509	-0.263707	0.0436735	0.0748619	0.111336	0.344913	0.256045	-0.145054	0.601507	0.211588	-0.0686046	0.195879	0.0466716	-0.0963785	0.155829	0.182179	0.151417	0.166311	0.473517	0.498318	0.0761926	0.0571667	-0.693098	-0.46435	-0.0736779	-0.354546	-0.208885
PTOS_000354	DUF1343 domain-containing protein	0.00367265	-0.216758	0.210924	0.0551256	0.348806	-0.137703	0.318968	0.0697255	-0.0154304	0.0894923	0.0765255	0.131164	0.111945	-0.0529628	-0.372705	0.154244	0.198946	0.0359757	0.399042	0.299453	-0.285799	0.248376	0.038962	-0.0859864	0.272313	0.199368	0.26492	0.220838	-0.241628	-0.757216	0.0345234	0.212876	0.197884	0.103088	0.0961537	0.288379	0.0502005	0.350322	-1.55e-06	-0.181007	0.12753	-0.161262	-0.0309265	0.134445	0.113169	0.228041	0.331678	0.207718
PTOS_000355	RagB/SusD family nutrient uptake outer membrane protein	-0.050068	-0.0570198	0.181352	-0.0652026	-0.0622094	-0.0278425	0.00594947	-0.101434	-0.101414	-0.0535288	-0.0977875	0.187238	0.135207	0.178243	0.143921	0.0685755	-0.00396506	-0.0472239	0.127967	-0.136918	-0.0891964	0.12479	-0.0964312	0.0133376	-0.117346	0.0637079	-0.313319	-0.0200906	-0.384306	-0.0515725	-0.348532	-0.150058	-0.188537	-0.183821	-0.133209	-0.0287019	-0.0459341	-0.233104	0.171458	-0.253801	-0.0312903	0.127795	-0.073958	-0.0515233	-0.116444	-0.230028	0.155856	0.228605
PTOS_000356	TonB-dependent receptor	0.029926	0.00278316	0.0661598	-0.0852902	-0.035995	-0.165131	-0.0709017	0.0400083	0.0478819	0.0145698	0.0907811	-0.0812863	-0.130564	-0.118662	0.0560913	0.0534837	0.0651507	-0.0738356	0.061617	0.195536	0.0658983	0.0539057	-0.1224	-0.0510204	-0.189099	0.0773217	-0.0858149	-0.05963	-0.205066	-0.0978479	-0.0339798	0.00114656	0.0655831	0.00668019	-0.0781095	0.00511596	-0.111183	-0.103067	0.186947	-0.0574571	-0.0790004	-0.0490882	0.12202	0.022799	0.103766	0.157676	-0.0057833	0.0386873
PTOS_000357	hypothetical protein	-0.145723	0.435773	-0.301046	-0.043433	0.927137	0.641948	0.652709	0.459032	0.678012	0.598969	0.58741	0.695542	-0.0422339	0.202386	0.195635	0.246427	-0.00333747	0.0373442	0.386402	0.163249	-0.195326	0.138227	0.0530914	-0.0481241	0.348177	0.473452	0.159785	0.486611	0.543983	0.369277	0.31318	0.452687	0.00722956	0.322645	0.0678308	0.00336003	0.352335	0.117056	0.240997	-0.115399	0.200317	0.219926	-0.0280553	-0.370922	0.206577	0.2535	0.274066	0.273503
PTOS_000358	aspartate-semialdehyde dehydrogenase	NA	NA	NA	NA	NA	NA	NA	NA	NA	NA	NA	NA	NA	NA	NA	NA	NA	NA	NA	NA	NA	NA	NA	NA	NA	NA	NA	NA	NA	NA	NA	NA	NA	NA	NA	NA	NA	NA	NA	NA	NA	NA	NA	NA	NA	NA	NA	NA
PTOS_000359	cation:proton antiporter	0.166328	0.459066	-0.0738614	-0.72732	0.534373	0.413741	-0.313441	0.261783	-0.0680014	0.056931	-0.190998	0.395585	0.180212	-0.235858	-0.283574	-0.0599963	0.325913	0.513366	-0.220712	0.0699694	0.0238617	0.144815	-0.665235	0.180389	-0.247628	-0.0185901	-0.605912	0.04474	-1.08828	0.570268	-0.298869	-0.0589666	-0.408352	-0.292052	0.366185	0.0725185	0.100654	-0.260192	0.149318	0.338906	-0.110976	-0.21479	0.380639	-0.118232	-1.19493	0.00395448	-0.192375	0.455136
PTOS_000360	tRNA threonylcarbamoyladenosine dehydratase	0.0653648	0.0730202	-0.28417	0.121576	0.600826	0.907887	0.502989	0.44498	0.407529	0.568385	0.529976	0.41963	0.230959	0.342582	0.301237	0.161371	0.083299	0.274619	0.143692	0.488085	-0.293357	0.0488788	-0.00561839	0.161561	0.479031	0.287389	0.269012	0.156186	0.00757812	-0.221062	-0.438573	-0.342237	0.052185	0.13257	-0.14751	0.366845	-0.227235	-0.0367332	0.306029	-0.184317	-0.251989	-0.167158	0.335891	0.00484301	0.395735	0.246207	0.155217	0.412445
PTOS_000361	ABC transporter ATP-binding protein	NA	NA	NA	NA	NA	NA	NA	NA	NA	NA	NA	NA	NA	NA	NA	NA	NA	NA	NA	NA	NA	NA	NA	NA	NA	NA	NA	NA	NA	NA	NA	NA	NA	NA	NA	NA	NA	NA	NA	NA	NA	NA	NA	NA	NA	NA	NA	NA
PTOS_000362	helix-hairpin-helix domain-containing protein	-0.0487663	0.188816	-0.0857415	-0.0698813	0.127183	-0.0533146	0.0783545	0.0342756	0.352827	-0.0988715	0.107948	0.0287659	0.110423	0.165692	0.11801	0.28584	0.263805	0.202692	0.0613445	-0.0477403	-0.0695862	0.310591	-0.208644	-0.110654	0.106457	0.267411	-0.185377	0.019422	-0.00416308	0.1758	-0.19236	-0.184684	0.140728	0.142497	0.111415	-0.11179	0.313671	0.12045	0.033519	0.043153	0.0309927	-0.112381	-0.0922664	0.216039	-0.13275	0.0176618	0.159644	0.318789
PTOS_000363	sodium-dependent transporter	0.0730339	-0.287124	0.102319	0.0458018	-0.384903	-0.312812	-0.0999019	-0.088262	-0.0191537	-0.0772972	-0.21314	-0.0368469	-0.139664	-0.0647685	-0.0210523	-0.262652	-0.0790483	-0.158344	-0.0737569	-0.248645	-0.135188	0.177758	-0.140097	0.0504672	0.118469	-0.108627	0.0995065	0.00480063	-0.0263984	-0.208354	0.190003	-0.0151979	-0.0967391	-0.132179	-0.191385	-0.202606	0.156129	0.0426509	-0.207031	-0.0436356	0.0201427	0.0378488	0.00659359	-0.0478735	-0.123896	-0.0846493	-0.0739442	-0.0253599
PTOS_000364	VanZ family protein	0.13871	-0.720906	0.194841	0.228122	-0.845416	-1.31103	-0.949098	-0.537912	-0.555966	-0.626852	-0.738423	-0.310412	-0.341888	-0.526598	-0.249833	-0.391667	-0.226452	0.203049	-0.0936837	0.0110052	0.29545	-0.316225	-0.184203	0.1368	-0.56569	0.0739892	-0.338205	-0.251926	-0.460278	-0.422963	-0.485906	-0.588393	-0.25419	-0.142768	-0.0868925	0.152652	-0.225348	-0.139974	-0.193188	-0.242645	0.296144	0.450519	-0.365617	-0.562423	0.00404143	0.222718	-0.238548	0.159701
PTOS_000365	UDP-N-acetylmuramoyl-tripeptide--D-alanyl-D- alanine ligase	NA	NA	NA	NA	NA	NA	NA	NA	NA	NA	NA	NA	NA	NA	NA	NA	NA	NA	NA	NA	NA	NA	NA	NA	NA	NA	NA	NA	NA	NA	NA	NA	NA	NA	NA	NA	NA	NA	NA	NA	NA	NA	NA	NA	NA	NA	NA	NA
PTOS_000366	MFS transporter	0.168253	-0.00800739	-0.274723	0.199387	-0.424384	0.0445704	-0.0107097	-0.331232	-0.155899	-0.174791	-0.162244	0.360338	0.0232485	-0.0027629	0.145336	-0.105251	-0.092955	-0.267152	-0.0377146	-0.216742	0.326657	-0.518762	0.320298	-0.232537	0.270194	0.169705	0.0329847	-0.104279	-1.34873	0.500272	0.149115	0.0368786	-0.378874	-0.513322	-0.350418	-0.635538	0.0150133	-0.147519	0.0743565	-0.457011	0.439389	0.243132	-0.396823	-0.358503	-0.0158783	-0.158103	-0.0830212	-0.556371
PTOS_000367	glutamate decarboxylase	0.105666	-0.0937747	-0.119726	0.13977	0.552034	0.211238	0.423975	0.455107	0.349519	0.431508	0.41233	0.644698	0.293964	0.257808	0.208002	0.177585	0.137698	0.150203	0.0965032	0.248705	0.0339686	0.254241	-0.25103	-0.00858912	0.35246	0.401529	0.203184	0.183851	-0.0237682	0.146071	0.0813004	0.463431	0.140145	0.0587561	0.150178	0.294085	-0.0618164	0.27433	0.430563	0.120597	-0.0915928	-0.0167115	0.0865781	0.0261456	-0.172619	0.586284	0.484401	0.0820202
PTOS_000368	glsA glutaminase A	0.281986	-0.0966382	-0.0563462	-0.120635	0.0613944	-0.065522	0.189906	0.0392263	0.277685	0.183354	0.129021	0.232201	0.230911	0.0775485	0.00742113	-0.015028	0.106773	0.0110785	-0.00260783	0.21018	0.107116	-0.0269979	-0.0803667	-0.0836145	0.0726539	0.184243	0.258921	0.00967509	0.192534	0.15418	0.422724	0.0312466	-0.0576597	0.0936611	0.0391292	0.0161868	-0.15684	0.055031	-0.0122061	-0.0405014	-0.108043	0.0866725	0.00167256	0.0162082	0.225714	0.197669	0.200382	0.15673
PTOS_000369	ATP-binding protein	-0.133838	0.203297	-0.193393	0.126582	0.0204303	0.246461	0.22429	0.124003	0.238002	0.141625	0.167125	0.3822	0.0755868	0.12132	0.188873	0.000975636	0.0360837	0.0384801	0.108449	0.149954	-0.17475	0.226784	-0.155117	-0.0277687	0.0462942	0.166729	0.110812	0.0852049	-0.000590697	-0.0268615	-0.0698597	-0.0113981	0.155811	0.0475413	0.0427051	0.0547493	0.0162193	0.168167	0.154928	0.305189	-0.166387	-0.0143147	0.0462971	0.13562	0.281139	0.174073	0.168108	0.0763868
PTOS_000370	folP dihydropteroate synthase	NA	NA	NA	NA	NA	NA	NA	NA	NA	NA	NA	NA	NA	NA	NA	NA	NA	NA	NA	NA	NA	NA	NA	NA	NA	NA	NA	NA	NA	NA	NA	NA	NA	NA	NA	NA	NA	NA	NA	NA	NA	NA	NA	NA	NA	NA	NA	NA
PTOS_000371	cdaA diadenylate cyclase CdaA	NA	NA	NA	NA	NA	NA	NA	NA	NA	NA	NA	NA	NA	NA	NA	NA	NA	NA	NA	NA	NA	NA	NA	NA	NA	NA	NA	NA	NA	NA	NA	NA	NA	NA	NA	NA	NA	NA	NA	NA	NA	NA	NA	NA	NA	NA	NA	NA
PTOS_000372	hypothetical protein	-0.0839476	-0.474678	0.786867	-0.457042	0.680081	-0.795256	0.460192	0.720588	0.368052	0.513132	0.513994	0.446176	-0.00443261	0.268331	0.444996	-0.0132468	0.731221	0.529908	-0.00201577	-0.0472688	0.442942	0.467907	-1.45156	0.0143253	0.955003	0.538061	0.766507	1.20683	0.319783	0.302392	-1.50174	-0.470115	-0.0406541	-0.631757	-0.046207	-0.174232	0.187554	-0.0921343	-0.54092	0.0414497	NA	NA	NA	NA	NA	NA	NA	NA
PTOS_000373	hypothetical protein	NA	NA	NA	NA	NA	NA	NA	NA	NA	NA	NA	NA	NA	NA	NA	NA	NA	NA	NA	NA	NA	NA	NA	NA	NA	NA	NA	NA	NA	NA	NA	NA	NA	NA	NA	NA	NA	NA	NA	NA	NA	NA	NA	NA	NA	NA	NA	NA
PTOS_000374	hypothetical protein	-0.357938	0.263705	0.0230518	-0.0162693	-0.629046	-0.461722	-0.20694	0.10044	0.0681183	-0.0316391	0.0725301	-0.199073	-0.431023	-0.0893541	0.00810623	-0.487446	-0.227516	-0.377864	0.0135152	-0.0349814	0.158781	-0.494777	0.14931	0.0783812	0.0551265	0.0107713	-0.248399	-0.0602748	-0.57377	0.0392485	0.288889	-0.221091	-0.0895575	-0.148641	-0.055997	-0.38052	-0.130038	-0.343693	-0.249583	0.0951897	-0.237411	0.0037701	0.171245	0.0799279	-0.190988	0.243611	-0.321348	0.363403
PTOS_000375	NVEALA domain-containing protein	NA	NA	NA	NA	NA	NA	NA	NA	NA	NA	NA	NA	NA	NA	NA	NA	NA	NA	NA	NA	NA	NA	NA	NA	NA	NA	NA	NA	NA	NA	NA	NA	NA	NA	NA	NA	NA	NA	NA	NA	NA	NA	NA	NA	NA	NA	NA	NA
PTOS_000376	DUF1573 domain-containing protein	0.174996	0.0104118	0.26389	-0.473872	0.42787	0.261524	0.452287	0.112182	0.0379297	0.332691	0.00763642	0.29877	0.203213	0.302187	0.224838	-0.0761326	-0.134542	-0.290312	-0.0988417	0.202009	0.105526	-0.0650715	-0.021071	-0.118431	0.185764	0.291945	0.322948	0.182703	0.338699	0.317186	-0.196817	0.00830552	-0.0329767	-0.13508	0.318209	0.014531	-0.0338324	-0.0313535	0.618379	-0.00345928	-0.195605	-0.15738	0.0754515	0.313663	-0.182345	-0.4882	-0.123132	-0.244507
PTOS_000377	NVEALA domain-containing protein	0.207586	0.0640436	0.0173945	-0.123387	0.346591	0.373405	0.327943	0.202484	-0.173114	-0.052147	0.0167769	-0.0275553	-0.0246453	0.294681	-0.174946	0.155553	0.17792	-0.277175	-0.0392115	0.327325	-0.384755	0.264186	0.0882828	-0.00743028	-0.244868	-0.0761138	-0.111078	0.495468	-0.646161	-0.347578	-0.379144	-0.477563	-0.640479	-1.04288	-0.101813	-0.512343	0.0515938	0.0248256	-0.183691	-0.0749308	0.183523	-0.200488	-0.0262281	0.496212	0.333501	0.834712	0.050274	0.221634
PTOS_000378	6-bladed beta-propeller	-0.118223	0.321979	-0.229897	-0.261146	0.267273	-0.0135438	0.0216728	-0.0629663	0.0399139	-0.0772972	-0.0163593	0.174864	-0.154519	-0.246565	-0.159954	0.145967	-0.00300065	-0.397364	-0.107521	-0.306927	-0.255762	0.210238	-0.0554252	-0.118714	-0.178308	0.243366	-0.0271279	0.315777	0.226241	-0.134275	0.00582851	-0.290492	-0.339858	0.272047	-0.13328	0.296224	0.30712	0.426266	0.0150974	-0.0432673	0.263041	-0.145699	0.272023	-0.366882	0.446411	0.166791	0.585309	0.407077
PTOS_000379	6-bladed beta-propeller	-0.00033357	-0.0483253	0.101749	-0.0530194	-0.329375	-0.280076	-0.353121	-0.243306	-0.274021	-0.283581	-0.355698	-0.488811	0.00416694	0.0865039	-0.0453992	-0.324878	-0.129031	0.0411153	0.0045894	-0.0505411	-0.0489774	0.0139542	0.232741	-0.27922	-0.169925	-0.190832	-0.2834	-0.150171	-0.584531	-0.264907	-0.598188	-0.171507	-0.0496121	-0.193843	-0.0216945	-0.0841825	-0.227635	-0.200745	-0.178651	-0.269251	0.149212	0.0121608	0.0207041	-0.133739	-0.0289489	0.0787061	0.0398397	0.0964813
PTOS_000380	hypothetical protein	0.452405	-0.0870132	0.160818	-0.704111	0.661147	1.03109	1.24751	1.10956	0.60778	0.449521	1.32049	0.726495	0.694	0.748786	0.498032	0.440171	0.460089	0.280322	0.782353	0.886216	0.240994	-0.0190164	-0.467611	0.150018	0.0166687	-0.150859	0.0259228	0.440422	0.482336	0.26268	-0.226845	-0.171371	0.365561	0.209746	0.168445	0.049401	-0.191901	0.288605	0.254482	0.1814	0.181614	-0.841573	0.597323	0.136763	0.457909	-0.0241519	-0.0116958	0.549808
PTOS_000381	TolB-like 6-bladed beta-propeller domain-containing protein	0.0276067	0.00643876	0.152712	-0.0410353	-0.447326	-1.21748	-0.599304	-0.481935	-0.759658	-1.27113	-0.0371711	-0.387809	-0.0341424	-0.195741	-0.359195	-0.101532	-0.0326423	-0.303811	0.0161046	-0.143346	0.0317144	-0.214751	-0.122074	0.279365	-0.180311	-0.894434	-0.492436	-0.475638	-0.327543	-0.606529	-0.314426	-0.138467	-0.298162	-0.468595	-0.0957026	-0.38176	-0.169896	-0.502795	-0.257276	-0.245959	-0.0849258	0.244861	-0.212556	0.0342806	0.0925246	-0.549523	-0.00728541	0.181146
PTOS_000382	6-bladed beta-propeller	-0.279297	0.144016	0.507656	-0.559842	-0.41389	-0.0607548	0.0295236	-0.310058	0.492691	-0.195037	0.0200887	-0.558174	-1.07914	-0.276252	-0.112728	0.0874918	0.0488778	-0.129588	-0.281014	-0.0625848	0.178336	-0.219441	0.00102603	0.00423042	-0.761787	-0.37584	-0.277692	-0.118307	-0.492698	-0.410824	-0.310516	0.0761422	-0.244986	0.130797	-0.0236314	0.119561	-0.0805842	-0.173428	0.200715	0.149019	0.111641	0.0786602	-0.184174	-0.0715751	-0.102105	-0.323228	0.0908543	0.270423
PTOS_000383	hypothetical protein	0.053123	-0.206689	0.180307	0.0336946	-0.0753386	-0.104246	-0.1866	-0.206918	-0.0674097	-0.168801	0.0741627	0.00788949	-0.0742827	-0.157334	-0.104515	0.0024773	-0.3026	-0.168255	-0.120877	-0.0356775	0.0071095	-0.0395634	-0.0671741	0.0682736	-0.0259621	-0.0581792	0.0434302	-0.000420753	-0.168674	-0.06757	0.0697214	-0.0609066	0.0741398	-0.173831	-0.00216412	-0.114349	-0.140894	-0.264188	-0.131474	-0.105994	0.0624163	0.00797073	0.0789292	-0.118077	-0.145321	-0.203625	-0.0325179	0.0374443
PTOS_000384	hypothetical protein	NA	NA	NA	NA	NA	NA	NA	NA	NA	NA	NA	NA	NA	NA	NA	NA	NA	NA	NA	NA	NA	NA	NA	NA	NA	NA	NA	NA	NA	NA	NA	NA	NA	NA	NA	NA	NA	NA	NA	NA	NA	NA	NA	NA	NA	NA	NA	NA
PTOS_000385	6-bladed beta-propeller	0.26682	-0.0530913	-0.238698	0.057407	0.143965	-0.0965849	0.00198602	0.237076	0.0351256	0.210393	0.122006	0.198379	-0.165234	0.0278791	0.160303	0.00632111	-0.0356265	-0.111745	0.0343213	-0.207808	0.233871	0.0284119	-0.313604	-0.0344379	-0.0754212	0.0603231	-0.049334	0.0960518	-0.178434	0.0600632	-0.174906	0.446988	0.30515	0.167961	0.227963	-0.235622	0.242558	0.0528584	-0.0890191	-0.064044	0.147241	-0.145523	-0.0356251	0.0971761	-0.0871999	-0.18645	-0.250602	-0.0417146
PTOS_000386	GNAT family N-acetyltransferase	0.16761	0.0119731	-0.0100674	-0.158398	0.559955	0.442921	0.360187	0.412251	0.619847	0.634252	0.76831	0.629433	0.312317	0.329962	0.332073	0.0884959	0.0935778	0.289731	0.280144	0.0534439	-0.0487952	0.0807286	0.113829	-0.143156	0.0826409	0.292409	0.10421	0.224345	0.155468	0.375353	0.352336	0.156419	0.222116	-0.251396	0.0362647	-0.0574162	-0.166845	-0.057703	-0.008411	0.0217395	0.033011	-0.0196511	0.0190046	0.0485872	-0.012108	0.1262	0.232053	0.336818
PTOS_000387	DUF2156 domain-containing protein	0.272842	-0.204654	-0.10269	-0.0478081	0.595895	0.718764	0.859264	0.597745	0.618398	0.599696	0.502263	0.55166	0.0787269	0.153277	-0.0932243	0.0266234	0.181228	0.213082	0.426591	0.37211	-0.167767	-0.182535	0.399546	-0.212573	0.00459146	0.297588	0.307869	0.173357	0.133284	-0.152424	0.434902	0.435754	-0.112895	0.196648	0.0937642	0.352151	0.32401	0.201459	0.0182067	0.329104	0.394507	-0.239137	-0.044173	-0.0142396	0.138399	0.188597	0.271335	0.206644
PTOS_000388	LrgB family protein	0.14682	-0.000330493	0.149111	-0.35421	0.874257	1.02602	1.14479	0.963587	1.18221	1.2471	1.16466	1.36747	0.503492	0.564078	0.505485	0.706718	0.511602	0.447415	0.371953	0.643011	-0.310258	0.145399	0.0112188	0.0130694	0.920732	0.833162	0.70581	0.880388	0.819805	1.07707	1.13774	1.14171	0.244247	0.71353	0.440662	0.724555	0.360418	0.420621	0.249793	0.437088	0.0373707	0.0767229	-0.0603535	-0.0901732	0.493685	0.0502641	0.505243	0.529791
PTOS_000389	CidA/LrgA family protein	0.0626334	-0.293673	0.178925	0.0937416	1.12165	0.794591	1.3775	0.933295	1.39037	1.39276	1.40121	1.19867	0.0171248	0.515908	0.426384	0.408752	0.605709	0.574592	0.345305	0.208634	-0.101177	0.288509	-0.449057	0.116456	0.56533	0.894283	1.10242	0.991411	1.29724	0.554503	1.42188	1.34717	0.943648	0.364647	0.79297	0.565494	0.978353	0.475969	0.628849	0.486335	0.146891	-0.261211	0.106861	0.0843749	0.988346	0.268537	0.85246	0.699757
PTOS_000390	hypothetical protein	-0.0582531	-0.333069	0.171302	0.207863	0.547206	0.625862	0.16384	0.627315	0.287842	0.285572	0.016977	0.542973	0.463997	0.198801	-0.0877668	0.269138	0.144956	0.222679	0.275617	0.0700986	0.213588	0.224224	-0.313746	-0.243328	0.278314	0.343257	0.0509859	0.115449	0.000199539	0.043806	-0.0246341	0.252327	-0.252679	0.156657	0.165265	0.180836	-0.0625617	-0.261306	0.127608	0.0161086	-0.127995	-0.00569702	0.393981	-0.445607	0.284597	-0.219956	0.224497	0.0942138
PTOS_000391	DUF4384 domain-containing protein	0.222432	-0.0739981	-0.142981	-0.00285588	-0.20427	-0.362633	-0.700217	-0.777211	0.0161632	-0.361341	-0.2202	-0.211271	0.198134	0.209731	-0.0487559	0.0178798	0.214411	0.257541	0.0787604	0.088981	0.0974332	0.0172733	-0.0787896	-0.0877786	-0.527049	-0.231934	-0.250777	-0.0757319	-0.532562	-0.669519	-0.265416	-0.0384822	0.00811792	-0.19328	-0.453484	-0.286988	-0.0626982	-0.0987322	-0.190463	-0.242822	0.182228	-0.0278294	0.154829	-0.201645	0.142466	-0.487013	-0.183003	-0.313924
PTOS_000392	hypothetical protein	-0.0159712	-0.112062	0.111402	0.00569145	0.382263	0.345136	0.553765	0.135352	0.283788	0.303099	0.387992	0.385436	0.0356832	0.139923	0.26616	0.332143	0.301948	0.372789	0.327948	0.138384	-0.205558	0.0910464	0.228371	-0.239757	0.19261	0.204759	0.200294	-0.0281385	-0.0644677	0.143034	0.170122	0.247958	0.51761	0.309934	0.100378	0.296847	0.232698	0.363379	0.214387	0.13537	-0.212197	0.0860579	0.254454	-0.230571	0.0560691	0.231354	-0.00629211	-0.30903
PTOS_000393	pta phosphate acetyltransferase	NA	NA	NA	NA	NA	NA	NA	NA	NA	NA	NA	NA	NA	NA	NA	NA	NA	NA	NA	NA	NA	NA	NA	NA	NA	NA	NA	NA	NA	NA	NA	NA	NA	NA	NA	NA	NA	NA	NA	NA	NA	NA	NA	NA	NA	NA	NA	NA
PTOS_000394	acetate kinase	NA	NA	NA	NA	NA	NA	NA	NA	NA	NA	NA	NA	NA	NA	NA	NA	NA	NA	NA	NA	NA	NA	NA	NA	NA	NA	NA	NA	NA	NA	NA	NA	NA	NA	NA	NA	NA	NA	NA	NA	NA	NA	NA	NA	NA	NA	NA	NA
PTOS_000395	alkaline phosphatase	0.134534	-0.186804	0.0860596	0.059918	0.400565	0.178211	0.392574	0.376937	0.728583	0.128686	0.359134	0.634599	0.390712	0.136456	0.259288	0.175643	0.147717	0.0897399	0.253821	0.321095	0.0958065	-0.248842	0.163335	-0.0201609	0.202471	0.319651	0.266129	0.139254	0.102025	0.457875	0.424772	0.48261	0.20102	0.0462628	0.0611473	-0.0510886	0.122191	0.0748852	0.157501	0.0458909	0.0579848	0.28119	-0.207828	-0.138726	-0.107722	-0.180556	-0.161843	-0.0967489
PTOS_000396	iron-sulfur cluster assembly protein	NA	NA	NA	NA	NA	NA	NA	NA	NA	NA	NA	NA	NA	NA	NA	NA	NA	NA	NA	NA	NA	NA	NA	NA	NA	NA	NA	NA	NA	NA	NA	NA	NA	NA	NA	NA	NA	NA	NA	NA	NA	NA	NA	NA	NA	NA	NA	NA
PTOS_000397	UDP-2,3-diacylglucosamine diphosphatase	NA	NA	NA	NA	NA	NA	NA	NA	NA	NA	NA	NA	NA	NA	NA	NA	NA	NA	NA	NA	NA	NA	NA	NA	NA	NA	NA	NA	NA	NA	NA	NA	NA	NA	NA	NA	NA	NA	NA	NA	NA	NA	NA	NA	NA	NA	NA	NA
PTOS_000398	radC DNA repair protein RadC	-0.0847366	0.285089	-0.0926931	-0.171144	-0.808795	-0.818894	-0.543839	-0.193115	0.227682	-0.154211	-0.153691	-0.365113	-0.0455295	-0.191564	-0.625225	0.125056	-0.0161478	0.244961	-0.73644	-0.14381	-0.432639	-0.272974	0.435589	0.138021	-0.0681033	-0.122203	-0.133357	-0.0957703	-0.222276	0.42363	-0.152593	0.617415	-0.650741	-0.182625	-0.165399	-0.156473	-0.0550403	-0.0510528	-0.111037	0.0257648	0.258263	-0.350742	0.175648	-0.0136438	-0.402477	-0.186323	-0.672874	-0.483587
PTOS_000399	glycosyltransferase	NA	NA	NA	NA	NA	NA	NA	NA	NA	NA	NA	NA	NA	NA	NA	NA	NA	NA	NA	NA	NA	NA	NA	NA	NA	NA	NA	NA	NA	NA	NA	NA	NA	NA	NA	NA	NA	NA	NA	NA	NA	NA	NA	NA	NA	NA	NA	NA
PTOS_000400	efp elongation factor P	NA	NA	NA	NA	NA	NA	NA	NA	NA	NA	NA	NA	NA	NA	NA	NA	NA	NA	NA	NA	NA	NA	NA	NA	NA	NA	NA	NA	NA	NA	NA	NA	NA	NA	NA	NA	NA	NA	NA	NA	NA	NA	NA	NA	NA	NA	NA	NA
PTOS_000401	rpmH 50S ribosomal protein L34	NA	NA	NA	NA	NA	NA	NA	NA	NA	NA	NA	NA	NA	NA	NA	NA	NA	NA	NA	NA	NA	NA	NA	NA	NA	NA	NA	NA	NA	NA	NA	NA	NA	NA	NA	NA	NA	NA	NA	NA	NA	NA	NA	NA	NA	NA	NA	NA
PTOS_000402	PASTA domain-containing protein	NA	NA	NA	NA	NA	NA	NA	NA	NA	NA	NA	NA	NA	NA	NA	NA	NA	NA	NA	NA	NA	NA	NA	NA	NA	NA	NA	NA	NA	NA	NA	NA	NA	NA	NA	NA	NA	NA	NA	NA	NA	NA	NA	NA	NA	NA	NA	NA
PTOS_000403	RluA family pseudouridine synthase	-0.268376	-0.0276953	0.607882	-0.324513	0.878473	0.861115	1.15764	0.735735	-0.0366338	0.681624	0.461474	0.418712	-0.285664	-0.0062691	-0.118313	-0.170966	-0.784252	-0.746689	-0.250174	-0.463658	-0.478943	0.241254	0.466628	-0.391048	0.47728	0.270479	0.209697	0.3983	-0.247137	-0.108551	-0.249284	-0.476496	0.362092	-0.311244	-0.164165	-0.0196092	-1.06566	-0.415773	-0.268017	-1.15594	-0.220376	-0.05712	0.0690226	0.256975	-0.54389	0.159178	0.209146	-0.292906
PTOS_000404	D-alanine--D-alanine ligase	NA	NA	NA	NA	NA	NA	NA	NA	NA	NA	NA	NA	NA	NA	NA	NA	NA	NA	NA	NA	NA	NA	NA	NA	NA	NA	NA	NA	NA	NA	NA	NA	NA	NA	NA	NA	NA	NA	NA	NA	NA	NA	NA	NA	NA	NA	NA	NA
PTOS_000405	1-acyl-sn-glycerol-3-phosphate acyltransferase	NA	NA	NA	NA	NA	NA	NA	NA	NA	NA	NA	NA	NA	NA	NA	NA	NA	NA	NA	NA	NA	NA	NA	NA	NA	NA	NA	NA	NA	NA	NA	NA	NA	NA	NA	NA	NA	NA	NA	NA	NA	NA	NA	NA	NA	NA	NA	NA
PTOS_000406	NigD-like protein	0.095528	-0.210104	-0.134093	0.263987	-0.125887	0.141583	-0.159245	0.0579143	-0.259369	-0.123903	-1.36478	-0.315135	0.0496136	0.300951	0.226699	0.0488681	-0.0523615	0.0705251	0.269884	-0.137705	-0.0769746	-0.0942954	0.0616048	0.0419056	-0.31233	-0.244942	-0.501379	-0.35687	-0.69765	-0.617401	-0.319344	-0.536146	0.106811	-0.396786	-0.359798	-0.0241609	-0.152155	-0.341623	0.0776019	-0.154073	-0.258518	-0.20382	0.270912	0.197254	-0.0599036	-0.475922	-0.137273	-0.178887
PTOS_000407	rhodanese-like domain-containing protein	NA	NA	NA	NA	NA	NA	NA	NA	NA	NA	NA	NA	NA	NA	NA	NA	NA	NA	NA	NA	NA	NA	NA	NA	NA	NA	NA	NA	NA	NA	NA	NA	NA	NA	NA	NA	NA	NA	NA	NA	NA	NA	NA	NA	NA	NA	NA	NA
PTOS_000408	acetylornithine carbamoyltransferase	0.0650903	0.107722	-0.0357373	-0.146972	0.130467	-0.0222925	0.310843	0.0948575	0.242366	0.271207	0.236915	0.26529	-0.12288	0.364316	0.280531	0.203689	0.113763	0.275521	0.000816792	0.264363	0.0112239	0.290652	0.0386464	-0.449048	-0.159349	-0.188764	-0.203441	-0.157434	-0.3455	-0.638697	-0.371528	-0.339995	-0.115756	-0.333972	-0.273451	-0.2655	-0.010976	-0.682786	-0.169176	0.0257712	0.271516	-0.0123051	-0.285521	0.0885731	0.0676564	0.241112	-0.0760514	0.043487
PTOS_000409	murein L,D-transpeptidase catalytic domain family protein	-0.143013	-0.0862136	0.0202363	0.269543	0.303031	0.142118	0.273685	0.312643	0.0428679	0.0796161	-0.0738541	0.178121	-0.0336409	0.258344	0.150333	0.170626	-0.0249709	-0.359635	0.0274939	0.197662	-0.119342	0.203931	-0.0402998	-0.0665458	0.477046	-0.239854	0.137946	-0.0333465	-0.177191	0.043909	-0.176789	0.0107901	0.261422	0.0214157	0.0392148	0.447716	0.0531494	0.00986119	0.1039	0.00598411	-0.293632	0.365267	-0.238267	0.0905779	0.184301	0.542738	0.636599	0.269865
PTOS_000410	L,D-transpeptidase	-0.247454	-0.0135476	0.221944	-0.0178312	0.192981	0.112998	-0.0668859	-0.0238423	-0.212967	0.0240027	0.118924	0.0483418	-0.130461	-0.364336	-0.00307264	-0.243614	-0.230339	-0.175087	0.0237796	0.0760761	-0.0389961	0.132818	-0.186359	0.0108278	-0.134496	0.249419	-0.126548	0.208454	0.109132	-0.0674912	-0.144793	0.21617	0.0479098	0.0338631	0.101749	-0.156291	0.11545	-0.0696795	0.120748	0.0437757	-0.0509443	0.192999	-0.0947283	-0.0657495	-0.518182	-0.689332	-0.229518	-0.807344
PTOS_000411	glutamate-5-semialdehyde dehydrogenase	0.222388	-0.299887	-0.0420803	0.153903	0.00437072	-0.0274079	-0.0347945	0.00865617	0.06777	-0.0578251	-0.0617847	-0.342854	-0.02708	0.116318	-0.122297	0.0577544	0.0463046	0.101523	-0.0404622	-0.00430473	-0.145546	0.19272	0.0247741	-0.108192	-0.372289	-0.1608	-0.359034	-0.289764	-0.120737	-0.633299	-0.311556	0.151436	-0.263132	-0.00866386	-0.0747276	-0.471385	-0.518822	-0.139205	-0.151748	-0.40711	0.0300695	0.116856	-0.0350828	-0.107201	-0.285392	-0.0799789	-0.0981951	-0.225602
PTOS_000412	proB glutamate 5-kinase	0.143779	-0.172798	0.134799	-0.102509	0.165064	0.531836	0.188248	0.206679	0.373507	-0.00983336	0.49293	0.0195498	0.387925	0.0349254	0.2607	0.131131	0.238283	0.341923	0.331474	0.30379	0.0208598	-0.0380603	-0.0233766	-0.0271721	0.31567	0.348987	0.213681	0.440099	0.29764	-0.043463	0.23316	0.577428	0.174987	0.0797695	-0.0792061	0.443753	0.18515	0.0978372	0.48138	0.177179	-0.0329425	-0.153302	0.245906	0.0210222	0.032273	-0.0960339	-0.152753	0.147332
PTOS_000413	DUF2007 domain-containing protein	-0.139101	0.0718387	-0.00887359	0.0206342	-0.233486	0.263693	0.505488	0.139526	0.293601	0.23189	0.260542	0.367081	-0.120878	-0.228643	-0.25561	-0.236262	-0.0858283	0.0838801	0.0960708	0.185772	-0.0482173	-0.156373	-0.287479	0.440173	0.113944	0.0542371	0.2414	-0.0960306	0.0503577	0.316653	0.582095	0.1903	-0.0258155	0.0181401	-0.178026	-0.085823	0.321837	0.201245	-0.170619	0.240123	-0.241817	0.00143223	-0.156478	0.364912	-0.206352	-0.25927	-0.131536	-0.00995241
PTOS_000414	murI glutamate racemase	NA	NA	NA	NA	NA	NA	NA	NA	NA	NA	NA	NA	NA	NA	NA	NA	NA	NA	NA	NA	NA	NA	NA	NA	NA	NA	NA	NA	NA	NA	NA	NA	NA	NA	NA	NA	NA	NA	NA	NA	NA	NA	NA	NA	NA	NA	NA	NA
PTOS_000415	OmpH family outer membrane protein	NA	NA	NA	NA	NA	NA	NA	NA	NA	NA	NA	NA	NA	NA	NA	NA	NA	NA	NA	NA	NA	NA	NA	NA	NA	NA	NA	NA	NA	NA	NA	NA	NA	NA	NA	NA	NA	NA	NA	NA	NA	NA	NA	NA	NA	NA	NA	NA
PTOS_000416	OmpH family outer membrane protein	-0.143655	0.164487	0.695869	-0.984149	-1.64188	-3.67641	-1.12344	-2.09223	-3.54549	-1.97935	-1.82512	-3.56073	-0.109049	0.222552	-0.533064	-1.972	-1.20036	-1.45456	-0.564886	-1.03883	-0.0450542	-0.257837	-0.0362233	0.474466	0.0106323	-0.293007	-1.70298	-1.09083	-3.91153	-0.676671	-0.388682	0.00189591	0.338216	-0.319407	-0.714238	-0.384282	-0.599252	-0.112949	0.30807	-1.23836	NA	NA	NA	NA	NA	NA	NA	NA
PTOS_000417	outer membrane protein assembly factor BamA	NA	NA	NA	NA	NA	NA	NA	NA	NA	NA	NA	NA	NA	NA	NA	NA	NA	NA	NA	NA	NA	NA	NA	NA	NA	NA	NA	NA	NA	NA	NA	NA	NA	NA	NA	NA	NA	NA	NA	NA	NA	NA	NA	NA	NA	NA	NA	NA
PTOS_000418	isoprenyl transferase	NA	NA	NA	NA	NA	NA	NA	NA	NA	NA	NA	NA	NA	NA	NA	NA	NA	NA	NA	NA	NA	NA	NA	NA	NA	NA	NA	NA	NA	NA	NA	NA	NA	NA	NA	NA	NA	NA	NA	NA	NA	NA	NA	NA	NA	NA	NA	NA
PTOS_000419	DUF6242 domain-containing protein	-0.139311	0.236354	0.0632295	-0.237304	-0.109614	0.264483	-0.232959	0.119484	0.583274	-0.737567	-0.375077	0.240643	-0.322579	0.41456	0.616358	0.555567	0.184934	0.0362073	0.366373	0.134156	-0.949946	-0.199773	0.733911	0.203582	-0.293413	0.304768	-0.163592	0.377738	0.156652	0.281301	0.927426	-0.144862	0.478857	0.813707	0.245246	0.848246	0.126116	0.261146	0.0146414	0.714395	0.351193	-0.362571	0.445946	-0.439027	0.476892	0.471185	0.397662	0.183209
PTOS_000420	ribD bifunctional diaminohydroxyphosphoribosylaminopyrimidine deaminase/5-amino-6-(5-phosphoribosylamino)uracil reductase RibD	NA	NA	NA	NA	NA	NA	NA	NA	NA	NA	NA	NA	NA	NA	NA	NA	NA	NA	NA	NA	NA	NA	NA	NA	NA	NA	NA	NA	NA	NA	NA	NA	NA	NA	NA	NA	NA	NA	NA	NA	NA	NA	NA	NA	NA	NA	NA	NA
PTOS_000421	prmC peptide chain release factor N(5)-glutamine methyltransferase	0.357915	-0.204513	0.209925	-0.381299	0.792783	0.539368	-0.345929	-0.849103	-0.638123	0.175209	-0.172732	-0.0494503	-0.449786	0.118735	0.326057	0.0892661	-0.485756	0.172286	-0.538475	-0.667101	0.728414	-0.121536	-0.476203	-0.519411	0.254845	0.963685	0.687048	0.290656	0.643016	0.202071	0.690276	1.0139	0.188943	0.558012	0.702303	0.8485	0.96019	0.0550154	0.279056	0.352044	-0.0810067	0.184797	0.376277	-0.63379	-0.50234	0.312729	-0.726529	-0.111078
PTOS_000422	RecX family transcriptional regulator	0.0472055	-0.130303	-0.164863	0.401928	0.607122	0.67821	0.322507	0.533798	0.243421	-0.465294	0.68356	0.591977	0.670637	0.411845	0.290915	0.611266	-0.0225629	0.660653	0.409018	-0.264188	-0.382813	0.365131	0.0912751	-0.0724985	0.366433	-0.0259033	0.386808	-0.170839	-0.150764	-0.177065	-0.537532	-0.809151	0.21051	-0.460445	-0.201824	0.0406548	0.306734	0.231367	0.0245891	-0.12733	-0.671	0.508778	0.154731	-0.387073	0.236061	0.440509	-0.195404	-0.00285429
PTOS_000423	pyrE orotate phosphoribosyltransferase	NA	NA	NA	NA	NA	NA	NA	NA	NA	NA	NA	NA	NA	NA	NA	NA	NA	NA	NA	NA	NA	NA	NA	NA	NA	NA	NA	NA	NA	NA	NA	NA	NA	NA	NA	NA	NA	NA	NA	NA	NA	NA	NA	NA	NA	NA	NA	NA
PTOS_000424	SRPBCC family protein	0.232979	-0.0275803	-0.317258	0.100311	1.80207	1.34761	1.38393	1.37933	1.6002	1.63118	1.22112	0.966705	0.144967	0.0904195	-0.00185546	-0.786981	-0.600566	0.16535	0.0034666	-0.145359	-0.568355	0.557159	-0.563006	0.296245	0.790724	0.693793	0.240489	0.00624056	0.0766793	0.508201	0.903688	0.151175	-0.499074	-0.350213	-0.261638	-0.177149	-0.170893	-0.45441	-0.311656	-0.748241	-0.226241	0.611435	-0.0251733	-0.680103	2.07109	2.07243	2.11527	1.93019
PTOS_000425	argH argininosuccinate lyase	0.111071	0.132486	-0.151432	-0.150089	0.0148011	-0.0443568	0.121683	0.0954527	-0.134937	-0.0532058	0.0633943	0.159832	0.150135	-0.00770635	0.0358296	0.124219	-0.125471	-0.0727223	0.0584933	-0.0297645	-0.00187143	0.117878	-0.162026	-0.0227542	0.0163828	-0.038583	0.173176	-0.0151341	0.0323654	-0.00368883	-0.063189	-0.00628582	0.123835	0.0213167	0.160291	0.00260661	-0.024324	0.000717102	-0.0142229	0.150549	0.0826842	0.044765	-0.0357326	-0.0628407	-0.294688	-0.204757	-0.0229265	-0.134048
PTOS_000426	tRNA-Gly	NA	NA	NA	NA	NA	NA	NA	NA	NA	NA	NA	NA	NA	NA	NA	NA	NA	NA	NA	NA	NA	NA	NA	NA	NA	NA	NA	NA	NA	NA	NA	NA	NA	NA	NA	NA	NA	NA	NA	NA	NA	NA	NA	NA	NA	NA	NA	NA
PTOS_000427	tRNA-Leu	NA	NA	NA	NA	NA	NA	NA	NA	NA	NA	NA	NA	NA	NA	NA	NA	NA	NA	NA	NA	NA	NA	NA	NA	NA	NA	NA	NA	NA	NA	NA	NA	NA	NA	NA	NA	NA	NA	NA	NA	NA	NA	NA	NA	NA	NA	NA	NA
PTOS_000428	hypothetical protein	-0.00851885	0.106375	-0.00739995	-0.130881	-0.0302808	-0.0973444	-0.120404	-0.0556649	-0.0768437	0.0425379	0.152857	0.088457	-0.0952311	0.0076686	0.0666971	-0.0547647	0.0398459	-0.0294944	-0.092186	0.0168204	0.211977	-0.0520162	-0.127796	-0.106288	0.0869968	0.191399	0.108476	0.0198608	-0.143718	0.0132096	-0.0390978	-0.0221535	0.0619846	-0.0237193	-0.00103035	0.0747191	0.0708787	0.000101264	0.0680176	-0.026799	-0.0141974	-0.0286913	-0.0106684	0.0990657	0.0749093	0.194632	0.131834	0.180022
PTOS_000429	DUF2007-related protein	-0.266338	0.416472	0.0446491	-0.298365	1.06992	0.848103	0.43462	0.865317	0.490285	0.315985	0.87464	0.939426	0.201694	0.649125	0.540099	0.290571	0.495454	0.223904	0.337363	0.168541	-0.0979229	-0.0322915	0.0271628	-0.0752022	0.42531	0.348319	0.151582	0.212681	0.317263	0.538939	0.432272	0.534318	0.0797838	0.447578	0.100992	0.579349	-0.0520877	0.175914	0.519971	0.121591	-0.0717761	0.574956	-0.265718	-0.340092	0.532215	0.233654	0.485422	0.579539
PTOS_000430	AMP-binding protein	-0.140488	0.0505376	0.0437074	0.00887748	0.315873	0.276277	0.448634	0.418519	0.655687	0.67796	0.569947	0.692224	-0.0487381	0.164976	0.125446	0.0335636	-0.0495588	0.0501256	0.134118	0.267875	-0.14075	0.0288692	-0.0557666	0.0820039	0.158765	0.201817	0.263628	0.282304	0.42447	0.177904	0.373283	0.600261	0.150263	-0.30878	-0.0350675	-0.167611	-0.140791	-0.0842317	-0.0009747	-0.00533869	-0.0218643	0.0337452	0.0994385	-0.0906025	1.09953	0.787779	0.693101	0.922959
PTOS_000431	cupin domain-containing protein	-0.0445559	-0.442099	0.128724	0.394189	-0.430272	-0.506996	-0.818066	-0.678866	-2.01445	-1.28387	-1.57395	-1.05687	-1.32523	-1.03715	-0.361053	-0.0390483	-0.982076	-0.610467	-0.724169	-0.580293	0.350402	-0.0717805	-0.204329	-0.195504	-0.899266	-0.818151	-0.714111	-1.18508	-0.295536	-1.72196	-0.987119	-1.30535	-0.311442	-0.00650493	0.0439196	-0.527771	-0.654055	-0.498296	-0.945899	-0.762054	0.256946	0.112014	-0.443752	0.164508	-1.13557	-1.24011	-3.42023	-2.2157
PTOS_000432	proC pyrroline-5-carboxylate reductase	0.19765	0.229329	-0.0772889	-0.438679	-0.89145	-0.898437	-0.772448	-0.81994	-1.06327	-1.00996	-1.21309	-1.01183	-0.178473	-0.366911	-0.614915	-0.504735	-0.335079	-0.302599	-0.317739	-0.494193	0.259836	-0.190697	-0.0144305	-0.125108	-0.542852	-0.137836	-0.442493	-0.56225	-0.914008	-1.18609	-1.2521	-0.179079	-0.294275	-0.394089	-0.434032	-0.431846	-0.484947	-0.448908	-0.574465	-0.348224	0.298402	-0.389528	0.282325	0.0438519	-0.228005	-0.481133	-0.723835	-0.811946
PTOS_000433	aminotransferase class III-fold pyridoxal phosphate-dependent enzyme	0.144087	0.159941	-0.136683	-0.267453	0.214201	0.381038	0.45418	0.286679	0.280128	0.0296871	0.574208	0.377959	-0.0934538	-0.0293703	-0.0564531	0.300624	-0.0155699	-0.189864	-0.0607607	0.379091	-0.260388	-0.129472	0.0909415	0.250776	0.506255	0.164073	0.0663406	-0.0139882	-0.315476	0.0656442	0.219042	0.485442	0.554081	-0.159706	0.276978	0.025423	-0.0733581	-0.000601665	0.105885	-0.423018	-0.991219	0.142259	0.388555	0.183434	-0.255574	-0.210577	0.345061	0.300684
PTOS_000434	argC N-acetyl-gamma-glutamyl-phosphate reductase	-0.100617	-0.0970295	0.225196	0.0131372	-0.299358	-0.11296	0.0614962	-0.351681	-0.77842	-0.445632	-0.997473	-0.307779	-0.174154	0.167093	-0.0333272	0.0748988	0.205286	0.0740616	0.395478	-0.0847718	-0.0272187	-0.0977065	0.089731	0.0824867	-0.104743	-0.0168625	-0.138506	-0.152429	-0.710887	-0.352832	-0.258513	-0.481426	-0.214984	-0.19155	-0.191232	0.0214461	0.195898	0.0164408	-0.147316	0.100352	0.24159	0.056188	-0.0862647	-0.129472	0.0265144	0.276913	-0.136807	-0.253992
PTOS_000435	argininosuccinate synthase	0.0092554	-0.0678583	-0.0291119	0.0180037	-1.14764	-0.95567	-1.34947	-1.10911	-1.01406	-1.00383	-0.954805	-0.907237	-0.284124	-0.328167	-0.266132	-0.338377	-0.162393	-0.142588	-0.136602	-0.357015	-0.202533	0.0216665	0.0191953	0.114629	-0.433921	-0.116358	-0.323423	-0.451095	-0.608399	-0.485859	-0.380486	-0.0232076	-0.0698648	-0.0754181	-0.0858298	-0.0751507	0.0539157	-0.265057	-0.076513	0.0956854	0.0340895	-0.0780833	0.171741	-0.0961195	0.214877	-0.268439	-0.199342	0.0273455
PTOS_000436	GNAT family N-acetyltransferase	-0.0376509	-0.847585	0.497053	0.0564229	-0.455229	0.0686043	0.00811687	-0.776328	-0.249609	-0.76984	-0.0765352	-0.434603	0.212001	0.0153506	0.493245	0.150232	-0.236983	-0.542158	0.114363	-0.00551632	-0.369999	-0.213741	-0.390434	0.774628	-1.27849	-0.40909	-0.301668	0.42713	-1.49447	-2.16035	-0.611586	-0.240501	-0.18312	-0.416172	-0.73374	-0.0853439	-0.854173	-0.327466	-0.0192173	-0.876142	-0.124047	0.544134	-0.325759	-0.0778875	-0.224736	-0.346854	0.163862	-0.272886
PTOS_000437	argR arginine repressor	-0.361532	-0.398696	0.0703334	0.768807	0.536612	0.845116	0.351287	0.516702	-0.193078	0.288828	0.137245	-0.144127	-0.155836	0.319782	0.591351	0.528049	0.336795	0.146342	0.0335587	0.220925	-0.402435	0.0133678	0.436615	-0.0338918	0.628937	0.336082	0.426059	0.207368	0.213275	0.280153	-0.444907	-0.180369	0.224369	-0.0323616	-0.295772	-0.375993	0.0303824	-0.205196	0.460804	0.366118	-0.58133	0.104141	0.391831	-0.118707	-0.597201	-0.768148	-1.01659	-0.0955566
PTOS_000438	tRNA-Pro	NA	NA	NA	NA	NA	NA	NA	NA	NA	NA	NA	NA	NA	NA	NA	NA	NA	NA	NA	NA	NA	NA	NA	NA	NA	NA	NA	NA	NA	NA	NA	NA	NA	NA	NA	NA	NA	NA	NA	NA	NA	NA	NA	NA	NA	NA	NA	NA
PTOS_000439	tRNA-Phe	NA	NA	NA	NA	NA	NA	NA	NA	NA	NA	NA	NA	NA	NA	NA	NA	NA	NA	NA	NA	NA	NA	NA	NA	NA	NA	NA	NA	NA	NA	NA	NA	NA	NA	NA	NA	NA	NA	NA	NA	NA	NA	NA	NA	NA	NA	NA	NA
PTOS_000440	HAMP domain-containing histidine kinase	0.039383	0.0906666	0.387002	-0.554614	-0.149323	-0.317989	-0.275626	-0.535738	-0.455043	-0.135845	0.0421687	-0.0547979	0.0158698	0.102097	-0.394256	-0.168984	0.260628	0.0363715	0.206222	-0.160246	-0.091487	-0.0011985	-0.296892	0.310891	-0.030955	-0.124463	-0.427422	-0.177572	-0.00511454	-0.107958	-0.293683	-0.805639	-0.401823	-0.323623	-0.11989	-0.187918	0.0098576	-0.21333	0.188048	-0.155068	-0.104295	0.0214473	0.365072	-0.346258	-0.0523134	-0.440543	0.0844811	-0.0611004
PTOS_000441	amino acid permease	0.0199985	-0.338728	-0.0518652	0.315383	-0.380338	-0.143097	-0.287303	-0.254874	-0.181174	-0.174344	-0.230484	-0.166222	-0.0609558	-0.180101	-0.267095	-0.115099	0.113459	0.116176	-0.291221	0.197044	0.0211373	-0.134971	-0.00123221	0.0561187	-0.259433	-0.115574	-0.181536	-0.285541	-0.130751	-0.513719	-0.21163	-0.287488	-0.303454	0.0266329	-0.406479	-0.746024	-0.224792	-0.0606956	-0.0242247	-0.057597	-0.274853	0.198616	0.122521	-0.201836	-0.0951266	0.0337629	-0.0758988	-0.0819452
PTOS_000442	potassium channel family protein	0.155054	0.311409	0.171006	-0.735106	-0.0626612	0.0523335	-0.0371895	0.194143	0.105077	-0.311863	0.303618	0.226532	0.256137	-0.10554	0.0780661	0.125711	0.306882	-0.294588	-0.0310578	-0.0210757	-0.0517949	0.106228	-0.0918181	0.0707035	0.117684	0.168506	0.290047	-0.0277703	0.00646153	0.00399771	-0.0118793	-0.413884	0.475603	0.0805273	0.208538	0.168553	-0.0222265	-0.0323402	0.2029	-0.0677314	-0.171502	-0.267355	-0.110472	0.575805	0.117903	-0.130466	0.12711	-0.26044
PTOS_000443	malate dehydrogenase	-0.0262085	0.411991	-0.317952	-0.212097	-1.141	-0.28425	0.0864574	-0.502977	-0.457073	-0.512959	-0.762354	-0.544815	-0.35516	-0.42365	-0.123112	0.118181	-0.470147	-0.312767	-0.216289	-0.570527	0.149265	0.197218	-0.2305	-0.18557	-0.242282	-0.209059	-0.552275	-0.261176	-0.8619	-0.5781	-1.14055	-0.376219	-0.350196	-0.382381	-0.330335	-0.841422	-0.198494	-0.112906	-0.311032	-0.352188	-0.0196765	-0.0277073	-0.0887316	0.190498	-0.300811	-0.186645	-0.215408	-0.766258
PTOS_000444	S1-like domain-containing RNA-binding protein	0.228405	-0.136834	-0.0746846	-0.0623772	-0.36515	-0.233175	-0.487667	-0.218411	0.0922769	0.0614776	-0.257117	-0.254353	0.0926921	0.0612116	-0.146288	-0.0759493	-0.0682253	-0.00161929	0.0804436	0.021044	-0.128569	0.082042	-0.0755647	0.0571715	-0.249593	-0.000829697	-0.203598	-0.324166	-0.40495	-0.0671354	-0.31335	-0.255969	0.133184	-0.0290005	-0.0149476	-0.0756445	-0.282391	-0.290746	0.0927687	-0.0179198	0.313888	-0.372903	-0.0828774	0.321072	0.177339	0.19707	0.358405	0.579067
PTOS_000445	DUF4476 domain-containing protein	-0.0234748	0.119503	-0.204111	0.121678	-0.0612098	0.285413	-0.278653	0.387727	0.327398	0.572505	-0.147059	0.39361	-0.0702543	-0.0336375	-0.150521	-0.0592002	0.155365	-0.00209377	-0.131814	-0.00345161	-0.0332774	-0.119172	-0.246786	0.381255	0.308151	0.0777473	0.0224399	0.454026	-0.185002	-0.266372	-0.348288	0.128795	0.129844	-0.00382044	-0.0346998	0.0486737	0.279888	0.133702	0.0466511	0.0969409	-0.439874	0.375425	0.164509	-0.294335	0.141544	-0.229011	-0.107528	0.180531
PTOS_000446	DUF4476 domain-containing protein	-0.163778	-0.0463557	-0.0339225	0.2817	-0.809833	-1.22189	-0.495786	-0.661215	-0.366916	-0.571973	-0.65796	-0.474016	-0.559649	-0.154343	-0.420601	-0.355219	0.11547	-0.457907	-0.0597973	-0.42092	-0.228683	-0.116058	-0.0604286	0.380627	-0.556268	-0.386019	-0.217107	-0.281822	-0.27629	-0.752981	-0.5686	-0.307754	-0.194537	-0.083299	-0.234823	-0.190352	-0.471736	-0.15099	0.00203364	-0.0651822	0.283084	-0.145264	-0.28372	0.175633	-0.0441302	-0.165262	-0.516073	-0.0309268
PTOS_000447	hypothetical protein	-0.0883519	0.0285181	0.224781	-0.209944	-0.617634	-0.243214	-0.0739051	-0.136261	-0.541974	0.0418948	-0.403145	-0.213747	0.0184671	-0.0165248	-0.321556	-0.436978	-0.00263773	-0.13128	-0.354438	-0.0726669	-0.0558839	0.100278	0.271673	-0.39252	-0.243735	-0.147508	-0.244397	-0.091008	-0.095348	-0.0456168	0.097141	-0.365878	0.171127	-0.0309191	0.0608092	-0.53378	0.0487128	-0.0585738	-0.188376	-0.126192	-0.342489	0.603335	-0.269952	-0.0826631	-0.483324	-0.228572	0.0270304	0.130212
PTOS_000448	transglycosylase domain-containing protein	0.199306	0.0361715	0.0635892	-0.250248	-0.49054	-0.624977	-0.304699	-0.194889	-0.0481516	-0.0278415	-0.369749	0.0289206	0.0369621	-0.0731087	0.124033	-0.15377	-0.00791289	-0.597492	-0.235556	0.116768	0.0396634	0.216547	-0.266475	-0.0402215	0.0136356	-0.23131	0.0984104	-0.0891627	0.220294	-0.001941	0.308119	-0.124275	0.0622366	0.243354	0.0767514	0.137921	0.2604	0.163778	0.00123932	0.0849482	0.255061	0.244774	0.19018	-0.844548	0.294585	0.0340181	0.285205	0.451194
PTOS_000449	DNA mismatch repair protein MutS	0.198952	-0.30892	0.366214	-0.311776	-0.202583	-0.459057	-0.314138	-0.599938	-0.349522	-0.433659	-0.528278	-0.713267	0.0418793	-0.138094	-0.0738764	-0.0762169	-0.347727	-0.12591	-0.248783	-0.293667	-0.124525	0.00578831	0.187694	-0.165894	-0.237319	-0.0811441	-0.0841926	-0.189706	-0.720299	-0.278791	-0.548304	-0.452302	-0.439125	0.106393	-0.246764	-0.318932	-0.0495963	0.0475144	-0.313816	-0.071565	-0.0836765	-0.20622	0.296534	0.0716658	0.0895077	0.0556464	-0.0639553	-0.0551673
PTOS_000450	hypothetical protein	-0.286411	0.123584	-0.0703915	0.22493	-0.733485	-0.366593	-0.116064	-0.0273329	-0.349384	-0.326453	-0.465581	-0.319209	-0.10202	-0.36023	-0.516118	-0.517977	-0.227235	0.0232289	0.00913669	0.00327062	-0.121175	-0.0734706	0.128847	0.00394924	-0.360691	-0.028824	-0.194058	-0.464548	-0.232781	-0.317607	-0.376498	-0.000426278	0.0499751	-0.518771	-0.506865	-0.31719	-0.279463	0.0604664	-0.0782199	-0.00118331	-0.00892633	-0.140494	0.416532	-0.318717	0.00816683	-0.345306	-0.30708	-0.0733547
PTOS_000451	alpha-galactosidase	0.116309	-0.0445137	-0.0496582	-0.114277	0.0535452	-0.0884012	0.0210675	-0.0366631	0.00922829	-0.135816	-0.00798789	-0.0815279	0.0813234	0.0663981	0.0289415	-0.0944876	-0.0722698	0.010463	-0.114031	0.0822518	-0.0596452	0.0310495	-0.0909706	0.0587448	0.133109	0.000911595	0.0186603	-0.0564852	0.0634213	0.106555	0.227816	0.0841232	0.0560179	0.0871456	0.114971	0.189879	-0.032215	-0.100197	-0.109936	-0.0179996	0.13239	0.034936	-0.0835709	0.0198907	-0.149146	-0.235675	-0.0464504	-0.115343
PTOS_000452	glycoside hydrolase family 31 protein	-0.261259	0.227842	-0.0596082	0.0525044	0.128107	0.240106	0.130674	-0.0119837	-0.0943743	-0.11157	0.0444387	0.125153	0.367303	0.153519	0.287481	-0.0362707	-0.0656572	0.193984	0.0895891	0.2879	-0.0277293	0.00767946	0.0182486	0.0024636	0.126129	0.264461	0.0772798	0.0730037	0.0675768	0.110187	0.164007	0.00574043	0.157407	0.0436193	0.0532632	0.0914268	0.107976	0.333774	0.104219	0.329376	-0.356972	0.10903	0.167461	0.0846331	0.242625	0.241622	0.444435	-0.0723046
PTOS_000453	RagB/SusD family nutrient uptake outer membrane protein	0.213438	-0.0238431	0.0465804	-0.224103	-0.0397001	0.171203	0.16337	0.0969062	0.085006	0.267318	0.211898	0.0512277	0.213952	0.101136	0.105067	0.073943	-0.0249709	0.178214	0.0265927	0.0538146	0.0917791	-0.0611288	-0.15463	0.112288	-0.0391477	0.117815	0.138224	-0.0906531	-0.0968098	0.00729244	0.0728787	-0.0754276	-0.108182	-0.209958	-0.0803513	-0.0856602	-0.131667	0.0838362	0.298565	0.162347	-0.276327	0.357295	-0.0135182	-0.18076	-0.192611	-0.173788	-0.13237	0.109462
PTOS_000454	TonB-dependent receptor	0.0596245	-0.0832475	0.129823	-0.131553	-0.134706	-0.202445	-0.184262	0.00835784	0.0628002	0.0491576	0.0877218	0.104143	-0.0275276	-0.0482613	0.0135036	-0.155684	-0.173146	0.046929	-0.103679	0.0327033	0.157827	-0.00366968	-0.0258289	-0.153354	0.0649828	0.142744	0.0569507	0.133223	-0.0724404	0.0864673	0.136453	0.01429	-0.135034	-0.00444748	0.0437536	0.0999672	-0.0849464	0.0812372	-0.0691812	-0.136314	-0.00720248	-0.105414	0.0822649	0.0672042	-0.172909	-0.137856	-0.0193252	-0.00877905
PTOS_000455	FecR domain-containing protein	0.0801849	-0.124445	-0.0732449	0.120943	0.0373546	-0.159325	0.227724	-0.179433	-0.166077	-0.0767137	-0.076763	0.0501963	-0.213695	-0.459452	-0.105458	-0.395133	-0.222182	0.0762494	-0.0672248	-0.281443	-0.202816	-0.257706	0.369553	0.0893378	0.124846	0.242587	0.121523	-0.0880636	0.146107	0.167161	0.230751	0.237491	-0.197198	-0.362741	-0.102843	-0.454201	-0.249074	-0.245858	-0.0688625	-0.24631	0.374045	0.0684968	-0.184936	-0.239462	-0.169328	-0.365396	0.0143277	-0.0656196
PTOS_000456	RNA polymerase sigma-70 factor	0.089862	-0.0144921	0.391725	-0.534146	0.536284	0.548084	0.600594	0.248282	0.587749	0.203045	0.108257	0.332333	0.308059	0.347144	-0.143347	0.49755	0.528443	0.258556	0.238203	0.527304	0.268255	-0.164032	-0.143861	0.0737788	-0.506918	-0.124513	0.310337	0.681428	-0.428523	0.270791	-0.0954192	0.167919	0.339422	0.0878657	0.264014	0.141029	-0.250689	0.159801	-0.287068	0.117485	-0.663594	-0.160714	0.599353	0.0372553	0.446673	-0.072003	0.00874691	0.508046
PTOS_000457	TolC family protein	0.238469	-0.161091	0.0771503	-0.124102	0.148449	0.0804439	-0.0619001	-0.106293	-0.0459078	-0.654747	-0.22832	-0.0931922	0.0216483	0.11812	-0.0223577	-0.253267	-0.0430895	-0.0417222	-0.355002	0.216704	0.0227112	0.00892028	0.0344076	-0.060332	-0.00450088	-0.0868453	0.0588173	0.132065	0.191096	-0.27332	0.179416	-0.0441446	0.201712	0.210785	0.00954195	-0.0514901	0.236869	-0.0672556	0.30891	0.127092	0.0930857	-0.0367471	-0.0573031	0.1687	-0.211341	0.354595	-0.200613	-0.027531
PTOS_000458	efflux RND transporter periplasmic adaptor subunit	-0.439964	0.0141753	0.470004	-0.0186367	-0.0081637	-0.100273	-0.0562544	-0.0543931	-0.236827	-0.0910552	-0.554202	-0.183562	-0.0850306	0.0407529	0.280804	-0.190892	-0.0589904	0.461934	-0.0910437	0.396172	0.347994	-0.034283	-0.00193411	-0.312418	-0.145484	0.13253	0.284623	0.626552	-0.440931	0.215855	-0.244783	-0.0160158	0.128558	0.218189	0.489582	0.58565	0.0743261	0.0269969	0.345652	0.379632	-0.268071	0.200609	-0.221465	0.225605	-0.126254	-0.166446	-0.122038	-0.56121
PTOS_000459	ABC transporter permease	0.230824	-0.140609	0.130014	-0.270117	-0.48682	-0.24824	-0.0218467	-0.140104	-0.504198	-0.418413	-0.507513	-0.736243	-0.26427	-0.0452386	-0.379158	-0.557427	-0.509436	-0.457063	-0.35448	-0.231291	-0.306971	-0.123012	0.114519	0.212911	-0.146527	-0.0832565	-0.0503777	0.0726036	-0.341487	-0.472253	-0.14303	0.236836	-0.0967496	-0.122762	-0.0190221	-0.6446	-0.418865	-0.156009	-0.161438	-0.185738	0.297883	-0.0996641	-0.0221779	-0.160189	0.113855	-0.391078	-0.40013	-0.248302
PTOS_000460	ABC transporter permease	0.123924	-0.422798	0.417655	-0.240824	-1.1226	-1.07824	-1.4278	-0.578289	-1.02408	-0.988843	-0.621222	-0.681437	-0.538273	-0.508055	-0.780522	-0.4973	-0.360881	-0.571118	-0.492792	-0.58864	-0.0631979	-0.115808	0.0455182	0.0694696	-0.459312	-0.355434	-0.64088	-0.398926	-0.289521	-0.79932	-0.250394	-0.474341	-0.314925	-0.502423	-0.633417	-0.643667	-0.434112	-0.38686	-0.420801	-0.407411	-0.0822501	0.0258875	0.363137	-0.290002	0.334738	-0.189187	-0.187928	-0.207114
PTOS_000461	ABC transporter ATP-binding protein	-0.0612477	-0.139043	0.191845	-0.0722454	-0.0605493	-0.451268	-0.449764	-0.637439	-0.317886	-0.420405	-0.554926	-0.812165	-0.198673	-0.233404	0.279413	-0.654289	-0.169481	-0.0411616	0.033381	-0.171055	-0.280272	-0.01748	0.115815	0.0771345	-0.0698504	0.0280748	0.049782	-0.283327	-0.612993	0.0352181	-0.726706	-0.904245	-0.167251	0.333028	-0.0456424	0.161286	-0.013425	-0.111988	0.0847232	-0.0538628	-0.114357	0.0146395	0.0843873	0.0609518	0.00213369	-0.315444	-0.0673445	-0.0567988
PTOS_000462	ROK family protein	NA	NA	NA	NA	NA	NA	NA	NA	NA	NA	NA	NA	NA	NA	NA	NA	NA	NA	NA	NA	NA	NA	NA	NA	NA	NA	NA	NA	NA	NA	NA	NA	NA	NA	NA	NA	NA	NA	NA	NA	NA	NA	NA	NA	NA	NA	NA	NA
PTOS_000463	rplS 50S ribosomal protein L19	NA	NA	NA	NA	NA	NA	NA	NA	NA	NA	NA	NA	NA	NA	NA	NA	NA	NA	NA	NA	NA	NA	NA	NA	NA	NA	NA	NA	NA	NA	NA	NA	NA	NA	NA	NA	NA	NA	NA	NA	NA	NA	NA	NA	NA	NA	NA	NA
PTOS_000464	5'-nucleotidase C-terminal domain-containing protein	-0.0935639	0.137865	0.271264	-0.342226	0.426659	0.0517701	0.070266	0.155781	0.0782941	0.155319	-0.198292	-0.273111	0.330588	0.190455	0.352093	0.245541	-0.0415928	0.227026	-0.217871	0.0695123	-0.270762	0.428961	-0.260315	0.0216729	-0.0217375	0.112757	0.068723	0.077428	-0.0281438	0.210714	-0.294838	-0.284291	0.0626685	-0.0605615	0.120453	-0.153426	-0.396507	-0.0750994	0.188428	0.0683009	0.119591	-0.0556343	-0.275859	0.282427	0.0553026	-0.300255	-0.0130893	-0.112766
PTOS_000465	metallophosphatase	0.389978	0.106062	-0.459776	-0.108202	0.284411	0.434786	0.320215	0.174961	-0.0700384	0.14017	-0.0708989	0.279983	-0.633211	0.0833304	0.167363	0.0802905	0.133272	-0.0131074	-0.349282	-0.0156674	-0.0898421	0.156891	-0.112184	0.160576	0.00232666	0.307368	0.306696	0.0254779	-0.0299409	-0.0146992	0.587572	0.514632	0.455414	0.131886	-0.163791	0.251824	-0.275174	-0.139714	-0.0223477	-0.113222	-0.313991	0.081926	0.281861	-0.0334128	0.514307	0.23676	-0.0052571	0.304585
PTOS_000466	serine hydrolase	0.155391	0.0443376	-0.140296	-0.135942	0.123225	-0.0867103	-0.0419968	0.110539	-0.00750988	-0.341356	-0.179157	-0.0600727	-0.0276009	0.0769615	0.0639854	0.0931731	-0.125235	-0.1528	0.0482094	0.206987	-0.137775	-0.102312	0.226888	0.00562552	0.185287	0.242458	0.041186	0.139095	-0.146988	0.00370706	-0.0117285	0.18904	0.134482	0.0835577	-0.087504	0.127608	0.123283	0.0629305	-0.01939	-0.0762576	-0.258461	0.0199506	-0.0173653	0.233173	-0.180759	0.0427624	0.0334399	-0.0699528
PTOS_000467	serine hydrolase	-0.000216921	0.0356844	-0.027069	0.013193	0.302825	0.0478067	0.017256	0.347844	0.0885751	0.14658	-0.104537	0.3449	0.186945	-0.0787387	0.0724216	0.00177827	0.131743	0.207296	-0.0700726	-0.00337244	0.0307101	0.0283405	0.0271555	-0.0706253	0.39497	0.379988	0.303164	0.39488	0.180532	0.176993	0.145547	0.323053	0.275406	0.295423	0.157955	0.145504	0.161732	0.255348	0.292872	0.381673	-0.253431	0.00977693	0.272869	0.02753	0.181967	0.174386	0.173146	0.0783984
PTOS_000468	TonB-dependent receptor	-0.11271	0.0228786	0.023322	0.0693821	-0.275237	-0.305856	-0.0236409	-0.079111	-0.00178254	-0.0685166	-0.066875	-0.144708	-0.251012	-0.115204	-0.215157	-0.226469	-0.0762817	-0.144312	0.09016	-0.0179442	0.254009	-0.0179825	-0.0835031	-0.205796	-0.0800069	-0.0256317	-0.11671	-0.0568182	-0.0228411	-0.0865107	-0.239044	-0.340425	-0.172483	-0.0832183	0.0490552	-0.183693	-0.089602	-0.143518	-0.118222	-0.167484	-0.0400322	0.12202	-0.00579717	-0.0575255	-0.0423046	-0.00623358	-0.170452	0.107782
PTOS_000469	RagB/SusD family nutrient uptake outer membrane protein	0.0607858	0.0918985	0.0157532	-0.172746	0.154076	0.1673	0.125827	0.0456434	0.0828301	-0.149822	0.0468349	-0.0443234	0.0503074	0.199299	-0.143794	-0.21367	-0.0438257	0.000173212	-0.176026	-0.262754	0.0406395	0.166626	-0.15302	-0.0558942	-0.114479	-0.0325249	-0.105864	-0.185019	-0.290825	-0.181814	-0.0936535	-0.0809198	-0.150139	0.0239738	-0.39265	-0.0855667	-0.0562508	-0.389299	-0.0775395	-0.230025	0.150632	0.0528776	-0.335791	0.237452	0.0532688	0.0445101	0.063048	0.110727
PTOS_000470	arylsulfatase	0.0722199	-0.0780412	-0.0345055	0.0056049	-0.0979972	0.00936396	0.0735271	-0.0562761	0.0441078	-0.146608	-0.0248196	0.02234	-0.0914054	0.0600327	-0.179472	-0.156834	-0.0152164	-0.175807	-0.0872652	-0.143747	0.0769505	0.101511	-0.170589	-0.0730935	0.0500133	-0.0705915	-0.093936	0.106033	0.0375458	-0.0249672	0.079313	0.169939	0.165933	0.0362182	-0.142345	0.223847	0.126042	0.0107664	0.136615	0.146293	-0.00166024	-0.103415	0.13798	0.018716	0.0845088	0.249159	0.0877878	0.200018
PTOS_000471	porin family protein	-0.0597837	0.384731	-0.276929	0.0379672	-0.30747	-0.238136	-1.12676	-0.287058	-0.379611	-0.711636	-1.05078	-1.15956	-0.20071	-0.440099	0.0243967	-0.127348	-0.143058	-0.968315	-0.23209	-0.624985	0.615903	-0.129834	-0.155499	-0.465664	0.285431	0.105463	-0.600386	0.110439	-1.05259	-0.236328	-0.100372	-0.690056	-0.358237	-0.3094	-0.464692	0.599352	0.0486125	0.279094	0.365163	0.195239	0.251057	-0.531603	0.294476	0.249504	-0.575119	-0.144105	-0.231144	-0.598616
PTOS_000472	DUF4136 domain-containing protein	-0.16339	-0.111913	0.250058	0.0184364	-0.809	-0.926124	-0.923444	-1.06397	-1.05478	-1.39977	-1.04072	-1.33518	-0.236179	-0.277769	-0.299745	-0.262372	-0.30648	-0.325376	-0.091144	-0.633001	-0.124782	0.0438605	0.0238165	-0.0228932	-0.198775	-0.266415	-0.310193	-0.22386	-0.431043	-0.341739	-0.802384	-0.0685408	-0.37316	-0.207223	-0.287958	-0.08142	0.122185	0.00792022	-0.166184	-0.349429	0.364547	-0.0699553	-0.234082	-0.00768862	0.203633	0.0225252	0.231468	0.135578
PTOS_000473	aminopeptidase	0.119392	-0.044423	-0.0457875	-0.100821	0.157792	0.0182463	0.199184	0.401977	-0.046235	0.0722994	0.390178	0.200867	0.324606	0.034772	0.0955283	0.299496	0.326439	0.122848	0.181388	0.279774	-0.0550992	-0.0408867	0.100925	-0.0683538	0.149513	-0.0525264	0.0500106	0.172394	-0.18119	0.0962458	-0.0861826	-0.135211	0.21265	0.0484094	0.291355	0.359158	0.239263	0.055209	0.16441	0.0452285	-0.0749093	-0.173157	-0.0695661	0.340351	0.327766	0.000700215	0.374016	0.204899
PTOS_000474	winged helix DNA-binding protein	-0.937454	0.582215	0.095704	0.0149617	0.116592	0.0240482	0.238854	-0.444405	-0.904836	-1.23919	-2.21632	-0.900481	-0.830676	-0.155215	-0.364763	-0.218929	-0.210707	-0.269562	0.0342134	-0.174993	-0.254758	0.43733	-0.276532	-0.0793126	-0.284366	-0.569844	-0.75466	-0.275642	-0.418341	-0.0791481	-0.381221	-1.53431	-1.18281	-0.0904912	-0.015326	-0.264927	-1.25276	-0.53408	0.0751102	-0.249829	-0.341146	-0.177942	-0.589679	0.910105	-0.88148	-0.646129	-0.732247	-0.455401
PTOS_000475	FAD-dependent oxidoreductase	-0.0174245	-0.0114733	-0.0132217	-0.00344738	0.0261441	-0.166155	-0.0498704	-0.0369506	-0.0349588	-0.086683	-0.0115332	0.0696798	0.217486	0.0750207	0.146405	0.163663	0.174518	0.098273	0.254542	0.257929	-0.0544605	0.102921	-0.0410596	-0.0516503	0.043451	0.048845	-0.0314358	0.131611	0.0287141	0.22606	-0.141554	-0.14633	0.0805426	-0.00845541	-0.0195748	0.0909571	0.0862653	0.0314954	0.0684478	0.1231	-0.149015	0.188568	-0.00555897	-0.101866	-0.245105	-0.3372	-0.195701	-0.21268
PTOS_000476	hypothetical protein	-0.116795	-0.135604	-0.564519	0.686538	-2.67604	-1.9548	-1.76689	-1.35619	-2.58864	-2.54599	-1.88167	-2.57872	-0.393855	-1.10855	0.0578825	-0.346256	-0.682721	-1.28981	-0.641612	-0.0933989	0.0957082	-1.14587	0.689516	0.0754339	-2.05868	-1.55137	-1.61277	-2.80004	-0.299131	-1.77678	-0.773755	-0.599319	-0.924503	-1.00173	-0.586085	-1.61741	-0.576948	-0.32722	-0.553088	-0.817561	NA	NA	NA	NA	NA	NA	NA	NA
PTOS_000477	aspartate kinase	-0.0385767	-0.00232047	-0.101275	0.133244	0.0485278	-0.0695159	0.235356	0.167804	-0.233633	-0.0536672	0.0133916	0.0290747	-0.0700687	-0.0438296	0.00840178	-0.119797	0.0440431	0.289136	-0.0141602	0.0193377	0.160824	-0.056226	-0.0262057	-0.121653	-0.0204193	-0.136709	-0.189459	-0.141888	-0.128068	-0.193802	-0.120997	-0.328003	-0.0467451	-0.170056	-0.335709	-0.00999054	-0.272579	0.0616113	-0.225565	-0.124437	0.00192706	-0.0528084	0.0712038	0.0682641	-0.00271483	-0.0255619	-0.126766	-0.0899109
PTOS_000478	sigma-54 dependent transcriptional regulator	0.0992878	-0.0706577	0.0832563	0.0163924	0.243155	0.0634149	0.240391	0.264752	0.375323	0.137185	0.2161	0.0217065	0.0123089	-0.0120439	-0.0641938	0.574002	0.0853898	-0.0631242	-0.0637441	-0.153454	0.060279	0.0794188	-0.0447748	-0.0894626	-0.436462	-0.00418982	0.0397329	-0.123334	0.0435693	-0.118254	0.0177997	-0.377124	-0.0738372	0.0921334	-0.123336	0.0101468	0.176039	-0.270317	-0.181977	0.019203	0.483725	-0.194143	0.0455726	-0.310668	0.02006	-0.0722488	-0.338597	0.332884
PTOS_000479	kdpA potassium-transporting ATPase subunit KdpA	0.0102172	-0.385032	0.0767714	0.327677	-0.625449	-0.639499	-0.521363	-0.503654	-0.581915	-0.337422	-0.515173	-0.347028	-0.0483517	-0.244968	-0.203536	-0.25647	-0.16548	-0.146629	-0.247682	-0.156503	0.0771088	-0.144625	0.114232	-0.048875	-0.146936	-0.211704	-0.264671	-0.11783	-0.252432	-0.150663	-0.253078	-0.096445	-0.0983238	-0.0784173	-0.349403	-0.307808	-0.144869	-0.14855	0.325285	0.0463012	0.190722	0.159978	0.00933422	-0.261299	0.184127	0.026052	0.0953867	0.163901
PTOS_000480	kdpB potassium-transporting ATPase subunit KdpB	0.429345	-0.167735	0.0532565	-0.4505	0.0951811	0.0302194	-0.238385	0.0643318	0.051161	-0.23023	0.0550434	0.0028567	-0.0944789	-0.16233	-0.0785361	-0.0190631	0.0294163	-0.0491238	-0.0377146	0.0236626	-0.0708888	0.0893846	-0.118607	0.0534013	-0.177015	0.0551179	0.0798299	-0.0421394	-0.104068	0.334597	0.23607	-0.0772427	0.110873	-0.0629919	0.0522043	0.0381146	-0.0586899	0.179746	0.018586	0.123724	-0.317278	0.0970305	0.19687	-0.0706063	-0.0948275	-0.0650905	-0.126773	-0.242702
PTOS_000481	K(+)-transporting ATPase subunit C	-0.0612032	0.0121955	-0.178613	0.2471	-0.0719498	0.0251321	0.269719	0.151812	0.585539	0.277098	-0.808095	-0.0857538	-0.677565	-0.495125	0.0706851	-0.419842	-0.138809	-0.206921	-0.302504	-0.382677	-0.0663729	0.211312	0.159413	-0.415909	0.185127	0.173739	0.273741	0.00944308	0.164943	0.451021	0.456174	-0.0997491	0.0153388	-0.37012	-0.162333	0.0257413	0.214652	-0.397106	0.00431931	-0.0671367	0.399759	0.0125188	-0.0949348	-0.240445	0.138913	0.296137	0.245392	0.256097
PTOS_000482	hypothetical protein	0.234957	-0.230664	0.241978	-0.287618	0.687882	0.682651	0.696844	0.699199	1.00157	0.857552	0.628382	0.768867	0.395313	0.00489572	0.55853	0.279191	0.427013	0.0424695	0.132834	-0.0569398	-0.0297	0.105015	0.0410718	-0.109319	0.19769	0.409267	-0.0782553	0.218927	-0.0326008	0.543844	-0.282569	0.160923	-0.123704	-0.338919	0.111383	-0.509098	0.0542713	-0.269369	-0.0184359	0.138816	-0.805112	0.464028	-0.271841	0.200678	-0.458237	-0.360956	0.164415	-0.00374741
PTOS_000483	sensor protein KdpD	-0.11141	0.211134	-0.0793057	-0.0137392	-0.00655244	-0.204361	-0.230036	0.00636974	0.0624693	0.170673	0.0452261	-0.0961251	-0.150253	-0.259543	-0.154451	0.0945991	0.000480985	-0.0358662	-0.207625	0.0367113	-0.0403084	0.102172	0.22894	-0.413164	0.149505	0.246321	0.192205	0.100709	0.142964	0.161005	-0.0223703	0.172188	0.140889	0.409204	-0.0509599	0.262261	0.0706763	-0.00125455	0.228286	0.11794	0.267278	-0.228507	0.221493	-0.230744	0.500424	0.559038	0.652557	0.417545
PTOS_000484	ATP-binding protein	0.159437	0.192631	-0.381128	0.0443979	-0.188193	-0.277812	-0.304333	-0.268933	-0.0330435	-0.32342	0.0906931	-0.0296723	0.0612231	0.034792	0.182904	-0.033719	-0.0268478	-0.362755	-0.156108	0.226215	0.00913429	0.224742	0.124068	-0.445368	0.166176	0.207943	-0.111312	0.23666	-0.391393	0.0551424	0.15059	0.211182	-0.0211856	-0.0838931	0.308339	0.354429	0.147893	0.360821	0.00145355	0.0231125	-0.202139	0.0874579	-0.0191495	0.0348235	-0.165047	-0.0149612	-0.326819	-0.584947
PTOS_000485	RNA polymerase sigma-70 factor	0.0771517	-0.318279	0.235549	0.0301057	0.835822	-0.198124	0.881194	0.560517	-0.0717256	0.630334	-0.293608	0.550764	0.503746	0.216785	-0.123997	-0.06075	0.0813484	-0.0345355	0.283039	0.182103	0.187899	0.339227	-0.0691198	-0.687451	0.452624	-0.152441	-0.352356	-0.414311	0.0448975	-1.81245	0.00505036	-0.601401	0.128559	-0.118965	-0.16923	-0.0300992	-0.282136	-0.544456	0.386423	-0.0969815	-0.426493	-0.198403	-0.141071	0.626658	0.809877	0.694471	0.651286	0.615026
PTOS_000486	FecR family protein	0.070914	0.0716453	-0.113359	0.0375591	-0.0659982	0.0823337	0.0215174	0.369157	-0.0183563	0.0872808	-0.403626	0.0894901	-0.249349	0.145932	-0.106422	-0.0647997	0.197338	0.177786	0.243036	0.189473	0.0417272	0.0981955	0.0482905	-0.2808	0.0722284	0.314041	0.248166	0.0545777	0.00322061	-0.206497	-0.192173	0.419637	0.109256	0.436619	0.00874275	0.145822	-0.0712694	0.357483	-0.0442992	0.0235662	0.237469	0.171215	-0.103847	-0.348236	0.0365554	-0.288328	-0.0508177	0.06044
PTOS_000487	TonB-dependent receptor	-0.101195	0.0870825	0.136236	-0.133371	-0.128249	-0.20911	-0.204421	-0.119078	-0.194576	-0.194808	-0.0588733	-0.206573	-0.117229	-0.0617625	-0.0293155	-0.0499717	-0.12916	-0.0809267	-0.080402	0.0206716	0.0833564	-0.0261779	-0.143275	0.0975779	0.0120944	-0.0819019	-0.223463	0.0143676	-0.215509	0.0530335	0.0913866	0.073688	-0.122184	-0.179597	0.00389236	-0.0196062	0.0557735	-0.0823003	-0.115232	-0.0573754	-0.13385	0.110023	-0.0942117	0.164475	0.0591642	-0.15955	0.0622701	-0.21699
PTOS_000488	RagB/SusD family nutrient uptake outer membrane protein	-0.200216	0.00298214	0.0854021	0.10963	-0.102198	0.267203	0.384243	0.128764	0.14146	0.0895932	0.204615	0.118778	0.298009	0.26026	-0.11915	-0.0684348	0.275653	0.0278642	-0.0215251	0.160429	-0.00163334	0.0880904	0.0200887	-0.138675	-0.0569568	-0.165547	-0.197012	-0.190476	-0.201925	-0.0564631	0.142847	0.0710827	-0.106601	-0.0512558	-0.121546	0.161805	-0.0633433	-0.0251746	0.0558542	-0.0842948	-0.159785	0.0120011	0.138316	-0.0546403	0.0507941	0.0008762	-0.0302723	-0.109802
PTOS_000489	hypothetical protein	0.115965	0.0584061	-0.103269	-0.0660188	-0.193625	0.0378949	0.0792699	0.0786477	0.0847852	0.210776	0.0330057	0.10859	0.134931	-0.0428881	0.0912895	0.0244682	-0.006263	0.0383632	0.0305195	0.125456	0.140063	-0.160646	-0.171543	0.138663	-0.0871774	0.0284967	0.0976131	0.090358	-0.247241	0.227392	0.146714	0.204453	-0.028737	0.0354448	0.141655	-0.0841555	-0.0169638	0.00433537	-0.0653012	-0.0333494	-0.241842	0.37342	-0.115148	-0.168432	0.157214	0.154664	0.146246	0.0711069
PTOS_000490	glycosyl hydrolase 115 family protein	0.155858	-0.163465	0.0207787	0.031177	0.140505	0.076974	0.0224116	0.0887348	0.126476	0.0618184	0.0965076	0.113603	0.0874382	0.0292564	-0.119267	0.017339	-0.158397	-0.107703	0.171898	-0.110943	-0.14967	0.0845179	0.0715967	-0.0525348	-0.0552393	-0.120709	0.109391	0.133769	-0.130449	-0.0706836	0.10743	-0.022072	-0.136907	0.0844196	-0.104019	-0.0205384	0.093272	-0.0087696	0.0287039	0.0955955	-0.245617	0.0121608	-0.102838	0.287228	-0.156608	0.142824	0.254519	0.101398
PTOS_000491	NigD-like protein	0.0169024	-0.0184244	0.114634	-0.10367	-0.539183	-0.314604	-0.319606	-0.264129	-0.491471	-0.050009	-0.262511	-0.728194	-0.0233132	-0.115352	-0.268148	-0.143182	-0.0249494	0.0663087	0.0893287	-0.168806	-0.197087	-0.00012649	0.0302203	0.0879359	-0.29829	-0.0530525	-0.0416631	-0.109327	-0.438242	-0.151012	-0.620004	0.00315145	-0.186507	-0.249162	0.00951948	-0.200908	-0.141741	-0.100363	0.029783	0.0881488	0.297539	-0.103037	0.0786862	-0.204957	-0.166553	0.0190134	0.0126731	-0.0113369
PTOS_000492	lipocalin family protein	0.155496	-0.0700529	-0.33859	0.249021	-0.548274	-0.715318	-0.506122	-0.859558	-0.439625	-0.621866	-0.264381	-0.80049	-0.369483	-0.313668	-0.263182	-0.427057	-0.233402	-0.316361	0.0110129	-0.499224	-0.15836	-0.168791	0.152372	0.0706621	-0.415677	-0.534134	-0.329512	-0.171959	-0.170279	-0.370101	-0.350115	-0.172477	0.119632	0.0224006	-0.163956	-0.204843	-0.666352	0.023065	0.121719	-0.180513	0.0798231	0.00783675	0.0821971	-0.220588	0.12844	-0.350105	-0.237772	-0.17738
PTOS_000493	tRNA-Met	NA	NA	NA	NA	NA	NA	NA	NA	NA	NA	NA	NA	NA	NA	NA	NA	NA	NA	NA	NA	NA	NA	NA	NA	NA	NA	NA	NA	NA	NA	NA	NA	NA	NA	NA	NA	NA	NA	NA	NA	NA	NA	NA	NA	NA	NA	NA	NA
PTOS_000494	START-like domain-containing protein	-0.170219	-0.501803	0.046682	0.574451	-0.348427	-0.392485	-0.669961	-0.280646	-0.801434	-0.492062	-0.461586	-0.0713644	-0.203012	-0.255153	-0.571662	-0.0108926	-0.0345135	0.0137161	-0.082299	0.272921	-0.112517	0.308996	0.0354278	-0.332744	-0.227089	-0.313338	-0.390044	-0.172983	-0.442634	0.276853	-0.25618	-1.30401	-0.0227185	0.0237279	-0.0375615	-0.244171	0.244291	0.109243	0.152673	0.157383	0.436037	0.301871	-0.617086	-0.172175	-1.62227	-1.4056	-1.06247	-0.739898
PTOS_000495	LptF/LptG family permease	0.350692	0.0100901	-0.101341	-0.344207	-0.945202	-1.06823	-1.84089	-0.899216	-3.24452	-1.63185	-2.46201	-3.21623	-0.78273	-0.750491	-1.373	-1.41034	-1.14606	-1.11248	-0.600861	-2.29891	-0.0662118	0.443645	0.2956	-1.02354	-1.65175	-0.907809	-1.67222	-1.38194	-1.74348	-2.51123	-1.58843	-0.73488	-1.65397	-0.771753	0.283588	-0.521601	-0.840898	-0.838331	-1.54177	-0.772587	NA	NA	NA	NA	NA	NA	NA	NA
PTOS_000496	bifunctional 3,4-dihydroxy-2-butanone-4-phosphate synthase/GTP cyclohydrolase II	NA	NA	NA	NA	NA	NA	NA	NA	NA	NA	NA	NA	NA	NA	NA	NA	NA	NA	NA	NA	NA	NA	NA	NA	NA	NA	NA	NA	NA	NA	NA	NA	NA	NA	NA	NA	NA	NA	NA	NA	NA	NA	NA	NA	NA	NA	NA	NA
PTOS_000497	pyridoxal phosphate-dependent aminotransferase	-0.088416	-0.0917645	0.190301	0.000102766	0.106614	0.260157	0.122585	0.258814	0.19451	-0.00610073	0.282571	0.322834	0.357791	0.17548	0.259606	0.26745	0.218988	0.222193	0.305072	0.231762	-0.149889	-0.224357	0.187319	0.134802	-0.0757627	0.05415	0.0596859	-0.00334632	0.123381	0.0488543	-0.147131	0.0919508	0.123992	0.096946	-0.002153	0.0332874	-0.00934621	0.0912984	0.0243747	-0.0548731	-0.0156211	-0.0913146	0.12958	0.0451615	-0.0221944	-0.000951793	0.087323	-0.0104469
PTOS_000498	glycoside hydrolase family 78 protein	-0.0236303	0.0609778	0.00213468	-0.0271551	-0.172895	-0.047151	-0.0265903	-0.0680347	-0.168181	-0.220776	-0.234489	-0.0835092	-0.115957	-0.0267983	-0.0429369	-0.345499	-0.07013	-0.0177763	-0.0904533	0.0806631	0.0175628	-0.0305003	-0.072315	0.0713521	0.105327	0.14548	-0.0812439	-0.0405385	-0.0390089	-0.281927	0.0687653	0.117222	0.157266	0.017862	0.0403921	-0.0812327	-0.0605354	-0.0549435	0.00789092	0.0280543	0.0491857	-0.0272583	0.0186532	0.0307327	-0.15222	-0.218972	-0.0675317	0.129319
PTOS_000499	4Fe-4S binding protein	NA	NA	NA	NA	NA	NA	NA	NA	NA	NA	NA	NA	NA	NA	NA	NA	NA	NA	NA	NA	NA	NA	NA	NA	NA	NA	NA	NA	NA	NA	NA	NA	NA	NA	NA	NA	NA	NA	NA	NA	NA	NA	NA	NA	NA	NA	NA	NA
PTOS_000500	metA homoserine O-succinyltransferase	-0.470493	0.243386	0.00610452	0.200603	-0.609187	-0.569787	-0.498324	-0.321844	-1.15273	-0.887962	-0.49379	-1.04971	-0.179805	0.174491	-0.13563	-0.67151	-0.17481	-0.378718	0.178065	-0.420749	0.129702	0.0632955	-0.0638991	-0.179671	-0.350192	0.0634471	-0.510228	-0.736379	-0.250903	-0.371769	-0.0410508	-0.245423	-0.405882	0.0422592	-0.113256	-0.530523	-0.0364913	-0.585269	-0.395911	-0.121132	0.476969	-0.206402	-0.35421	0.171973	-0.300709	-0.425597	-0.525616	-0.267129
PTOS_000501	U32 family peptidase	-0.124984	0.318098	0.0163748	-0.235139	-0.458924	-0.667038	-0.224431	-0.226119	-0.42779	-0.306128	-0.587412	-0.5301	-0.120329	0.05266	-0.381454	0.129448	-0.425511	-0.245643	-0.315442	-0.0750055	0.0625667	-0.106795	0.0406909	0.0194853	-0.576306	-0.440881	-0.419676	-0.328852	-0.206639	-0.409456	-0.0763314	-0.642856	-0.488601	-0.351062	-0.246752	-0.525267	-0.101748	-0.110973	-0.302551	-0.0998289	-0.516036	0.25703	0.169245	-0.0666478	-0.28228	-0.405562	0.0710034	-0.650828
PTOS_000502	hypothetical protein	0.0397276	-0.0307123	-0.0656053	0.152827	-0.608773	-0.640526	-0.690458	-0.955084	-1.75913	-1.07778	-1.58201	-1.71964	-0.334802	-0.339328	-0.293531	-0.40098	-0.516673	-0.529914	-0.296765	-0.0826544	0.166056	0.109329	-0.241286	-0.0945214	-0.373833	-0.211916	-0.480587	-0.249424	-0.332184	-0.64929	-0.688834	-0.848019	-0.118364	-0.0422288	0.0619034	0.296808	0.0448593	0.448202	0.417279	-0.0380111	0.170093	0.139888	-0.00222912	-0.240723	-0.106542	-0.494817	-0.520011	-0.714028
PTOS_000503	TonB-dependent receptor	-0.0594797	0.0249592	-0.0236471	0.194853	-1.48012	-1.35172	-1.5361	-1.54808	-3.54501	-3.57938	-3.78483	-3.78377	-0.654033	-1.11932	-0.959901	-1.30225	-1.33257	-1.62344	-1.18285	-1.4308	0.263095	-0.172146	-0.156386	0.118348	-1.30755	-1.76935	-1.6483	-1.72588	-3.09608	-2.86117	-3.54682	-2.86528	-1.10241	-1.24987	-1.41155	-1.18388	-1.36113	-1.83979	-1.55538	-1.41653	-0.213393	0.0854332	0.0945245	0.0694789	-4.26781	-4.86281	-5.21406	-5.15262
PTOS_000504	LuxR C-terminal-related transcriptional regulator	0.0701799	0.0480448	-0.0561556	-0.113904	-0.357149	-0.508063	-0.859114	-0.26703	-1.15245	-0.991253	-1.243	-0.955455	-0.308041	-0.594587	-0.241692	-0.227226	-0.209184	-0.380957	-0.387806	-0.605473	0.237236	-0.0328353	-0.114016	-0.210288	-0.186677	-0.266786	-0.572766	-0.387471	-0.459738	-0.629537	-0.67613	-0.720298	0.0604443	-0.129271	0.199771	-0.334069	-0.499564	-0.52157	-0.355733	-0.602114	-0.187843	0.184657	-0.194273	0.0347141	-4.32863	-4.89908	-4.23204	-4.3383
PTOS_000505	FAD-binding protein	-0.284952	0.292605	-0.0124336	0.0532432	-1.09691	-1.08378	-0.475732	-0.687671	-0.584557	-0.634889	-0.706157	-0.436605	-0.451519	-0.574725	-0.145546	-0.338601	-0.824033	-0.68451	-0.153663	-0.552169	0.250219	0.210913	-0.181934	-0.303313	-0.894549	-0.28408	-0.00611225	-0.232493	-1.07819	-0.23504	-0.842303	-0.349141	-0.157821	-0.144424	0.084393	0.141195	0.146935	-0.164565	0.228233	-0.276898	0.645556	-0.508873	0.179858	-0.199923	-1.98588	-1.64606	-1.36376	-1.98272
PTOS_000506	GxxExxY protein	0.273857	0.160719	-0.599714	0.0189189	-0.280348	-0.408294	-0.171346	0.254864	-0.0063882	-0.346726	-0.0777076	-0.00486491	-0.339211	-0.537671	0.323043	-0.119035	-0.420007	-0.458857	-0.418209	0.23266	0.362428	-0.181299	-0.035799	-0.285848	-0.31	-0.539084	-0.461704	-0.0278357	-0.184521	-0.596229	-0.692904	-0.022252	-0.627727	-0.166734	-0.0636073	-0.332667	-0.953673	-0.181744	-0.445002	0.104076	-0.226617	-0.234808	0.475338	-0.0396597	-0.711431	-0.634221	-0.230905	-0.312663
PTOS_000507	radA DNA repair protein RadA	0.283756	0.00620566	-0.347661	-0.00273922	-0.391298	-0.633894	-0.768336	-0.73557	-0.531406	-0.439542	-0.291622	-0.505332	-0.489649	-0.532408	-0.225977	-0.358614	-0.411306	-0.279541	-0.327371	-0.282089	-0.0916356	-0.234408	0.0961584	0.156076	-0.368201	-0.324504	-0.413667	-0.285569	-0.514376	-0.421694	-0.399326	-0.264352	-0.323199	-0.289952	-0.344438	-0.456269	-0.348013	-0.199789	-0.0960942	-0.428256	0.376583	-0.160656	-0.331697	0.297797	-0.562337	-0.947204	-0.816834	-0.604139
PTOS_000508	type I asparaginase	-0.238065	-0.0650795	0.474982	-0.176948	-0.27599	-0.735949	0.0503904	-0.228178	-0.255835	-0.248337	-0.372791	-0.462204	0.111005	-0.337845	-0.347749	0.501945	0.416601	-0.314944	0.324113	-0.217191	-0.53887	-0.00364452	0.339472	0.150293	-0.18819	-0.080791	0.249626	0.0112558	-0.269541	-0.381536	0.0676009	0.0800844	-0.0615066	-0.028562	0.433282	-0.579007	-0.223065	0.41646	0.2249	-0.046825	0.0129984	-0.238355	0.380203	-0.0905054	-0.00332992	-0.389846	0.198969	-0.243717
PTOS_000509	thrA bifunctional aspartate kinase/homoserine dehydrogenase I	-0.185892	0.101087	0.316995	-0.380475	-0.308627	-0.575404	-0.380107	-0.614717	-0.352517	-0.402227	-0.401491	-0.232736	-0.16952	-0.217374	-0.23417	-0.209673	-0.318388	-0.0542363	-0.314568	-0.309167	0.00666897	-0.268966	0.314582	-0.165721	-0.336721	0.0554949	-0.208077	-0.216942	0.0808537	-0.0853891	0.0489465	-0.0436465	-0.186251	0.159361	0.0272195	0.0239	-0.00238614	-0.0450493	-0.05917	-0.108899	0.0920003	0.0400685	0.290731	-0.509869	0.152601	0.00784776	0.104714	0.0160918
PTOS_000510	cofactor-independent phosphoglycerate mutase	-0.1169	-0.00207925	0.0635339	0.191654	-0.792745	-0.346534	-0.858783	-0.601151	-0.387387	-0.862471	-0.261081	-0.704609	-0.0113848	-0.0962917	0.109426	-0.439828	-0.204559	-0.286358	-0.260126	-0.360433	-0.526313	-0.00618818	0.311762	0.142291	-0.0975978	-0.331772	-0.408719	-0.296718	-0.556531	-0.223726	0.0137559	0.165357	-0.0166325	0.229778	-0.0429171	-0.0181384	-0.282661	0.25255	0.161659	0.157836	0.418755	0.318827	-0.695178	-0.144171	0.346195	-0.295208	-0.593649	0.0709714
PTOS_000511	thrC threonine synthase	0.0362197	-0.231706	0.177177	0.103731	-0.469645	-0.0407229	-0.487078	-0.331605	-0.0112606	-0.676957	-0.52147	-0.18562	-0.0180181	-0.218534	0.327656	0.155798	0.197036	0.00788527	0.0319773	0.284711	0.24737	-0.41435	-0.109861	0.243252	0.150283	0.522061	0.115623	0.0329797	0.0359006	-0.146291	0.230154	0.0121087	0.413019	0.114059	0.434928	0.463151	-0.0338324	0.250875	-0.09499	0.354778	0.0526976	-0.0317164	-0.0184888	-0.0010645	0.414647	0.0412264	0.591659	-0.0266759
PTOS_000512	DMT family transporter	-0.290915	0.355748	-0.155409	0.0554528	0.0396899	0.0724764	-0.143702	-0.0974848	-0.109439	-0.24412	0.00361827	-0.277893	-0.0247356	0.470276	-0.0619834	0.0881447	0.261613	0.147288	0.128117	-0.0556597	-0.079699	-0.0137097	0.000570172	0.208082	0.201045	-0.515011	-0.352565	-0.264249	-0.16898	-0.0758035	-0.25275	-0.193731	0.283254	0.277739	0.0275249	0.183077	-0.250182	-0.030284	0.241741	-0.0887337	0.201985	0.194393	0.0878399	-0.598905	0.127533	-0.0599198	0.258548	0.00761488
PTOS_000513	thiamine diphosphokinase	-0.237285	0.39731	-0.0404058	-0.246661	-0.182582	0.0708506	-0.111938	-0.176781	0.167357	0.121189	-0.193904	-0.0637878	-0.231763	0.203167	-0.197964	-0.647766	-0.139235	0.0721553	0.209172	-0.20891	0.16308	0.00608236	-0.186539	-0.0425881	0.0376143	0.173427	-0.021328	-0.239491	0.118601	-0.424732	0.126902	0.29617	-0.0554894	-0.398315	-0.415962	-0.231325	-0.038942	-0.0368685	-0.524757	0.266144	-0.168271	0.298539	-0.410616	0.142897	-0.564085	-0.30185	-0.436074	-0.378447
PTOS_000514	pnuC nicotinamide riboside transporter PnuC	-0.072961	0.0663914	0.0614326	0.0046861	0.245287	0.0839772	-0.0347216	0.17542	0.214738	-0.0495702	0.429009	0.435169	-0.267497	-0.159355	0.026954	0.0315505	0.10724	-0.153928	-0.0305814	0.162521	0.178044	-0.365886	0.198453	-0.0809693	0.0669962	0.225271	0.0233756	-0.127367	0.0103228	0.22042	-0.109315	0.128538	0.509213	0.222542	-0.141911	0.195016	0.356201	0.22157	-0.0894681	-0.0779711	0.393842	0.175912	-0.337516	-0.245649	-0.77896	-0.011973	0.152169	-0.0132574
PTOS_000515	TonB-dependent receptor	-0.0061999	0.0143209	0.0450111	-0.0794038	-0.150505	0.0137592	0.23317	0.101573	0.0417368	-0.0736707	0.146842	0.157472	-0.118506	-0.0358207	-0.17176	-0.0424717	-0.150817	-0.189691	0.0503448	0.0693935	-0.251925	-0.0990509	0.128545	0.145115	-0.0186344	0.0386087	-0.0329486	0.122838	-0.0382234	0.349477	0.089347	0.182503	-0.0414682	0.0579644	-0.158626	-0.000709356	-0.150682	-0.0558093	0.0830078	-0.113356	-0.0500668	-0.0601483	0.133987	0.00721215	-0.163666	0.147888	0.0308579	-0.00340475
PTOS_000516	mechanosensitive ion channel	-0.233588	0.205398	-0.0159157	0.0138141	-0.0770309	0.280017	-0.332416	-0.22582	-0.0951108	-0.0453492	-0.237983	0.172539	0.0220787	0.200383	0.291278	0.572179	0.2783	0.139224	0.153301	0.295418	0.182345	-0.082573	0.0584604	-0.23245	-0.0489082	-0.377956	0.0301492	-0.117529	0.127741	0.204308	0.0481966	-0.229662	0.376102	0.0202976	0.249997	0.350918	0.270741	0.253356	0.231045	0.106966	-0.0823503	-0.393592	0.369361	0.182741	0.127035	-0.0901703	0.159083	-0.295823
PTOS_000517	hypothetical protein	-0.168556	-0.184969	0.345279	0.0559385	0.474009	0.271831	0.0890265	0.059596	0.426581	0.275392	0.0912461	0.616125	0.361815	-1.13862	-0.134677	-0.412359	-0.173015	-0.0190784	0.150793	-0.0998491	-0.383038	-0.191288	0.151312	0.478756	-0.176228	0.223162	-0.0574669	0.471556	0.437831	0.162384	0.199543	-0.0528979	-0.0733742	0.0586241	0.241634	0.419107	0.343005	-0.333884	0.0904511	0.361023	-0.300221	0.377713	-0.237342	-0.0392652	-0.166289	0.274124	0.375385	-0.0471944
PTOS_000518	RNA polymerase sigma-70 factor	-0.240073	0.0520038	0.420684	-0.317906	0.050668	0.0607058	0.281819	0.858009	0.326799	0.622708	0.127504	0.355137	0.190715	0.220538	0.363011	0.322623	0.358602	0.0537208	0.353802	0.449178	0.434335	-0.269	0.0029753	-0.249925	0.508899	0.18441	0.671431	0.0593046	-0.0217416	0.231592	0.245672	0.488866	0.0853963	0.645288	0.953859	0.178597	0.949892	-0.234997	0.2131	0.521488	-0.120824	0.44651	-0.657742	0.155673	0.438507	-0.168026	-0.119933	0.252805
PTOS_000519	FecR domain-containing protein	0.0362475	-0.151499	-0.0552155	0.0884714	-0.108768	-0.23126	0.279474	-0.0210173	-0.317857	-0.0875948	0.0729256	-0.0185721	-0.0667981	-0.270987	-0.20315	-0.565896	-0.0472077	-0.911713	-0.342793	-0.153149	-0.138664	0.0250826	-0.0899018	0.117486	0.0762917	0.0349986	0.162682	0.00621365	-0.121675	0.288936	0.611241	0.153505	-0.169781	-0.457016	-0.0537098	-0.237255	-0.0567214	-0.0744572	-0.056322	-0.145927	-0.0215309	-0.0763065	0.113302	-0.0132236	-0.178737	-0.439527	-0.0292675	-0.343308
PTOS_000520	glycoside hydrolase family 95 protein	-0.119078	-0.15307	0.30599	-0.0158831	0.251786	0.215365	0.320401	0.250095	0.30876	0.284214	0.240356	0.294631	0.148767	0.23023	0.297595	0.142046	0.222718	0.0399286	0.180343	0.354101	-0.022322	0.0906224	-0.0187829	-0.048521	0.238812	0.30434	0.0491484	0.147269	0.137671	-0.0517001	-0.0547292	0.0239595	0.00563654	-0.0800682	0.258849	0.173233	0.350645	0.0830241	0.182046	0.213844	0.316752	-0.147287	0.0441388	-0.0681976	0.0172639	0.201721	0.15468	0.0734964
PTOS_000521	TonB-dependent receptor	-0.0937183	-0.0569802	0.0869648	0.0142592	-0.0232014	-0.134477	0.0919525	-0.115175	-0.213826	-0.062455	-0.0780332	-0.156575	-0.0225576	0.11558	0.0613234	0.0603967	0.148943	0.0146382	0.137026	0.0995253	-0.0460797	-0.122698	-0.021071	0.179077	-0.122362	-0.0412204	-0.133486	-0.198494	-0.0138944	0.11587	-0.0619242	0.0290474	-0.140253	-0.0818178	0.0548627	-0.0145844	0.226109	0.00143609	0.00678528	0.136212	0.0182137	0.0817869	0.0384375	-0.0988574	-0.0655775	0.12271	-0.0449306	0.0941107
PTOS_000522	RagB/SusD family nutrient uptake outer membrane protein	-0.134471	-0.000200411	-0.127471	0.263374	-0.398261	-0.218647	-0.0629118	-0.234704	-0.246222	-0.272162	-0.300751	0.0482279	0.057647	-0.162093	-0.0616894	-0.153907	-0.298613	-0.317927	-0.144952	-0.0421573	-0.152268	-0.0192616	-0.150889	0.291089	-0.179237	-0.265108	-0.491079	-0.0514396	-0.0247489	-0.230008	-0.118192	0.0519806	-0.0124809	-0.172887	-0.100677	-0.215601	-0.0879517	-0.268934	-0.0404686	-0.183849	0.0994166	0.0599225	0.0226401	-0.19637	-0.350329	0.131086	0.135144	-0.0637614
PTOS_000523	DUF4982 domain-containing protein	-0.370966	0.163552	0.111848	0.0990514	-0.0701524	-0.227238	-0.20033	-0.138177	-0.33741	-0.266785	-0.141429	-0.0561737	0.0993417	0.153024	-0.0157217	0.00771627	-0.120526	-0.121722	-0.105941	0.0437654	0.124248	-0.102369	-0.00949025	-0.0406462	0.136608	0.0927515	0.198739	0.0800195	0.0999732	-0.0601331	-0.00650038	0.00742239	-0.110476	-0.117942	0.180427	-0.10451	-0.0116093	0.0491096	0.253733	-0.0875215	0.114366	0.138393	-0.191735	-0.0486539	0.056709	0.174856	0.0370778	-0.0119528
PTOS_000524	beta-galactosidase	-0.114944	-0.143087	0.0115471	0.250396	-0.00228085	-0.127622	0.0405877	0.0615173	0.193214	-0.149523	-0.0914031	-0.0371542	-0.00774622	-0.0859653	0.0389841	0.119497	0.0105454	-0.156024	-0.0287977	-0.0208254	-0.133662	0.155326	-0.135334	0.0941676	-0.0111693	-0.123041	0.181056	0.264093	0.126511	0.08724	0.0716343	-0.0534929	-0.0842916	0.00509654	-0.0820667	0.0179065	0.0736486	-0.0549522	0.101478	-0.0406069	0.0359545	0.0535462	-0.0509287	-0.0275211	0.162321	0.0630693	0.149959	0.067131
PTOS_000525	glycoside hydrolase 43 family protein	-0.0947471	0.235355	-0.0240615	-0.144728	0.0119732	-0.0280498	-0.097784	0.12421	-0.0270326	-0.137861	-0.0154506	-0.0102951	-0.0750918	-0.0379088	-0.0270159	-0.105182	0.256627	0.0603888	-0.077326	0.110953	-0.0692093	-0.00961914	0.139178	-0.130807	-0.0949665	0.0730669	0.0448628	-0.0998661	0.120933	-0.0291428	0.0515792	0.171839	0.0391414	0.00422106	-0.0127268	0.061342	0.0385362	0.00288187	0.0308088	-0.179715	-0.144838	0.00801265	-0.0141434	0.148031	-0.0229646	-0.15408	-0.0132274	0.0127587
PTOS_000526	DUF4250 domain-containing protein	NA	NA	NA	NA	NA	NA	NA	NA	NA	NA	NA	NA	NA	NA	NA	NA	NA	NA	NA	NA	NA	NA	NA	NA	NA	NA	NA	NA	NA	NA	NA	NA	NA	NA	NA	NA	NA	NA	NA	NA	NA	NA	NA	NA	NA	NA	NA	NA
PTOS_000527	hypothetical protein	-0.414676	0.00279442	0.074329	0.290537	0.0573781	0.225465	-0.0261686	-0.0550028	0.385841	0.153223	0.165707	0.408018	0.0866288	-0.141392	-0.127346	-0.0766387	-0.0555828	0.162893	-0.0226244	0.22804	0.228154	0.0246993	-0.290891	-0.0662858	-0.252135	-0.116023	-0.155481	0.157872	0.315635	-0.229724	0.248924	0.185744	-0.362101	0.488217	0.0172584	0.219691	0.0827814	0.0785507	0.360901	0.0967936	-0.124498	-0.0827301	-0.105474	0.23761	-0.0892682	0.240677	0.108336	0.0914759
PTOS_000528	TonB-dependent receptor	0.107989	-0.0651825	-0.110222	0.0840474	0.0994134	0.12598	0.252124	0.184916	0.129488	0.0636264	-0.0133245	0.231164	0.0474554	0.0123619	-0.211568	0.148883	0.127395	0.0634328	-0.125448	-0.20486	-0.0468117	0.074265	-0.000793612	-0.0571162	-0.133989	0.19145	-0.0425929	0.0253636	-0.131086	0.013404	0.339133	0.118424	-0.129114	-0.198487	-0.161712	-0.0679786	-0.0592416	0.041937	-0.0522696	-0.0580849	0.251753	-0.314476	0.346578	-0.175528	-0.0441302	0.0410545	-0.0263216	-0.027143
PTOS_000529	hypothetical protein	0.328077	-0.995125	0.8857	-0.506389	0.290867	-1.4736	-1.42791	-0.215325	-0.140537	-1.00647	-1.42638	-0.472065	0.120539	0.354586	-0.101299	0.0211252	-0.498598	-0.203403	-0.721844	-0.91517	0.264814	0.081915	-0.409045	-0.0204302	-1.00409	0.31997	-0.459568	0.0323519	-0.123168	0.029381	-0.741496	0.12381	0.113343	-0.00883235	-0.75353	0.262751	0.525717	-0.210215	0.406753	-0.146441	NA	NA	NA	NA	NA	NA	NA	NA
PTOS_000530	AraC family transcriptional regulator	0.101276	-0.0738388	-0.200016	0.214966	0.382451	-0.0222456	0.204622	0.216234	0.378575	0.297899	0.443892	0.244413	0.195798	0.0587042	0.151916	0.0747646	0.0781387	0.258323	0.281189	0.223986	-0.109898	-0.160165	0.0307579	0.256575	-0.0571829	0.0344614	0.0245578	-0.100003	0.23255	0.0433616	-0.00713188	0.156024	0.110102	0.00546693	-0.0375615	0.159524	0.017147	0.171848	0.232144	-0.0989082	-0.103295	0.245914	-0.090889	-0.106708	0.029067	-0.0795075	-0.074356	-0.198458
PTOS_000531	tRNA-Lys	NA	NA	NA	NA	NA	NA	NA	NA	NA	NA	NA	NA	NA	NA	NA	NA	NA	NA	NA	NA	NA	NA	NA	NA	NA	NA	NA	NA	NA	NA	NA	NA	NA	NA	NA	NA	NA	NA	NA	NA	NA	NA	NA	NA	NA	NA	NA	NA
PTOS_000532	AI-2E family transporter	0.298792	0.0863275	-0.285359	-0.210568	0.396972	0.166091	0.170997	0.362444	-1.01653	-0.942254	-1.35198	-1.09936	-0.222176	-0.21462	-0.423381	-0.275781	0.0558827	-0.180202	-0.156028	0.0424642	0.0851443	-0.00152297	-0.0407497	-0.102986	-0.458162	-0.272099	-0.375072	-0.834122	-0.615334	-0.628516	-0.863657	-0.769752	-0.383909	-0.234967	-0.268705	-0.140403	-0.344525	-0.212539	-0.310279	-0.531299	-0.105824	-0.0274358	-0.209187	0.306012	-1.41882	-2.14473	-2.13558	-1.81519
PTOS_000533	thymidine kinase	-0.0603603	0.131794	-0.32912	0.311812	0.735019	0.411637	0.496328	0.680245	-0.0621971	-0.24324	-0.0426777	-0.0184217	-0.0996866	-0.071463	0.272783	-0.0406229	0.151344	-0.383535	-0.240037	-0.532061	-0.150992	0.47634	-0.448189	-0.00509167	0.022487	0.273144	-0.0373153	0.390786	0.0158181	0.143241	-0.595585	0.296018	-0.119317	-0.244136	0.0475488	0.0799479	0.0849404	0.0695704	-0.0613735	0.0888809	-0.251804	0.168808	-0.103852	0.135105	0.153594	0.0547877	-0.0784103	-0.180863
PTOS_000534	hypothetical protein	0.135541	-0.208731	-0.0317549	0.17902	-0.727223	-0.218176	-0.189193	-0.248876	-0.418886	-0.710522	-1.27923	-0.158393	-0.405475	-0.0835928	-0.281307	-0.287374	0.0766006	-0.455395	-0.338863	-0.60903	-0.140522	-0.345583	-0.0721589	0.512592	-0.602005	-0.284987	-0.71943	0.191254	-1.61483	0.196816	0.166479	-0.171879	0.0768115	-0.0870542	0.500433	0.214775	-0.555171	-0.457094	0.00844012	-0.32784	0.792922	-0.32782	-0.0756501	-0.194989	0.77061	-0.162697	0.0466732	0.00926569
PTOS_000535	rsmI 16S rRNA (cytidine(1402)-2'-O)-methyltransferase	0.25565	-0.014876	-0.271577	-0.0606145	-1.89742	-0.871183	-1.37147	-1.44007	-4.62027	-3.06091	-2.69906	-4.58903	-0.0416055	0.470486	-0.0750666	-0.775752	-0.145065	-0.594281	-1.25281	-0.807646	-0.015584	0.0120703	-0.2456	0.224346	-0.577057	-0.50661	-0.331042	-0.629251	-1.87915	-1.38647	-1.35248	-0.684481	0.0467954	-0.0201708	-0.592933	-0.330643	-0.275449	-0.204439	-0.524366	-0.444812	0.137945	-0.333742	0.175753	0.133234	-1.91501	-1.36759	-1.20844	-1.25282
PTOS_000536	hypothetical protein	0.216796	-0.235209	0.412928	-0.310627	-1.52794	-1.29501	-0.941904	-1.80519	-3.21462	-3.81214	-3.39047	-2.54524	-0.474815	0.0269938	-0.49542	-0.555252	-0.988463	-0.498369	-0.606831	-1.00191	0.0424754	-0.166617	-0.296231	0.41509	-1.1868	-0.743869	-0.782861	-0.200629	-1.95516	-1.25913	-0.960293	-1.2747	0.0790453	-0.122147	0.223878	-0.58915	-0.379344	-0.202788	-0.296488	-0.462068	0.0035484	0.108777	0.0476508	-0.13433	-1.30283	-2.19693	-1.44765	-1.00324
PTOS_000537	YjjG family noncanonical pyrimidine nucleotidase	-0.214762	0.0329796	0.0287448	0.0827445	0.269946	0.260677	0.381322	0.257379	-0.0213748	0.229061	0.194454	0.0971889	0.209446	0.275586	0.177503	0.212158	0.170463	0.0668616	0.347591	-0.0560859	0.0151227	0.0349938	-0.0175366	-0.163898	0.0668763	0.194617	0.127805	0.29887	-0.0683865	0.15693	0.306471	0.126481	0.0738763	0.02598	-0.239285	0.0875034	-0.010743	0.237653	0.012745	0.170143	0.0609941	-0.125826	-0.0360609	0.115919	-0.037795	-0.0909071	-0.129417	0.0206722
PTOS_000538	MarC family protein	NA	NA	NA	NA	NA	NA	NA	NA	NA	NA	NA	NA	NA	NA	NA	NA	NA	NA	NA	NA	NA	NA	NA	NA	NA	NA	NA	NA	NA	NA	NA	NA	NA	NA	NA	NA	NA	NA	NA	NA	NA	NA	NA	NA	NA	NA	NA	NA
PTOS_000539	SusD/RagB family nutrient-binding outer membrane lipoprotein	0.036482	0.116243	-0.0419029	-0.0746519	0.153291	0.0917797	0.245715	0.142678	-0.108607	-0.121466	0.0196083	-0.129406	-0.0275276	0.115629	0.0330501	0.0582877	-0.0284595	-0.0410308	-0.0489614	-0.0493165	0.088536	0.0562055	0.0398878	-0.257344	0.164278	0.150125	0.309654	0.201931	0.123222	-0.0701589	0.0122986	0.109134	0.0543608	0.140333	0.16738	0.252993	0.00267534	0.204903	0.154514	0.0355635	-0.0195461	-0.0711979	0.0904062	0.0717765	0.0728156	0.231193	0.150839	0.137577
PTOS_000540	SusC/RagA family TonB-linked outer membrane protein	0.00752496	0.0424697	-0.0553661	-0.016449	0.0324628	0.0179956	0.0344671	-0.0239788	-0.0486294	-0.00536065	-0.211308	-0.0589995	0.0914032	-0.0232364	-0.0710698	-0.151201	0.0240568	-0.145167	-0.0749356	-0.0650797	-0.0352357	0.060251	-0.0103712	-0.0221254	-0.130503	0.193777	0.244714	0.122397	-0.103279	0.120731	0.125007	0.160332	0.152184	0.0595046	-0.124141	0.02857	0.0886996	-0.138789	-0.111563	0.0344053	0.0358192	-0.026459	-0.13293	0.305154	-0.0126225	0.0407587	0.111532	0.115538
PTOS_000541	Tsr0667 family tyrosine-type DNA invertase	-0.126862	0.551216	-0.0259928	-0.428558	-0.0554292	-0.0843071	-0.181108	-0.258242	-0.0211447	-0.185454	0.0406959	-0.0109268	0.139036	-0.134044	0.0401218	-0.338466	-0.0203138	0.0156412	-0.280582	-0.05001	-0.382879	0.363305	0.316522	-0.347217	0.168871	0.0424292	-0.218407	-0.0384233	-0.0274912	-1.20068	0.316948	0.135732	-0.115598	-0.254242	-0.355986	-0.488244	0.166878	0.226703	0.0121201	0.146029	0.0332893	-0.300914	-0.0167005	0.352551	0.589236	0.13536	0.281747	-0.278669
PTOS_000542	SusC/RagA family TonB-linked outer membrane protein	0.0106996	0.0036414	-0.116461	0.120614	-0.248045	0.10514	0.13337	0.0352682	-0.0794138	-0.17777	0.0124304	-0.27848	-0.0779416	0.0583438	-0.262151	-0.302648	-0.00555944	-0.114981	-0.0902166	-0.281912	0.0677331	-0.00369846	-0.227796	0.117042	-0.169958	-0.162678	-0.066175	0.108786	-0.0857913	-0.384855	0.153832	-0.0461437	-0.0868353	-0.0980601	-0.145923	-0.0351477	-0.133928	-0.208563	-0.110862	-0.204778	-0.179235	-0.0466228	0.211225	0.0233272	-0.137527	-0.0503254	-0.145876	0.17623
PTOS_000543	RagB/SusD family nutrient uptake outer membrane protein	0.0026474	0.0020843	0.0212926	0.0174034	0.58412	0.527094	0.448414	0.411684	0.421735	0.254223	0.358459	0.441339	0.192193	0.0355166	0.21067	0.187965	0.304241	0.180147	0.092189	0.190941	-0.0848191	0.0261749	0.127143	-0.150147	0.272735	0.251233	0.186635	0.366798	0.182578	0.269728	-0.0141518	0.249129	0.141397	0.0440378	-0.111848	0.0618918	-0.015351	-0.0424769	0.1345	-0.0683628	-0.133573	0.0330457	-0.0150825	0.150928	-0.00643987	-0.0862756	0.206594	0.162983
PTOS_000544	TonB-dependent receptor	0.0450343	-0.0639812	0.0428465	0.0456376	0.496889	0.381699	0.521066	0.40926	-0.0255827	-0.0718102	-0.189388	-0.0154615	-0.0663435	-0.0913702	-0.191285	-0.314995	-0.0434244	-0.172436	-0.0111725	-0.203678	-0.0323516	0.134869	0.0182021	-0.0914912	0.0521555	0.0699299	0.109577	0.0144661	-0.0877022	-0.097571	-0.0740871	-0.162351	0.0452954	-0.141456	-0.0375615	-0.117996	-0.130133	-0.0969353	-0.185846	-0.107535	-0.126129	-0.0599904	0.164841	0.0731544	-0.0441302	0.00899801	0.202772	0.135052
PTOS_000545	RagB/SusD family nutrient uptake outer membrane protein	-0.148267	0.176032	0.0303522	-0.0743713	0.495629	0.557197	0.44273	0.561122	0.00704453	-0.0167569	0.182277	0.229748	-0.0373653	0.0635154	-0.159331	-0.157545	-0.0632918	-0.0636817	-0.0630609	-0.0873493	-0.0337508	0.115139	-0.00873889	-0.153446	0.290692	0.0293106	0.166777	0.041792	0.0678699	-0.00445034	0.118155	-0.0761719	-0.0396364	-0.100863	-0.0609677	-0.0320094	-0.196037	-0.238537	-0.185091	-0.0974399	-0.0131037	0.25307	-0.18458	0.00352215	-0.132347	0.264004	0.184017	0.140094
PTOS_000546	TonB-dependent receptor	0.0644983	0.0166981	-0.00544541	-0.040045	0.0735222	0.268796	0.228648	0.25282	0.00865948	-0.0350716	-0.00406036	0.118068	0.0309589	-0.163245	-0.0542974	-0.183371	-0.170893	-0.127787	-0.0348217	-0.0857641	-0.0749453	0.0263722	-0.061009	0.0493446	0.0971387	0.189481	0.144908	0.220457	0.00901714	0.0681756	0.236822	0.142335	-0.0200714	-0.126699	-0.0581294	0.0131015	0.0766094	-0.018727	-0.047942	-0.0372237	0.127502	-0.0664282	0.0372443	-0.0343453	0.180456	0.371651	0.28371	0.364495
PTOS_000547	RagB/SusD family nutrient uptake outer membrane protein	0.139251	0.128485	-0.224985	-0.0512424	0.0519382	0.0947827	-0.0440876	-0.259887	-0.0173434	-0.187316	-0.421073	-0.167122	0.109183	-0.150771	-0.0570707	0.0762382	-0.032747	-0.0947064	-0.223832	0.000780287	0.0191916	-0.0399712	0.011633	-0.0204302	-0.104055	0.0326486	-0.0432063	-0.0507444	-0.111404	-0.282788	-0.155098	-0.0364119	0.0776001	-0.239108	-0.0986813	-0.287552	-0.388235	-0.407707	-0.424587	-0.302187	0.0426609	0.175188	-0.063243	-0.219389	0.172627	0.147629	0.336205	0.353277
PTOS_000548	hflX GTPase HflX	0.0314447	0.096069	-0.0153517	-0.0995603	-0.59204	-0.971157	-0.312947	-0.347502	-1.07812	-0.971505	-0.513481	-0.626057	-0.488472	-0.119942	-0.507512	-0.494009	-0.0299841	-0.259635	-0.914542	-0.327961	-0.158477	0.172318	0.0995849	-0.141497	-0.134157	-0.109101	-0.617559	-0.472568	-0.556528	-0.118096	-0.275909	-0.21917	-0.353392	-0.387488	-0.29668	-0.340256	0.316223	-0.127593	-0.312548	-0.213146	-0.125625	0.0341481	0.032147	0.125958	-1.42604	-1.47524	-1.1437	-2.01789
PTOS_000549	DUF4954 family protein	0.00880896	-0.191255	0.136285	0.011674	-1.47652	-1.36928	-1.28382	-1.52054	-2.00174	-1.95318	-1.90556	-1.71008	-0.315086	-0.533486	-0.669981	-0.324785	-0.144047	-0.264715	-0.29533	-0.253045	-0.0969792	-0.0792587	0.142911	-0.0230704	-0.618117	-0.690385	-0.57151	-0.630563	-0.611096	-0.372777	-0.476688	-0.623904	-0.27122	-0.421301	-0.243737	-0.275889	0.0721893	0.146165	-0.162708	0.0601346	-0.147361	0.0921298	0.0584278	0.00515946	-1.97288	-1.89607	-1.99896	-1.59456
PTOS_000550	M1 family aminopeptidase	-0.019766	0.0514727	0.0780304	-0.0521986	-0.0855531	0.0751619	-0.0834228	-0.205166	-0.126299	0.138965	-0.0551911	-0.240818	-0.0149246	-0.0387808	0.00788191	0.163709	0.119202	-0.176831	-0.0324477	0.0970053	-0.178006	0.231638	-0.0486049	0.00639926	0.0167876	0.00533984	-0.0871167	0.0399581	-0.0178083	0.0314484	0.578403	0.225711	0.149943	-0.0392553	-0.0628506	0.176782	-0.0983651	0.175015	0.172479	0.147153	0.252904	-0.120838	-0.00585556	0.0413632	0.208725	0.058301	-0.0773385	0.0607907
PTOS_000551	fumarate hydratase	NA	NA	NA	NA	NA	NA	NA	NA	NA	NA	NA	NA	NA	NA	NA	NA	NA	NA	NA	NA	NA	NA	NA	NA	NA	NA	NA	NA	NA	NA	NA	NA	NA	NA	NA	NA	NA	NA	NA	NA	NA	NA	NA	NA	NA	NA	NA	NA
PTOS_000552	acyltransferase	0.0628211	-0.0068123	0.0736049	-0.11285	-4.03e-05	-0.0490061	-0.0999883	-0.00958006	-0.144368	-0.166651	-0.105701	-0.0148182	-0.0310724	-0.00957033	-0.0939671	0.171042	0.0362467	0.14212	-0.0693277	0.153501	-0.0505101	0.225146	-0.0934992	-0.129829	0.0218303	0.113771	-0.0129211	0.0726678	0.173746	0.303422	0.21868	0.129623	0.0974092	0.181975	0.248254	-0.0422806	0.0316509	0.136262	0.0492412	0.0920919	-0.0183395	-0.00713443	0.0161694	0.0802306	0.0401808	-0.0282393	0.0274962	-0.0803303
PTOS_000553	alpha-N-acetylglucosaminidase	0.145924	-0.0625335	-0.0200781	-0.0785848	0.038813	0.0320204	0.226931	0.0957662	0.445575	-0.0370848	-0.161211	0.0479956	-0.0130009	0.196787	0.131074	-0.0026731	0.0995246	0.112663	0.0361183	0.0215221	0.282864	0.0227178	-0.25663	-0.0910457	0.0571232	-0.108424	-0.107478	0.142543	0.217771	-0.0111504	0.438502	0.192279	-0.272499	-0.122152	-0.0289337	-0.0622798	0.014809	-0.0866524	-0.119213	0.0521642	-0.316991	0.296415	-0.0305307	-0.0379427	-0.0586328	0.0987249	0.0345282	-0.0187911
PTOS_000554	amino acid permease	0.218147	0.325794	-0.29549	-0.292204	-0.170565	-0.295212	-0.198687	-0.0869597	-0.00154195	-0.0479566	-0.0186788	-0.150829	-0.150882	0.0157853	-0.20547	-0.0240545	0.217829	0.173834	0.0973302	-0.0811482	-0.0430106	0.0477246	-0.121782	0.107451	-0.242216	-0.172245	-0.239605	0.0119129	-0.187972	-0.00392252	-0.14508	-0.0442376	-0.160079	-0.0463069	0.0461416	0.0235562	-0.21791	-0.143634	-0.112766	0.0175172	0.289182	0.0170231	-0.127629	-0.0510949	0.210107	-0.0311244	0.0417753	0.106406
PTOS_000555	TolC family protein	0.00921737	-0.0469433	0.15007	-0.162234	-0.301824	-0.396685	-0.222409	0.209965	-0.266639	-0.29755	-0.0661667	-0.360831	0.0392638	-0.179356	0.0949354	0.0928375	-0.156341	-0.0441481	-0.0689923	-0.0950893	0.126525	0.0273882	-0.0645242	-0.189523	0.0945003	0.29141	0.068199	0.198978	0.0877183	0.436133	0.326404	0.369453	0.164824	0.272229	0.059618	-0.240804	0.0414122	0.0827533	0.24971	-0.200877	-0.177692	0.0754212	0.0502803	0.0830208	-0.353273	0.0111902	-0.409903	-0.195477
PTOS_000556	efflux RND transporter permease subunit	0.0277409	-0.1225	0.0555356	0.0864865	0.0348026	-0.207291	-0.237561	-0.125522	-0.304335	-0.167629	-0.182432	-0.093137	-0.174495	0.172318	-0.0904709	0.0965026	0.134153	0.0535749	-0.142926	-0.0292953	0.106701	0.0942081	-0.0976796	-0.179975	-0.1384	0.119796	-0.183263	-0.0665405	0.0507561	0.0805147	0.32361	0.207023	-0.0645048	-0.0294604	0.212646	0.156184	0.079496	0.0621319	0.0415633	-0.0068553	-0.107298	-0.0790506	0.305024	-0.11057	-0.0579169	-0.0687666	0.168579	0.00836272
PTOS_000557	efflux RND transporter periplasmic adaptor subunit	0.0931028	-0.0309335	-0.0368411	-0.00297043	-0.157015	0.160569	0.0426406	0.228998	-0.0629272	0.334759	-0.136232	0.132622	0.318496	-0.0494613	-0.0637765	-0.139387	-0.0536617	-0.24742	-0.190179	-0.317633	-0.275602	0.211941	0.0717237	-0.160391	0.166642	0.000179317	0.302207	0.0494122	0.252484	0.104037	0.176398	0.0371526	0.233612	0.0516155	0.070822	-0.00493438	-0.168484	0.0423071	0.093229	0.0594523	0.162254	0.273111	-0.533243	0.0756319	0.305738	0.248595	0.292716	0.210038
PTOS_000558	rsgA ribosome small subunit-dependent GTPase A	NA	NA	NA	NA	NA	NA	NA	NA	NA	NA	NA	NA	NA	NA	NA	NA	NA	NA	NA	NA	NA	NA	NA	NA	NA	NA	NA	NA	NA	NA	NA	NA	NA	NA	NA	NA	NA	NA	NA	NA	NA	NA	NA	NA	NA	NA	NA	NA
PTOS_000559	frr ribosome recycling factor	NA	NA	NA	NA	NA	NA	NA	NA	NA	NA	NA	NA	NA	NA	NA	NA	NA	NA	NA	NA	NA	NA	NA	NA	NA	NA	NA	NA	NA	NA	NA	NA	NA	NA	NA	NA	NA	NA	NA	NA	NA	NA	NA	NA	NA	NA	NA	NA
PTOS_000560	SH3 domain-containing protein	0.0967239	0.0952347	-0.0893119	-0.139738	0.189439	-0.015695	0.15275	0.197453	0.0420209	0.0858532	0.151603	0.202012	0.229599	0.0306318	0.0345575	0.0287707	0.0525843	-0.0457755	-0.0741686	0.0598984	0.0343737	-0.106457	0.0956522	-0.0689746	-0.0359646	0.410167	0.235314	0.191296	0.258579	0.215945	-0.0729136	0.159453	0.0415117	0.0869824	0.139842	0.0344785	0.0829471	0.267432	0.364517	0.17764	-0.0192831	0.132701	0.197739	-0.413401	0.20504	0.15757	0.161781	0.0462606
PTOS_000561	L,D-transpeptidase	0.0216299	-0.654322	-0.581183	0.966941	0.4028	0.107239	0.460068	0.531476	0.454412	0.417019	0.113521	0.943608	0.0165593	0.0805137	0.475975	-0.102915	-0.44596	0.303015	-0.0534902	-0.317809	0.056836	0.14393	-0.407582	0.0805814	-0.204211	0.293369	0.232812	0.531574	0.60383	0.709503	-0.312884	0.296508	0.503813	-0.0762833	0.22364	-0.659702	-0.257644	0.496224	-0.3864	0.134466	-1.53447	0.136644	0.203417	0.452954	-0.335038	0.255696	-0.00519911	0.197789
PTOS_000562	SH3 domain-containing protein	-0.0409288	0.0275983	-0.0455377	0.0571498	-0.126511	-0.348975	-0.201254	-0.18709	-0.215307	-0.246349	-0.275301	-0.0792481	-0.262343	-0.126595	-0.0642316	-0.236068	-0.295494	0.00609345	-0.203484	-0.123722	0.109085	-0.0159555	-0.144444	-0.04553	-0.0936343	-0.171822	-0.0885233	-0.00025096	-0.0288513	-0.197445	0.0745875	0.0931579	-0.02536	0.0745677	-0.0686046	-0.129782	-0.00812264	0.00184358	-0.056919	-0.0835845	0.0874167	-0.0440237	0.0241935	-0.0420395	-0.069704	-0.125991	-0.0974384	-0.110817
PTOS_000563	Hsp70 family protein	-0.256183	0.322704	-0.0524799	0.0125557	0.181428	0.194457	0.542472	0.160614	0.220334	0.00472383	0.164944	-0.0115907	0.29663	-0.0250424	0.158411	-0.128026	0.373014	0.0912064	0.200731	0.268918	0.0916254	-0.0106267	-0.124611	-0.0103224	0.194495	0.030309	0.386955	0.180002	0.160306	0.103446	0.215353	0.313629	-0.0758948	0.0346727	-0.072088	0.0696063	0.276763	0.204063	0.0938426	0.157014	-0.0438075	0.0745093	0.0438494	-0.0812251	-0.162641	-0.531679	-0.0081304	-0.0768086
PTOS_000564	grpE nucleotide exchange factor GrpE	-0.356468	0.122247	0.188224	0.0656788	0.385029	-0.139777	-0.318076	-0.233495	0.232156	0.409483	0.0204707	0.498489	0.163616	0.0246004	0.194347	-0.0624142	0.0194594	0.0567083	0.329449	0.144994	0.0749683	-0.176444	-0.0986492	0.0831507	0.158872	0.11723	-0.0591066	0.15167	-0.384168	0.0422541	-0.0708678	0.267985	0.149969	0.265511	-0.0465908	-0.757505	-0.14768	-0.2482	0.119058	0.0858342	-0.000700645	-0.455339	0.272334	0.194111	0.175825	0.107792	0.126428	0.166927
PTOS_000565	6-bladed beta-propeller	0.127244	-0.0752251	-0.11683	0.106131	0.349709	0.306253	0.602939	0.629894	0.612261	0.589667	0.287139	0.533291	0.351164	0.258584	0.228587	0.174753	0.268977	0.186072	0.345234	0.51957	0.217903	-0.207512	-0.0781393	0.0250479	0.0650154	-0.146648	-0.221888	-0.265285	-0.106828	0.258835	-0.0906214	-0.10691	0.206228	-0.153697	-0.142784	0.0278971	-0.0338324	-0.206227	0.276797	0.159718	-0.258331	0.280043	0.0536846	-0.24963	-0.388827	0.0311605	0.10285	-0.0441255
PTOS_000566	pyrH UMP kinase	NA	NA	NA	NA	NA	NA	NA	NA	NA	NA	NA	NA	NA	NA	NA	NA	NA	NA	NA	NA	NA	NA	NA	NA	NA	NA	NA	NA	NA	NA	NA	NA	NA	NA	NA	NA	NA	NA	NA	NA	NA	NA	NA	NA	NA	NA	NA	NA
PTOS_000567	MATE family efflux transporter	-0.75267	0.437188	0.244411	-0.0422336	0.251575	-0.369952	-0.0641193	0.0784995	-0.0382501	-0.043784	-0.0808381	-0.0809089	-0.130199	-0.0323416	-0.0429369	0.094984	0.0547532	0.0402023	0.172435	-0.393575	0.235667	0.131386	-0.250493	-0.196509	-0.16113	0.219204	0.00125854	-0.353415	-0.000113764	0.564453	-0.404624	0.0532429	0.225127	0.195348	-0.156931	0.148486	0.169738	0.219118	0.125873	0.34159	-0.155254	-0.14366	0.451481	-0.234028	-0.117397	0.863346	-0.0292929	0.519347
PTOS_000568	glycoside hydrolase family 16 protein	-0.00396061	0.164389	-0.000734389	-0.128521	0.348583	0.564933	0.396814	0.549488	0.519152	0.365615	0.212721	0.244235	-0.384873	-0.0391578	-0.0509725	0.177872	-0.131894	-0.196927	0.0507746	-0.00822882	0.335573	-0.240005	0.0158071	-0.148368	0.076006	0.105814	0.381113	-0.368625	0.209072	0.230562	0.116851	0.36942	-0.131278	-0.248432	-0.106733	-0.45842	-0.179689	-0.222403	-0.158415	-0.00865816	-0.112141	-0.0218763	0.279641	-0.199392	-0.141065	-0.58017	-0.116154	-0.12205
PTOS_000569	tetratricopeptide repeat protein	0.17534	-0.3736	0.122102	0.0447092	-1.10684	-0.802568	-0.980815	-0.829479	-1.33259	-1.6871	-1.25914	-1.45337	0.0994735	-0.75926	-0.404031	-0.094761	-0.0584786	-0.42451	-0.296273	-0.0205624	-0.168602	-0.157246	-0.00569863	0.250143	-0.46596	-0.966889	-0.31102	-0.258493	-2.12579	-1.11266	-0.213431	-0.405835	-0.103685	-0.0419174	-0.316654	-0.453325	-0.105138	-0.246795	-0.221127	-0.370648	0.268979	-0.162748	-0.392516	0.291444	-0.410382	0.310217	0.0260677	-0.302404
PTOS_000570	zinc-dependent metalloproteinase lipoprotein	0.0723855	-0.207536	0.105591	0.0289002	-0.251096	-0.53231	-0.310559	-0.293512	-0.227887	-0.320936	-0.500668	-0.333126	-0.175632	-0.284896	0.0496421	-0.0582597	-0.0495478	-0.244426	-0.157583	-0.117639	0.157743	-0.100995	-0.109895	-0.0204302	-0.135954	-0.0133361	-0.0824376	-0.194608	-0.508705	-0.496678	-0.371038	-0.215913	0.078413	-0.166052	-0.0133896	0.0337967	-0.0679064	0.0122821	0.0444194	0.0056211	0.212595	0.0510241	-0.0391921	-0.237346	-0.0805209	-0.207537	-0.333468	-0.259736
PTOS_000571	biotin--[acetyl-CoA-carboxylase] ligase	NA	NA	NA	NA	NA	NA	NA	NA	NA	NA	NA	NA	NA	NA	NA	NA	NA	NA	NA	NA	NA	NA	NA	NA	NA	NA	NA	NA	NA	NA	NA	NA	NA	NA	NA	NA	NA	NA	NA	NA	NA	NA	NA	NA	NA	NA	NA	NA
PTOS_000572	MmcQ/YjbR family DNA-binding protein	NA	NA	NA	NA	NA	NA	NA	NA	NA	NA	NA	NA	NA	NA	NA	NA	NA	NA	NA	NA	NA	NA	NA	NA	NA	NA	NA	NA	NA	NA	NA	NA	NA	NA	NA	NA	NA	NA	NA	NA	NA	NA	NA	NA	NA	NA	NA	NA
PTOS_000573	YraN family protein	0.902706	-0.246231	-0.286035	-0.672105	0.907373	0.770349	0.402011	0.873752	0.666571	0.583892	0.621496	-0.0439883	0.484819	0.611253	0.361959	-0.116347	0.333255	-0.133185	0.392683	0.525139	0.25366	0.45355	-0.44176	-0.551908	1.1412	1.15625	0.917283	0.737546	0.551071	0.486016	1.08477	0.191571	0.0379854	0.230934	0.616522	0.645176	0.780451	0.820951	0.190994	0.018738	-0.102999	-0.235767	0.424447	-0.15788	-1.62714	-0.427786	0.0378655	-0.406939
PTOS_000574	hypothetical protein	NA	NA	NA	NA	NA	NA	NA	NA	NA	NA	NA	NA	NA	NA	NA	NA	NA	NA	NA	NA	NA	NA	NA	NA	NA	NA	NA	NA	NA	NA	NA	NA	NA	NA	NA	NA	NA	NA	NA	NA	NA	NA	NA	NA	NA	NA	NA	NA
PTOS_000575	nucleoside deaminase	NA	NA	NA	NA	NA	NA	NA	NA	NA	NA	NA	NA	NA	NA	NA	NA	NA	NA	NA	NA	NA	NA	NA	NA	NA	NA	NA	NA	NA	NA	NA	NA	NA	NA	NA	NA	NA	NA	NA	NA	NA	NA	NA	NA	NA	NA	NA	NA
PTOS_000576	DUF4834 family protein	-0.742351	0.760645	-0.274349	-0.0221663	0.531355	0.111987	0.621674	0.675577	0.496185	0.724419	0.33084	0.763173	0.182358	0.395684	0.0753662	0.509436	0.460693	0.125291	-0.569781	0.117223	-0.25792	-0.483628	0.714278	-0.155065	-0.165817	0.240553	-0.401034	0.506417	0.230078	-0.517348	0.156431	-0.115435	-0.890956	-0.0565405	0.377056	0.0128453	0.126332	-0.105914	-0.245413	-0.0425386	0.184089	-0.0148728	-0.143973	-0.0470249	-0.432251	-0.533392	-0.00616507	-0.186591
PTOS_000577	pssA CDP-diacylglycerol--serine O-phosphatidyltransferase	NA	NA	NA	NA	NA	NA	NA	NA	NA	NA	NA	NA	NA	NA	NA	NA	NA	NA	NA	NA	NA	NA	NA	NA	NA	NA	NA	NA	NA	NA	NA	NA	NA	NA	NA	NA	NA	NA	NA	NA	NA	NA	NA	NA	NA	NA	NA	NA
PTOS_000578	phosphatidylserine decarboxylase family protein	NA	NA	NA	NA	NA	NA	NA	NA	NA	NA	NA	NA	NA	NA	NA	NA	NA	NA	NA	NA	NA	NA	NA	NA	NA	NA	NA	NA	NA	NA	NA	NA	NA	NA	NA	NA	NA	NA	NA	NA	NA	NA	NA	NA	NA	NA	NA	NA
PTOS_000579	dnaE DNA polymerase III subunit alpha	NA	NA	NA	NA	NA	NA	NA	NA	NA	NA	NA	NA	NA	NA	NA	NA	NA	NA	NA	NA	NA	NA	NA	NA	NA	NA	NA	NA	NA	NA	NA	NA	NA	NA	NA	NA	NA	NA	NA	NA	NA	NA	NA	NA	NA	NA	NA	NA
PTOS_000580	trxA thioredoxin	-0.218672	0.0905029	0.0580765	0.0379669	-0.0322188	-0.406553	-0.431516	-0.62706	-2.77001	-2.24372	-2.54345	-2.26395	0.277665	0.32752	0.0463476	0.503432	-0.0865747	0.144733	0.565957	-0.208279	-0.0827876	-0.285903	-0.511656	0.813027	0.328758	0.0280572	-0.370346	0.0988736	-0.964316	-0.654617	-0.529768	-0.665498	0.59927	0.218876	-0.0855357	0.295282	-0.132536	0.55557	0.16959	0.564446	-0.171811	0.311415	-0.274289	0.0707583	-2.66048	-2.96111	-2.92522	-2.12275
PTOS_000581	hypothetical protein	-0.0197623	0.0378291	0.322426	-0.381449	-1.32183	-1.25923	-1.22247	-1.60959	-1.14883	-0.621372	-1.03392	-0.927495	-0.0790353	-0.962058	-0.139284	-0.13795	-0.316158	-0.382255	-0.418616	-0.427932	-0.0513743	-0.226822	-0.63601	0.73364	-0.333498	-0.944483	-0.620368	-1.14487	-0.442811	-0.845391	-0.401334	-0.181949	-0.326245	-0.406228	-0.544565	-0.768914	-0.23268	-0.582919	-0.523726	-0.554685	0.0163894	-0.227575	0.130433	0.129168	0.252286	0.0166667	0.418112	0.494876
PTOS_000582	RDD family protein	0.071243	0.0644571	0.0275567	-0.121146	0.343867	0.446307	0.258641	0.261883	0.303243	0.454873	0.425037	0.44335	0.338107	0.321119	0.287877	0.400638	0.117864	0.233744	0.21553	0.118066	0.142964	-0.286258	0.160032	-0.130406	-0.160387	-0.0214716	0.0839803	0.503892	0.0522761	0.263876	0.574698	0.367528	0.0901626	-0.124328	-0.0567442	0.345751	0.11904	0.112948	0.0188699	0.0187395	0.30421	-0.258994	0.25094	-0.0824568	-0.0883211	0.0731531	0.265468	0.245662
PTOS_000583	stage II sporulation protein M	NA	NA	NA	NA	NA	NA	NA	NA	NA	NA	NA	NA	NA	NA	NA	NA	NA	NA	NA	NA	NA	NA	NA	NA	NA	NA	NA	NA	NA	NA	NA	NA	NA	NA	NA	NA	NA	NA	NA	NA	NA	NA	NA	NA	NA	NA	NA	NA
PTOS_000584	hypothetical protein	-0.163667	0.0504535	0.236411	-0.0884591	0.590492	0.706407	0.395857	0.0832747	0.622281	0.733601	0.543175	0.468246	-0.0584025	0.137446	0.240228	-0.00219203	0.196701	-0.140466	0.17397	-0.130194	-0.25745	0.15424	-0.0473006	0.0234708	0.230237	0.626309	0.496857	0.196165	0.499877	0.230401	0.226952	0.478366	0.164167	0.25619	0.366825	0.313716	0.138606	0.259545	0.126843	0.304785	0.0912379	0.434625	-0.451666	-0.118616	-0.142393	0.325919	-0.0433549	0.139604
PTOS_000585	DUF4129 domain-containing protein	-0.919546	0.611613	0.738574	-0.824698	-1.58798	-0.660896	-0.650178	-0.475065	-0.274849	-0.140716	-0.247367	-0.117783	0.372973	0.155872	-0.365744	-0.231912	0.533146	-0.627046	0.549392	0.15903	-0.29084	0.146654	-0.448785	0.394678	-0.310991	-0.496483	-0.0967199	-0.643777	-0.855118	-0.387861	-0.244124	-0.268595	0.161446	-0.595662	-0.135899	-0.376772	-0.870135	-0.129119	-0.526222	0.361445	0.0689815	-0.484978	0.773402	-0.431831	-0.96252	-0.821558	-0.544204	-0.368971
PTOS_000586	DUF4350 domain-containing protein	-0.0880369	0.31351	-0.0315728	-0.137359	-0.615293	-0.215865	-0.131078	-0.169219	0.121575	-0.295157	0.00855294	-0.0630005	-0.244548	-0.593928	-0.0979616	-0.153902	0.0696105	-0.0626383	-0.12363	-0.197153	0.00687151	-0.133345	-0.0583855	0.213368	-0.30719	-0.179515	-0.180013	-0.290637	-0.580543	-0.707924	-0.319367	-0.125503	-0.151714	-0.173442	0.0595465	-0.234411	-0.364248	-0.429324	-0.346163	-0.129198	0.223476	-0.139532	-0.159913	0.226342	0.0623918	-0.627377	-0.276923	-0.164737
PTOS_000587	MoxR family ATPase	-0.00757406	-0.0417787	0.0502484	-0.0382196	0.827213	0.446016	0.221497	0.28964	0.181125	0.31843	0.244862	0.573914	0.487556	0.351819	0.334153	0.377714	0.2376	0.170944	-0.240487	0.458541	-0.358261	-0.12211	0.157925	0.195645	0.0476656	0.10587	0.0682871	-0.0759024	-0.123082	-0.383547	-0.0370251	0.0584423	0.0316534	0.0028949	0.162589	-0.185337	-0.260574	0.164441	-0.236165	0.0575601	-0.0886786	-0.169377	0.0651475	0.312881	0.410015	0.825249	1.03907	0.655491
PTOS_000588	DUF58 domain-containing protein	0.17752	0.157336	-0.144624	-0.264724	-0.141352	-0.183517	0.030736	-0.131889	0.124942	-0.0313411	-0.174112	0.0982057	-0.129787	-0.116871	0.0339472	-0.126752	0.0808502	-0.114046	0.0141142	0.00381955	-0.170972	0.0104008	0.11616	-0.0324284	-0.0114074	-0.124804	0.116171	-0.0846674	-0.0498662	-0.438024	-0.0855026	0.0575406	-0.103632	0.100408	-0.0140367	-0.272914	-0.105063	-0.158452	-0.0130641	-0.153383	-0.0226064	-0.141235	0.0564115	0.103167	-0.128892	-0.415837	-0.188637	-0.110822
PTOS_000589	immunity 17 family protein	-0.869778	0.155818	0.538211	0.200527	0.772265	0.337612	0.801027	0.909328	0.599084	0.588066	0.797733	0.549471	0.124361	0.244254	0.0330261	0.165588	0.443215	0.436704	0.30331	0.0420327	-0.317843	0.471127	-0.0910278	-0.225244	-0.121141	-0.271947	0.244986	0.0271745	-0.137302	0.160317	-0.0626618	-0.0307171	-0.355261	-0.281378	0.0175879	-0.0453652	-0.232618	-0.43055	0.068564	0.0441727	-0.704545	0.067981	-0.04225	0.453988	1.11436	0.977426	0.185531	0.580548
PTOS_000590	tsaE tRNA (adenosine(37)-N6)-threonylcarbamoyltransferase complex ATPase subunit type 1 TsaE	NA	NA	NA	NA	NA	NA	NA	NA	NA	NA	NA	NA	NA	NA	NA	NA	NA	NA	NA	NA	NA	NA	NA	NA	NA	NA	NA	NA	NA	NA	NA	NA	NA	NA	NA	NA	NA	NA	NA	NA	NA	NA	NA	NA	NA	NA	NA	NA
PTOS_000591	metal ABC transporter permease	-0.390208	-0.0400127	0.524764	-0.224884	-0.937698	-0.556147	-0.896308	-1.0131	-0.700335	-0.514783	-0.914718	-0.673518	-1.42586	-0.49766	-0.357925	-1.01575	-0.965926	-0.175515	-1.225	-0.680306	0.245115	-0.0587354	-0.444156	0.121077	-0.373456	-0.469339	-0.231613	-0.752755	-0.985819	-0.604254	-0.441901	-0.847347	-0.55408	-0.277614	-0.78752	-0.478321	-1.20203	-0.860285	-1.64099	-0.993866	0.342364	-0.147831	0.376341	-0.702789	-0.15734	-0.631048	-0.643566	-1.22695
PTOS_000592	phospholipase	0.325289	-0.113675	-0.341721	0.316099	0.208563	-0.0606243	-0.640482	-0.620656	-2.91426	-2.35591	-2.20057	-2.84123	-0.025896	0.0127616	0.0701187	0.440857	-0.557042	-0.146192	-0.826247	-0.0183834	0.0331678	0.288363	-0.417691	-0.0576567	-1.2574	-0.226166	-0.754726	-1.61118	-2.00961	-2.65063	-1.14362	-1.50735	-0.932486	-0.791349	-0.578199	-0.37995	-0.553422	-1.20031	-0.640336	-1.24638	-0.201903	0.111417	0.110155	-0.0776842	-0.438726	-1.39349	-0.698032	-0.658814
PTOS_000593	M20/M25/M40 family metallo-hydrolase	-0.194582	-0.0708161	0.264728	0.00809288	-0.85879	-0.670727	-0.836459	-0.477871	-0.123828	-0.355242	-0.295585	-0.358929	-0.304359	-0.588193	-0.255376	-0.434964	-0.280695	-0.416258	-0.199819	-0.615188	0.267543	0.00788233	-0.247923	-0.123517	-0.154369	-0.569582	-0.538167	-0.425798	-0.368803	-0.414644	-0.60282	-0.483963	-0.156507	-0.40814	-0.161568	-0.0727077	-0.313078	0.0275107	-0.247234	-0.304644	-0.137175	0.167619	0.0085494	-0.0313896	-0.686444	-0.494304	-0.404832	-0.166087
PTOS_000594	hypothetical protein	0.251685	-0.624155	0.0472683	0.256482	0.413139	-0.0970722	0.911619	0.640703	0.772734	0.604395	0.697286	0.786241	0.140144	0.0288772	0.120308	0.230116	0.416621	-0.325918	-0.0563175	-0.0684067	0.0711367	0.00763414	-0.0212061	-0.17113	0.257508	0.56206	0.294915	0.837761	0.821798	0.316419	0.41169	0.741232	0.322962	0.376494	0.152437	0.531927	0.285054	0.622981	0.537015	0.586974	-0.136845	-0.0709208	0.373652	-0.077715	0.200984	0.356447	0.512321	0.115896
PTOS_000595	GH92 family glycosyl hydrolase	-0.00867089	0.0239062	0.0219419	-0.0789977	0.214318	0.212733	0.0269405	0.251454	0.218536	0.323512	0.235982	0.431956	-0.0485468	0.157028	0.102761	0.206203	0.0708302	0.11645	0.0978428	0.157184	-0.202008	-0.0194753	0.143551	0.0110032	0.157582	0.166336	0.0248946	0.0453836	0.211268	0.0120885	-0.0184118	0.165749	0.0219128	-0.0205013	0.00117318	-0.0745827	-0.170548	0.215429	0.0458123	0.0585263	0.232483	-0.133122	-0.0184364	-0.0410492	0.348998	0.268224	0.260917	0.380077
PTOS_000596	hypothetical protein	-0.14677	0.00431081	-0.0122945	0.165929	-0.035995	-0.198663	-0.12444	-0.0311378	0.000747619	-0.0773082	-0.0731829	0.0764775	0.0465484	-0.0866335	-0.00733768	-0.153311	0.0457059	-0.0146419	-0.0285181	-0.285441	-0.17444	-0.0682812	0.196718	-0.0337564	-0.226534	-0.0829132	-0.187515	-0.0139882	0.00446068	0.0129398	-0.12228	-0.233566	-0.129872	-0.305011	0.0128599	-0.123148	-0.0896017	-0.0515593	-0.155644	-0.19427	0.0277243	0.0532148	-0.0224052	-0.0495898	0.193771	-0.00398555	0.119854	-0.108689
PTOS_000597	TonB-dependent receptor	0.0563825	0.0097627	0.166289	-0.246452	-0.00663446	0.10968	-0.00482991	-0.0397985	0.190984	0.0415706	0.190641	0.166864	-0.0559077	0.111126	0.0708901	0.09062	-0.04157	0.0807763	0.0163497	0.136209	-0.109657	0.120808	-0.0722087	-0.0434983	0.0296782	0.244195	-0.00013445	0.0678737	0.00302315	-0.156023	0.0241103	-0.014805	0.00837336	0.135553	-0.141254	0.0659092	-0.0675825	0.112862	0.0664238	0.166222	-0.0235858	0.0647467	0.0193515	-0.0314384	0.229352	0.262113	0.200634	0.23164
PTOS_000598	RagB/SusD family nutrient uptake outer membrane protein	-0.192253	-0.0732165	0.197115	-0.0386724	-0.365438	-0.291661	-0.152509	-0.219365	-0.319119	-0.0371406	-0.230212	-0.266594	-0.174804	-0.277967	-0.337569	-0.376535	0.0541103	-0.129628	-0.254926	-0.0466584	-0.264405	-0.067073	0.0314587	0.172236	0.150337	-0.0736014	-0.0870024	-0.0171073	0.188939	0.0645306	0.196744	0.0453339	-0.105684	0.0617804	-0.0354618	-0.129233	0.125975	0.280047	0.20047	-0.0569638	0.115306	-0.27121	0.0233563	0.176912	-0.083181	-0.141366	0.0359598	-0.0375566
PTOS_000599	discoidin domain-containing protein	0.184038	0.179422	-0.547511	0.0827653	-0.464473	-0.285004	-0.38446	0.2847	0.513453	0.0562961	0.552273	0.21639	-0.0670218	-0.148952	-0.0650523	0.0314081	0.0705828	0.256488	-0.169218	0.430056	-0.129577	0.0456593	-0.210235	0.407179	0.500408	-0.000829697	0.233633	0.758723	0.500684	0.172314	0.261649	0.542855	0.474922	0.50479	0.05634	1.3667	0.611736	0.401314	0.122935	0.771264	-0.962967	-0.317706	0.164696	0.883132	-1.68282	-2.35223	-0.340518	-0.507803
PTOS_000600	alpha-L-fucosidase	0.166017	-0.223468	0.139432	-0.0912637	-0.472436	-0.653066	-0.265124	-0.410936	-0.299368	-0.600845	-0.467803	-0.323736	-0.249972	-0.123221	-0.103485	-0.302117	-0.256632	-0.312261	-0.0889763	-0.120935	-0.242565	0.183926	0.0363872	-0.129246	-0.24021	-0.252389	-0.173979	-0.462122	-0.356007	-0.00780584	-0.208967	-0.135076	-0.0608932	-0.220782	0.0183218	-0.257677	-0.106273	-0.370362	-0.216344	0.14617	-0.20996	0.0287001	-0.0410938	0.111769	-0.195957	-0.275441	-0.133236	-0.150881
PTOS_000601	DUF4981 domain-containing protein	0.0026474	-0.110657	0.0736606	0.0506881	-0.257898	-0.328149	-0.0914429	-0.174906	-0.295326	-0.226146	-0.190948	-0.241772	-0.0510201	-0.192843	-0.156267	-0.153093	-0.0897506	-0.134407	-0.0700975	-0.279664	0.0849272	-0.0433805	0.021716	-0.0955398	-0.115984	-0.0439006	-0.243176	-0.19724	-0.354872	-0.0802279	-0.277127	-0.0226676	-0.0716178	-0.00408142	-0.154411	-0.194787	-0.124419	-0.081884	-0.107371	-0.153564	0.0161182	-0.162652	0.0635211	0.170429	-0.0605315	-0.0453865	-0.159853	-0.164326
PTOS_000602	aroA 3-phosphoshikimate 1-carboxyvinyltransferase	NA	NA	NA	NA	NA	NA	NA	NA	NA	NA	NA	NA	NA	NA	NA	NA	NA	NA	NA	NA	NA	NA	NA	NA	NA	NA	NA	NA	NA	NA	NA	NA	NA	NA	NA	NA	NA	NA	NA	NA	NA	NA	NA	NA	NA	NA	NA	NA
PTOS_000603	AraC family transcriptional regulator	-0.0317161	0.0375511	-0.0200141	0.0607985	-0.354902	-0.72818	-0.348088	-0.100273	-1.07242	-1.00256	-1.40024	-0.706212	-0.275759	0.0452975	-0.201826	-0.0235201	-0.138147	-0.349101	-0.124592	-0.0324281	0.340844	0.00164503	-0.275701	-0.238746	-0.612305	-0.707888	-0.516649	-0.547498	-0.654925	-0.527672	-1.3146	-0.667015	-0.117523	-0.309589	-0.303314	-0.159255	-0.0863237	-0.271844	-0.737552	-0.190994	0.162739	0.155268	0.105618	-0.299671	-0.403149	-0.575701	-0.501141	-0.395675
PTOS_000604	ATP-binding protein	-0.106051	0.140563	0.117849	-0.122334	0.303168	0.201813	0.272645	0.195242	0.21188	0.110125	0.0282434	0.0939892	0.0180731	-0.0625832	0.0800911	0.165095	0.0195573	0.1775	0.134534	-0.00629291	-0.109549	-0.000962157	0.00735098	0.079344	0.141636	0.137368	0.232603	0.057557	0.0882967	0.286859	0.295742	0.268652	-0.177418	0.0472119	-0.00695123	0.10008	0.0768505	0.19326	0.092801	0.071539	0.10959	-0.119557	0.0936144	-0.0631265	0.32777	0.212299	0.762471	0.384156
PTOS_000605	family 20 glycosylhydrolase	-0.133551	0.0477613	0.104255	-0.0283789	0.256177	0.0631623	0.211334	0.328964	0.260155	0.148686	-0.0707593	0.277027	0.121398	0.000883799	0.0557088	0.228773	0.0815516	0.101681	0.0351345	0.160435	0.115783	0.0823317	-0.0888504	-0.210892	0.157893	0.0319551	0.373248	0.320814	0.214933	0.443508	0.0396403	0.147515	0.298863	0.0491494	0.0177098	0.0309626	0.0803503	0.218869	0.0767724	0.242637	0.0989502	-0.0733869	-0.047567	0.116875	0.0160375	0.370471	0.198858	0.167029
PTOS_000606	acyltransferase	-0.111023	-0.0113789	0.110866	0.00969884	0.0948627	0.124549	0.126507	0.218713	0.0256376	0.090169	-0.0451431	0.164357	0.104403	-0.0172453	0.268018	0.184823	0.099322	0.0423674	0.0503447	0.121575	-0.131595	0.043916	0.171457	-0.143694	0.0675956	-0.108613	0.0320954	-0.00137318	0.0581343	0.0316989	-0.0462075	0.167108	-0.0277216	-0.0639722	0.0284064	-0.0441843	-0.0688772	-0.0298596	0.131081	-0.0036174	0.000301057	-0.0557287	-0.124544	0.187909	0.122768	0.0768477	-0.0307718	-0.0281981
PTOS_000607	tRNA-Pro	NA	NA	NA	NA	NA	NA	NA	NA	NA	NA	NA	NA	NA	NA	NA	NA	NA	NA	NA	NA	NA	NA	NA	NA	NA	NA	NA	NA	NA	NA	NA	NA	NA	NA	NA	NA	NA	NA	NA	NA	NA	NA	NA	NA	NA	NA	NA	NA
PTOS_000608	hypothetical protein	NA	NA	NA	NA	NA	NA	NA	NA	NA	NA	NA	NA	NA	NA	NA	NA	NA	NA	NA	NA	NA	NA	NA	NA	NA	NA	NA	NA	NA	NA	NA	NA	NA	NA	NA	NA	NA	NA	NA	NA	NA	NA	NA	NA	NA	NA	NA	NA
PTOS_000609	aroB 3-dehydroquinate synthase	NA	NA	NA	NA	NA	NA	NA	NA	NA	NA	NA	NA	NA	NA	NA	NA	NA	NA	NA	NA	NA	NA	NA	NA	NA	NA	NA	NA	NA	NA	NA	NA	NA	NA	NA	NA	NA	NA	NA	NA	NA	NA	NA	NA	NA	NA	NA	NA
PTOS_000610	hypothetical protein	-0.726646	0.619016	0.16299	-0.137884	0.682023	-0.543694	0.807253	0.262694	0.0944886	-0.597305	-0.697045	-0.216277	0.276618	-0.0225124	-0.428519	0.402632	0.608169	-0.362982	0.435798	0.393272	NA	NA	NA	NA	NA	NA	NA	NA	NA	NA	NA	NA	NA	NA	NA	NA	NA	NA	NA	NA	NA	NA	NA	NA	NA	NA	NA	NA
PTOS_000611	outer membrane beta-barrel protein	-0.0275224	0.0167077	0.101242	-0.0872878	-0.155698	-0.122502	-0.126916	-0.19119	0.00204503	-0.257135	-0.280095	-0.0937396	-0.022057	0.111017	0.0542394	0.0862328	-0.00818434	0.0166954	0.100239	0.261181	-0.0660742	-0.109283	0.157105	-0.00778725	0.063504	0.143205	-0.158492	-0.150827	0.0981355	0.177991	-0.170759	-0.156374	0.0723647	0.078178	0.0229685	0.0203739	0.129733	0.165413	0.0231008	0.127315	0.103128	0.0248558	-0.165914	0.0468537	0.0526055	-0.0662356	-0.0357418	0.0470498
PTOS_000612	cls cardiolipin synthase	-0.433894	0.219479	-0.0264873	0.118259	-7.95093	-6.28044	-6.5956	-6.25544	-6.88283	-7.87148	-6.93274	-7.87146	-1.02382	-0.783519	-0.500697	-0.782207	-0.32745	-0.405363	-0.513	-0.376126	-0.0760896	-0.384911	-0.0879456	0.440511	-4.3993	-3.93746	-3.83289	-4.72565	-4.70067	-5.44604	-4.12166	-3.76544	-0.549793	-0.754292	-1.04943	-0.534391	-0.799696	-0.691936	-1.2306	-0.328286	-0.0661492	0.135491	-0.131931	0.154467	-0.374567	-0.715999	-0.821448	-0.61162
PTOS_000613	RsmD family RNA methyltransferase	0.523404	0.121802	-0.425599	-0.284897	-1.31698	-3.26997	-1.90941	-0.828529	-0.661563	-1.16325	-0.350658	-1.09799	-0.71969	-0.404814	-0.165524	-0.0807269	0.215055	-0.12603	-0.17078	-0.979493	-0.401685	0.236585	-0.144884	0.109497	0.45896	-0.49746	-1.66055	-0.101757	-0.773527	-0.405295	-0.347288	-0.107063	-0.0581373	0.0291266	-0.119259	-0.378337	-0.0918625	-0.281355	-0.15597	-0.174011	0.361185	0.143615	-0.614391	0.0378539	-0.428546	-1.11146	-0.56863	-0.484356
PTOS_000614	DUF3822 family protein	0.0598276	-0.340475	0.229515	-0.00404633	0.247748	0.325969	0.889847	0.0896996	0.151121	-0.438865	0.519891	0.737934	-0.719959	0.260401	-0.394457	0.410391	-0.103671	0.0954012	-0.38608	-0.128176	0.46298	-0.676093	0.010635	0.0922955	-0.152935	-0.00779117	0.0904785	0.170596	-0.480773	-0.441255	0.280588	-0.806318	-0.833381	-0.577532	0.329865	0.164045	-0.00397988	-0.474346	-0.77862	-0.468528	-0.216198	-0.365135	0.232203	0.440641	-0.777025	-0.472998	-1.10844	-1.90462
PTOS_000615	hypothetical protein	NA	NA	NA	NA	NA	NA	NA	NA	NA	NA	NA	NA	NA	NA	NA	NA	NA	NA	NA	NA	-0.42588	-0.0176621	0.661486	0.0451734	-0.795098	-0.470831	-0.744282	-1.9364	-1.96341	-2.78198	-3.03855	-0.599433	-1.74136	-3.69664	-1.99876	-2.06	-1.2911	-1.39396	-0.94199	-1.31285	NA	NA	NA	NA	NA	NA	NA	NA
PTOS_000616	AAA family ATPase	-0.262928	0.193486	0.0933568	-0.105398	-0.164523	-0.019647	0.0194239	-0.100706	0.0191963	-0.0671708	0.0877366	0.076829	0.247086	-0.0499214	0.343561	0.26654	0.0992165	0.135764	0.046745	0.0868975	-0.24856	0.0782286	-0.0580651	0.112602	-0.00605147	0.0820818	0.200848	0.145329	0.0364864	-0.164619	0.187191	0.164965	0.184411	0.0948181	-0.10946	0.0120872	0.131987	0.242927	-0.00498173	0.0346837	-0.0776823	-0.112004	0.118754	-0.0100374	0.0466295	0.0306004	0.0860341	0.0392518
PTOS_000617	SusD/RagB family nutrient-binding outer membrane lipoprotein	0.0250329	-0.0281045	0.102882	-0.130257	0.0378927	-0.132442	-0.105781	0.108377	-0.215607	-0.00603728	-0.0426896	-0.00748402	0.132982	-0.000408909	0.113026	0.0372576	0.156068	0.0645129	0.143398	-0.0467879	-0.188931	0.109071	-0.0758604	0.0595445	0.0689762	-0.0472988	-0.0368316	0.0319126	-0.0888605	0.000442798	0.0228481	0.192938	0.070341	0.207824	0.158825	0.163709	0.0211447	0.0335296	0.0181851	0.109232	-0.0308531	0.0696115	-0.133686	0.0600988	-0.0774609	0.170137	0.0722537	-0.020087
PTOS_000618	SusC/RagA family TonB-linked outer membrane protein	-0.0579375	0.000786156	0.133569	-0.0231909	0.00632618	0.0583789	-0.0261686	0.0187602	0.0522581	0.0770096	-0.202947	0.108539	0.0848244	0.0179423	-0.107414	-0.0362707	0.0417307	-0.167905	0.0134568	0.110995	0.0509693	-0.00554064	-0.229504	0.122631	-0.173778	0.0384159	0.051457	0.0257351	0.0517287	-0.043663	-0.194405	0.0349816	-0.029358	-0.110424	0.0542911	0.172593	0.126854	0.101721	-0.174495	-0.03157	-0.104493	0.153304	-0.102754	0.00361769	0.213941	0.139977	0.0346914	0.31397
PTOS_000619	GH92 family glycosyl hydrolase	0.11142	-0.0430955	-0.0504852	0.00393412	-0.00757019	-0.0032831	0.0663704	0.0604801	-0.123574	-0.0933738	-0.00100687	-0.0379978	-0.0659435	-0.0776627	0.266962	-0.178341	0.0720853	-0.0404183	0.0270697	0.0505885	0.0484525	-0.0233942	-0.135152	0.135705	-0.129665	0.100353	0.112042	-0.104068	0.0385745	-0.300543	-0.00580514	0.198958	0.28348	0.232307	-0.117175	-0.0641343	0.0658282	-0.109519	0.215379	0.0466786	0.0969244	-0.0910597	0.300523	-0.278413	-0.172735	-0.248199	-0.0516929	-0.0637999
PTOS_000620	GH92 family glycosyl hydrolase	0.103593	0.242742	-0.213485	-0.120985	-0.716381	-0.516075	-0.377405	-0.467362	-0.659052	-0.923899	-0.910501	-0.480629	0.0530488	-0.239532	0.037677	-0.262644	-0.546181	-0.200601	-0.0319053	-0.115477	0.0954845	-0.164588	0.0349845	0.0347728	-0.690309	-0.498423	-0.410404	-0.513828	-0.729575	-0.103628	-0.388653	-0.217764	-0.173689	-0.208035	-0.352396	-0.620565	-0.43098	-0.272756	-0.396007	-0.12035	0.113154	-0.0795966	0.0349203	0.069899	-0.37087	0.0518134	-0.365534	-0.242724
PTOS_000621	FecR domain-containing protein	-0.00311237	0.032114	-0.0235727	0.00356409	-0.0382627	0.290479	-0.173729	-0.019328	-0.121842	-0.110117	0.00286705	-0.420321	0.211775	0.349386	0.188059	0.0846588	-0.107052	-0.274815	-0.190437	0.116286	0.143727	0.166363	-0.101326	-0.24804	-0.0530321	0.24866	0.026237	-0.274055	-0.236886	-0.304507	-0.20777	0.144055	-0.310419	-0.381657	-0.0741049	0.0347966	0.0834696	-0.110041	-0.416245	-0.101783	0.0134801	-0.0689195	-0.130591	0.18832	-0.00240276	0.115001	0.294969	-0.411623
PTOS_000622	RNA polymerase sigma-70 factor	0.0913983	-0.178204	0.187199	-0.160403	-0.321888	-0.492302	-0.251165	-0.401274	-0.854354	-0.170338	-0.354251	-0.247162	-0.348299	-0.227155	-0.31506	-0.109852	-0.163919	-0.047486	0.028849	-0.0660202	0.0328521	-0.0523508	-0.110209	0.0537234	-0.194531	0.341695	-0.0536522	0.0124856	0.22864	0.518992	-0.245532	0.41974	0.157139	0.337348	0.18578	0.297533	0.116781	0.142299	0.567582	0.231981	-0.211768	0.223054	-0.35062	0.207684	0.0598951	-0.0763446	-0.0506016	-0.20897
PTOS_000623	GH92 family glycosyl hydrolase	-0.155297	-0.0360632	0.3115	-0.0861274	-0.315182	-0.10213	-0.401311	-0.126812	0.239663	-0.31149	-0.132215	-0.0719174	-0.16923	0.015733	0.267372	0.064645	0.0691528	-0.0273213	-0.0370969	0.0719408	-0.022322	0.11579	-0.0967011	0.00288161	-0.271563	0.00235266	0.0589503	-0.140039	-0.221586	0.0180916	-0.346313	-0.258065	-0.198082	-0.105726	0.0614435	-0.162682	0.223151	0.00483729	-0.0665966	0.0823006	-0.0142795	0.0837411	-0.0518203	-0.114069	0.127836	-0.155953	-0.0567604	0.0457126
PTOS_000624	multidrug effflux MFS transporter	0.0433283	-0.0906075	-0.00821585	0.0608231	0.500235	0.334316	0.581491	0.453185	0.879379	0.575926	0.800991	0.85846	0.0329915	0.415821	0.181674	0.278712	0.0872089	-0.233333	0.10616	0.265637	-0.272294	-0.0574772	-0.0794761	0.39622	0.482407	0.114597	0.349416	0.0273447	0.300101	0.568258	0.493668	0.278546	-0.0787351	-0.325973	-0.098224	-0.124735	-0.124637	-0.148817	0.0372797	0.1169	0.0491941	-0.191962	0.105609	0.0833446	0.0761268	0.162334	0.227247	0.188288
PTOS_000625	helix-turn-helix transcriptional regulator	-0.0414071	-0.111622	0.272973	-0.130101	0.457016	0.20332	0.392114	0.529603	0.668439	0.464368	0.33295	0.85523	-0.0587345	-0.166864	-0.0396322	-0.302607	-0.340025	-0.29645	-0.0434837	0.0193672	0.0630101	-0.12953	-0.151983	0.184754	0.0599594	0.347006	0.39808	0.0910312	0.136348	0.286634	0.427098	0.213789	0.0173424	-0.121999	-0.11311	-0.280802	0.0591503	-0.0311502	0.00334759	0.0859785	0.0926458	-0.0826198	-0.0921539	0.0898858	-0.0294334	-0.108706	0.171218	0.284049
PTOS_000626	alaS alanine--tRNA ligase	NA	NA	NA	NA	NA	NA	NA	NA	NA	NA	NA	NA	NA	NA	NA	NA	NA	NA	NA	NA	NA	NA	NA	NA	NA	NA	NA	NA	NA	NA	NA	NA	NA	NA	NA	NA	NA	NA	NA	NA	NA	NA	NA	NA	NA	NA	NA	NA
PTOS_000627	M23 family metallopeptidase	NA	NA	NA	NA	NA	NA	NA	NA	NA	NA	NA	NA	NA	NA	NA	NA	NA	NA	NA	NA	NA	NA	NA	NA	NA	NA	NA	NA	NA	NA	NA	NA	NA	NA	NA	NA	NA	NA	NA	NA	NA	NA	NA	NA	NA	NA	NA	NA
PTOS_000628	MerR family transcriptional regulator	NA	NA	NA	NA	NA	NA	NA	NA	NA	NA	NA	NA	NA	NA	NA	NA	NA	NA	NA	NA	NA	NA	NA	NA	NA	NA	NA	NA	NA	NA	NA	NA	NA	NA	NA	NA	NA	NA	NA	NA	NA	NA	NA	NA	NA	NA	NA	NA
PTOS_000629	RelA/SpoT family protein	NA	NA	NA	NA	NA	NA	NA	NA	NA	NA	NA	NA	NA	NA	NA	NA	NA	NA	NA	NA	NA	NA	NA	NA	NA	NA	NA	NA	NA	NA	NA	NA	NA	NA	NA	NA	NA	NA	NA	NA	NA	NA	NA	NA	NA	NA	NA	NA
PTOS_000630	transglycosylase SLT domain-containing protein	0.0727253	0.16156	-0.186101	-0.025532	0.178813	0.143372	0.463722	0.152199	-0.308825	-0.769888	-0.361054	-0.508947	-0.190173	-0.192812	0.0437711	-0.338376	-0.238908	-0.209516	-0.0677917	0.0175735	0.0778718	0.0739458	-0.11559	-0.0419161	0.18873	0.530353	-0.0496118	0.203024	-0.390996	0.0439137	-0.294766	0.0499138	0.055232	-0.0960347	0.106483	0.0250004	0.099968	0.348386	0.218413	0.0344413	-0.0445094	-0.0549971	0.0970921	-0.00840006	-0.0741307	0.10801	-0.253709	-0.350185
PTOS_000631	DUF5683 domain-containing protein	NA	NA	NA	NA	NA	NA	NA	NA	NA	NA	NA	NA	NA	NA	NA	NA	NA	NA	NA	NA	NA	NA	NA	NA	NA	NA	NA	NA	NA	NA	NA	NA	NA	NA	NA	NA	NA	NA	NA	NA	NA	NA	NA	NA	NA	NA	NA	NA
PTOS_000632	ParB/RepB/Spo0J family partition protein	-0.12614	-0.116868	0.172959	0.153973	-3.95403	-2.89089	-2.94336	-3.89543	-3.01514	-3.93113	-3.9696	-3.89938	-1.35553	-1.78102	-2.42804	-1.44651	-1.64571	-1.86852	-1.89693	-2.19632	0.791481	-1.33973	0.277266	-0.201649	-2.15	-2.93518	-1.78919	-0.922367	-2.73385	-1.31531	-2.65617	-2.69937	-2.96687	-3.10781	-1.48074	-1.80671	-2.9441	-1.65188	-0.785056	-2.23129	NA	NA	NA	NA	NA	NA	NA	NA
PTOS_000633	AAA family ATPase	NA	NA	NA	NA	NA	NA	NA	NA	NA	NA	NA	NA	NA	NA	NA	NA	NA	NA	NA	NA	NA	NA	NA	NA	NA	NA	NA	NA	NA	NA	NA	NA	NA	NA	NA	NA	NA	NA	NA	NA	NA	NA	NA	NA	NA	NA	NA	NA
PTOS_000634	surE 5'/3'-nucleotidase SurE	0.280513	0.131717	-0.982296	0.340641	-0.722121	-0.91847	-0.366466	-0.780796	-1.25071	-1.88542	-1.05513	-1.24757	-0.0341168	-0.765238	-0.323083	-0.549735	-1.001	-0.516102	-0.547136	-0.652107	0.266015	0.0656658	-0.538415	0.0554874	0.549131	0.0606512	0.391421	-0.328924	-1.30215	0.136602	-1.95681	-1.31408	0.28088	0.303749	-0.107017	0.363074	-0.22847	-1.08502	0.0047013	0.300717	-0.0777822	0.850092	-0.889842	-0.372449	-1.3528	-1.9701	-1.65962	-1.06082
PTOS_000635	lpxB lipid-A-disaccharide synthase	NA	NA	NA	NA	NA	NA	NA	NA	NA	NA	NA	NA	NA	NA	NA	NA	NA	NA	NA	NA	NA	NA	NA	NA	NA	NA	NA	NA	NA	NA	NA	NA	NA	NA	NA	NA	NA	NA	NA	NA	NA	NA	NA	NA	NA	NA	NA	NA
PTOS_000636	NigD-like protein	-0.293427	-0.080271	0.241609	0.14613	-0.277992	-0.528112	-0.372005	-0.280321	0.0150416	-0.20892	-0.327432	-0.402925	0.0123007	-0.123893	-0.150099	0.00653857	-0.147536	0.0749802	-0.196681	-0.10353	0.0105493	0.146671	0.0472113	-0.33614	-0.394386	0.00501309	-0.272017	-0.0884489	-0.409938	-0.180807	-0.206847	-0.214181	-0.0520995	-0.0386819	-0.0334968	-0.0624998	0.0116685	-0.0686676	-0.179694	-0.064762	0.115351	-0.0112051	-0.306465	0.224321	0.106993	0.183383	0.0408438	-0.0209576
PTOS_000637	phosphatidate cytidylyltransferase	NA	NA	NA	NA	NA	NA	NA	NA	NA	NA	NA	NA	NA	NA	NA	NA	NA	NA	NA	NA	NA	NA	NA	NA	NA	NA	NA	NA	NA	NA	NA	NA	NA	NA	NA	NA	NA	NA	NA	NA	NA	NA	NA	NA	NA	NA	NA	NA
PTOS_000638	ftsH ATP-dependent zinc metalloprotease FtsH	NA	NA	NA	NA	NA	NA	NA	NA	NA	NA	NA	NA	NA	NA	NA	NA	NA	NA	NA	NA	NA	NA	NA	NA	NA	NA	NA	NA	NA	NA	NA	NA	NA	NA	NA	NA	NA	NA	NA	NA	NA	NA	NA	NA	NA	NA	NA	NA
PTOS_000639	rsfS ribosome silencing factor	0.0992039	0.186921	-0.0564053	-0.256883	0.436093	0.144561	0.66587	0.992306	0.2343	-0.956469	0.511165	0.510609	0.502294	0.244699	0.603237	0.493803	-0.11366	0.227059	-0.128236	0.102036	-0.790279	0.130391	0.323116	0.148849	0.162741	0.421023	0.11284	0.14649	0.19095	0.782772	0.392319	0.220009	0.19874	0.350045	0.0892479	0.433486	0.360323	0.0481117	0.611656	0.323601	-0.0674875	-0.131724	0.185514	-0.00735121	-0.317213	-0.375152	-0.0797559	-1.18941
PTOS_000640	tRNA-Gln	NA	NA	NA	NA	NA	NA	NA	NA	NA	NA	NA	NA	NA	NA	NA	NA	NA	NA	NA	NA	NA	NA	NA	NA	NA	NA	NA	NA	NA	NA	NA	NA	NA	NA	NA	NA	NA	NA	NA	NA	NA	NA	NA	NA	NA	NA	NA	NA
PTOS_000641	DUF349 domain-containing protein	0.0713395	-0.323591	-0.0633481	0.440697	-0.184649	-0.442265	-0.434643	-0.846044	-0.888364	-0.451295	-1.11311	-0.348329	-0.0195672	0.324968	-0.155414	-0.181866	0.33304	0.311651	0.387735	0.157621	0.291852	0.0324081	0.228388	-0.764467	-0.738842	-0.773107	-1.15902	-0.711968	-1.27985	-0.544779	-1.74487	-1.28283	0.121385	-0.0748557	-0.0704714	0.399249	0.142975	-0.401062	-0.30325	0.165586	-0.195186	0.526797	0.473629	-1.64559	0.471273	0.0596824	-0.0828306	0.134681
PTOS_000642	mgtE magnesium transporter	-0.0518862	-0.144116	0.398599	-0.168478	0.239508	0.334646	0.246359	0.144728	0.112249	0.0384626	0.211969	0.24422	-0.0164028	0.0347528	0.0946611	-0.0893332	-0.238049	-0.0950329	-0.327745	0.0714754	0.238768	-0.223443	-0.276649	0.180833	0.10038	-0.410282	-0.0319587	0.0132418	0.223839	0.0676393	0.29845	0.201704	-0.175616	-0.177397	-0.100199	-0.0681165	-0.0429231	0.0612917	-0.29659	-0.221848	-0.0106704	-0.0818703	-0.0547747	0.178689	-0.652029	-0.519027	-0.445779	-0.912736
PTOS_000643	rsmA 16S rRNA (adenine(1518)-N(6)/adenine(1519)-N(6))- dimethyltransferase RsmA	-0.170115	0.269533	-0.131361	0.136212	0.802598	0.661228	0.293755	0.670312	0.253123	0.317391	-0.0187636	-0.116644	-0.6332	0.07617	-1.2874	-0.586687	-0.903589	-0.756558	-1.34345	-1.83073	-0.998268	0.441356	0.216989	0.0989596	0.791336	1.03493	1.11683	0.669889	0.682763	-0.295449	0.622625	0.487129	0.145681	-0.416985	0.502373	0.386971	0.315632	-0.714782	-0.353758	-0.396655	-0.489446	0.44819	-0.539645	0.375383	-0.442621	-0.556625	-0.445795	-0.137338
PTOS_000644	flippase-like domain-containing protein	NA	NA	NA	NA	NA	NA	NA	NA	NA	NA	NA	NA	NA	NA	NA	NA	NA	NA	NA	NA	NA	NA	NA	NA	NA	NA	NA	NA	NA	NA	NA	NA	NA	NA	NA	NA	NA	NA	NA	NA	NA	NA	NA	NA	NA	NA	NA	NA
PTOS_000645	aminoacyl-histidine dipeptidase	0.0569601	0.270622	-0.339122	0.0135047	-0.14786	-0.226195	0.0373914	0.0254932	-0.0528845	0.0330822	-0.281019	-0.105827	0.254411	-0.0518992	-0.055293	0.117974	-0.0611411	0.0908428	0.0901728	-0.161431	-0.203456	0.249673	0.263415	-0.454174	-0.399534	-0.384259	-0.378992	-0.473198	-0.682958	-0.043477	-0.919712	-0.40849	0.0957296	-0.286178	-0.176808	-0.491069	-0.165706	-0.0415768	-0.0518523	-0.103393	0.304524	-0.0352623	-0.235896	0.0744574	0.364812	0.393224	0.146075	0.252924
PTOS_000646	hypothetical protein	-0.0360329	0.125596	-0.0100095	-0.0832041	-0.0980134	-0.0765466	0.100322	0.20329	0.195576	0.0396916	0.0748452	0.120467	-0.0218085	0.0304782	-0.1181	0.0204907	-0.110169	0.0831352	-0.0128543	-0.0538965	-0.103764	-0.050107	0.134091	-0.0326004	0.188576	0.140084	0.197014	-0.00403154	0.268047	0.30738	0.110077	0.314876	-0.00301013	-0.0953621	0.0327702	0.0453326	0.175292	-0.062647	0.203613	-0.0463917	0.131807	0.0802185	0.131091	-0.402226	0.162496	0.201302	0.00666915	-0.00820017
PTOS_000647	DUF4249 domain-containing protein	0.090439	0.00732396	0.0178431	-0.0283405	0.584474	0.449306	0.47081	0.359746	0.0827755	0.259447	0.333692	0.31649	0.0702861	0.00964378	0.330955	0.336661	0.250966	0.206682	0.292859	-0.11101	-0.0693666	-0.0660131	0.163335	-0.0368485	0.166046	0.303237	0.297544	0.131731	0.0379984	0.000101619	0.0616097	0.0427935	0.0407328	-0.00474975	-0.132173	0.0269182	-0.0662655	0.206543	0.0188411	0.170104	-0.0636059	0.130946	-0.0293849	-0.139071	-0.131553	0.0611386	0.151355	-0.136568
PTOS_000648	carboxypeptidase-like regulatory domain-containing protein	-0.101856	-0.0599105	0.0822058	0.118084	0.243502	0.261867	0.365483	0.187821	0.261719	0.141836	0.0819386	0.335492	0.165072	0.165421	0.113061	0.106731	0.0143226	0.107162	0.082482	0.0920772	0.0570671	-0.00173699	-0.0286186	-0.0521189	0.0606714	0.116821	0.0746116	0.20297	-0.000183451	-0.12132	0.19942	-0.125644	0.122011	0.0740311	-0.0411468	0.0164207	0.00658999	-0.109611	0.286499	0.181316	0.0256055	0.0121608	0.0922698	-0.0465827	0.113809	0.247964	0.057535	0.19661
PTOS_000649	hypothetical protein	-0.155946	0.0891676	-0.202664	0.265359	0.0947578	0.0347107	0.295116	0.170622	0.164274	-0.279406	-0.405469	0.347451	0.0826444	0.0329626	0.251124	-0.182213	0.188452	0.0396049	0.217156	0.434878	-0.022322	-0.0451702	0.298418	-0.322503	0.118801	-0.0760706	-0.192512	-0.0490674	-0.140799	0.0651479	-0.18659	0.46464	0.279817	-0.138272	0.225179	-0.168685	-0.21122	-0.608689	-0.302722	0.109857	0.0270316	-0.178057	0.195245	-0.0953548	-0.139847	-0.13257	-0.223294	0.095622
PTOS_000650	MG2 domain-containing protein	-0.06482	-0.0720433	0.128737	0.0937762	0.209928	0.198451	0.114939	0.183525	0.121985	0.120832	0.161584	0.155691	0.00609532	0.00404156	0.167318	0.0385618	0.130589	0.184492	0.0829785	0.237892	-0.122229	0.0488949	0.0345294	0.00379727	-0.0547168	0.111295	0.119925	0.155537	-0.0304806	-0.0531337	-0.19677	-0.127391	0.10659	0.114227	-0.0147938	0.130563	-0.0332279	-0.0486376	0.202252	0.10858	0.0700273	0.0266715	-0.0775912	0.0486692	0.120969	-0.083095	-0.0333564	0.00396343
PTOS_000651	NVEALA domain-containing protein	0.205843	-0.0940601	0.0820948	-0.255346	-0.768586	-0.943121	-1.08704	-0.591371	-0.737803	-0.370846	-0.686168	-0.177705	0.152506	0.00593304	-0.198222	-0.216796	0.352892	0.52619	0.349748	0.574566	-0.0376592	-0.225769	0.377985	-0.219799	-0.858601	-1.60295	-0.759166	-0.420567	-0.846978	-0.311105	-0.816436	-0.587405	-0.649962	0.12623	-0.0784589	-0.328744	-0.350231	-0.355662	-1.06032	-0.530302	-0.322623	-0.19044	-0.310613	0.708523	0.0928299	-0.962738	-0.268053	-0.033527
PTOS_000652	TolB-like 6-bladed beta-propeller domain-containing protein	-0.0855505	-0.175474	0.21396	0.0141127	0.0726516	-0.0129528	0.140291	-0.147538	0.00846298	0.155927	-0.0390664	-0.0650959	0.118563	0.101376	-0.144907	0.0882791	0.170378	0.160239	0.0202218	0.287042	-0.170708	-0.0816869	0.0335381	0.103065	-0.0419405	-0.241009	0.0934934	-0.118864	-0.108634	0.0948573	0.106553	-0.271068	0.0500183	0.0813435	-0.0325325	0.107148	0.173918	0.0584889	-0.0385262	0.0492675	-0.00190908	0.0306076	-0.136141	0.0595576	-0.203961	-0.257554	-0.0811385	-0.0878014
PTOS_000653	redoxin family protein	-0.0941506	-0.0178417	0.0342163	0.06376	0.230027	0.224594	0.387418	0.120455	0.274189	-0.0763252	-0.0358264	0.147612	0.0943213	0.12224	0.0646322	-0.151021	-0.130941	0.008013	0.231157	-0.0635372	0.0292431	0.178356	-0.0442987	-0.241613	-0.00996144	0.34511	-0.374124	0.0975764	-0.566321	-0.437199	-0.57404	-0.101293	0.260337	0.0721659	0.0419812	0.0680784	0.316822	-0.0643849	0.0210007	-0.0774749	-0.407413	0.116555	0.143385	0.0598318	0.000135993	0.309844	0.206142	0.171029
PTOS_000654	DUF1573 domain-containing protein	0.411741	-0.412241	-0.0784644	0.0238559	-0.598292	-0.329749	-0.478298	-0.638314	-1.49999	-0.857713	-1.20653	-0.460194	-0.540155	-0.401066	-0.726877	-0.230065	-0.268324	-0.507845	-0.54267	-0.0246952	0.104074	0.208201	-0.234659	-0.135481	-0.481811	-0.498295	-0.488122	-0.600451	-0.49654	-0.711899	-0.747156	-0.267666	-0.359946	-0.462736	-0.564009	-0.396998	-0.752885	-0.239188	-0.0988404	-0.393377	0.00901004	-0.0523454	-0.107979	0.214944	-0.748992	-0.67806	-0.959916	-0.450831
PTOS_000655	meaB methylmalonyl Co-A mutase-associated GTPase MeaB	0.203999	-0.281046	-0.045903	0.170358	0.017356	0.471443	0.416137	0.381619	0.0491648	0.0669095	-0.101676	-0.0180555	-0.116372	-0.361925	0.187063	-0.437093	-0.164237	-0.71456	0.208765	0.150527	-0.370874	0.10295	0.00142871	0.181655	-0.20979	-0.493476	-0.961055	-0.703278	-0.354267	-0.611873	-0.770345	-1.38992	-0.306759	-0.755364	0.139507	-0.619087	-0.493532	-0.298588	-0.693139	-0.338321	0.177404	0.193478	-0.108808	-0.195498	-0.15221	-0.302984	-0.345097	-1.34974
PTOS_000656	DMT family transporter	0.143923	-0.275357	0.240697	-0.0920236	0.0181182	0.101905	-0.000448971	0.273138	0.289802	0.257382	0.387107	0.28543	-0.133506	0.164757	0.141752	-0.0362707	-0.0705611	0.190223	0.399744	0.250434	-0.212823	0.291458	0.0274402	-0.153187	0.33859	0.194912	0.350106	0.437495	-0.0457976	-0.270549	0.0895802	0.00969147	0.365859	-0.0908191	0.118107	-0.271652	0.360456	0.135724	0.0644267	0.399116	-0.115195	0.219298	-0.0414179	-0.190805	0.0469404	-0.233585	-0.0125433	0.133009
PTOS_000657	AAA family ATPase	-0.00402027	0.0324215	0.070341	-0.0312557	0.191916	0.246194	0.360032	0.214896	0.571561	0.118026	0.072303	0.212711	0.00913192	0.0247398	0.194928	0.215113	0.0923574	0.100741	0.236523	0.0498919	-0.00612436	0.0475382	0.0183698	-0.087348	0.126793	0.0362442	-0.0416631	0.213611	0.022688	0.0886467	0.266479	0.269086	0.171905	0.0451228	0.292601	0.347451	0.229733	0.332368	0.396192	0.262433	-0.0721377	0.312645	0.066296	-0.38047	0.576106	0.604073	0.390895	0.516702
PTOS_000658	DUF4435 domain-containing protein	0.388855	-0.591876	0.223214	-0.111898	-0.0368605	-0.623398	0.328399	0.261621	0.57447	0.390834	-0.0174068	0.675393	0.484407	0.415241	-0.243409	0.595969	0.37113	0.268071	0.36064	0.441433	0.0251789	-0.0328158	-0.337981	0.428317	-0.242431	0.383098	-0.231592	0.0699274	-0.00196962	0.313304	-0.164555	0.128687	0.115738	0.412877	-0.364782	-0.469406	-0.0817635	-0.0574134	-0.12638	-0.319435	0.581257	-0.108699	-0.589975	0.133819	0.745852	0.124955	0.499005	0.579612
PTOS_000659	mechanosensitive ion channel family protein	-0.303462	0.201169	-0.00488912	0.0782501	0.177049	0.339215	0.367732	0.250892	0.242041	0.210013	0.209277	0.568813	0.293597	0.0752144	0.129538	0.279834	0.394315	0.454594	0.203384	0.149683	0.122233	-0.0455253	0.0379219	-0.155447	-0.0212153	0.209568	0.231311	-0.00345008	-0.149352	0.168547	0.0554115	-0.115411	0.0483493	0.0129178	-0.15392	-0.132127	-0.0654045	0.0361297	0.0698282	0.0989727	-0.2567	0.256134	-0.156666	0.0462254	0.370868	0.140569	0.439662	0.162751
PTOS_000660	AraC family transcriptional regulator	0.205262	0.488431	-0.910457	-0.0554029	0.5298	0.341933	0.624866	0.479899	0.378197	-0.0619192	-0.0167222	0.542315	-0.485886	0.112511	0.36152	0.556311	0.134694	-0.09101	-0.169533	0.359566	0.0505025	0.411853	-0.539721	-0.174301	0.358427	-0.0398813	0.193372	0.212254	0.0181331	-0.558518	0.281789	0.777336	0.842331	0.147997	0.162573	0.119095	0.352145	0.336578	0.401731	-0.381401	-0.248785	0.0593335	-0.0222402	0.0552757	0.485546	0.167363	-0.00533942	0.364711
PTOS_000661	HipA domain-containing protein	0.0256233	0.0509965	0.0742723	-0.00710874	0.427185	0.594988	0.368781	0.635228	0.551866	0.780701	0.496308	0.658935	0.268289	0.364466	0.0403591	0.0659179	0.287192	0.303647	0.328577	0.494378	0.163403	0.157774	0.0206422	-0.356979	-0.0134297	0.218089	0.164317	0.222468	0.195129	0.00340062	0.223184	0.00728902	0.203608	-0.265274	0.129948	0.346801	0.19047	0.155898	0.297159	0.242518	-0.293383	0.444831	0.00169343	-0.333746	0.141658	0.47875	0.292517	0.181217
PTOS_000662	HipA N-terminal domain-containing protein	NA	NA	NA	NA	NA	NA	NA	NA	NA	NA	NA	NA	NA	NA	NA	NA	NA	NA	NA	NA	NA	NA	NA	NA	NA	NA	NA	NA	NA	NA	NA	NA	NA	NA	NA	NA	NA	NA	NA	NA	0.266582	-0.928479	0.366299	0.331241	-0.34966	-1.5502	-1.00778	0.116652
PTOS_000663	helix-turn-helix transcriptional regulator	NA	NA	NA	NA	NA	NA	NA	NA	NA	NA	NA	NA	NA	NA	NA	NA	NA	NA	NA	NA	NA	NA	NA	NA	NA	NA	NA	NA	NA	NA	NA	NA	NA	NA	NA	NA	NA	NA	NA	NA	NA	NA	NA	NA	NA	NA	NA	NA
PTOS_000664	DUF4373 domain-containing protein	0.119583	-0.211193	-0.0237815	0.136215	0.704659	0.363951	0.608417	0.699639	0.71593	0.70908	0.77131	0.422668	0.241568	0.658701	0.471142	0.364433	0.563466	0.326084	0.373396	0.474539	0.0886955	0.128322	-0.277118	-0.0152787	-0.0074059	0.291206	0.371251	0.21184	0.00387062	-0.340096	0.256143	0.184548	0.217418	0.418687	0.348799	0.446535	0.251394	0.258744	0.303915	0.248557	0.215073	-0.196642	0.243464	-0.157717	0.133016	0.341535	0.104525	0.115763
PTOS_000665	SH3 beta-barrel fold-containing protein	0.282455	-0.267506	-0.176016	0.110458	0.211386	0.727033	0.577839	0.141521	0.293576	0.203685	0.261156	0.271528	-0.190169	0.16818	0.452097	0.126945	-0.109688	0.175533	0.108813	0.35733	0.0292367	-0.00290064	-0.112948	0.0438504	0.322237	-0.0185209	0.408173	0.200064	0.0104015	0.379896	0.0265031	-0.579276	-0.272532	0.416899	0.0554184	0.187723	-0.29872	0.00676289	0.217432	0.283673	-0.887898	0.525685	-0.360773	0.315091	-1.64626	-1.06814	-0.898943	-1.89629
PTOS_000666	upgY capsular polysaccharide transcription antiterminator UpgY	-0.14996	-0.0674433	0.238227	-0.00631561	-1.43793	-0.881653	-0.727408	-0.912577	-1.42562	-0.887016	-1.31311	-0.831699	-0.480797	-0.600616	-0.402527	-1.04864	-0.645746	-0.275699	-0.0922324	-0.555163	0.337342	-0.405832	0.0525634	-0.069092	-0.792879	-0.610435	-0.7513	-0.762889	-0.945881	-0.305496	-0.459617	-0.421563	-0.458228	-0.319822	0.0217773	-0.381921	-0.429633	0.185066	-0.189882	-0.312027	-0.38413	0.330001	-0.101447	-0.00364683	-0.511077	-0.815579	-0.449507	-0.318483
PTOS_000667	UpxZ family transcription anti-terminator antagonist	0.33176	-0.233249	0.266763	-0.207867	-0.528776	-0.689384	-0.265718	-0.490102	-0.396207	-1.04829	-0.956554	-0.685167	0.129545	0.175559	-0.157054	-0.181769	-0.126427	0.0986687	0.0814104	-0.18553	0.132479	0.0611167	-0.0611871	-0.0635229	-0.385226	-0.595054	-0.385763	-0.5465	-0.681912	-0.732621	-1.94768	-0.548266	-0.884991	-0.688316	-0.137581	-0.310771	-0.726186	-0.831225	-0.370345	-0.207156	0.174952	-0.208905	0.139647	0.168893	-0.166932	-0.438023	-0.690306	0.0873493
PTOS_000668	rfbA glucose-1-phosphate thymidylyltransferase RfbA	-0.0188104	0.0905925	0.0184254	-0.0300231	-1.80792	-1.28594	-0.781902	-1.55367	-0.927983	-1.14972	-0.85792	-0.923341	-0.42657	-0.502574	-0.524486	-0.562381	-0.302086	-0.399028	-0.319	-0.436032	-0.156307	-0.0384088	-0.0635195	0.227346	-0.759843	-0.707929	-0.571857	-0.767734	-0.392765	-0.236364	-0.12002	-0.441125	-0.189923	-0.651665	-0.490538	-0.317324	-0.357569	-0.362508	-0.3706	-0.0280429	0.387401	0.259303	-0.568251	-0.15371	-0.0847189	-0.456391	-0.70558	-0.800461
PTOS_000669	rfbC dTDP-4-dehydrorhamnose 3,5-epimerase	-0.472019	0.382623	0.312881	-0.335024	-1.7876	-1.68971	-1.1283	-0.736658	-1.66789	-0.667989	-0.966559	-0.858696	-0.101513	-0.00638587	-0.536538	-0.74111	-0.540355	-0.170562	-0.678699	0.0384523	0.330425	0.167257	-0.184292	-0.487244	-1.05827	-0.856953	-0.791476	-1.23324	-1.34515	-1.5006	-1.30064	-1.01138	-0.828668	-1.28706	-1.29037	-0.824814	-0.719929	-0.994044	-0.395568	-0.997876	-0.650263	0.722413	-0.581509	0.0419599	-0.323371	-0.523894	0.00507736	0.28378
PTOS_000670	rfbB dTDP-glucose 4,6-dehydratase	0.147464	0.0437414	-0.00172508	-0.16493	-0.546592	-0.355111	-0.156269	-0.163078	-0.250371	-0.195194	-0.15708	-0.0368469	0.0348563	-0.133672	-0.176705	-0.0224314	-0.042198	0.083541	-0.022017	0.152556	0.289255	0.0948838	-0.206502	-0.298664	-0.0683704	0.0123375	-0.0950273	-0.108138	-0.145416	-0.472027	-0.233402	-0.243978	-0.0899189	0.176699	0.000608965	0.0217461	-0.0524574	0.173946	0.0277185	0.00696702	-0.0566899	-0.0905989	0.0385526	0.164992	0.437672	0.180235	0.573684	0.312207
PTOS_000671	lipopolysaccharide biosynthesis protein	0.0735383	-0.453505	0.128673	0.267984	-2.11576	-1.60091	-2.02715	-1.66565	-1.87993	-2.38651	-1.88655	-1.64532	-1.33857	-1.06649	-1.85149	-1.07895	-0.888644	-0.774809	-1.38295	-0.92957	-0.0610335	0.162327	-0.138839	0.117774	-0.899543	-1.03593	-1.2421	-1.24359	-2.74378	-1.88661	-1.39641	-1.39153	-1.01984	-0.757142	-0.296667	-0.511213	-0.209425	-0.502868	-0.429478	-0.548539	0.222326	0.0356015	-0.426975	0.10285	-0.520608	-1.07931	-0.829611	-0.743944
PTOS_000672	NDP-hexose 2,3-dehydratase family protein	0.0475767	-0.00952761	-0.0699205	0.0805195	-1.88827	-2.18662	-2.35583	-2.114	-1.86577	-1.92971	-1.80207	-0.857542	-0.856262	-1.03272	-0.431439	-0.77923	-0.513817	-0.390219	-0.250556	-0.835395	0.0329006	-0.172913	-0.114946	0.203651	-0.278768	-0.0841006	-0.347259	-0.325883	-0.265858	-0.755019	-0.840697	-0.548615	-0.733845	-0.178409	-0.298036	-0.0646875	-0.0523703	-0.563202	-0.0361404	-0.354628	-0.213412	0.169286	0.254163	-0.271554	0.182707	-0.649959	-0.718792	-0.0448542
PTOS_000673	Gfo/Idh/MocA family oxidoreductase	0.0530551	-0.157417	-0.00837898	0.21401	-1.18939	-1.51304	-1.29715	-0.946284	-1.34709	-1.32918	-1.0637	-1.13933	-0.770735	-0.613395	-0.7776	-1.10078	-0.785307	-0.462894	-0.248549	-0.635655	-0.0500991	-0.135742	-0.208481	0.363732	-0.582395	-0.770182	-0.578102	-0.397018	-1.09442	-1.07547	-0.594126	-0.624424	-0.45075	-0.507036	-0.702862	-0.27797	-0.550768	-0.536167	-0.472785	-0.353214	0.0471235	0.0229003	-0.0350203	0.0102434	0.316912	-0.53743	-0.783846	-0.077839
PTOS_000674	DegT/DnrJ/EryC1/StrS family aminotransferase	0.12572	-0.819708	-0.151974	0.702741	-1.26006	-1.64702	-1.18395	-1.70376	-0.941215	-0.720364	-1.18069	-1.32496	-1.11833	-0.716891	-0.773895	-0.836536	-0.691331	-0.376042	-0.960024	-0.896419	0.0238948	-0.19612	0.310605	-0.177245	-0.409527	-0.687081	-0.915377	-0.264346	-0.517724	-0.43021	-0.652699	-0.491574	-1.08108	-0.988413	-0.43066	-0.576854	-0.981587	-0.928055	-0.752539	-1.26024	0.525384	-0.403719	0.0769981	-0.0312053	0.261939	-0.696144	-0.583885	-0.309429
PTOS_000675	glycosyltransferase	-0.208366	-0.0586945	0.491388	-0.238683	-1.65559	-1.24074	-1.04289	-0.844295	-0.65635	-1.03741	-0.889139	-0.850649	-1.0057	-0.143361	-0.214482	-0.557851	-0.250023	-0.153863	-0.56522	-0.337522	0.262934	-0.640737	0.303289	0.03634	-0.42593	-0.32658	-0.0416631	-0.0155625	-0.217089	-0.603353	-0.618951	-0.730556	-0.34749	0.177033	-0.480355	-0.262244	-0.734649	-0.297056	-0.019239	-0.174552	0.259701	-0.153631	0.0763186	-0.0145256	-0.454206	-0.593463	-0.451792	-0.122958
PTOS_000676	glycosyltransferase family 2 protein	0.236844	-0.190026	-0.933661	0.690237	-2.83758	-1.2673	-1.07271	-1.17501	-1.54732	-1.5285	-0.0171748	0.151438	-0.374351	-0.646703	-0.677255	-1.93581	-0.342496	-2.16136	-1.25658	-1.3841	0.983565	-0.962302	-0.741562	0.288046	-0.0445049	0.68396	-0.0803274	-0.527669	-0.755985	-1.65581	0.719954	0.158627	0.231507	-0.186831	-0.887965	-0.272869	0.160672	0.0491768	-1.89881	-1.51992	NA	NA	NA	NA	NA	NA	NA	NA
PTOS_000677	glycosyltransferase	-0.557956	0.652562	-0.360076	0.138726	-2.13885	-1.02573	-1.52757	-2.0399	-2.0584	-1.58256	-0.303235	-0.663663	-0.431523	-0.78091	-0.144559	-0.159515	-0.450206	-1.11875	0.206014	0.343167	NA	NA	NA	NA	NA	NA	NA	NA	NA	NA	NA	NA	NA	NA	NA	NA	NA	NA	NA	NA	NA	NA	NA	NA	NA	NA	NA	NA
PTOS_000678	EpsG family protein	-0.0735367	-0.0488781	0.0847229	0.0618986	-1.07293	-0.619418	-0.801101	-0.675244	-1.22796	-1.55618	-1.45803	-1.22125	-0.740577	-0.573399	-0.580044	-0.827848	-0.734075	-0.628953	-0.718679	-0.380379	0.352922	-0.500075	-0.145548	0.204139	-0.339888	-0.213593	-0.605183	-0.655866	-0.470624	-0.763739	-0.577928	-0.623827	-0.0196755	-0.144123	-0.420069	-0.219621	-0.323443	-0.308848	-0.373599	-0.338247	-0.141069	-0.086411	0.0956482	0.0532947	0.109636	-0.75316	-0.244721	0.146211
PTOS_000679	glycosyltransferase family 4 protein	0.288145	-0.234132	-0.081291	0.00755143	-4.65326	-5.56682	-4.72183	-3.55798	-5.08601	-4.60457	-3.93356	-4.7794	-1.64041	-1.82937	-1.52184	-2.3589	-0.934964	-1.569	-1.35259	-1.21197	-0.00976974	-0.0939313	-0.16527	0.28637	-2.25491	-1.7606	-2.5516	-2.1662	-2.13983	-2.00804	-2.29499	-2.22585	-0.69656	-0.849658	-0.50518	-1.0661	-0.525135	-0.48143	-1.20209	-0.699433	0.16747	0.161528	-0.266888	-0.0797096	-2.15448	-1.80635	-1.98622	-0.913881
PTOS_000680	sugar transferase	-0.552941	0.290411	0.0878715	0.0846691	-4.26109	-4.27004	-4.16518	-4.18788	-4.20912	-4.2268	-4.25156	-4.19308	-1.80767	-0.955872	-1.3022	-2.60957	-1.19193	-1.24694	-0.132809	-0.19064	0.0467476	-0.00802216	-1.13195	0.802858	-4.62553	-4.59509	-4.64919	-3.84991	-3.32066	-3.80746	-4.08318	-4.19462	-1.4728	-1.18304	-1.09403	-1.73123	-1.34638	-1.05084	-1.41627	-1.43561	-0.148103	-0.099591	0.297913	-0.144457	-4.09124	-3.977	-4.23961	-4.20848
PTOS_000681	serine acetyltransferase	0.524352	-0.0014356	-0.0809596	-0.644975	-3.31074	-2.60301	-3.16425	-4.3682	-3.22811	-1.55539	-3.27185	-0.945349	-1.95933	-1.11646	-1.46594	-1.68894	-1.31408	-1.20194	-1.78062	-1.08892	-0.288918	-1.12834	-0.135569	1.19566	-1.46615	-1.45138	-1.74734	-1.08093	-0.937763	-1.8193	-2.12246	-1.48461	-0.993088	-0.805293	-0.939412	-0.637499	-0.912433	-0.396596	-0.346185	-1.09968	NA	NA	NA	NA	NA	NA	NA	NA
PTOS_000682	acyl carrier protein	NA	NA	NA	NA	NA	NA	NA	NA	NA	NA	NA	NA	NA	NA	NA	NA	NA	NA	NA	NA	NA	NA	NA	NA	NA	NA	NA	NA	NA	NA	NA	NA	NA	NA	NA	NA	NA	NA	NA	NA	NA	NA	NA	NA	NA	NA	NA	NA
PTOS_000683	SDR family oxidoreductase	-0.430517	-0.26653	0.124695	0.508422	-2.55162	-3.39901	-3.94647	-2.12396	-5.6141	-4.01012	-5.65495	-2.79482	-1.87803	-3.4044	-2.17117	-1.79924	-2.79618	-1.38553	-2.34491	0.221633	0.413179	-0.694596	0.0952845	0.0420283	-1.56888	-1.56007	-1.17318	-1.88092	-2.89237	-0.349429	-1.94868	-2.11708	-1.59055	-1.8984	-1.07208	-1.07406	-1.49267	-0.306335	-0.487666	0.0481614	0.247369	-0.100242	0.318549	-0.591631	-2.6781	-4.10505	-4.36928	-2.16338
PTOS_000684	ketoacyl-ACP synthase III	-0.278565	-0.317473	0.312721	0.212811	-3.14692	-3.63437	-3.57604	-3.99226	-3.66413	-3.33094	-3.42676	-3.58794	-0.844802	-1.21719	-1.20565	-1.37247	-0.653319	-0.534848	-0.686096	-0.56951	0.0413714	-0.334308	0.133117	0.0905798	-2.61267	-2.42757	-2.36554	-2.1214	-2.77604	-2.29695	-3.35697	-2.37797	-0.638741	-1.05368	-0.985063	-0.283424	-0.603749	-0.547535	-0.632255	-0.419476	-0.308441	0.0230616	-0.087946	0.320997	-1.741	-2.03893	-2.64221	-2.50964
PTOS_000685	VOC family protein	NA	NA	NA	NA	NA	NA	NA	NA	NA	NA	NA	NA	NA	NA	NA	NA	NA	NA	NA	NA	NA	NA	NA	NA	NA	NA	NA	NA	NA	NA	NA	NA	NA	NA	NA	NA	NA	NA	NA	NA	NA	NA	NA	NA	NA	NA	NA	NA
PTOS_000686	HAD-IIIC family phosphatase	0.275244	-0.182558	-0.045988	-0.0305271	-4.88488	-4.07595	-4.72562	-3.313	-6.40433	-6.42271	-6.45842	-1.6987	-1.5173	-0.473208	-1.32594	-2.07771	-0.942598	-0.176272	-0.532731	-0.209598	0.135274	-0.412711	0.0290865	0.417989	-2.81116	-3.73061	-5.68516	-2.72761	-5.18316	-3.14497	-3.48412	-3.62699	-0.439762	-0.963745	-0.85006	-0.29471	-0.28599	-0.0872304	-0.203085	0.00848582	NA	NA	NA	NA	NA	NA	NA	NA
PTOS_000687	acyl carrier protein	NA	NA	NA	NA	NA	NA	NA	NA	NA	NA	NA	NA	NA	NA	NA	NA	NA	NA	NA	NA	NA	NA	NA	NA	NA	NA	NA	NA	NA	NA	NA	NA	NA	NA	NA	NA	NA	NA	NA	NA	NA	NA	NA	NA	NA	NA	NA	NA
PTOS_000688	MBL fold metallo-hydrolase	NA	NA	NA	NA	NA	NA	NA	NA	NA	NA	NA	NA	NA	NA	NA	NA	NA	NA	NA	NA	NA	NA	NA	NA	NA	NA	NA	NA	NA	NA	NA	NA	NA	NA	NA	NA	NA	NA	NA	NA	NA	NA	NA	NA	NA	NA	NA	NA
PTOS_000689	aminotransferase class I/II-fold pyridoxal phosphate-dependent enzyme	0.0229028	-0.47839	0.414118	-0.0201463	-5.49868	-4.48293	-5.14965	-5.76777	-6.07633	-5.39604	-5.47771	-5.1921	-1.0549	-1.63224	-1.38954	-1.37337	-0.742856	-0.496283	-0.293913	-0.832024	0.490874	-0.166496	-0.514668	0.13577	-4.24716	-2.14712	-4.52848	-3.1367	-3.12007	-4.60348	-2.28867	-5.02141	-0.686616	-0.822719	-0.814245	-1.03267	-0.316142	-0.120958	-0.316541	-0.573192	0.0358347	-0.0307374	0.139862	-0.0718276	-2.36576	-2.28387	-2.55254	-2.08979
PTOS_000690	HU family DNA-binding protein	-0.503097	0.491851	-0.769309	0.615839	0.826797	0.398004	0.314327	0.375613	0.832059	0.677067	0.481696	0.395169	-0.301319	0.2083	0.137191	-0.488397	0.123092	-0.0241799	0.429544	0.0919461	0.399203	-0.0841767	0.0580454	-0.587087	0.528016	0.405184	0.198767	0.190592	0.214246	0.274954	0.158532	-0.221346	0.474098	0.336359	-0.276206	0.588266	0.022241	-0.235977	0.510951	-0.0293182	0.0625786	-0.370462	0.0641604	0.337197	-0.794582	-0.188913	-0.055459	-0.581683
PTOS_000691	smalltalk protein	0.428486	0.188233	-0.284309	-0.692425	0.076262	0.766956	0.240673	0.281141	0.364898	0.155273	0.591978	0.596208	0.507974	0.723841	0.0986202	0.049514	0.516503	0.394885	0.0655956	0.390289	-0.249898	0.357185	-0.2743	-0.00832995	0.188039	0.285772	-0.429086	-0.167608	-0.286639	0.266329	-0.710183	-0.178758	0.0941991	0.265716	0.0489918	0.299949	0.37604	-0.079786	0.625606	-0.29795	0.135577	-0.303957	0.47456	-0.411303	-0.274886	0.0363862	0.0893625	-0.220091
PTOS_000692	ATP-binding protein	0.0695305	-0.0309491	-0.145043	0.137905	0.523499	0.593845	0.483125	0.636246	0.419407	0.336779	0.407848	0.497184	0.349146	0.348369	0.28112	0.432907	0.337029	0.154545	0.174729	0.145516	-0.0838751	-0.226086	0.122588	0.0642335	0.400574	0.173451	0.235325	0.403527	0.368247	0.436413	0.332811	0.219228	0.115982	0.276199	0.193157	0.115298	0.0707205	-0.165346	0.273724	-0.269387	-0.042504	-0.0579501	-0.0539269	0.085827	-0.177995	0.292595	-0.299332	-0.0947274
PTOS_000693	aldo/keto reductase	0.0573373	0.144605	-0.0185847	-0.225672	0.490072	0.704532	0.474748	0.205722	0.573657	0.54759	0.188495	0.666975	-0.0931754	-0.000717128	0.0872705	0.121034	0.167307	0.381486	-0.017504	0.169851	0.307703	-0.175026	-0.720705	0.407714	0.172658	0.0722238	0.281149	0.571609	-0.197569	0.232922	0.13116	-0.100784	-0.0545874	0.135169	0.267023	0.0830342	0.00371824	0.292265	0.425492	0.169402	0.475795	-0.0555098	0.0943472	-0.603768	0.507876	0.119271	0.335742	0.51365
PTOS_000694	glycoside hydrolase family 3 C-terminal domain-containing protein	0.0386322	0.0317461	-0.0480153	0.0346757	-0.0822299	-0.043452	0.0464092	-0.192757	-0.205022	0.0752736	0.0444663	0.145271	0.095312	-0.0400851	0.0527351	-0.100136	-0.00175712	0.0482274	-0.0452301	-0.143872	0.264306	-0.0114596	0.0590962	-0.338906	-0.00421556	-0.0109185	-0.128086	-0.0179517	0.108489	-0.525954	-0.0826649	0.252075	0.184073	0.150713	-0.326135	-0.0417572	0.156966	0.0798568	0.129833	-0.197525	0.0990469	0.0141427	0.354274	-0.533171	-0.0202295	0.0664558	0.151221	0.0968727
PTOS_000695	TonB-dependent receptor	-0.0370031	-0.0303378	0.110175	-0.0296942	0.358324	0.510061	0.383634	0.456242	0.409323	0.344925	0.39729	0.342307	0.31889	0.249504	0.210798	0.309842	0.194448	0.165046	0.222516	0.266103	-0.0315893	0.0607934	-0.00858238	-0.0621887	0.200554	0.127252	0.0617992	0.214667	0.153425	0.0932215	0.0716157	0.252834	0.1148	0.156965	0.0648721	0.0842654	0.0244762	0.139562	0.314482	0.171693	0.0237123	-0.0443282	-0.069684	0.113801	0.133272	0.123	0.123548	0.152283
PTOS_000696	RagB/SusD family nutrient uptake outer membrane protein	0.0791449	-0.0623677	0.00886643	0.0334416	0.286207	0.339924	0.26975	0.348288	0.129935	0.20393	0.0626421	0.270531	0.0624659	-0.0212946	0.213114	0.1026	-0.122271	0.105572	0.149505	0.154025	0.0181313	-1.07e-05	0.124349	-0.231551	-0.0459184	0.0963507	-0.0584161	-0.163772	-0.0594946	0.159904	0.0244229	0.042663	0.0196008	0.171551	0.105685	-0.173429	0.0516477	0.193378	0.133214	-0.00696849	0.0596216	-0.00925876	-0.105157	0.105081	-0.0925709	0.0354309	0.137938	-0.020087
PTOS_000697	glycan-binding surface protein	0.168396	-0.169335	0.131136	-0.134558	-0.116976	-0.147684	-0.0807004	-0.0370014	-0.131852	-0.03162	0.116092	-0.0365309	0.128308	0.105466	0.011723	0.111446	-0.139558	-0.00977305	0.0477943	0.0439647	0.185044	-0.187251	0.149468	-0.160583	-0.0608258	0.212055	-0.248224	-0.0799213	-0.371986	0.0487425	-0.0870498	-0.0176105	-0.0218315	-0.131839	-0.114817	0.0292479	-0.172408	0.182343	-0.101895	-0.177186	0.00667701	0.0737397	-0.0481203	-0.0285593	-0.157881	-0.133245	-0.038852	-0.208855
PTOS_000698	hypothetical protein	0.014461	0.14886	-0.0325562	-0.166973	0.272666	0.50442	0.244499	0.379686	0.271151	0.232001	0.261152	0.212273	0.221273	0.175474	0.115644	0.26529	-0.0851623	0.105674	-0.00238981	0.0156596	-0.107554	-0.104497	-0.00746741	0.159708	0.081795	0.131658	-0.0114408	0.223987	0.257368	0.0946903	0.167266	0.166536	0.0905639	0.0425359	-0.130424	-0.242817	-0.145542	0.0189854	0.121758	0.140059	0.326007	-0.171263	-0.119842	0.0108	-0.0991903	-0.268008	-0.105746	-0.149962
PTOS_000699	carbohydrate-binding protein	0.0115228	0.0664725	0.115682	-0.133658	0.116323	0.160292	-0.0381926	0.0804198	-0.0366338	0.0659477	0.00578641	0.0441869	0.0277296	0.238314	-0.00874998	0.0749695	-0.0437212	0.0369321	0.0610351	-0.215354	-0.0704231	0.0580906	0.0441764	-0.0160329	0.135763	-0.197939	-0.000340038	-0.0906467	-0.217529	-0.0317386	-9.55e-05	0.0773423	-0.0125971	0.106549	0.11278	0.0430932	0.051861	-0.170905	0.159195	-0.157808	-0.225746	0.0221646	0.115119	0.118352	0.214156	-0.0295093	0.0497472	-0.0530883
PTOS_000700	glycoside hydrolase family 26 protein	0.00841765	-0.132323	-0.0654348	0.199577	-0.593342	-0.642669	-0.824906	-0.681089	-0.375961	-0.666373	-0.65899	-0.430487	0.0281545	-0.32828	-0.311435	-0.149341	-0.281142	-0.0639576	-0.134737	0.0947411	-0.0412209	0.0686379	0.0902191	-0.203575	-0.357851	-0.291635	-0.231895	-0.267908	-0.18409	-0.100774	-0.00791975	-0.282763	-0.0523794	0.0462867	0.0015807	0.0654152	-0.0181952	0.096215	-0.00730381	-0.0396412	0.187148	0.0655687	-0.0139233	-0.100333	-0.0904805	-0.465401	-0.207543	-0.0935356
PTOS_000701	beta-galactosidase	0.131165	-0.0898989	0.1223	-0.157126	-0.1266	-0.292973	-0.189502	-0.25465	-0.203794	0.171781	-0.418915	-0.353119	-0.0714293	-0.000925384	-0.0974948	-0.171697	0.0480256	-0.158808	-0.322866	-0.436946	0.0695677	-0.082993	-0.0175952	0.0348509	-0.245148	-0.322421	0.287117	0.122318	0.225448	-0.350923	-0.100961	-0.243724	0.0630284	-0.0260377	-0.0768145	-0.215607	0.0367764	0.396085	0.0587696	0.193972	0.163025	-0.0448609	0.0554176	-0.0408586	-0.0926906	-0.145147	0.0728106	0.162435
PTOS_000702	glycoside hydrolase family 3 C-terminal domain-containing protein	-0.277572	0.426759	-0.171336	0.0236608	0.404451	-0.00657282	0.272506	-0.229525	-0.161219	0.114504	-0.17943	0.126941	0.212896	0.288613	0.0111789	0.104818	0.078352	-0.0550005	-0.0891049	-0.0138656	-0.0563803	-0.21331	0.0472919	0.199652	-0.149862	-0.154589	-0.0529192	0.0350406	-0.210918	-0.143395	-0.658046	0.0440993	0.14562	-0.0302884	0.0415367	-0.440505	0.0416243	0.183766	-0.0287395	-0.174278	-0.366575	0.117674	0.283879	-0.0198847	-0.0862811	-0.386924	0.340298	-0.265635
PTOS_000703	methyltransferase	-0.0451781	-0.039875	0.035904	0.0541515	-0.217951	-0.416211	-0.197764	-0.38291	-0.225519	-0.323736	-0.0865271	-0.280166	-0.251358	-0.180998	-0.179124	-0.175274	0.186829	-0.059862	-0.025153	-0.0743044	0.0961986	-0.250866	0.0160838	0.115782	-0.0583264	-0.16698	-0.246352	-0.100326	-0.329999	-0.199855	0.160839	0.0572044	0.160011	-0.18241	0.114192	0.020683	-0.163124	-0.221899	0.0234543	0.0513483	-0.0852381	0.0961717	-0.188436	0.136279	-0.024158	-0.221225	-0.336229	-0.188311
PTOS_000704	corrinoid protein	-0.398021	0.461904	0.248024	-0.379516	0.444366	0.524365	0.490604	0.0254563	0.695949	0.104113	-0.245032	0.414598	-0.0679504	-0.373153	0.0943182	0.00905825	0.442354	-0.86869	0.571748	-0.0287673	-0.182563	0.748692	-0.289831	-0.581905	0.289869	0.451432	0.203738	0.641289	-0.0118872	0.531454	0.0408526	0.275803	-0.0805313	-0.304475	-0.114399	0.0943835	-0.148468	-0.446321	0.125589	-0.546344	0.0653013	-0.232061	-0.420831	0.646559	-0.456118	-0.556829	-0.642773	0.0114008
PTOS_000705	5-methyltetrahydrofolate--homocysteine methyltransferase	-0.451618	-0.135386	0.128296	0.52887	-0.27735	-0.727178	0.0215568	-0.955692	-0.0279934	-0.0272571	0.0691876	-0.63139	0.165382	-1.2111	-0.814754	-0.486065	0.355773	-0.462607	-0.0857321	-0.506806	0.212826	-0.606864	-0.0234116	0.619728	0.404981	-0.692483	-0.0524422	0.0723524	-0.821238	-1.13217	0.81454	-0.420694	-1.0504	-0.319063	-0.675961	-1.69807	-0.150677	-0.13344	0.061986	-0.290628	0.669107	-1.0033	0.848026	-0.623358	-0.215717	0.121184	-1.56021	-0.23709
PTOS_000706	methylcobamide--CoM methyltransferase	0.352673	-0.150619	0.0394592	-0.252831	0.736217	0.303124	0.239006	0.3992	0.346184	0.241032	0.173081	0.325829	0.2703	0.389994	0.226286	0.21614	0.411755	0.116752	0.0252052	0.366106	0.024774	0.208242	-0.122325	-0.244775	0.319358	0.1272	0.30746	0.342037	0.29141	-0.135682	0.209879	-0.143809	0.0982492	0.283519	0.257919	0.247836	0.258674	0.191889	0.27516	-0.0327987	-0.0710234	0.0835936	-0.101404	0.0916657	0.0116581	-0.15322	0.186596	-0.0429307
PTOS_000707	glycoside hydrolase family 26 protein	-0.0806929	-0.046593	0.0156756	0.224511	0.0458039	0.1126	0.177475	0.222296	0.302779	0.149676	0.232737	0.355607	0.176523	0.132896	0.0355954	-0.117821	-0.104786	-0.110302	0.0855379	0.124706	-0.140869	0.135306	0.22373	-0.296657	0.238107	0.106467	0.170058	0.160076	0.0902708	0.151537	0.139406	0.238308	0.0245739	-0.226686	0.0327559	-0.470833	-0.176772	-0.197232	0.0907934	-0.231205	-0.479898	0.2843	-0.0157897	0.0120235	-0.223182	0.0723734	0.113141	-0.139684
PTOS_000708	4-O-beta-D-mannosyl-D-glucose phosphorylase	-0.233922	0.04483	0.0503913	0.151148	-0.0831429	-0.271846	-0.249255	-0.201615	-0.0986996	-0.174166	-0.193126	-0.192308	0.195625	-0.268206	0.0581577	-0.00282323	0.00749845	0.195431	0.0693171	0.0388301	0.126812	-0.069983	-0.0984618	0.0514849	-0.499174	0.0191136	-0.209964	-0.205501	-0.140489	-0.522113	-0.242733	-0.227401	-0.0722435	-0.127101	-0.127784	-0.099856	-0.0092784	0.0297921	-0.0995447	-0.100012	-0.191955	0.0990643	0.0952356	-0.0841001	-0.177049	-0.162663	-0.171638	-0.0909683
PTOS_000709	MFS transporter	0.159595	0.0959483	-0.186398	-0.0422201	0.487958	0.288935	-0.0203645	0.40964	0.243827	0.504895	-0.165208	0.366262	-0.0776515	0.358804	0.242111	0.463655	0.20947	0.243464	0.241926	0.127847	0.0631086	-0.0786001	0.0959148	-0.110845	0.459422	-0.0176175	-0.378251	0.0138604	0.288537	0.0341742	0.3325	0.350795	0.0179876	-0.0185189	0.029004	0.262449	0.292256	0.293312	0.231612	0.233793	0.0363604	0.0786498	0.0130927	-0.0831002	0.194074	0.301111	0.151362	0.219049
PTOS_000710	cellobiose 2-epimerase	0.0350919	0.222594	-0.177678	-0.0333636	-0.172877	0.15731	-0.41456	-0.149205	-0.215655	-0.276148	-0.432208	-0.0426316	-0.217715	0.0466823	0.00616785	-0.151202	-0.0883668	-0.271951	-0.216426	0.057586	0.22528	-0.154143	0.0887074	-0.22481	-0.17374	-0.0812954	0.0499477	0.0732973	0.296388	-0.285492	-0.255628	-0.114275	0.256148	-0.0464473	0.0977656	0.255434	0.104586	-0.166869	0.138521	0.110925	0.193685	0.0877855	0.0139132	-0.250645	-0.0119737	-0.577945	-0.25825	-0.27151
PTOS_000711	DUF6057 family protein	-0.0199595	-0.0248182	-0.0245539	0.138404	0.0759582	0.238388	0.0288739	0.22572	0.111381	-0.0111426	-0.211473	-0.0187489	0.394405	0.259068	0.0714848	0.00950728	0.222984	0.216734	0.154952	0.276814	-0.0115548	-0.221447	0.211098	0.00226217	-0.0459184	0.256341	-0.0153994	0.109383	0.043332	0.0595487	0.440651	-0.0196153	0.141948	0.47787	0.100201	0.303932	0.00593614	0.081309	0.361491	0.360676	-0.0905668	0.0128841	0.104283	0.0699563	0.479119	0.516903	0.344328	0.268022
PTOS_000712	PD40 domain-containing protein	0.192293	-0.169725	-0.136797	0.179004	0.327599	0.387661	0.475597	0.320337	0.156729	0.259416	0.168548	0.328022	0.129362	0.416573	-0.199792	0.299664	0.192774	0.119036	0.130018	0.188329	0.0348374	-0.0376751	-0.0170291	0.0364955	0.301445	0.260787	0.15845	0.0976278	0.178693	0.189031	0.0394114	0.101402	0.00133911	0.150387	0.275916	0.0931045	-0.0717401	0.0315692	0.258868	0.272318	-0.0291798	-0.0889058	0.0566264	0.0392915	0.199879	-0.00238878	-0.0566004	-0.188772
PTOS_000713	Rid family hydrolase	0.11093	-0.0121507	0.108645	-0.214702	-1.38646	-1.45013	-1.48855	-1.32623	-1.17724	-0.998841	-1.23159	-0.666867	-0.421248	-0.278611	-0.342549	-0.238996	-0.355043	-0.493133	-0.286685	-0.265648	0.183145	-0.231113	-0.011595	-0.0253004	-0.576181	-0.697199	-0.780089	-0.730738	-0.770008	-0.256297	-0.32931	-0.701332	-0.225721	-0.437745	-0.159623	-0.216934	-0.442341	-0.136539	-0.237828	-0.133368	0.162492	-0.180606	0.0239236	-0.0220402	-0.14451	-0.177714	-0.427203	0.138246
PTOS_000714	hypothetical protein	-0.00584109	-0.407644	-0.0318985	0.469341	-0.374676	0.0674378	-0.374936	-0.614922	-0.0361528	-0.286921	-0.302667	-0.262407	-0.0151	-0.136992	0.130202	0.0960396	-0.11816	0.00781322	0.127208	0.136312	-0.124581	0.132652	-0.0388142	0.0285867	0.0182296	-0.165025	-0.0878122	-0.233615	0.00287014	-0.862636	-0.0349874	-0.380054	0.182323	0.12075	0.0738488	0.326564	0.0313174	0.0406851	0.20139	-0.470152	0.354105	0.0202313	-0.131484	-0.164107	-0.209192	-0.50154	0.25019	-0.0381204
PTOS_000715	hypothetical protein	0.349554	0.246011	0.206282	-0.721761	-0.487591	0.0623064	0.0465095	0.18514	-0.260473	0.136663	0.0416609	-0.250591	0.357451	-0.0123621	0.192621	0.478812	-0.422021	0.0226959	0.117246	0.0536108	-0.201366	0.307684	0.213353	-0.497988	0.0795116	-0.0121107	-0.222384	0.0443385	-0.155299	0.1304	-0.273639	0.0984589	-0.0277459	0.469764	0.486227	0.293218	0.608147	0.0184405	-0.140897	0.294346	0.272995	-0.231328	-0.0703748	0.234119	-0.852385	-0.175069	0.262767	-0.244887
PTOS_000716	TonB-dependent receptor	-0.0457632	-0.0391077	0.0471488	0.0666855	-0.215193	-0.109976	0.00581287	-0.257948	-0.284817	-0.209961	-0.000497336	-0.15027	-0.136725	0.126563	0.0337052	0.170863	-0.0326112	-0.0828068	-0.202022	-0.0773924	0.000694459	-0.0347329	0.238395	-0.269356	0.180483	0.229777	0.0365131	0.199955	0.0167964	0.296444	0.0380023	0.252817	0.308636	0.163987	0.167718	0.0956913	-0.0318037	0.145252	0.176849	0.152862	0.114178	0.0153797	-0.154384	0.033599	0.0264884	0.145418	-0.177469	0.197232
PTOS_000717	ATP-binding protein	-0.0821713	0.113868	-0.0721239	0.0402647	-0.0836696	-0.196271	-0.153856	-0.0611503	-0.183346	-0.142403	-0.255883	-0.056313	-0.145141	-0.0769696	-0.0316194	0.00372398	0.0295572	-0.0182097	-0.0820285	-0.151847	0.0834733	0.0511623	-0.191565	0.0358722	-0.0157381	0.122088	-0.129009	-0.174724	0.10004	0.139351	0.165597	0.0468153	0.0717039	0.0541782	-0.0225535	0.00844831	0.0397711	0.0470792	0.202592	0.0691646	0.0228541	0.0379788	-0.194017	0.0553608	0.0877372	-0.0426349	0.0558394	-0.0419795
PTOS_000718	NADH-quinone oxidoreductase subunit N	-0.137834	0.34078	-0.0791557	-0.102768	-0.0610239	0.158888	0.071828	0.0793868	-0.164875	-0.054853	0.0807336	0.152638	-0.245572	0.165621	0.144923	0.0411086	-0.00142879	-0.0436173	-0.096403	0.163945	0.137661	-0.0224259	-0.249859	0.0735195	0.154632	0.0697685	0.150058	0.223827	0.254022	0.0458176	-0.0240661	0.256954	-0.0414765	0.0190301	0.14649	0.230828	-0.0851701	0.053078	-0.0724667	-0.0579728	-0.146115	0.125506	0.121891	-0.226025	0.149301	0.28404	0.379968	0.27752
PTOS_000719	NADH-quinone oxidoreductase subunit M	0.17703	0.152195	-0.393816	0.0919802	0.505802	0.238222	0.500232	0.42946	0.460523	0.198565	0.32567	0.452768	-0.09675	0.275427	-0.331082	-0.0825422	-0.132241	0.237773	-0.060691	-0.0762854	-0.474633	0.172995	-0.0644832	0.236089	0.290902	0.245943	0.324166	0.298767	0.0848885	0.494172	0.361545	-0.0259686	0.0337424	-0.0716492	-0.342327	0.143544	-0.325916	-0.23297	0.0040927	-0.48833	0.128423	-0.171349	0.018011	0.11066	0.138023	0.128282	0.172165	0.355478
PTOS_000720	nuoL NADH-quinone oxidoreductase subunit L	-0.108916	0.0754817	0.068917	-0.0106371	0.355113	0.311447	0.308344	0.379747	0.330298	0.298246	0.416772	0.316016	0.217507	-0.0173515	-0.0367442	-0.0034468	0.017767	-0.0687381	-0.116148	-0.0265702	0.0414521	0.0722839	-0.142785	-0.0450994	0.200426	0.230116	0.122432	-0.00112907	0.17389	0.138098	0.279484	0.231709	0.0717268	-0.00471253	0.100142	0.29326	-0.021406	-0.113325	-0.0305643	-0.0506486	-0.0273578	0.158925	-0.0436341	-0.155369	0.209461	0.708888	0.422524	0.259962
PTOS_000721	nuoK NADH-quinone oxidoreductase subunit NuoK	-0.228307	0.16634	-0.565136	0.518911	0.0726718	0.31803	-0.0708342	0.339867	0.435392	0.839952	0.101069	0.332132	-0.57827	0.114782	-0.110498	-0.694398	-0.386207	-0.260414	-0.195971	-0.488373	0.336259	-0.090126	-0.0164392	-0.432026	-0.0831573	0.253822	0.207141	0.352494	0.240683	0.602189	0.605179	0.586038	-0.173668	-0.298818	-0.936724	0.247178	0.468281	-0.228643	0.22234	-0.158468	0.443765	-0.0255653	-0.356065	0.0350243	0.373637	0.743746	1.28767	0.275786
PTOS_000722	NADH-quinone oxidoreductase subunit J	0.250497	0.466444	-0.425384	-0.293323	0.423179	0.015826	0.150825	-0.196795	-0.135092	-0.0360182	-0.0947399	-0.211481	-0.103941	-0.0150035	-0.118246	0.0873667	0.0235052	0.0567141	-0.14871	-0.368908	-0.185623	0.267009	-0.211171	0.00896203	-0.121411	0.237957	0.202503	0.249806	0.189353	0.163956	0.247451	0.0544938	-0.210478	0.22913	-0.0788283	-0.0693471	0.0206859	-0.427404	0.173086	0.0319244	0.164697	-0.238513	0.120941	0.0258067	-0.125206	0.356912	0.579688	0.385683
PTOS_000723	4Fe-4S dicluster domain-containing protein	NA	NA	NA	NA	NA	NA	NA	NA	NA	NA	NA	NA	NA	NA	NA	NA	NA	NA	NA	NA	NA	NA	NA	NA	NA	NA	NA	NA	NA	NA	NA	NA	NA	NA	NA	NA	NA	NA	NA	NA	NA	NA	NA	NA	NA	NA	NA	NA
PTOS_000724	nuoH NADH-quinone oxidoreductase subunit NuoH	0.0844812	-0.2111	-0.0125769	0.209015	-0.216177	-0.234257	-0.301419	-0.0546307	-0.439334	-0.066673	-0.276046	-0.137554	-0.13914	-0.265102	-0.132426	-0.189633	-0.391607	-0.133867	-0.129891	-0.0127269	-0.126467	0.117767	-0.207547	0.167231	0.1491	0.26378	0.454788	-0.171467	0.146321	0.243895	0.0357974	0.133409	-0.101294	0.18091	-0.145234	0.211589	0.13827	-0.0250995	0.245841	0.157766	0.00185818	-0.043536	-0.0222332	-0.032482	0.182616	0.271416	0.0112804	0.459076
PTOS_000725	NADH-quinone oxidoreductase subunit D	0.127131	0.144768	0.0698704	-0.258031	0.100575	0.016578	0.280826	0.175854	0.0829454	0.0454435	0.0660611	0.076145	-0.024756	0.0213018	0.25936	0.185751	0.0413717	-0.0457755	-0.0224622	-0.126456	0.15765	-0.0279622	-0.0286385	-0.115862	0.147492	0.349582	0.190034	0.0494276	0.321081	0.388449	0.113654	0.355311	0.123975	0.0823439	0.158841	0.0569524	0.182068	0.100098	-0.0516398	0.02615	-0.0647375	0.00126524	0.0209223	0.123002	0.394703	0.530037	0.467933	0.550452
PTOS_000726	NADH-quinone oxidoreductase subunit B	-0.36348	0.340451	-0.181837	0.278583	-0.0455934	-0.0240649	-0.0820262	-0.10734	-0.0457375	-0.0556562	-0.035469	0.0153968	-0.206022	-0.0683744	-0.196253	-0.0392552	-0.213794	-0.210144	0.0577842	-0.333316	-0.116823	-0.173425	-0.0591385	0.278178	0.22122	0.289706	0.00530658	0.187483	0.0834452	0.142766	0.278045	-0.0431953	-0.0547103	-0.105356	-0.251697	0.0361818	0.409546	-0.134468	0.092384	-0.22088	-0.244739	0.244629	0.101948	-0.188878	0.0571623	0.119972	0.211115	0.110695
PTOS_000727	NADH-quinone oxidoreductase subunit A	-0.0329432	-0.15353	0.184038	-0.0144361	0.176011	0.418715	0.207033	0.59293	0.336475	-0.0294831	-0.0553406	0.385555	-0.0340326	-0.375642	0.175241	-0.323966	-0.133989	-0.00672853	-0.472046	-0.153833	-0.234307	0.282115	0.067113	-0.339628	0.249221	-0.142718	0.360059	0.0682796	-0.119568	0.272261	0.0377892	0.121815	-0.330727	-0.456896	-0.17554	-0.288329	-0.452806	-0.681503	-0.0735795	0.015571	-0.217069	0.194292	0.0271493	-0.0747091	0.416717	0.33071	0.319581	0.228597
PTOS_000728	hypothetical protein	0.0130001	0.0928692	0.033475	-0.148369	-0.367372	-0.275986	-0.131924	-0.24431	-0.090575	-0.0772972	-0.234585	-0.124059	0.00269069	0.0582969	-0.347838	0.0716719	-0.131572	0.161182	0.0553335	0.00437859	-0.0847775	0.0366496	0.0923971	-0.129994	-0.113241	-0.0836139	0.189908	0.0039524	0.154108	0.276276	-0.0578567	0.198241	0.210194	0.107971	-0.0362292	0.170026	-0.182137	0.0432754	0.0331631	0.0677806	-0.448966	0.0767316	0.139221	0.0920936	0.440634	0.0576531	0.436925	0.348359
PTOS_000729	TrkH family potassium uptake protein	-0.304139	-0.125817	0.117139	0.320519	-0.6329	-0.168633	-0.730367	-0.334394	-0.693514	-0.481817	-1.14648	-0.853164	0.153069	-0.284513	0.136336	0.227708	-0.0585621	0.247797	-0.195994	-0.0755906	-0.0793691	0.467219	-0.317181	-0.299155	-0.32659	0.1439	-0.390466	-0.244535	0.223658	0.256709	-0.20155	-0.107622	-0.36531	-0.0652485	-0.00251417	-0.176368	-0.183691	-0.509312	-0.0706973	0.0456448	-0.0279026	-0.181213	0.086132	0.217656	0.883977	0.664544	0.498009	0.714564
PTOS_000730	trkA Trk system potassium transporter TrkA	-0.800681	0.530907	-0.71304	0.694516	-2.97974	-1.15435	-2.89239	-2.90929	-2.93871	-1.7846	-2.99229	-1.78111	0.225058	-0.443152	-0.36765	-0.12444	-1.38548	-0.392343	-1.60079	-0.726698	-0.292582	0.0887597	0.0728552	0.0734216	-1.19946	-1.15962	-1.23123	-0.960081	-1.74463	-1.33761	-0.241546	-1.74858	-0.410482	-0.833228	-0.224885	-1.85861	-0.773041	-0.428457	-1.53183	-1.56614	NA	NA	NA	NA	NA	NA	NA	NA
PTOS_000731	dxs 1-deoxy-D-xylulose-5-phosphate synthase	NA	NA	NA	NA	NA	NA	NA	NA	NA	NA	NA	NA	NA	NA	NA	NA	NA	NA	NA	NA	NA	NA	NA	NA	NA	NA	NA	NA	NA	NA	NA	NA	NA	NA	NA	NA	NA	NA	NA	NA	NA	NA	NA	NA	NA	NA	NA	NA
PTOS_000732	alpha/beta fold hydrolase	-0.0675928	-0.124272	0.426362	-0.172074	-0.105565	0.369216	0.0836034	0.266331	-0.0247716	0.300565	-0.0996001	-0.108497	0.0805362	-0.0146533	-0.175894	-0.148827	-0.321688	-0.267634	-0.355763	-0.269063	0.145956	-0.099775	0.102456	-0.0997529	0.0168463	-0.0309333	-0.0416631	-0.0856557	-0.0543587	-0.387498	0.05628	0.134634	-0.0116294	-0.138854	-0.100752	-0.30948	-0.150878	0.0189603	-0.406971	-0.122184	-0.0238848	0.112557	-0.0328208	-0.187158	0.248414	0.29736	0.477296	-0.110647
PTOS_000733	hypothetical protein	0.29088	-0.0126913	-0.083185	-0.219945	0.409679	0.0327247	-0.293514	-0.0279245	-0.0368887	-0.120424	-0.0219911	0.133915	0.20132	0.106246	0.153061	0.0351462	0.178464	0.0292402	0.173555	0.234416	-0.0830518	0.229627	0.0687707	-0.419028	0.0302665	0.455157	0.0622148	0.398447	-0.0658484	0.581404	0.00668376	0.101699	0.27812	0.330218	0.181099	0.345932	0.497867	0.54564	0.171857	0.208993	0.0128157	-0.123618	0.0834046	0.0126136	-0.0654754	-0.0200279	0.494078	0.181336
PTOS_000734	HAD family hydrolase	0.0495079	-0.192021	-0.406868	0.605598	-0.720354	-0.193647	-1.13731	-1.50176	-2.39408	-1.00749	-2.0844	-1.372	-0.584899	-0.193082	-0.833287	0.296398	0.0166532	-0.463545	-0.549212	-0.141545	0.311382	0.0141533	-0.448823	0.00952249	-0.974641	-0.552455	-0.529203	-1.70809	-0.624251	-0.578845	-0.0877176	-0.755133	0.241273	0.0290813	0.0141379	0.0850374	0.0798336	-0.00363445	0.442942	-0.948463	-0.520174	0.347128	-0.279314	0.254237	-1.65564	-0.623034	-0.632724	-1.2245
PTOS_000735	sulfatase	0.17979	0.104643	-0.0826137	-0.101513	-0.53221	-0.641451	-0.781687	-0.800416	-0.761279	-0.500474	-0.616776	-0.687433	-0.380993	-0.446717	-0.218869	-0.398715	-0.290994	-0.121482	-0.287549	-0.259576	-0.0379972	0.0906726	-0.115607	0.02296	-0.32381	-0.18941	-0.473262	-0.212706	-0.471981	-0.323785	-0.0126122	-0.112379	0.117507	-0.140819	-0.143557	-0.244514	-0.325857	-0.340301	-0.169386	-0.193303	0.0767752	0.152231	-0.149389	-0.159183	-0.150561	-0.287566	-0.156923	-0.317714
PTOS_000736	alpha-galactosidase	-0.0917047	0.160204	0.196443	-0.245301	-0.0714687	0.0264597	-0.084625	0.143787	-0.00860654	-0.0404729	-0.232225	-0.0552205	-0.0586009	-0.22994	-0.0453795	0.129563	-0.045885	0.087533	-0.176579	-0.0979724	-0.0472156	0.348214	-0.0638943	-0.342122	-0.0467274	0.0509213	0.21175	-0.0783792	0.0262171	0.266717	0.0408983	0.119112	-0.178028	-0.120889	0.220511	-0.0578982	-0.123657	-0.309642	0.00846592	-0.0158122	0.0687557	-0.107184	0.0498836	0.0537092	-0.30408	-0.123539	0.0838345	0.109011
PTOS_000737	alpha-L-fucosidase	0.15129	-0.165637	-0.0517813	0.0469475	0.0953576	0.176582	0.243037	0.538151	0.340231	0.134753	0.145845	0.241886	0.264838	0.0341171	0.147802	0.286888	-0.0200301	1.09e-05	0.0923138	0.181624	0.0620829	0.218058	0.0556635	-0.497666	0.0696647	0.262809	0.0406573	0.147227	0.0183652	0.387581	0.0978931	0.48632	-0.00365502	0.151901	-0.0860121	-0.0530748	0.0165366	0.238876	0.191876	0.00859099	0.226486	-0.184736	0.101403	-0.088451	0.0981257	0.0548484	0.302975	0.119606
PTOS_000738	sulfatase	-0.143263	0.12214	0.138553	-0.149997	0.308023	0.215522	0.34192	0.228692	0.311951	0.0841185	0.206339	0.285001	0.0809833	0.147547	0.0658442	0.0600286	-0.075543	-0.0397229	0.13838	0.038214	0.108771	0.0447555	-0.307464	0.0182663	0.252043	0.366668	0.323853	0.394041	0.227422	0.268605	0.23153	0.342543	0.260639	0.167897	0.134844	0.244362	0.0508652	0.191739	0.376518	0.190587	0.139225	-0.0987006	-0.070853	-0.0697492	0.230064	0.319671	0.276642	0.430242
PTOS_000739	RagB/SusD family nutrient uptake outer membrane protein	-0.130109	0.168397	-0.057877	0.0948067	-0.235912	-0.184472	0.285782	-0.21663	-0.0554835	-0.294328	0.0433807	-0.647455	-0.04077	-0.0310831	-0.13689	-0.153474	0.127017	-0.251625	-0.0697006	-0.0267153	-0.235714	0.151718	-0.123409	0.158635	-0.51904	-0.0913095	-0.158222	-0.226795	-0.168896	-0.272007	-0.224184	-0.0654258	-0.281393	-0.0842083	-0.123061	0.222536	-0.195419	-0.156489	-0.00643506	-0.0220188	-0.0371731	0.142045	0.0308523	-0.205133	-0.0515111	-0.304125	-0.0961376	-0.308314
PTOS_000740	TonB-dependent receptor	-0.0282463	0.142932	-0.0943537	0.0257782	-0.0293451	-0.000472396	0.0535002	0.0393433	0.018674	0.0242148	-0.0106096	0.0393972	0.0601213	0.125747	-0.0374903	-0.0254629	0.020953	-0.0658474	-0.177634	0.00332909	0.0766716	-0.00401313	0.0102927	-0.113686	-0.0617636	0.133779	-0.00905146	-0.0747551	-0.135475	0.0116249	-0.239562	-0.0280281	0.0494588	-0.0707496	0.0138757	-0.202153	0.0881973	0.00105332	0.034424	0.138397	-0.0562475	-0.178042	0.102061	0.157265	-0.162477	-0.0225175	0.168439	-0.10037
PTOS_000741	response regulator	0.0632294	-0.0501686	0.0799138	-0.044075	0.000966318	-0.0912908	0.087059	-0.0834179	-0.0529446	0.0216825	0.0376842	-0.0346259	0.0865877	-0.0498752	-0.00267716	0.0621195	-0.00495904	-0.0127725	-0.00787801	0.00116475	0.0310904	0.0838416	-0.0987553	-0.0795229	-0.0932539	-0.208138	0.0667181	0.0302966	0.00269954	0.0256133	-0.25021	-0.0587398	0.0491698	0.036981	-0.00537759	0.0343723	-0.0482875	0.00669139	1.43e-05	-0.00835441	0.143018	-0.0243705	-0.105524	0.0391922	0.137255	-0.0455479	0.00785512	0.0943536
PTOS_000742	MFS transporter	0.196881	0.139296	-0.0907928	-0.211463	0.202783	0.278879	0.200447	0.0731183	0.223491	0.157751	0.0617326	-0.117618	0.0485751	0.0109338	0.0211223	-0.016209	-0.0608776	-0.246676	0.101925	-0.626155	-0.268602	0.284109	-0.254744	0.195587	0.5667	0.124625	0.29667	0.281996	0.263045	0.566914	0.271504	0.0469389	-0.102648	0.50521	0.337435	0.502784	0.102563	0.313697	0.358927	0.394163	0.0206866	0.0636485	0.0539223	-0.113285	0.116491	0.459726	0.344023	0.16774
PTOS_000743	alpha-L-fucosidase	0.0580327	0.123859	-0.0852745	-0.0235594	-0.0372915	0.174434	0.223227	-0.0596017	-0.123115	-0.0957588	0.0796831	0.0796015	-0.314149	-0.0207706	-0.136627	-0.13317	0.0100499	-0.262019	-0.140973	-0.227291	-0.19598	0.0877461	-0.0661212	0.160282	-0.0643124	0.059472	-0.0324529	0.00648309	-0.205965	0.0346797	0.134927	-0.00547953	0.0661157	0.0299252	-0.00153897	0.041664	-0.193122	-0.0621095	-0.0259565	-0.230307	0.153656	0.229753	-0.193407	-0.287303	0.113657	-0.0703492	0.341352	0.234416
PTOS_000744	N-glycanase	-0.0139307	-0.0533524	0.111357	-0.00185347	0.0421214	-0.203497	-0.174609	-0.0441785	-0.0193437	-0.100939	-0.265747	-0.0169096	0.143431	0.0602056	-0.125209	0.134458	-0.128808	-0.0755923	-0.0271778	0.00716329	0.0735948	0.0224567	0.11728	-0.266151	-0.12848	-0.136627	-0.118802	-0.145504	-0.171447	-0.316956	-0.323908	-0.0540004	-0.0370341	-0.15775	-0.0721478	0.00391912	-0.116168	-0.00757569	-0.122418	0.0250697	0.065586	-0.0697443	0.106227	-0.10968	0.0371207	0.0467333	0.0624484	0.00989856
PTOS_000745	AAA domain-containing protein	-0.0368293	0.196526	0.0462832	-0.167568	0.0237737	-0.0272886	0.0276485	0.0382411	0.0215516	0.070717	0.0840099	0.0453651	-0.36912	0.0124419	-0.163974	0.0263222	-0.0601156	0.170328	-0.0768766	-0.179954	0.0942173	0.086956	-0.0805778	-0.140699	0.00579508	0.0788919	-0.105055	-0.160264	-0.0664843	-0.0475497	0.00274757	0.00559957	-0.234076	-0.0291547	-0.00831557	-0.149061	0.0242228	-0.0738672	-0.00717925	-0.152047	-0.0959196	-0.0404849	0.0748818	0.088929	0.0770185	-0.228121	0.14506	0.151913
PTOS_000746	acyltransferase	0.0366452	-0.00430599	-0.205386	0.170014	0.46671	0.127144	0.109703	0.393507	0.139611	0.168571	0.110862	0.54147	0.042942	0.205728	-0.26157	-0.799989	-0.596851	0.0528459	-0.0643814	-0.362755	-0.166381	-0.18039	0.197424	0.0426745	1.3096	0.621494	0.368338	0.391895	0.287163	0.117506	0.254336	0.612055	0.128649	0.585456	-0.128805	-0.00695627	0.000838892	0.0694937	-0.0376674	-0.0179996	-1.07306	0.208291	0.298405	0.214758	0.0971207	0.301204	0.40001	-0.405092
PTOS_000747	tatC twin-arginine translocase subunit TatC	0.163702	-0.00809684	-0.198199	-0.00734631	-0.192438	0.06303	0.119615	-0.0439064	-0.18902	-0.0612782	-0.0754246	-0.0955225	0.0256485	-0.0604851	-0.0462599	0.139924	-0.257846	-0.0627883	-0.0345857	0.0911992	0.56832	-0.387954	-0.428657	-0.00194421	0.0858592	0.211685	-0.322213	-0.26911	-0.117023	-0.191204	-0.099313	-0.0601837	-0.257482	-0.0303158	0.0365177	-0.107023	-0.157498	-0.0538705	0.15246	0.057211	-0.146638	0.00327891	0.0775174	-0.0292019	-0.337795	0.0713711	0.0314656	0.0829617
PTOS_000748	tatA twin-arginine translocase TatA/TatE family subunit	NA	NA	NA	NA	NA	NA	NA	NA	NA	NA	NA	NA	NA	NA	NA	NA	NA	NA	NA	NA	NA	NA	NA	NA	NA	NA	NA	NA	NA	NA	NA	NA	NA	NA	NA	NA	NA	NA	NA	NA	NA	NA	NA	NA	NA	NA	NA	NA
PTOS_000749	bifunctional UDP-N-acetylmuramoyl-tripeptide:D-alanyl-D-alanine ligase/alanine racemase	-0.364436	-2.47107	-0.39207	1.80492	-0.451781	-0.338092	0.0107314	-0.939112	-1.17865	-0.199422	-0.577194	-0.753539	-1.78138	-0.28561	-0.0621766	-1.0093	-0.897934	-0.582798	-0.855167	0.0790205	NA	NA	NA	NA	NA	NA	NA	NA	NA	NA	NA	NA	NA	NA	NA	NA	NA	NA	NA	NA	NA	NA	NA	NA	NA	NA	NA	NA
PTOS_000750	GSCFA domain-containing protein	-0.0496862	0.0745134	0.357631	-0.384532	0.274254	-0.420311	-0.0877038	0.384828	0.00139732	-0.0627235	0.0767889	-0.0232647	-0.0104842	0.0717969	0.0716329	-0.323446	-0.273913	-0.14488	-0.211345	0.00622215	0.164963	-0.0420281	0.236048	-0.401358	-0.163132	-0.0685177	-0.0468991	0.182861	0.0117373	-0.0603288	-0.274958	-0.10707	-0.199195	-0.025886	-0.155365	0.335879	-0.0150041	0.00701613	0.325798	0.021897	0.257422	-0.505716	0.176059	0.266565	0.0180339	-0.246126	-0.224436	-0.0527118
PTOS_000751	BlaI/MecI/CopY family transcriptional regulator	-0.0507101	-0.518499	0.312533	0.234761	-0.577952	-0.985717	-1.55477	-1.17087	-0.785696	-1.38506	-1.6057	-0.132219	-0.393794	-0.252907	-0.741806	-0.474814	-0.324749	0.15452	-0.42941	-0.220469	-0.415868	0.34957	-0.141898	0.0494234	-0.105471	-0.458792	0.0673229	-0.226545	-0.017459	-1.1842	-0.433605	-0.06997	-0.210339	-0.326597	0.25212	0.276642	-0.0550386	0.332175	0.383936	0.650146	-0.721571	-0.104164	0.0838681	0.499173	-0.585176	-0.704506	-0.382112	-0.408931
PTOS_000752	carboxypeptidase-like regulatory domain-containing protein	0.164219	-0.14233	0.201842	-0.241788	0.204659	0.280329	0.234393	0.354323	0.249802	0.203159	0.0498429	0.0223201	0.060247	0.18349	-0.00158089	0.00641993	0.00843422	-0.0599653	-0.0239441	0.12677	-0.0313217	-0.082047	0.104306	-0.0913718	-0.0104344	-0.057923	0.13547	0.181955	0.0798669	0.0482439	0.014489	-0.0946645	-0.0664327	-0.0470884	-0.0982813	-0.0837085	0.0217566	0.115349	-0.00306194	0.114784	0.197681	-0.0855961	-0.0661041	-0.0484534	0.044846	0.0914695	-0.00686548	0.0556703
PTOS_000753	ATP-binding protein	0.0557851	-0.021482	0.145319	-0.144308	0.173461	0.107559	0.112129	-0.0898782	0.0980908	-0.124893	0.0612405	0.147602	0.144524	0.234878	0.156917	0.0681627	0.200903	0.211313	0.0949617	0.103826	-0.0244396	0.149053	-0.0435708	-0.147055	0.0172414	0.107698	0.0543553	0.209305	-0.00188508	-0.0807008	-0.0942901	0.10268	0.0400177	0.323829	0.247366	0.201881	-0.00566007	0.0259829	0.304466	0.0867331	-0.14813	0.270691	-0.0842011	-0.143342	0.150288	0.186614	0.377711	-0.00382322
PTOS_000754	6-bladed beta-propeller	0.0220323	0.203488	0.198843	-0.412697	-0.565479	-0.742378	-0.644504	-0.818203	-0.306901	-0.516587	-0.0955335	-0.518424	-0.204437	-0.192781	-0.318409	-0.0222188	0.107092	-0.142614	-0.0377146	-0.164116	0.168551	-0.0504763	-0.03198	-0.256234	-0.785597	-0.390839	-0.466102	-0.227622	-0.385455	-0.123086	-0.558004	-0.501718	0.0216416	-0.210967	-0.377872	-0.268745	-0.240809	0.106833	-0.226637	-0.0659799	0.143236	-0.136632	-0.0467497	0.104644	-0.28539	-0.481416	-0.598029	-0.350114
PTOS_000755	miaA tRNA (adenosine(37)-N6)-dimethylallyltransferase MiaA	0.8589	-0.161855	-0.296697	-0.24074	-0.174648	-0.431259	-0.896635	-0.249861	-0.482905	-2.34255	-0.8533	-1.09647	-1.35054	-1.23373	-0.428113	-0.23356	-0.774385	-1.47742	-1.23396	-1.37397	0.345027	-0.0454933	-0.186701	-0.017208	0.0733392	-1.08801	-1.23407	-0.790226	-1.66484	-0.984504	-0.904276	-0.148359	-1.46242	-0.519284	-1.31868	-1.62768	-1.30126	-2.01407	-1.67369	-1.34399	-0.108394	0.171886	0.434829	-0.714139	-1.86885	-1.12378	-1.69574	-1.95578
PTOS_000756	plasmid pRiA4b ORF-3 family protein	NA	NA	NA	NA	NA	NA	NA	NA	NA	NA	NA	NA	NA	NA	NA	NA	NA	NA	NA	NA	NA	NA	NA	NA	NA	NA	NA	NA	NA	NA	NA	NA	NA	NA	NA	NA	NA	NA	NA	NA	NA	NA	NA	NA	NA	NA	NA	NA
PTOS_000757	lpxA acyl-ACP--UDP-N-acetylglucosamine O-acyltransferase	NA	NA	NA	NA	NA	NA	NA	NA	NA	NA	NA	NA	NA	NA	NA	NA	NA	NA	NA	NA	NA	NA	NA	NA	NA	NA	NA	NA	NA	NA	NA	NA	NA	NA	NA	NA	NA	NA	NA	NA	NA	NA	NA	NA	NA	NA	NA	NA
PTOS_000758	bifunctional UDP-3-O-[3-hydroxymyristoyl] N-acetylglucosamine deacetylase/3-hydroxyacyl-ACP dehydratase	NA	NA	NA	NA	NA	NA	NA	NA	NA	NA	NA	NA	NA	NA	NA	NA	NA	NA	NA	NA	NA	NA	NA	NA	NA	NA	NA	NA	NA	NA	NA	NA	NA	NA	NA	NA	NA	NA	NA	NA	NA	NA	NA	NA	NA	NA	NA	NA
PTOS_000759	lpxD UDP-3-O-(3-hydroxymyristoyl)glucosamine N-acyltransferase	NA	NA	NA	NA	NA	NA	NA	NA	NA	NA	NA	NA	NA	NA	NA	NA	NA	NA	NA	NA	NA	NA	NA	NA	NA	NA	NA	NA	NA	NA	NA	NA	NA	NA	NA	NA	NA	NA	NA	NA	NA	NA	NA	NA	NA	NA	NA	NA
PTOS_000760	HD domain-containing protein	0.074632	-0.112569	0.0967268	-0.159528	1.06315	1.0202	0.983435	1.0094	1.52233	1.23732	1.36234	1.04772	0.352794	0.0868141	0.440297	-0.133486	0.331433	-0.0483496	-0.046989	0.381739	-0.300473	0.323934	-0.0993833	-0.1535	0.685769	0.500254	0.360901	0.529119	0.865204	0.324116	0.403102	0.925069	-0.277679	0.186766	0.219643	-0.192526	0.0719366	-0.0632311	0.39341	0.277289	0.179958	-0.208418	-0.0466438	0.113511	0.349044	0.143139	0.533919	0.185403
PTOS_000761	pyrF orotidine-5'-phosphate decarboxylase	0.113733	-0.192538	0.258137	-0.108366	-3.13764	-2.26653	-2.67815	-2.90828	-2.57235	-3.32978	-3.43724	-2.54421	-1.24661	-0.79646	-1.30782	-0.697361	-0.627126	-0.921647	-0.850941	-1.05211	-0.148304	0.463928	-0.481164	0.0414306	-1.07956	-0.95004	-0.740631	-1.10889	-1.57695	-1.0274	-0.870202	-0.518146	-0.0419481	-0.681596	0.0232252	-0.47743	-0.253088	-0.602213	-0.598444	-1.8483	-0.208635	-0.05766	-0.0149602	0.0327335	-0.181954	-1.77427	-1.85395	-2.65001
PTOS_000762	prfA peptide chain release factor 1	NA	NA	NA	NA	NA	NA	NA	NA	NA	NA	NA	NA	NA	NA	NA	NA	NA	NA	NA	NA	NA	NA	NA	NA	NA	NA	NA	NA	NA	NA	NA	NA	NA	NA	NA	NA	NA	NA	NA	NA	NA	NA	NA	NA	NA	NA	NA	NA
PTOS_000763	AIR synthase-related protein	-0.257697	0.108174	-0.544932	0.532929	1.99405	2.21884	2.08348	1.85194	2.01254	2.16273	1.7446	1.7171	0.13172	1.23925	0.342329	1.1475	0.832319	1.1167	0.510299	0.38764	-1.22436	0.781131	-0.257235	-0.000885669	0.613939	1.73202	0.692289	1.27225	1.50492	1.92205	1.0542	1.16556	0.603922	1.15632	0.850827	-0.181209	0.744484	0.759651	0.801367	0.59319	NA	NA	NA	NA	NA	NA	NA	NA
PTOS_000764	LemA family protein	0.198613	0.224046	0.0235748	-0.545117	0.344557	0.493907	0.410028	0.307652	-0.00259759	0.227797	0.28487	0.159613	0.257518	0.178046	0.0464681	-0.00736372	0.112658	0.151306	0.342412	0.350998	-0.0920804	0.314474	-0.118453	-0.258147	0.356205	0.240448	0.125667	0.421558	-0.125373	0.0826352	-0.012862	0.330671	0.037083	0.0999271	0.379227	0.0569801	0.176932	0.170483	0.163729	-0.176255	0.000976549	0.0310939	0.0482777	-0.152967	-0.253284	0.167169	-0.162933	0.0670571
PTOS_000765	TPM domain-containing protein	0.0301191	0.144583	-0.171844	-0.0674973	-0.303199	-0.259357	-0.18041	-0.132015	-0.376584	-0.0284532	-0.355316	-0.14337	-0.0712863	-0.197792	-0.181757	-0.032007	-0.00534288	-0.10888	-0.32272	-0.0849041	0.0226315	0.210002	-0.105279	-0.346159	-0.0809978	-0.223058	-0.230487	-0.00975365	-0.263988	-0.0268697	-0.0931107	-0.138274	-0.0564693	-0.00543037	-0.0155172	-0.117027	0.0413206	0.0217828	-0.130277	-0.0516316	0.0127513	-0.016999	0.186405	-0.205182	-0.0999169	-0.197286	0.0805131	0.0287703
PTOS_000766	alpha/beta hydrolase	-0.0174284	-0.183112	0.138749	0.132852	-1.41971	-1.5453	-0.983525	-1.37817	-1.47376	-1.52882	-1.26107	-0.908715	-0.0410654	0.179822	-0.31415	0.0695776	-0.0745843	0.0935118	-0.0206778	0.384802	-0.204527	-0.391165	0.429042	-0.00799422	-0.51573	-0.679409	-0.913671	-0.660581	-0.723663	-0.317333	-0.645187	-0.845711	-0.279288	-0.247075	-0.220514	0.126724	-0.311223	-0.227516	-0.227014	0.0417222	-0.622894	0.131972	0.109059	0.172925	-0.179842	0.039035	-0.0668699	-0.0702175
PTOS_000767	shikimate dehydrogenase	-0.283324	0.240417	0.276767	-0.29326	-4.53828	-4.5798	-4.44623	-4.49142	-4.48217	-4.53202	-4.54331	-4.5046	-2.86632	-4.53356	-2.91803	-4.53224	-1.27209	-4.40998	-2.83008	-2.78291	NA	NA	NA	NA	NA	NA	NA	NA	NA	NA	NA	NA	NA	NA	NA	NA	NA	NA	NA	NA	NA	NA	NA	NA	NA	NA	NA	NA
PTOS_000768	ubiE bifunctional demethylmenaquinone methyltransferase/2-methoxy-6-polyprenyl-1,4-benzoquinol methylase UbiE	NA	NA	NA	NA	NA	NA	NA	NA	NA	NA	NA	NA	NA	NA	NA	NA	NA	NA	NA	NA	NA	NA	NA	NA	NA	NA	NA	NA	NA	NA	NA	NA	NA	NA	NA	NA	NA	NA	NA	NA	NA	NA	NA	NA	NA	NA	NA	NA
PTOS_000769	phosphoribosylaminoimidazolesuccinocarboxamide synthase	0.263504	-0.707962	0.144271	0.218841	-1.15223	-1.43724	-0.391854	-1.118	-1.23233	-0.861734	-0.260818	-0.882498	-0.0394797	-0.21903	-0.0724282	0.165779	0.0449198	-0.927575	-0.45168	-0.407486	-0.110464	-0.133275	0.266625	-0.16848	-0.433708	-0.515442	-0.281498	-0.0150894	0.0119161	-0.456687	-0.617983	0.460168	0.349607	-0.523767	-0.00169622	-0.205465	-0.273039	-0.916308	-0.362811	-0.658714	0.341334	0.173609	-0.522365	-0.0892474	-0.673944	-0.704042	-0.520271	-0.175704
PTOS_000770	PhoH family protein	NA	NA	NA	NA	NA	NA	NA	NA	NA	NA	NA	NA	NA	NA	NA	NA	NA	NA	NA	NA	-0.122483	-0.0844224	-1.04518	0.890164	-0.218838	0.0141371	0.265861	-0.0159313	1.17027	1.00817	0.0794714	0.829004	0.176288	0.411904	0.613474	0.0242454	-0.375381	0.593589	0.764224	-1.23328	NA	NA	NA	NA	NA	NA	NA	NA
PTOS_000771	DUF5715 family protein	-0.137112	0.276567	0.0109179	-0.207054	-0.76219	-0.901494	-0.563733	-0.546841	-0.641728	-0.555052	-0.524475	-0.688862	-0.0890202	-0.435175	-0.607812	0.0144718	-0.26038	-0.0216345	0.0634545	-0.269856	-0.185175	-0.0274646	-0.117011	0.208368	-0.898786	-0.428178	-0.666673	-0.505826	-0.514243	-0.378826	-0.291856	-0.411621	-0.824053	-0.732956	-0.574004	-0.250472	-0.551575	-0.472426	-0.538131	-0.272354	-0.68296	0.585238	-0.318224	-0.0109076	0.0361378	-0.296139	-0.793509	-0.250706
PTOS_000772	flotillin family protein	0.200043	-0.172731	0.206306	-0.170698	-0.0531798	0.0611094	-0.0203674	-0.00311803	-0.128525	-0.217421	-0.241943	-0.139521	0.190012	0.243678	0.199618	-0.0391628	0.0133164	-0.119871	0.027349	-0.261435	-0.402527	-0.236125	0.50246	-0.016534	0.152326	0.143368	0.0776719	0.0709737	0.123265	0.118912	0.370034	-0.100841	0.207399	0.0434797	-0.097809	0.176143	0.0883871	0.109417	0.0168598	-0.17045	-0.113586	-0.177378	0.172336	0.207981	-0.0829255	-0.185499	0.0156814	0.0116211
PTOS_000773	hypothetical protein	0.252495	-0.449853	-0.0363348	0.218685	0.410371	-0.294995	0.195758	0.256574	-0.109491	0.016672	0.105818	0.144425	0.313004	-0.0732452	-0.295588	-0.171858	-0.0249709	0.318223	0.10161	-0.015494	-0.259475	0.120715	0.201802	-0.138544	0.103987	0.348317	0.244415	-0.283292	-0.0322434	0.296134	-0.317379	0.145359	0.124549	0.039915	0.0314713	0.000263267	0.0302402	-0.0368685	0.0118591	-0.0440217	-0.155505	0.200947	0.0403592	-0.17952	0.0417642	0.349438	-0.162271	0.00191789
PTOS_000774	glaB alpha-1,3-galactosidase	-0.0232587	-0.0582354	0.0618951	0.0703155	-0.343728	-0.426536	-0.486879	-0.260318	-0.386116	-0.392977	-0.300137	-0.308613	-0.402893	0.0237998	-0.198747	-0.232534	-0.112253	-0.228508	-0.119712	-0.258947	-0.0917174	-0.123879	-0.0129937	0.174391	-0.210333	-0.260317	-0.160081	-0.156789	-0.0748334	-0.336224	-0.436004	-0.23009	-0.0337258	-0.188268	-0.0525564	-0.217203	-0.0571661	-0.197372	-0.179223	-0.0783653	-0.102045	0.189282	0.0579397	-0.172796	-0.172455	-0.162537	-0.286024	-0.0266993
PTOS_000775	DUF4468 domain-containing protein	-0.115864	0.126904	0.0239758	0.055854	0.0182396	0.245002	0.419892	0.113459	0.291856	0.374913	0.338813	0.368118	0.0582534	0.390302	0.179739	0.0419322	0.122272	0.287246	0.276471	-0.0394062	-0.135165	0.00619919	0.035781	0.0577554	0.0308606	-0.0536849	0.230439	0.145702	0.0052131	-0.13648	0.210209	-0.102814	0.0261412	-0.147456	0.237669	0.0283237	-0.014935	0.100458	-0.0239704	-0.140764	0.285619	0.000140215	-0.357482	0.105102	0.0571525	-0.526479	-0.169186	0.108736
PTOS_000776	truA tRNA pseudouridine(38-40) synthase TruA	0.0641499	-0.366073	0.353831	0.129028	-1.86587	-0.932606	-1.48624	-1.42344	-5.68627	-4.69183	-4.74041	-3.00085	-0.775899	-0.210495	-0.556372	-0.617344	-0.956796	-0.798404	-1.7739	-0.745817	-0.645432	-0.0142172	0.184858	0.381323	-1.32266	-1.66823	-0.942582	-0.732095	-3.51661	-2.11662	-1.52953	-1.18696	-0.0959775	-0.56548	-0.91774	-0.993134	-1.46037	-1.57	-1.3422	-1.00096	-0.237497	0.165685	0.128484	-0.081575	-1.53552	-1.42224	-1.34032	-1.37312
PTOS_000777	DMT family transporter	-0.131375	0.200478	-0.238781	0.19649	-0.680027	-0.718324	-0.638647	-1.00472	-0.987626	-1.2237	-1.04616	-0.882242	-0.45593	-0.246115	-0.109425	-0.457663	-0.0128593	0.0945868	-0.156187	-0.148591	-0.101898	0.0494106	-0.13294	0.11184	-0.157811	-0.218882	-0.286001	-0.467435	-0.549063	-0.0877091	-0.241681	-0.241261	-0.0305566	0.0509357	0.0285225	-0.121959	-0.252186	-0.185661	-0.246649	-0.109692	0.0373817	0.00789474	0.0756308	-0.146008	-0.366497	-0.184575	-0.140446	0.0243113
PTOS_000778	DUF3256 family protein	-0.688488	0.308319	0.155073	0.196902	-0.327066	-0.662148	-0.596565	-0.293754	-0.436902	-0.901775	-0.33869	-0.475766	-0.0945727	-0.554376	-0.0429369	-0.365362	0.0374695	-0.0520236	-0.112896	-0.373571	-0.135831	-0.0379479	-0.0358801	0.207245	-0.445462	-0.351123	-0.232514	-0.0833257	0.523246	-0.490928	0.186376	-0.188199	-0.218145	0.292591	-0.169593	-0.275313	-0.264872	0.178677	0.297653	0.10842	0.390497	-0.643695	0.00281573	0.382244	0.781071	0.213521	0.366918	0.593794
PTOS_000779	aminoglycoside phosphotransferase family protein	-0.0278208	-0.0920082	-0.090131	0.370116	-0.354072	-0.613117	-0.062962	-0.461684	-0.0145971	-0.457017	-0.109019	-0.532534	0.0144502	0.124727	-0.488719	-0.024445	0.151332	-0.211185	0.0244165	0.0811637	-0.0383958	0.127375	-0.00518444	-0.239415	0.0054933	-0.167604	-0.484128	-0.349219	-0.283581	-0.960488	-0.357918	0.0161587	-0.280062	-0.295384	-0.0375615	-0.306178	-0.73852	-0.470198	0.00611633	-0.212063	0.278225	-0.189374	0.0296347	0.0980353	-0.284143	-0.347082	-0.331633	-0.281364
PTOS_000780	DUF4981 domain-containing protein	0.0229682	-0.0427353	0.00155955	0.0363635	-0.225571	-0.389234	-0.352161	-0.199076	-0.305343	-0.31599	-0.235583	-0.316752	-0.0405887	-0.0284782	-0.141279	-0.199515	-0.184528	-0.086119	-0.248176	-0.118468	-0.171584	0.0221481	0.0892982	-0.0188814	-0.0931357	-0.143159	-0.211172	-0.120772	-0.211237	-0.128008	-0.194438	-0.0355821	0.00871088	-0.145596	-0.0690858	-0.209187	-0.131659	-0.113791	-0.0979005	-0.000692116	-0.0151546	-0.13462	0.0544857	0.045959	-0.176632	-0.21311	-0.215772	-0.131121
PTOS_000781	YitT family protein	-0.102493	0.214814	-0.00495571	-0.0870461	0.21367	-0.191843	0.198315	-0.019328	-0.0858606	-0.218103	-0.208328	-0.272359	0.00575836	0.182618	0.140088	0.0912232	0.150899	-0.0398569	0.253441	0.0583407	-0.126701	0.018203	-0.0905471	0.200974	-0.183355	-0.256874	0.0167073	-0.141542	-0.199792	-0.37973	-0.501115	-0.150641	-0.225772	-0.0807744	-0.116662	-0.102677	0.0466188	0.0906001	-0.246883	-0.163399	0.194579	-0.190651	-0.225317	0.245651	-0.51729	-0.16518	-0.24375	-0.350866
PTOS_000782	Gfo/Idh/MocA family oxidoreductase	0.14524	-0.110333	0.0770884	-0.0894292	-0.11779	-0.239378	-0.172894	-0.0522918	-0.4035	-0.27063	-0.263014	-0.287506	-0.167165	0.0889448	-0.116213	-0.222272	-0.0252381	-0.0145632	0.120758	0.00564036	-0.203741	0.134234	0.136707	-0.229856	-0.153606	-0.208705	0.188193	0.00968316	0.0414824	0.156836	-0.327576	-0.0166218	-0.0118871	-0.0345205	0.0727939	-0.100909	0.0565563	0.0108359	0.137437	-0.0340322	0.0543359	-0.171389	0.154147	-0.0547431	-0.11221	-0.305566	-0.109188	-0.31375
PTOS_000783	hypothetical protein	-0.0242287	-0.0426343	0.322017	-0.222183	-0.307517	-0.333397	-0.107507	-0.295613	-0.178546	-0.311392	-0.150615	-0.161243	-0.0225618	0.0578272	-0.290065	-0.0321685	-0.171276	-0.0457755	-0.136964	0.185861	-0.238716	0.123246	-0.0658176	0.115973	0.089257	-0.123664	-0.0442062	0.0529632	0.0865259	-0.0464398	0.0045594	-0.136626	0.0267751	-0.0912965	0.156499	0.135307	-0.0403049	0.0763717	-0.0978614	-0.00933558	0.0206382	0.0663364	-0.104659	-0.00956466	-0.00576346	-0.143505	0.0987494	0.105674
PTOS_000784	beta-galactosidase	0.106292	0.0186126	0.201376	-0.304851	0.0377106	-0.293787	-0.0889328	-0.146238	-0.146638	-0.081007	-0.293526	-0.0343363	-0.180384	-0.0378075	0.0886243	-0.0426895	0.0260595	0.104474	0.0398979	0.0482972	0.11598	-0.0601585	-0.0306889	-0.0377276	0.117789	-0.0306498	0.0743375	0.0377315	-0.109771	0.173455	-0.0614549	0.0505111	-0.175408	0.0534401	0.0514618	-0.0305386	-0.172232	0.111193	0.190083	-0.0347638	-0.29199	0.0143118	0.140021	0.0522548	-0.0765429	-0.159913	-0.0133284	0.149704
PTOS_000785	DUF5107 domain-containing protein	-0.0630135	-0.105825	-0.0373676	0.225512	-0.00692863	-0.0215863	-0.0524397	-0.0283225	-0.02868	-0.390208	-0.16542	-0.140463	-0.00856151	-0.050898	-0.172496	-0.11027	-0.130627	-0.00447468	0.00871732	0.0958086	-0.0302299	0.152301	-0.169428	-0.0263092	-0.0823219	-0.180341	-0.0306031	-0.0709028	0.00375975	-0.0994438	-0.0158311	-0.275936	0.122915	-0.205769	-0.229762	0.135668	-0.00857602	0.106553	-0.136068	-0.0425422	0.192419	-0.20105	0.188212	-0.0890223	-0.124923	0.00201512	0.0361975	0.0216941
PTOS_000786	sugar porter family MFS transporter	-0.129907	0.189262	0.0417187	-0.087566	0.000833134	-0.182116	-0.270206	-0.323048	0.00272876	-0.371134	-0.166299	0.0932493	0.100167	0.101265	-0.00227537	0.287404	0.121752	0.0456935	-0.0361169	-0.112427	0.0265248	0.0200833	0.0674754	-0.11279	-0.197776	0.0996614	-0.45122	0.0433381	-0.252725	0.227277	0.0106624	0.0630416	0.163053	0.0936646	0.0195433	0.0681261	0.133867	-0.097907	0.0244676	-0.028992	-0.211708	0.061629	-0.0322166	0.154515	-0.315109	-0.150569	-0.077399	0.0606151
PTOS_000787	AraC family transcriptional regulator	0.0625261	0.0444226	0.149569	-0.265717	-0.360591	-0.36834	-0.130771	-0.1126	-0.278594	-0.354278	-0.0493109	-0.154111	0.00837726	-0.149223	0.0335741	-0.104084	-0.108121	0.0549165	0.184337	-0.00279317	-0.157329	0.0212575	0.103658	-0.0962629	0.0475606	0.0297382	0.0732975	-0.00811808	0.00114204	-0.0544396	0.0312483	0.199079	0.132702	0.096547	-0.0315428	0.279587	0.105778	0.105228	0.0492111	0.126578	-0.0547395	0.173576	-0.0524999	-0.057466	0.20543	0.284698	0.31098	0.174668
PTOS_000788	glycoside hydrolase family 3 C-terminal domain-containing protein	0.0148608	-0.0681722	0.0605828	0.0364339	0.107346	-0.0200474	0.150797	0.111511	0.0592508	-0.0320548	0.170643	-0.0286228	0.0393471	0.230731	0.0783918	0.157195	0.13115	0.0227585	0.0705629	0.407213	0.000789686	-0.107971	0.0437574	0.0251246	0.158658	0.0493687	0.136612	0.197582	0.123996	0.0495594	0.12104	0.166214	0.18186	0.121453	0.143176	-0.0308501	0.210188	0.118757	0.0137298	0.245807	-0.312913	0.179513	-0.133799	0.116582	0.139831	0.172569	0.42195	0.201451
PTOS_000789	PD40 domain-containing protein	-0.037051	0.086562	-0.0182032	0.00804005	0.386304	-0.0325679	0.17031	0.138027	0.144671	-0.138279	0.249954	0.190796	-0.0474777	-0.0704099	0.0256738	0.152268	0.0232667	-0.00304531	-0.0734337	0.245543	-0.0223717	0.290433	-0.169578	-0.225603	0.240144	0.265291	-0.172939	0.204481	-0.0561002	-0.249832	0.135168	0.0273991	0.201587	0.192504	0.0124106	0.332295	0.000684985	-0.0795077	0.320235	0.253944	-0.0996742	0.0272611	0.11682	-0.102294	-0.293559	0.0635138	-0.0951403	-0.156112
PTOS_000790	DUF6057 family protein	-0.14765	0.12171	-0.0482952	0.136455	0.22013	-0.275156	0.15884	0.0211548	-0.0671568	0.0902809	-0.149773	0.0159949	0.109384	-0.0858764	0.0357079	-0.517999	-0.0772718	-0.361289	-0.0533758	-0.0200139	0.121136	0.0265573	-0.160781	-0.106824	-0.141811	-0.113701	-0.167233	-0.200293	-0.136693	-0.110495	-0.451916	0.0664596	-0.251849	-0.371418	-0.102327	-0.126632	-0.504873	-0.0675746	-0.141807	-0.252966	-0.329438	0.495277	-0.0663828	-0.372307	0.198257	-0.190716	0.0113798	-0.018019
PTOS_000791	RagB/SusD family nutrient uptake outer membrane protein	0.35504	-0.0879297	0.0582083	-0.224284	0.300057	-0.0606243	0.409608	0.353733	0.379427	0.391974	0.186391	0.202202	-0.0208509	0.420752	-0.0478644	0.595032	0.332179	0.00952763	0.0636969	0.0597179	-0.321837	0.25262	0.12946	-0.164675	0.158152	-0.000829697	0.162609	-0.00908662	0.103652	0.189891	0.262872	0.0755011	-0.230625	0.23509	-0.189013	0.00388638	-0.143516	0.378555	0.177512	0.113067	-0.607081	0.279556	0.0106009	0.0459029	0.0462675	-0.237815	0.330988	0.337408
PTOS_000792	TonB-dependent receptor	0.0697172	-0.088732	-0.0510938	0.0864575	-0.120285	-0.0707917	-0.0371254	-0.0709174	-0.0561112	-0.126372	-0.160649	-0.130963	0.0764955	0.0226441	-0.100238	-0.0599679	0.032323	-0.162018	-0.0650863	0.0257523	-0.0188263	-0.127102	0.109647	-0.020818	0.0370344	-0.0199265	0.076305	-0.0665357	-0.0431432	-0.138669	-0.106453	-0.0672375	0.0408807	0.0578651	0.0902777	-0.0651475	-0.134607	0.0158586	0.0321296	-0.129204	-0.0921345	-0.0356999	0.123751	-0.0430838	-0.0720417	-0.0114763	-0.184345	-0.118037
PTOS_000793	RagB/SusD family nutrient uptake outer membrane protein	-0.123824	0.0660246	-0.00324746	0.0491989	0.420339	0.459855	0.323835	0.197351	0.169916	-0.0238225	0.169749	0.137261	0.161532	0.298457	0.160179	0.234966	0.214748	0.360258	0.181108	0.096956	-0.0378843	0.183774	-0.010481	-0.245787	0.0745052	0.0312391	0.261882	0.117993	-0.156876	-0.326417	0.0879733	0.204684	0.290099	0.153908	0.172484	0.19534	0.221237	0.11961	0.212995	0.0362887	-0.0785476	0.0706883	-0.0338775	-0.000833948	-0.0721433	0.305444	0.271099	-0.0416236
PTOS_000794	TonB-dependent receptor	0.0357298	0.074053	-0.101739	0.0499296	0.108451	-0.01733	0.0513155	0.149477	-0.122515	-0.00975584	0.0173051	-0.0321223	0.107396	0.0453991	0.115237	0.0359369	0.0765195	-0.0817977	0.031155	0.0371073	-0.149862	0.182286	-0.0443656	-0.0674005	-0.0798059	0.00812132	-0.140009	-0.0811974	-0.104771	-0.0293002	-0.244588	-0.164829	-0.136959	-0.254511	-0.130181	-0.258116	-0.0633704	-0.211797	-0.117385	-0.0787155	-0.0393894	-0.0502725	0.159843	-0.0792472	-0.057775	-0.158773	0.0529816	-0.020087
PTOS_000795	RagB/SusD family nutrient uptake outer membrane protein	-0.0401586	0.224692	-0.0855004	-0.104324	0.128568	0.0805131	0.151204	-0.0103039	0.148777	-0.0383932	-0.0534254	0.208914	0.133247	0.14053	0.253692	0.189478	0.0410832	-0.0575579	0.121289	0.0441198	0.0581255	0.0151683	-0.189264	0.094271	0.30048	0.196726	0.0252134	-0.0500309	-0.0221357	0.0752507	-0.112539	0.151633	-0.0726031	0.0394435	-0.0834694	0.135408	0.0435312	-0.178644	0.0341743	0.124161	-0.168969	-0.0196654	0.175478	-0.0450843	0.105244	0.02303	-0.020093	0.0880273
PTOS_000796	TonB-dependent receptor	0.0900273	-0.084358	0.151646	-0.063023	-0.0804685	0.0754317	-0.109907	0.0279177	-0.0177329	-0.0536079	-0.0863056	-0.109438	0.010372	0.12511	-0.0377186	-0.0389407	-0.0263641	-0.0139896	-0.0917653	-0.0526099	-0.0690259	0.0812365	0.0490233	-0.152306	-0.0140723	0.0306512	-0.128345	0.00132621	-0.116522	-0.146982	-0.136072	-0.020643	-0.0403742	-0.0192423	0.0131006	-0.0681157	-0.0122563	0.0814281	0.100703	-0.0103328	0.018941	-0.0884937	-0.0501191	0.125774	0.0368079	0.0663697	-0.0324042	0.118882
PTOS_000797	RNA polymerase sigma-70 factor	-0.189437	0.622822	-0.483876	-0.112155	0.327421	0.745075	0.85187	0.21958	0.413482	-0.0297127	0.119891	0.773126	0.31471	0.536142	0.324922	0.542265	0.416796	-0.651368	-0.0926247	0.725796	-0.663226	-0.179514	0.182716	0.406512	-0.13113	0.153977	0.204235	0.577834	-0.457373	0.274577	0.220726	0.00972204	0.375984	0.550464	0.000190658	0.199516	0.427658	0.378733	-0.0093072	0.400061	0.626522	-0.201816	0.0589097	-0.596021	0.376154	-0.515296	-0.306516	-0.533781
PTOS_000798	FecR domain-containing protein	-0.0503121	-0.141254	0.275194	-0.0117681	0.0437087	0.0568157	-0.131752	0.238796	0.220033	0.053036	-0.0136049	0.0125353	0.37815	-0.0196126	-0.273402	-0.170429	0.148804	-0.160925	-0.0639768	-0.190374	0.019304	0.183227	-0.115191	-0.205893	-0.452374	0.101948	0.023933	0.140569	-0.336217	-0.182662	-0.150873	0.110401	-0.152685	-0.122637	-0.308808	-0.258414	-0.353345	0.0809332	-0.0600401	0.137118	0.175298	0.290401	-0.474358	-0.108366	0.237991	-0.297275	0.010719	-0.257884
PTOS_000799	TonB-dependent receptor	0.0277927	0.0714918	0.0427104	-0.111972	0.170162	0.109452	0.166442	0.232746	0.0504038	-0.0184651	-0.17215	0.0125257	0.0507667	0.198311	0.0273701	0.0660034	0.10239	0.21731	0.0809067	0.128412	0.145461	-0.0210318	0.00309357	-0.193293	-0.05765	0.0226004	-0.0259445	-0.203234	-0.189414	-0.0325103	-0.271512	-0.0575056	-0.0968839	-0.0581681	0.025901	0.0119063	-0.0868165	-0.0279513	-0.0841287	0.0525176	-0.0317416	0.0477202	-0.129309	0.0915335	0.00986175	0.163811	0.112594	0.0866889
PTOS_000800	RagB/SusD family nutrient uptake outer membrane protein	0.00375554	0.264433	0.135736	-0.395596	0.23239	-0.145008	0.145434	-0.00179561	0.00814429	0.109911	-0.0307595	-0.0768008	-0.0220021	0.201152	0.0424228	-0.124766	0.0243804	0.122305	0.107587	-0.0351243	-0.0361987	0.0460013	-0.100461	0.0593112	-0.0429856	0.180246	0.119474	-0.0959816	-0.308223	0.171026	-0.0540723	0.124128	0.293725	0.221131	0.0287818	0.249338	0.0693783	-0.0368685	0.201993	0.172966	0.252058	0.0752364	-0.315926	0.0553856	-0.108491	0.105459	-0.00850045	-0.0695327
PTOS_000801	Gfo/Idh/MocA family oxidoreductase	-0.0228527	0.0118041	-0.170502	0.177958	-0.188363	-0.547295	-0.160091	-0.251766	-0.125659	-0.485862	-0.467341	-0.262517	-0.133967	-0.363227	0.0212624	-0.0550687	-0.0249709	-0.223581	0.111056	-0.0191844	-0.129192	-0.0381288	-0.00598111	0.0796211	-0.251373	-0.567642	-0.622285	-0.517243	-0.544575	-0.618284	-0.472104	-0.514444	-0.451644	-0.279084	-0.282032	-0.308743	-0.374733	-0.267158	-0.50437	-0.44236	-0.243717	0.0877745	-0.129023	0.189813	-0.0798685	0.0137374	-0.135918	-0.314187
PTOS_000802	tRNA-Gly	NA	NA	NA	NA	NA	NA	NA	NA	NA	NA	NA	NA	NA	NA	NA	NA	NA	NA	NA	NA	NA	NA	NA	NA	NA	NA	NA	NA	NA	NA	NA	NA	NA	NA	NA	NA	NA	NA	NA	NA	NA	NA	NA	NA	NA	NA	NA	NA
PTOS_000803	tRNA-Tyr	NA	NA	NA	NA	NA	NA	NA	NA	NA	NA	NA	NA	NA	NA	NA	NA	NA	NA	NA	NA	NA	NA	NA	NA	NA	NA	NA	NA	NA	NA	NA	NA	NA	NA	NA	NA	NA	NA	NA	NA	NA	NA	NA	NA	NA	NA	NA	NA
PTOS_000804	ribH 6,7-dimethyl-8-ribityllumazine synthase	NA	NA	NA	NA	NA	NA	NA	NA	NA	NA	NA	NA	NA	NA	NA	NA	NA	NA	NA	NA	NA	NA	NA	NA	NA	NA	NA	NA	NA	NA	NA	NA	NA	NA	NA	NA	NA	NA	NA	NA	NA	NA	NA	NA	NA	NA	NA	NA
PTOS_000805	tetratricopeptide repeat protein	NA	NA	NA	NA	NA	NA	NA	NA	NA	NA	NA	NA	NA	NA	NA	NA	NA	NA	NA	NA	NA	NA	NA	NA	NA	NA	NA	NA	NA	NA	NA	NA	NA	NA	NA	NA	NA	NA	NA	NA	NA	NA	NA	NA	NA	NA	NA	NA
PTOS_000806	recF DNA replication and repair protein RecF	-0.0240749	-0.307457	0.215567	0.0915346	-0.253757	-0.995213	-0.497719	-0.203023	-0.762842	-0.229489	-0.410842	-0.746528	-0.765835	-0.643441	-0.784743	-0.630925	-0.56572	-0.495229	-0.720462	-1.04908	-0.344224	-0.243802	0.332609	0.087297	-0.365233	-0.385223	-0.239938	-0.415398	-0.467451	-0.929947	-1.70103	-0.699095	-1.08817	-0.42744	-0.669382	-1.26177	-0.670661	-0.428058	-0.803116	-1.14509	-0.576098	-0.10423	0.153388	0.36808	-0.711138	-0.850113	-1.27246	-1.17162
PTOS_000807	DUF721 domain-containing protein	NA	NA	NA	NA	NA	NA	NA	NA	NA	NA	NA	NA	NA	NA	NA	NA	NA	NA	NA	NA	NA	NA	NA	NA	NA	NA	NA	NA	NA	NA	NA	NA	NA	NA	NA	NA	NA	NA	NA	NA	NA	NA	NA	NA	NA	NA	NA	NA
PTOS_000808	histidinol-phosphatase	0.0801513	0.361627	-0.191353	-0.270558	0.301264	0.214808	0.0931558	-0.0476521	0.365678	0.0510589	0.0799851	0.284599	-0.30139	-0.169124	0.0985666	0.128834	0.154563	-0.0221775	-0.410903	-0.196705	0.104805	-0.00946616	-0.240617	0.114736	0.0904727	0.673017	0.442575	0.277276	-0.303988	0.308366	0.00809257	0.0919762	0.0705381	0.0518289	-0.00336942	-0.128659	0.37876	0.00561323	-0.172223	0.103632	0.0154113	0.221331	-0.0675506	-0.259404	0.29864	-0.115682	0.233893	-0.121747
PTOS_000809	5-formyltetrahydrofolate cyclo-ligase	0.192318	-0.0440823	0.0914024	-0.175482	-0.276838	-0.488782	-0.146702	-0.30811	-0.430266	-0.146289	-0.808276	-0.261858	-0.0804523	-0.29458	-0.087586	0.105026	-0.286686	-0.108097	0.0171713	-0.0530719	0.146474	0.211634	-0.113098	-0.244848	0.0704636	0.304962	0.117003	-0.0427672	-0.552868	-0.0673438	-0.0803051	-0.213154	0.117265	0.0809608	0.0246077	0.277223	0.0391351	0.15216	-0.0292546	0.286558	0.208909	-0.148832	0.283459	-0.365372	-0.314247	-0.21855	-0.603051	-0.268092
PTOS_000810	S41 family peptidase	-0.0881846	-0.101191	0.0950341	0.171342	-0.827423	-1.06363	-0.433698	-1.02073	-1.95897	-1.89103	-1.86691	-1.72138	-0.343231	-0.305395	-0.0465865	-0.080187	0.560341	0.238016	0.443876	0.297087	-0.0554299	-0.266836	-0.258478	0.467216	-0.310653	-0.319447	-0.632874	-0.411066	-0.966905	-0.603956	-0.804206	-0.564468	-0.077227	-0.143087	-0.22429	-0.0695928	0.0701536	0.0930507	-0.121552	0.0172512	-0.0113741	0.285109	-0.128315	-0.216151	-0.126409	0.0553922	-0.100044	0.213741
PTOS_000811	dCMP deaminase family protein	NA	NA	NA	NA	NA	NA	NA	NA	NA	NA	NA	NA	NA	NA	NA	NA	NA	NA	NA	NA	NA	NA	NA	NA	NA	NA	NA	NA	NA	NA	NA	NA	NA	NA	NA	NA	NA	NA	NA	NA	NA	NA	NA	NA	NA	NA	NA	NA
PTOS_000812	DUF4847 domain-containing protein	NA	NA	NA	NA	NA	NA	NA	NA	NA	NA	NA	NA	NA	NA	NA	NA	NA	NA	NA	NA	NA	NA	NA	NA	NA	NA	NA	NA	NA	NA	NA	NA	NA	NA	NA	NA	NA	NA	NA	NA	NA	NA	NA	NA	NA	NA	NA	NA
PTOS_000813	M3 family metallopeptidase	-0.252703	-0.00749672	-0.0100302	0.342927	-0.419893	-0.3805	-0.403608	-0.425577	-0.980877	-0.971298	-0.949451	-1.0028	-0.502251	-0.180544	-0.273844	-0.414383	-0.471378	-0.437382	-0.110123	-0.914216	0.22388	0.0672883	-0.303309	0.0199455	-0.450572	-0.270378	-0.663635	-0.419321	-0.476408	-0.48848	-0.94558	-0.29137	-0.434918	-0.117823	-0.355333	-0.0699719	-0.307982	-0.312183	-0.403212	-0.34698	-0.121077	0.130923	0.00461251	0.00545832	-0.884469	-1.50066	-0.71147	-1.4861
PTOS_000814	gap type I glyceraldehyde-3-phosphate dehydrogenase	NA	NA	NA	NA	NA	NA	NA	NA	NA	NA	NA	NA	NA	NA	NA	NA	NA	NA	NA	NA	NA	NA	NA	NA	NA	NA	NA	NA	NA	NA	NA	NA	NA	NA	NA	NA	NA	NA	NA	NA	NA	NA	NA	NA	NA	NA	NA	NA
PTOS_000815	mscL large-conductance mechanosensitive channel protein MscL	NA	NA	NA	NA	NA	NA	NA	NA	NA	NA	NA	NA	NA	NA	NA	NA	NA	NA	NA	NA	NA	NA	NA	NA	NA	NA	NA	NA	NA	NA	NA	NA	NA	NA	NA	NA	NA	NA	NA	NA	NA	NA	NA	NA	NA	NA	NA	NA
PTOS_000816	guaA glutamine-hydrolyzing GMP synthase	NA	NA	NA	NA	NA	NA	NA	NA	NA	NA	NA	NA	NA	NA	NA	NA	NA	NA	NA	NA	NA	NA	NA	NA	NA	NA	NA	NA	NA	NA	NA	NA	NA	NA	NA	NA	NA	NA	NA	NA	NA	NA	NA	NA	NA	NA	NA	NA
PTOS_000817	RagB/SusD family nutrient uptake outer membrane protein	-0.162409	0.158884	0.0617895	-0.0569178	0.220249	0.178335	0.159237	0.157615	0.0326388	0.125536	0.189852	0.3253	0.278082	-0.0276265	-0.177668	0.264519	-0.00247462	-0.091553	0.322237	0.00250237	-0.251886	-0.068465	0.118842	0.153475	0.0498033	0.128838	0.0769025	0.256613	0.10136	0.340612	0.55614	0.181829	0.0922373	-0.0389971	0.274729	0.0172155	-0.0186181	-0.0577765	0.271379	0.0724138	-0.0293849	0.0575933	-0.220508	0.164189	0.110477	-0.0119134	0.0635618	0.224959
PTOS_000818	TonB-dependent receptor	0.00128434	-0.00984206	-0.0373935	0.0413548	-0.333862	-0.322384	-0.327292	-0.2516	-0.267402	-0.449611	-0.351615	-0.331396	-0.215212	-0.0967791	-0.139541	-0.168292	-0.0378445	-0.12264	-0.0954644	-0.139966	-0.149049	-0.0389457	-0.00669843	0.106026	-0.185808	-0.263577	-0.192266	-0.166443	-0.118871	-0.0473548	-0.220007	-0.0196153	-0.096986	-0.132723	-0.275465	-0.211243	-0.158241	-0.122765	-0.0253797	-0.0109365	0.000173676	0.0178895	0.0113799	-0.0321397	-0.0155414	0.0924104	0.0747803	0.0718715
PTOS_000819	RagB/SusD family nutrient uptake outer membrane protein	0.094601	-0.205929	0.0952424	0.0548985	-0.242699	-0.0316864	-0.0913932	-0.0836655	-0.0340479	0.0611853	0.0531308	0.0761505	0.043011	-0.0259484	-0.133621	-0.107905	0.056189	0.0532399	-0.097753	-0.0783402	0.0240855	-0.0629457	-0.042752	-0.026179	-0.117277	0.0337509	-0.149888	0.0686833	-0.158988	-0.128146	0.0494275	0.0683555	-0.0773212	-0.115648	-0.0864238	0.0287417	-0.0678108	-0.176563	-0.0472973	-0.111715	-0.163921	0.0643607	-0.00478108	0.0385556	0.377022	0.147455	0.24921	0.275092
PTOS_000820	TonB-dependent receptor	0.083163	0.171126	0.0490732	-0.28657	0.0569598	-0.0134227	-0.0885953	0.0851106	-0.0423199	0.0457931	-0.0342028	-0.134519	-0.0480949	0.0919748	-0.0337527	-0.0459994	0.0244357	0.00797949	0.087932	0.200587	-0.0518219	0.0260462	-0.135951	0.097652	0.0105217	0.0181974	0.016854	-0.0528464	-0.0297575	0.336348	0.148619	0.156537	-0.0327244	0.191992	0.0438157	0.168949	0.059477	0.212991	0.0613492	0.0267163	-0.106676	-0.0109189	0.202084	-0.124391	0.245017	0.00553712	0.0959291	0.255002
PTOS_000821	enoyl-ACP reductase	NA	NA	NA	NA	NA	NA	NA	NA	NA	NA	NA	NA	NA	NA	NA	NA	NA	NA	NA	NA	NA	NA	NA	NA	NA	NA	NA	NA	NA	NA	NA	NA	NA	NA	NA	NA	NA	NA	NA	NA	NA	NA	NA	NA	NA	NA	NA	NA
PTOS_000822	gldB gliding motility lipoprotein GldB	-0.0326813	-0.0431285	0.058693	0.00364881	-0.225127	-0.27495	-0.152923	-0.311403	-0.291432	-0.158722	-0.0256011	-0.0855078	-0.0603929	-0.098504	-0.0078936	-0.102505	0.0813696	-0.124247	0.0501654	0.0246787	0.0258443	-0.0985185	-0.0328995	0.00937212	-0.25946	-0.215695	-0.0936588	-0.0244049	-0.07764	-0.36473	-0.115161	-0.265801	-0.0966864	-0.0977799	-0.111153	-0.126029	-0.438095	-0.107032	-0.0203061	-0.0353604	0.29158	-0.391308	0.206683	-0.0932217	-0.0358739	-0.0911138	-0.151809	-0.00826869
PTOS_000823	SAM-dependent methyltransferase	-0.0239035	0.298336	-0.143777	-0.216875	0.943648	0.745973	0.580656	0.627387	0.954654	1.00371	0.488534	0.852182	0.346409	0.494496	0.565584	0.420254	0.394193	0.416105	0.266876	0.0483868	0.000312188	0.261374	-0.22184	-0.125135	0.577513	0.408874	0.0940345	0.149576	0.200957	0.596073	0.4641	0.533492	0.104235	0.273354	0.168964	0.0366814	0.0534008	0.290104	-0.0252561	0.0982858	-0.0293461	0.189198	-0.307293	0.0997701	1.21223	1.03108	1.08177	1.22429
PTOS_000824	hypothetical protein	0.0532585	0.686694	-0.883489	0.0984528	2.13098	1.76682	1.61087	1.71215	2.26801	1.73574	1.74728	2.25891	-0.804214	-0.149408	-0.199122	0.243695	-1.32604	-1.72973	-0.370792	-1.22346	-0.723849	0.647806	-1.25176	0.671232	1.96023	2.34087	2.26678	2.20703	2.99179	2.81674	2.83818	3.23699	0.852407	1.24988	1.31601	0.746687	0.279518	0.271839	0.712222	0.262505	-0.152886	0.097571	0.480777	-0.682337	4.61897	3.44809	3.50213	4.01809
PTOS_000825	lipA lipoyl synthase	0.277628	-0.00499692	0.227775	-0.45218	0.158947	0.3761	0.292841	0.501651	0.232749	0.320782	0.310904	0.618458	0.321227	0.449529	0.0583893	0.118188	0.345628	-0.137667	0.3284	-0.0531781	-0.232775	0.0271835	0.454953	-0.425423	0.0382642	-0.0252463	-0.0920047	-0.157569	0.149767	-0.276873	0.348877	-0.115829	-0.129487	-0.0882951	-0.129581	-0.201964	0.217256	-0.017817	0.0452235	-0.0214217	-1.01652	-0.101043	0.301439	0.492707	0.768381	0.507165	0.480497	0.3215
PTOS_000826	S9 family peptidase	0.05534	-0.165593	0.194871	-0.0382301	-0.841841	-0.676662	-1.31311	-1.30279	-3.97378	-3.89235	-4.60968	-4.8661	-0.75021	-0.895381	-0.983159	-0.985212	-1.25895	-1.51522	-1.56676	-1.26543	0.027422	-0.0785684	-0.292997	0.337278	-1.01477	-0.47438	-0.918589	-1.05744	-2.05727	-1.55294	-1.90728	-2.15	-0.88387	-0.805697	-0.909584	-1.04039	-0.911723	-0.710042	-0.802038	-0.555744	-0.275404	0.328083	-0.130023	-0.054376	-5.3348	-5.17171	-5.28632	-5.53412
PTOS_000827	hypothetical protein	NA	NA	NA	NA	NA	NA	NA	NA	NA	NA	NA	NA	NA	NA	NA	NA	NA	NA	NA	NA	NA	NA	NA	NA	NA	NA	NA	NA	NA	NA	NA	NA	NA	NA	NA	NA	NA	NA	NA	NA	NA	NA	NA	NA	NA	NA	NA	NA
PTOS_000828	cell wall-active antibiotics response protein	-0.234186	0.168316	-0.034028	-0.0209295	-0.965007	-0.268793	-0.713901	-0.329643	-0.349017	-0.887213	-0.479238	0.113135	0.0444206	-0.269137	-1.01407	-0.430728	-0.655418	-0.374728	-0.128387	-0.99256	-0.344331	0.0374394	-0.0116028	0.21997	-1.50896	-0.193995	-0.944743	-0.430748	-0.657174	-0.971991	-0.296573	-0.756032	-1.16411	-0.460729	-0.494047	-1.35451	-1.32204	-0.87608	-0.792306	-0.90005	-0.180012	-0.162824	0.3575	-0.110409	0.251227	-0.522581	-1.23707	-0.531784
PTOS_000829	LytTR family transcriptional regulator DNA-binding domain-containing protein	-0.0584488	0.10494	0.105838	-0.17299	-0.518035	-0.17342	-0.155227	-0.160283	-0.248674	-0.097352	-0.36525	-0.00723077	-0.0582607	-0.130581	-0.123194	-0.257311	0.0232882	-0.149164	-0.124149	-0.107174	-0.00677758	-0.144837	0.123501	-0.0794759	-0.0620006	0.0543546	-0.129421	7.83e-05	-0.160471	0.0393718	-0.120884	0.00232508	-0.145255	0.0750011	-0.0271712	-0.0861503	-0.069231	-0.234006	-0.149062	-0.0140192	-0.012432	-0.0894012	-0.0807525	0.176946	0.207083	0.123976	0.038547	-0.08596
PTOS_000830	TIGR01212 family radical SAM protein	-0.228906	0.113571	-0.0854507	0.246112	0.159499	-0.054435	0.358121	0.0294511	0.0669616	-0.272284	0.0872969	-0.265987	-0.262317	0.370544	0.188779	0.260195	0.322459	0.17981	0.123077	0.00270063	0.148857	-0.183715	0.207541	-0.148198	0.301458	0.000883312	-0.0333746	0.23522	0.107573	0.182953	-0.1357	0.307053	0.0272095	0.233025	0.0663006	0.527839	0.422103	-0.202121	0.12609	0.241106	0.172002	-0.259147	0.267967	-0.0711185	-0.0393639	0.317901	0.0547734	-0.0398419
PTOS_000831	FprA family A-type flavoprotein	0.510139	-0.814098	0.503359	-0.363532	0.943326	0.475538	0.254656	0.546724	0.468721	0.867112	0.639771	0.389917	-0.165203	-0.743687	-0.0565341	0.274523	0.572901	-0.212065	0.688766	0.452015	-0.602713	0.00233804	0.194894	0.369122	0.231848	0.0131139	0.351814	0.317302	0.893397	0.54832	0.818201	0.403907	-0.0295689	0.188614	-0.515354	-0.252837	0.0483806	0.550415	0.312179	-0.0432384	0.38736	0.134145	0.434071	-1.57385	1.59911	1.64217	1.6156	1.82766
PTOS_000832	glucosamine-6-phosphate deaminase	NA	NA	NA	NA	NA	NA	NA	NA	NA	NA	NA	NA	NA	NA	NA	NA	NA	NA	NA	NA	NA	NA	NA	NA	NA	NA	NA	NA	NA	NA	NA	NA	NA	NA	NA	NA	NA	NA	NA	NA	NA	NA	NA	NA	NA	NA	NA	NA
PTOS_000833	hypothetical protein	-0.203423	0.210912	0.0118392	-0.000937655	0.559957	0.320167	0.49295	0.333478	0.359102	0.465766	0.49411	0.565892	0.371991	0.449191	0.370933	0.621396	0.234496	0.573745	-0.0299658	0.389501	0.178395	0.0377643	0.154157	-0.266954	0.307985	0.514208	-0.0416631	0.271524	0.551308	0.718017	0.111816	-0.00137748	0.0928204	0.519063	0.671569	0.271952	0.417414	0.570284	0.26302	0.148588	-0.24228	0.28355	-0.33236	0.270757	-0.0441302	-0.013785	0.01311	0.745965
PTOS_000834	threonylcarbamoyl-AMP synthase	-0.118954	0.195924	0.041162	-0.0869598	-0.549208	-0.321045	-0.585517	-0.372216	-0.309901	-0.455168	-0.677718	0.152472	-0.115542	-0.550413	0.130073	-0.386929	-0.214376	-0.392201	-0.365373	0.0184586	-0.0258176	0.103115	0.1402	-0.436221	-0.474426	-0.290308	-0.616797	-0.153747	-0.128936	0.128756	-0.129544	-0.664187	-0.500513	-0.23723	-0.323956	-0.0318584	0.197763	-0.492751	-0.368485	-0.0524389	0.0799898	-9.56e-05	-0.0603214	-0.00108212	-0.484307	-0.324207	-0.392585	-0.128265
PTOS_000835	AsmA family protein	0.0516098	0.036719	0.0879555	-0.0271825	0.150506	0.0351373	0.253591	0.269844	0.0429827	0.1714	0.231504	0.237307	-0.218153	-0.152642	0.0988917	-0.267685	0.0895846	0.148242	-0.239926	-0.00147759	0.0589438	-0.0955614	-0.164322	0.109731	-0.273952	-0.107967	0.0554001	0.0354277	-0.0410567	-0.0232234	0.205587	0.00466307	0.0361263	-0.285406	-0.278309	0.240647	-0.203712	-0.149853	-0.0776642	0.0800736	-0.1965	0.0577877	-0.203735	0.304904	0.285248	-0.216917	0.134229	-0.0155574
PTOS_000836	AAA family ATPase	0.235524	-0.222912	0.165947	-0.211824	0.199461	-0.410005	0.273956	0.0202298	0.262129	0.106146	-0.200553	-0.127242	-0.1283	-0.477398	0.0739504	0.157775	0.175672	-0.15031	-0.000354112	0.212505	-0.329972	-0.0330278	0.101185	0.260024	-0.132091	0.138071	-0.115468	-0.460196	0.0194954	0.132586	0.333364	0.223502	0.199233	0.0327194	-0.0512633	-0.0449239	0.077605	-0.168004	-0.10302	-0.430141	0.337233	0.11898	-0.231982	-0.150776	0.217283	-0.0876532	0.115163	0.173729
PTOS_000837	Cof-type HAD-IIB family hydrolase	-0.0990476	-0.055954	0.252448	-0.115406	0.131995	0.256105	-0.0104736	0.187091	0.392197	0.630398	0.247284	0.255715	-0.220175	-0.22627	-0.293697	0.269399	-0.408901	0.0234768	-0.023083	0.118708	-0.142395	0.101954	0.199573	-0.291308	-0.362913	-0.111191	-0.00834231	-0.113252	-0.192201	-0.470709	-0.122274	-0.0262611	-0.0901912	-0.365359	-0.0942298	-0.0296217	-0.734448	-0.160793	0.0521938	-0.265233	0.136794	-0.162833	0.0583498	0.0405335	0.56914	0.353445	0.581726	0.216926
PTOS_000838	pyridoxal phosphate-dependent aminotransferase	0.144433	0.0532039	0.00454831	-0.257883	-0.543144	-0.566006	-0.33111	-0.756597	-0.604427	-1.01073	-0.64135	-0.746634	-0.109798	-0.248428	-0.309709	-0.165709	-0.0783737	-0.0809812	-0.296581	-0.149087	-0.0151196	-0.0388685	-0.144389	0.217506	-0.46047	-0.435498	-0.351914	-0.284159	-0.805744	-0.409705	-0.578414	-0.192437	-0.293879	-0.177054	-0.0742585	-0.258147	0.0335959	-0.24114	-0.215232	-0.405451	-0.125536	-0.118922	0.108373	-0.00257705	-0.553477	-0.685071	-0.428184	-0.217585
PTOS_000839	PLP-dependent transferase	0.111841	-0.071469	-0.0550866	0.0325213	-0.497089	-0.483601	-0.491096	-0.426519	-0.258718	-0.679342	-0.348272	-0.566199	-0.141145	-0.146381	-0.370394	-0.444354	-0.266352	-0.351036	-0.33845	-0.237892	0.0291777	-0.02238	-0.0375904	-0.0743065	-0.462826	-0.273784	-0.352617	-0.281213	-0.317316	-0.336851	-0.223071	-0.259201	-0.211198	-0.251911	-0.371233	-0.268544	-0.398103	-0.222294	-0.195641	-0.049647	0.00765916	0.110401	0.0356849	-0.171	-0.081633	-0.0759259	-0.352254	-0.0705264
PTOS_000840	sigma-70 family RNA polymerase sigma factor	-0.12837	-0.0228687	0.0968717	0.0828281	-0.379976	-0.656496	-0.717771	-0.51337	-0.216869	-0.263563	-0.295604	-0.00443585	0.216096	-0.154995	-0.0674739	-0.182442	0.0173556	0.185614	-0.147581	0.0278866	-0.0392231	-0.160975	0.240593	-0.094745	-0.178837	0.0672483	-0.0160601	0.0810985	-0.530509	-0.467925	0.325499	-0.462741	0.196716	-0.0353033	-0.363839	0.0853476	-0.000941692	-0.305879	0.124647	0.0152689	-0.265623	-0.0474349	-0.0185632	0.320442	-0.0898495	0.213048	-0.163396	-0.174538
PTOS_000841	FecR domain-containing protein	-0.0344078	-0.0638816	0.0189006	0.112348	0.174131	0.128671	0.18819	-0.0635627	0.132081	0.0425511	-0.0119907	-0.0954199	0.000300485	0.108417	0.0371173	0.084405	0.0598725	0.0486181	0.00156869	-0.0614431	-0.056196	-0.168378	0.0193305	0.0661396	-0.0157468	-0.138639	0.0670493	0.012985	-0.0331228	0.0944003	-0.205045	-0.113125	-0.0209054	-0.045343	0.00812841	0.0338741	0.00268564	0.032213	0.031478	0.0474242	0.0964144	0.126591	-0.177195	-0.0472958	-0.182339	0.0842881	-0.0908765	0.199002
PTOS_000842	hypothetical protein	NA	NA	NA	NA	NA	NA	NA	NA	NA	NA	NA	NA	NA	NA	NA	NA	NA	NA	NA	NA	NA	NA	NA	NA	NA	NA	NA	NA	NA	NA	NA	NA	NA	NA	NA	NA	NA	NA	NA	NA	NA	NA	NA	NA	NA	NA	NA	NA
PTOS_000843	Crp/Fnr family transcriptional regulator	-0.093626	0.179554	-0.125469	0.078928	-0.681021	-0.440044	-0.889704	-0.513526	-0.879491	-0.583101	-0.824657	-0.708554	-0.0581433	-0.234605	-0.183782	-0.26866	-0.101163	-0.252452	-0.161121	0.0500921	0.0324747	-0.0879822	0.0429901	-0.0441712	-0.705503	-0.559727	-0.301868	-0.212232	-0.522576	-0.365674	-0.16318	0.0236364	-0.373489	0.0970013	-0.0927457	0.0976984	-0.155709	-0.280814	-0.0228625	-0.174071	0.115853	0.301565	-0.137551	-0.317438	-0.253012	0.0571752	-0.0564175	-0.106326
PTOS_000844	MarC family protein	0.0253637	0.55594	-0.487596	-0.199506	-0.0935152	-0.262805	-0.113265	-0.24625	-0.147111	-0.352805	-0.223955	0.0878103	-0.170707	-0.148343	-0.189637	-0.314393	-0.25816	-0.285369	-0.562739	-0.35546	0.0786747	0.00210632	-0.153858	-0.0102796	-0.158311	-0.441118	0.0487096	-0.0246794	-0.616178	-0.499799	-0.00473545	-0.616845	-0.109084	0.00789355	-0.25487	-0.35847	-0.60917	-0.651452	-0.896459	-0.615722	-0.105022	0.0777952	-0.0600406	0.158356	-1.16671	-3.20248	-1.99893	-1.48642
PTOS_000845	rhomboid family intramembrane serine protease	-0.0754108	-0.0204413	0.0263457	0.134359	0.354578	0.16062	0.177174	0.0633052	0.0991466	0.134318	0.0415634	-0.0832119	-0.0950281	0.0293617	-0.137627	0.110754	0.163698	0.0657619	0.203221	0.0351698	-0.0487088	0.0269826	-0.0726119	0.0104879	0.0507679	0.333221	0.034423	0.0840522	0.118703	-0.0773602	0.00629508	0.229735	0.210882	0.14316	0.183747	0.335882	0.0463119	0.0759969	0.0904688	0.133349	0.450684	0.0917043	-0.11709	-0.496812	0.45429	0.423127	0.516297	0.462185
PTOS_000846	amylo-alpha-1,6-glucosidase	-0.196583	0.0114723	0.397637	-0.208839	0.182323	0.0707722	0.446231	0.340578	0.308883	0.0689546	-0.0548931	0.192619	0.0555037	-0.034271	0.128443	0.0695431	0.0805541	-0.0866035	0.0850202	0.0488056	-0.178893	0.292691	-0.0236078	-0.244408	0.152228	-0.0156726	-0.0140039	0.0362437	-0.141137	-0.202594	0.0262504	0.0206353	-0.0535656	-0.122381	0.0626503	-0.149877	-0.148017	-0.282049	0.133956	0.135491	-0.141033	0.035292	-0.0346928	-0.0233779	-0.263559	-0.034343	0.0435286	-0.168594
PTOS_000847	glycosyltransferase family 4 protein	-0.37437	0.159843	0.17543	0.0437341	0.236709	0.0795641	0.235584	0.252911	-0.0689113	0.136861	0.120005	0.300181	0.0972669	0.0199787	-0.0221912	-0.0378115	-0.152049	-0.236824	0.117754	-0.0369082	0.0471508	0.16708	-0.347421	0.0073052	-0.208386	-0.238691	-0.121478	-0.0841162	-0.339903	-0.3159	-0.0611537	-0.305685	0.0332537	-0.0151538	-0.0848132	-0.0296217	-0.0101009	-0.225024	-0.0803757	0.0862292	0.0805053	-0.104686	-0.00947076	0.13531	-0.852656	-0.722585	-0.79501	-0.602905
PTOS_000848	glycoside hydrolase family 57 protein	0.0119177	0.187669	-0.0620752	-0.0306676	0.816174	0.793074	0.558924	0.791642	0.616261	0.600718	0.457945	0.58781	0.355746	0.427084	0.270703	0.502074	0.394633	0.626467	0.438104	0.441587	-0.118522	-0.10523	0.432189	-0.302644	0.268283	-0.106809	0.0694901	0.057287	-0.573103	-0.214609	-0.639726	-0.208879	-0.0875876	-0.113559	0.199463	0.0882205	0.205145	0.077312	0.155447	0.0777555	0.102533	0.158691	-0.305572	0.149188	-0.743511	-1.69491	-0.364179	-0.535023
PTOS_000849	DUF4270 domain-containing protein	NA	NA	NA	NA	NA	NA	NA	NA	NA	NA	NA	NA	NA	NA	NA	NA	NA	NA	NA	NA	NA	NA	NA	NA	NA	NA	NA	NA	NA	NA	NA	NA	NA	NA	NA	NA	NA	NA	NA	NA	NA	NA	NA	NA	NA	NA	NA	NA
PTOS_000850	glycogen/starch synthase	NA	NA	NA	NA	NA	NA	NA	NA	NA	NA	NA	NA	NA	NA	NA	NA	NA	NA	NA	NA	NA	NA	NA	NA	NA	NA	NA	NA	NA	NA	NA	NA	NA	NA	NA	NA	NA	NA	NA	NA	NA	NA	NA	NA	NA	NA	NA	NA
PTOS_000851	panC pantoate--beta-alanine ligase	NA	NA	NA	NA	NA	NA	NA	NA	NA	NA	NA	NA	NA	NA	NA	NA	NA	NA	NA	NA	NA	NA	NA	NA	NA	NA	NA	NA	NA	NA	NA	NA	NA	NA	NA	NA	NA	NA	NA	NA	NA	NA	NA	NA	NA	NA	NA	NA
PTOS_000852	aspartate 1-decarboxylase	-0.149491	-0.281176	0.389336	0.0501492	-0.790825	-0.762958	-1.06297	-0.965868	-1.41795	-2.52845	-1.64167	-1.69421	-1.68193	-1.70631	-1.94252	-4.05228	-1.97405	-2.58453	-2.49005	-3.83212	0.375625	-0.840829	0.43673	-0.112762	-1.1334	-0.159142	-0.501978	-1.19479	-1.60451	-0.727709	-2.1281	-3.50804	-1.51732	-1.0921	-1.5014	-1.38764	-2.80243	-2.50702	-1.76921	-1.7601	NA	NA	NA	NA	NA	NA	NA	NA
PTOS_000853	bifunctional dihydroorotate dehydrogenase B NAD binding subunit/NADPH-dependent glutamate synthase	-0.0588853	-0.217325	0.156327	0.165669	-0.999893	-1.04441	-0.892012	-0.424925	-1.75164	-1.83969	-2.44535	-1.64563	-0.772508	-0.788558	-0.913173	-0.806255	-0.818396	-0.565981	-0.854565	-0.868914	-0.0540032	-0.0429674	-0.0859815	0.104386	-0.96708	-0.808423	-1.01494	-1.11368	-1.6375	-1.13862	-1.70527	-1.52738	-0.712827	-0.405962	-0.697065	-0.972002	-1.34258	-1.20093	-1.04992	-0.989888	-0.17148	-0.230907	0.182844	0.189781	-2.74845	-2.49425	-3.09926	-2.99696
PTOS_000854	gluP glucose/galactose MFS transporter	0.268344	0.0741866	0.0308767	-0.370519	-0.369702	-0.133604	-0.309554	0.0434921	0.0804649	-0.118744	-0.563168	-0.187626	-0.0189179	0.0635245	-0.00684692	-0.327634	0.0226474	-0.243475	-0.308379	0.0553601	0.127702	-0.278818	0.172689	-0.0204302	-0.04153	-0.105413	-0.333388	-0.0510459	-0.451977	0.21979	-0.60965	-0.104705	0.169968	0.340918	0.101154	-0.10475	0.0334493	0.170957	0.188338	0.1439	-0.293994	0.244167	0.142382	-0.150154	0.123552	0.0730006	-0.0725406	-0.105454
PTOS_000855	serS serine--tRNA ligase	NA	NA	NA	NA	NA	NA	NA	NA	NA	NA	NA	NA	NA	NA	NA	NA	NA	NA	NA	NA	NA	NA	NA	NA	NA	NA	NA	NA	NA	NA	NA	NA	NA	NA	NA	NA	NA	NA	NA	NA	NA	NA	NA	NA	NA	NA	NA	NA
PTOS_000856	rpmA 50S ribosomal protein L27	NA	NA	NA	NA	NA	NA	NA	NA	NA	NA	NA	NA	NA	NA	NA	NA	NA	NA	NA	NA	NA	NA	NA	NA	NA	NA	NA	NA	NA	NA	NA	NA	NA	NA	NA	NA	NA	NA	NA	NA	NA	NA	NA	NA	NA	NA	NA	NA
PTOS_000857	rplU 50S ribosomal protein L21	NA	NA	NA	NA	NA	NA	NA	NA	NA	NA	NA	NA	NA	NA	NA	NA	NA	NA	NA	NA	NA	NA	NA	NA	NA	NA	NA	NA	NA	NA	NA	NA	NA	NA	NA	NA	NA	NA	NA	NA	NA	NA	NA	NA	NA	NA	NA	NA
PTOS_000858	HAD family hydrolase	0.417997	-0.247423	0.212764	-0.372025	-0.0229362	0.148874	0.128905	0.0460829	0.134923	-0.029334	0.0863087	-0.212571	-0.210396	0.0676807	0.0534155	0.287608	-0.0362967	0.0492071	0.106781	0.102228	0.319399	-0.169222	-0.105839	-0.0618139	0.0544968	0.227651	0.361355	0.0500445	0.644044	0.170444	0.332588	0.331424	0.237036	-0.0502389	0.178385	0.279995	0.145699	0.203235	0.259426	-0.0221488	0.0735266	-0.289411	0.245262	0.260749	0.020424	-0.102175	0.105312	-0.0670011
PTOS_000859	NlpC/P60 family protein	-0.298145	0.386825	-0.428991	0.246018	0.144193	-0.905611	-0.322063	-0.195292	-0.664931	-0.948924	-1.01544	-1.41523	-0.319433	-0.222423	-0.170922	0.0695463	0.000614992	-0.0609243	0.057659	0.255478	0.209988	-0.0159133	-0.23583	-0.087782	-0.316902	-0.832229	-0.499671	-0.344085	-1.1479	0.0624716	-0.265992	-0.0489526	0.0386697	0.21183	-0.220749	-0.0634303	0.127384	0.403496	0.288333	0.32892	-0.177279	-0.00662423	-0.298505	0.532186	-0.00664924	-0.251227	-0.143538	0.330288
PTOS_000860	ABC transporter ATP-binding protein	NA	NA	NA	NA	NA	NA	NA	NA	NA	NA	NA	NA	NA	NA	NA	NA	NA	NA	NA	NA	NA	NA	NA	NA	NA	NA	NA	NA	NA	NA	NA	NA	NA	NA	NA	NA	NA	NA	NA	NA	NA	NA	NA	NA	NA	NA	NA	NA
PTOS_000861	DUF5687 family protein	-0.0771102	-0.0294132	0.088473	0.0484	-0.826538	-0.451658	-0.41197	-0.602516	-0.43046	-0.617125	-0.638684	-0.553119	-0.14673	-0.507892	-0.209039	-0.339559	-0.276351	-0.0188382	0.0374941	-0.378736	-0.0289013	0.013308	0.0543952	-0.119219	-0.0459184	-0.111539	-0.166311	0.075577	-0.187493	-0.251662	-0.260429	0.0848317	-0.128057	0.0263632	-0.247586	-0.275586	-0.199476	-0.117435	-0.20674	-0.00704875	0.168667	-0.258027	0.177212	-0.00578861	0.075018	0.121779	-0.0235339	0.0471206
PTOS_000862	insulinase family protein	0.0429957	0.0392671	-0.0272614	-0.0109678	0.00189364	-0.129646	-0.200615	-0.178175	-0.1783	-0.143633	-0.17271	-0.11415	-0.027734	0.0778576	-0.136026	-0.210915	-0.03023	-0.0310639	-0.0100422	0.0331861	-0.0371398	0.0161854	0.128739	-0.119319	-0.0306981	0.0279219	-0.191105	-0.0136548	-0.0606543	0.101213	0.0557282	-0.0665328	0.0467178	-0.105368	-0.0221547	-0.141269	0.037732	-0.0918628	0.120032	-0.0760678	0.0636965	0.0631896	-0.0107724	-0.138153	0.191046	-0.00710326	-0.0844078	0.0759842
PTOS_000863	kdsA 3-deoxy-8-phosphooctulonate synthase	NA	NA	NA	NA	NA	NA	NA	NA	NA	NA	NA	NA	NA	NA	NA	NA	NA	NA	NA	NA	NA	NA	NA	NA	NA	NA	NA	NA	NA	NA	NA	NA	NA	NA	NA	NA	NA	NA	NA	NA	NA	NA	NA	NA	NA	NA	NA	NA
PTOS_000864	lipid kinase	-0.206586	0.406909	-0.224726	-0.0153484	-1.52386	-1.15816	-1.78234	-1.92262	-1.67886	-1.97206	-3.06068	-2.27724	-1.04675	0.058354	-0.706233	-0.419634	-0.180064	-0.113454	-0.251639	-0.496736	-0.110757	-0.956898	-0.000704391	0.892225	-0.399715	-0.242059	-1.03017	-0.656947	-2.34059	-1.12539	-1.51153	-0.552544	0.36502	-0.013726	-0.0375615	0.761425	-1.05689	0.583829	-0.801146	0.171253	-0.760173	0.429844	0.383099	-0.470672	-1.33209	-1.30842	-1.66994	-1.32366
PTOS_000865	miaA tRNA (adenosine(37)-N6)-dimethylallyltransferase MiaA	0.0153829	-0.0139681	-0.116171	0.281611	-0.378447	-0.729653	-0.436621	-0.1459	-0.208794	-0.506	-0.0120586	-0.218387	-0.116507	0.314773	0.377698	0.209424	0.0951554	0.0479838	0.312916	0.280834	0.102855	-0.077317	-0.147442	0.166688	0.20563	0.194293	0.278581	0.172309	0.186348	0.723406	0.278501	0.0924063	-0.3909	0.122348	0.246956	0.00378276	0.0497473	0.149268	0.0604996	0.104662	0.142004	-0.180704	0.15327	0.025438	-0.439218	-1.22443	-0.810515	-0.541175
PTOS_000866	ABC transporter permease	0.317973	-0.0125898	-0.0575226	-0.219373	0.762927	0.427632	0.378269	0.773203	-0.0600145	0.307584	0.10933	0.233495	0.412746	0.482151	0.334607	0.186645	0.0209124	0.118496	0.0996669	0.0381933	-0.116193	-0.106308	-0.00496198	0.118124	0.257117	0.206685	-0.072408	0.0819389	0.167991	-0.00019206	0.122765	0.0560359	-0.0880061	-0.0997109	0.207214	-0.370708	0.00855657	-0.149057	0.28235	0.0604473	-0.112384	-0.100416	-0.135825	0.369093	0.0089978	-0.128215	0.020072	0.0914721
PTOS_000867	ATP-binding cassette domain-containing protein	-0.111421	-0.289895	0.333479	0.108208	-0.0028168	0.3846	0.340344	0.726979	0.128318	0.0722759	0.204835	0.471576	0.131331	0.15563	0.0936942	-0.0875842	-0.0860383	-0.241831	0.267897	0.0923941	-0.246121	0.377384	-0.255003	0.0861834	0.388269	0.577468	0.398291	-0.0544169	0.720623	-0.105903	-0.724791	0.305766	0.521712	0.61979	0.261929	0.340981	0.128352	0.716269	0.318458	0.21703	0.281605	-0.58989	0.285592	0.131054	0.0769817	0.336384	-0.43751	-0.204611
PTOS_000868	DUF4836 family protein	-0.0326245	0.27972	0.0304566	-0.287527	0.28814	0.289299	0.561205	0.303094	0.379199	0.160274	0.164107	0.344952	0.224372	0.107404	0.246207	-0.0669286	-0.0232228	0.267309	0.200815	0.224879	0.14851	-0.176604	0.0860953	-0.179991	0.0465014	0.0810818	0.0918928	0.384603	-0.131329	0.105914	0.218685	0.647231	0.157113	0.219541	0.0702482	-0.0944552	0.12571	0.0899425	0.210173	0.190619	-0.0721063	0.133669	0.0584107	-0.213241	-0.102734	-0.371317	0.048284	0.0653146
PTOS_000869	16S rRNA (uracil(1498)-N(3))-methyltransferase	NA	NA	NA	NA	NA	NA	NA	NA	NA	NA	NA	NA	NA	NA	NA	NA	NA	NA	NA	NA	NA	NA	NA	NA	NA	NA	NA	NA	NA	NA	NA	NA	NA	NA	NA	NA	NA	NA	NA	NA	NA	NA	NA	NA	NA	NA	NA	NA
PTOS_000870	bifunctional nuclease family protein	-0.327688	0.614401	-0.00937742	-0.349268	1.18536	1.38402	1.51662	1.85667	2.30315	2.28113	2.28092	2.34376	0.349907	0.0630757	0.440979	0.751154	0.39763	0.388401	0.510064	0.498811	-0.119485	0.151354	-0.021071	-0.121942	0.462142	0.604529	0.670748	0.639246	0.885663	1.01093	1.03661	1.15293	-0.161873	-0.335113	-0.0506502	-0.0432008	0.386479	0.282383	0.34562	0.59196	0.244004	0.129123	0.040633	-0.443835	-0.0709466	0.233002	0.107542	-0.318266
PTOS_000871	nucleoside permease	0.1691	-0.12428	-0.270184	0.212006	0.0753817	-0.0600869	0.0413372	0.242632	0.896738	0.625618	0.6444	0.696498	-1.98591	-1.46827	-1.47099	-1.38154	-1.08198	-1.74709	-1.13261	-1.13463	-0.0561741	-0.0177562	0.143278	-0.000225746	-0.397185	-0.28906	-0.795841	-0.233805	-0.623097	-0.544774	-0.336626	-0.407661	-1.58737	-1.33027	-1.15487	-0.886804	-1.88831	-1.46942	-1.53825	-1.83761	-0.131607	-0.0448737	0.273635	0.0125029	-3.18465	-3.57384	-3.73994	-3.47842
PTOS_000872	transposase	-0.156313	-0.304975	-0.215091	0.608865	0.189712	0.276449	-0.107035	0.323142	0.290374	0.342672	0.0711692	0.53848	0.263627	-0.328853	-0.0160336	-0.318386	-0.285747	-0.524566	-0.197722	-0.341918	-0.110472	0.13	0.399687	-0.666154	0.0903646	0.178212	0.0196352	-0.125296	0.33704	-0.0057141	0.15243	0.930271	-0.0395037	-0.40508	0.0308333	0.104335	-0.130633	0.0350519	0.512363	-0.164767	-0.364419	-0.615514	0.369409	0.566306	0.136969	-0.619498	0.277585	-0.341769
PTOS_000873	6-bladed beta-propeller	-0.0343619	-0.248375	0.0144049	0.251362	0.184948	0.255049	0.259166	0.272832	0.397	0.44394	0.271441	0.424078	0.346611	0.195671	-0.0112417	0.101314	0.153788	0.175605	0.121289	0.0680754	-0.0579522	-0.014556	-0.113488	0.10512	-0.0243478	0.159026	0.00827802	0.110368	0.138976	0.193219	0.0189308	0.188173	-0.0548619	-0.16651	0.0188021	0.0377094	0.115201	0.0714643	0.18019	0.0686249	-0.289113	0.140355	-0.15098	0.223392	-0.25093	0.0968769	0.267491	-0.0166664
PTOS_000874	class I SAM-dependent rRNA methyltransferase	-0.063716	0.249348	-0.257387	0.0987772	0.207975	0.157121	0.555691	0.324789	0.310888	0.190104	0.457381	0.233782	0.145621	0.0144116	0.227854	0.0512559	0.111499	0.18115	-0.121862	0.240827	0.0889952	-0.439304	0.217947	0.0657341	0.313062	0.482952	0.187132	0.532378	0.390635	0.372529	0.400691	0.17306	0.141276	0.45131	0.00896806	0.422575	0.0402476	-0.0793563	0.0719459	0.358461	0.123159	-0.146807	0.0758608	0.149289	0.563853	0.272641	0.154486	0.128292
PTOS_000875	3'-5' exonuclease domain-containing protein 2	0.0564738	-0.00528596	-0.11964	0.070662	-0.0522387	0.0191648	-0.0344562	0.0787041	0.156241	0.0287241	-0.0618675	0.0693139	0.259101	0.10409	0.0811511	-0.151586	-0.240068	0.066886	-0.208667	-0.00286675	-0.0948752	-0.204086	0.219267	-0.0618817	0.086138	0.459789	0.322066	0.336042	-0.180281	-0.0364677	-0.156462	0.266073	0.021258	-0.138974	0.046398	-0.0512355	-0.0431256	0.13466	0.150373	-0.306521	0.117725	0.125698	-0.214627	0.0919204	0.608376	1.01354	0.760017	0.573104
PTOS_000876	DUF5063 domain-containing protein	-0.0427943	0.300271	-0.0752559	-0.14853	0.423032	0.342177	0.367041	0.242269	0.524969	0.42709	-0.0787527	0.065768	0.217486	0.337843	0.330197	0.264114	-0.189291	-0.0282279	-0.199927	0.0883691	-0.0244202	-0.0437585	-0.0678386	0.0734884	0.255552	0.272154	0.311692	0.204777	0.268854	0.0282066	0.00693429	0.372026	0.0616937	-0.085554	0.203936	-0.0296217	0.385407	-0.141003	-0.146193	-0.251756	-0.088998	0.118215	-0.601489	0.372673	0.512768	0.407539	0.160657	0.48163
PTOS_000877	DNA translocase FtsK	NA	NA	NA	NA	NA	NA	NA	NA	NA	NA	NA	NA	NA	NA	NA	NA	NA	NA	NA	NA	NA	NA	NA	NA	NA	NA	NA	NA	NA	NA	NA	NA	NA	NA	NA	NA	NA	NA	NA	NA	NA	NA	NA	NA	NA	NA	NA	NA
PTOS_000878	hypothetical protein	NA	NA	NA	NA	NA	NA	NA	NA	NA	NA	NA	NA	NA	NA	NA	NA	NA	NA	NA	NA	NA	NA	NA	NA	NA	NA	NA	NA	NA	NA	NA	NA	NA	NA	NA	NA	NA	NA	NA	NA	NA	NA	NA	NA	NA	NA	NA	NA
PTOS_000879	trxB thioredoxin-disulfide reductase	NA	NA	NA	NA	NA	NA	NA	NA	NA	NA	NA	NA	NA	NA	NA	NA	NA	NA	NA	NA	NA	NA	NA	NA	NA	NA	NA	NA	NA	NA	NA	NA	NA	NA	NA	NA	NA	NA	NA	NA	NA	NA	NA	NA	NA	NA	NA	NA
PTOS_000880	family 20 glycosylhydrolase	0.127651	0.000520462	-0.0489378	0.0927849	0.022494	-0.103201	-0.132636	0.0687324	0.267102	-0.0949426	0.0262527	-0.0169722	0.0203451	-0.0397973	-0.112708	0.157068	0.125733	0.0695182	0.0497448	0.170292	-0.215532	0.0955888	0.042124	0.0525042	0.0625492	0.0483022	0.0787639	0.0135928	-0.02134	-0.123228	0.12622	0.105814	0.253606	0.085515	-0.0133654	0.0714389	0.12921	0.0436034	0.217042	0.0983025	0.0997734	0.0882179	-0.139854	0.030328	0.0137113	0.00230586	0.0722321	-0.104374
PTOS_000881	Crp/Fnr family transcriptional regulator	NA	NA	NA	NA	NA	NA	NA	NA	NA	NA	NA	NA	NA	NA	NA	NA	NA	NA	NA	NA	NA	NA	NA	NA	NA	NA	NA	NA	NA	NA	NA	NA	NA	NA	NA	NA	NA	NA	NA	NA	NA	NA	NA	NA	NA	NA	NA	NA
[truncated: 3,229 more rows]
[truncated: 7 more columns]

## Sheet: MeanBarSeq_fitness
locusId	Annotation	Time0_dc	DC_1	DC_2	Plain_dc_1	Plain_dc_2	Time0_bsm	BSM_1	BSM_2	plain_bsm_1	plain_bsm_2	Time0_bep	BEP04_2	BEP08_2	BEP16_2
PTOS_000001	RNA methyltransferase	NA	NA	NA	NA	NA	NA	NA	NA	NA	NA	NA	NA	NA	NA
PTOS_000002	TolC family protein	-0.00472611	0.494898	0.387362	0.399139	0.174486	-0.020188	0.257969	0.0565102	0.198409	0.320764	-0.0128508	-0.146842	-0.198463	-0.061204
[truncated: 4,108 more rows]

## Sheet: AllBarSeq_t
locusId	Annotation	Time0_dc_A_t	Time0_dc_B_t	Time0_dc_C_t	Time0_dc_D_t	DC_1A_t	DC_1B_t	DC_1C_t	DC_1D_t	DC_2A_t	DC_2B_t	DC_2C_t	DC_2D_t	Plain_dc_1A_t	Plain_dc_1B_t	Plain_dc_1C_t	Plain_dc_1D_t	Plain_dc_2A_t	Plain_dc_2B_t	Plain_dc_2C_t	Plain_dc_2D_t	Time0_bsm_A_t	Time0_bsm_B_t	Time0_bsm_C_t	Time0_bsm_D_t	BSM_1A_t	BSM_1B_t	BSM_1C_t	BSM_1D_t	BSM_2A_t	BSM_2B_t	BSM_2C_t	BSM_2D_t	plain_bsm_1A_t	plain_bsm_1B_t	plain_bsm_1C_t	plain_bsm_1D_t	plain_bsm_2A_t	plain_bsm_2B_t	plain_bsm_2C_t	plain_bsm_2D_t	Time0_bep_A_t	Time0_bep_B_t	Time0_bep_C_t	Time0_bep_D_t	BEP04_2A_t	BEP04_2B_t	BEP04_2C_t	BEP04_2D_t
[truncated: 4,110 more rows]
[truncated: 7 more columns]

[truncated: 1 more sheets: MeanBarSeq_t]
